# Supplementary material for: Lockdowns, lethality, and laissez-faire politics. Public discourses on political authorities in high-trust countries during the COVID-19 pandemic
Source: PLoS One. 2021 Jun 23;16(6):e0253175. doi: 10.1371/journal.pone.0253175 (PMC8221506; doi:10.1371/journal.pone.0253175)
Supplement: S3 Appendix — .zip-file including the Danish and Swedish SentiStrength dictionaries developed for the purposes of this study. (ZIP) [file pone.0253175.s003.zip]

Archive with 20 entries (20 files):
- Danish sentiment dictionary/BoosterWordList.txt
- Danish sentiment dictionary/Classifier construction methodology.txt
- Danish sentiment dictionary/Dictionary.txt
- Danish sentiment dictionary/EmoticonLookupTable.txt
- Danish sentiment dictionary/EmotionLookupTable.txt
- Danish sentiment dictionary/EnglishWordList.txt
- Danish sentiment dictionary/IdiomLookupTable.txt
- Danish sentiment dictionary/IronyTerms.txt
- Danish sentiment dictionary/NegatingWordList.txt
- Danish sentiment dictionary/QuestionWords.txt
- Danish sentiment dictionary/SlangLookupTable.txt
- Swedish sentiment dictionary/BoosterWordList.txt
- Swedish sentiment dictionary/EmoticonLookupTable.txt
- Swedish sentiment dictionary/EmotionLookupTable.txt
- Swedish sentiment dictionary/EnglishWordList.txt
- Swedish sentiment dictionary/IdiomLookupTable.txt
- Swedish sentiment dictionary/IronyTerms.txt
- Swedish sentiment dictionary/NegatingWordList.txt
- Swedish sentiment dictionary/QuestionWords.txt
- Swedish sentiment dictionary/SlangLookupTable.txt
