# Supplementary material for: Lockdowns, lethality, and laissez-faire politics. Public discourses on political authorities in high-trust countries during the COVID-19 pandemic
Source: PLoS One. 2021 Jun 23;16(6):e0253175. doi: 10.1371/journal.pone.0253175 (PMC8221506; doi:10.1371/journal.pone.0253175)
Supplement: S3 Appendix — .zip-file including the Danish and Swedish SentiStrength dictionaries developed for the purposes of this study. (ZIP) [file pone.0253175.s003.zip › Danish sentiment dictionary/BoosterWordList.txt]

absolut	1
bare	-1
bemærkelsesværdigt	1
betagende	2
blændende	2
burde	-1
bør	-1
dybt	2
ekstraordinært	2
ekstremt	2
enormt	2
fandens	2
forbandet	2
forbløffende	2
fremragende	2
fuckin	2
fucking	2
fuldstændig	1
fuldstændigt	1
fænomenalt	2
grænseoverskridende	2
helt	1
helvedes	2
især	1
kan	-1
komplet	1
konsekvent	1
kunne	-1
lidt	-1
maksimal	2
megen	1
meget	1
minimal	-2
muligvis	-1
nogen	-1
noget	-1
nogle	-1
overvældende	2
rigtig	1
rigtigt	1
satans	2
skide	2
spektakulært	2
stor	1
stort	1
stærkt	2
super	2
særskilt	1
totalt	1
uendelig	2
ultra	2
undertiden	-1
undtagelsesvis	1
utroligt	2
ville	-1
virkelig	1
ødelæggende	2
