# Supplementary material for: Lockdowns, lethality, and laissez-faire politics. Public discourses on political authorities in high-trust countries during the COVID-19 pandemic
Source: PLoS One. 2021 Jun 23;16(6):e0253175. doi: 10.1371/journal.pone.0253175 (PMC8221506; doi:10.1371/journal.pone.0253175)
Supplement: S3 Appendix — .zip-file including the Danish and Swedish SentiStrength dictionaries developed for the purposes of this study. (ZIP) [file pone.0253175.s003.zip › Danish sentiment dictionary/Classifier construction methodology.txt]

Emotion Lookup Table:
1. Google translate English document
2. look through for glaring errors and missing words
3. crossreference with Swedish list
4. Test!


Idioms:
1. find synonym for idiom on netleksikon website
2. look up score of synonym in emotion lookup table


Sources:

Dictionary: Korpus DK Full length lexicon
idioms: 
http://www.netleksikon.dk/d/da/danske_idiomer.shtml
https://www.overlevelsesguiden.dk/files/annes_liste_over_talemaader.pdf
