# Supplementary material for: Lockdowns, lethality, and laissez-faire politics. Public discourses on political authorities in high-trust countries during the COVID-19 pandemic
Source: PLoS One. 2021 Jun 23;16(6):e0253175. doi: 10.1371/journal.pone.0253175 (PMC8221506; doi:10.1371/journal.pone.0253175)
Supplement: S3 Appendix — .zip-file including the Danish and Swedish SentiStrength dictionaries developed for the purposes of this study. (ZIP) [file pone.0253175.s003.zip › Danish sentiment dictionary/Dictionary.txt]

65billet
65billets
65billetten
65billettens
65billetter
65billetterne
65billetternes
65billetters
68generation
68generationen
68generationens
68generationer
68generationerne
68generationernes
68generationers
68generations
a
a
a
a
Ã©n
Ã©t
ab
ab
abbed
abbeden
abbedens
abbeder
abbederne
abbedernes
abbeders
abbedi
abbedier
abbedierne
abbediernes
abbediers
abbediet
abbediets
abbedis
abbedisse
abbedissen
abbedissens
abbedisser
abbedisserne
abbedissernes
abbedissers
abbedisses
abbeds
abc
abc'en
abc'ens
abc'er
abc'erne
abc'ernes
abc'ers
abc's
abdicer
abdicere
abdicerede
abdiceredes
abdicerende
abdicerendes
abdicerer
abdiceres
abdiceret
abdicerets
abdikation
abdikationen
abdikationens
abdikationer
abdikationerne
abdikationernes
abdikationers
abdikations
abduktion
abduktionen
abduktionens
abduktions
abe
abe
abebur
abebure
abeburene
abeburenes
abebures
abeburet
abeburets
abeburs
abede
abedes
abefest
abefesten
abefestens
abefester
abefesterne
abefesternes
abefesters
abefests
abegilde
abegilder
abegilderne
abegildernes
abegilders
abegildes
abegildet
abegildets
abegrotte
abegrotten
abegrottens
abegrotter
abegrotterne
abegrotternes
abegrotters
abegrottes
abehus
abehus'
abehuse
abehusene
abehusenes
abehuses
abehuset
abehusets
abehus's
abekat
abekats
abekatte
abekatten
abekattene
abekattenes
abekattens
abekattes
abekattestreg
abekattestregen
abekattestregens
abekattestreger
abekattestregerne
abekattestregernes
abekattestregers
abekattestregs
abemenneske
abemenneskene
abemenneskenes
abemennesker
abemenneskerne
abemenneskernes
abemenneskers
abemenneskes
abemennesket
abemenneskets
aben
abende
abendes
abens
aber
aber
aberne
abernes
aberration
aberrationen
aberrationens
aberrationer
aberrationerne
aberrationernes
aberrationers
aberrations
abers
abes
abes
abeskøn
abeskønne
abeskønnere
abeskønneres
abeskønnes
abeskønnest
abeskønneste
abeskønnestes
abeskøns
abeskønt
abeskønts
abesprog
abesproget
abesprogets
abesprogs
abet
abetræ
abetræer
abetræerne
abetræernes
abetræers
abetræet
abetræets
abetræs
abets
abeunge
abeungen
abeungens
abeunger
abeungerne
abeungernes
abeungers
abeunges
abildgård
abildgårde
abildgården
abildgårdene
abildgårdenes
abildgårdens
abildgårdes
abildgårds
abkhaser
abkhasere
abkhaseren
abkhaserens
abkhaseres
abkhaserne
abkhasernes
abkhasers
abkhasisk
abkhasiske
abkhasiskes
abkhasisks
abnorm
abnorme
abnormere
abnormeres
abnormes
abnormest
abnormeste
abnormestes
abnormitet
abnormiteten
abnormitetens
abnormiteter
abnormiteterne
abnormiteternes
abnormiteters
abnormitets
abnorms
abnormt
abnormts
abombe
abomben
abombens
abomber
abomberne
abombernes
abombers
abombes
abonnement
abonnementer
abonnementerne
abonnementernes
abonnementers
abonnementet
abonnementets
abonnements
abonnementsafgift
abonnementsafgiften
abonnementsafgiftens
abonnementsafgifter
abonnementsafgifterne
abonnementsafgifternes
abonnementsafgifters
abonnementsafgifts
abonnementskoncert
abonnementskoncerten
abonnementskoncertens
abonnementskoncerter
abonnementskoncerterne
abonnementskoncerternes
abonnementskoncerters
abonnementskoncerts
abonnementskort
abonnementskortene
abonnementskortenes
abonnementskortet
abonnementskortets
abonnementskorts
abonnementsordning
abonnementsordningen
abonnementsordningens
abonnementsordninger
abonnementsordningerne
abonnementsordningernes
abonnementsordningers
abonnementsordnings
abonnent
abonnenten
abonnentens
abonnenter
abonnenterne
abonnenternes
abonnenters
abonnents
abonner
abonnere
abonnerede
abonneredes
abonnerende
abonnerendes
abonnerer
abonneres
abonneret
abonnerets
abonnine
abonninen
abonninens
abonniner
abonninerne
abonninernes
abonniners
abonnines
aboriginal
aboriginale
aboriginalere
aboriginaleres
aboriginales
aboriginalest
aboriginaleste
aboriginalestes
aboriginals
aboriginalt
aboriginalts
aborre
aborren
aborrens
aborrer
aborrerne
aborrernes
aborrers
aborres
abort
aborten
abortens
aborter
aborter
abortere
aborterede
aborteredes
aborterende
aborterendes
aborterer
aborteres
aborteret
aborterets
aborterne
aborternes
aborters
abortindgreb
abortindgrebene
abortindgrebenes
abortindgrebet
abortindgrebets
abortindgrebs
abortlovgivning
abortlovgivningen
abortlovgivningens
abortlovgivninger
abortlovgivningerne
abortlovgivningernes
abortlovgivningers
abortlovgivnings
abortpille
abortpillen
abortpillens
abortpiller
abortpillerne
abortpillernes
abortpillers
abortpilles
aborts
abrikos
abrikos'
abrikosen
abrikosens
abrikoser
abrikoserne
abrikosernes
abrikosers
abrikoses
abrikos's
abrupt
abrupte
abruptes
abrupts
absbremse
absbremsen
absbremsens
absbremser
absbremserne
absbremsernes
absbremsers
absbremses
absces
absces'
absceses
absces's
abscessen
abscessens
abscesser
abscesserne
abscessernes
abscessers
abscisse
abscisseakse
abscisseaksen
abscisseaksens
abscisseakser
abscisseakserne
abscisseaksernes
abscisseaksers
abscisseakses
abscissen
abscissens
abscisser
abscisserne
abscissernes
abscissers
abscisses
absence
absencen
absencens
absencer
absencerne
absencernes
absencers
absences
absenter
absentere
absenterede
absenteredes
absenterende
absenterendes
absenterer
absenteres
absenteret
absenterets
absint
absinten
absintens
absinter
absinterne
absinternes
absinters
absints
absolut
absolut
absoluthed
absolutheden
absoluthedens
absolutheds
absolution
absolutionen
absolutionens
absolutioner
absolutionerne
absolutionernes
absolutioners
absolutions
absolutisme
absolutismen
absolutismens
absolutismes
absolutist
absolutisten
absolutistens
absolutister
absolutisterne
absolutisternes
absolutisters
absolutistisk
absolutistiske
absolutistiskes
absolutistisks
absolutists
absoluts
absoluts
absolutte
absolutter
absoluttere
absolutteres
absolutterne
absolutternes
absolutters
absoluttes
absoluttest
absolutteste
absoluttestes
absoluttet
absoluttets
absorber
absorberbar
absorberbare
absorberbarere
absorberbareres
absorberbares
absorberbarest
absorberbareste
absorberbarestes
absorberbars
absorberbart
absorberbarts
absorbere
absorberede
absorberedes
absorberende
absorberendes
absorberer
absorberes
absorberet
absorberets
absorbering
absorberingen
absorberingens
absorberinger
absorberingerne
absorberingernes
absorberingers
absorberings
absorption
absorptionen
absorptionens
absorptioner
absorptionerne
absorptionernes
absorptioners
absorptions
abstinens
abstinens'
abstinensen
abstinensens
abstinenser
abstinenserne
abstinensernes
abstinensers
abstinenses
abstinens's
abstinenssymptom
abstinenssymptomer
abstinenssymptomerne
abstinenssymptomernes
abstinenssymptomers
abstinenssymptomet
abstinenssymptomets
abstinenssymptoms
abstinent
abstinente
abstinentes
abstinents
abstraher
abstrahere
abstraherede
abstraheredes
abstraherende
abstraherendes
abstraherer
abstraheres
abstraheret
abstraherets
abstrakt
abstrakt
abstrakte
abstrakter
abstrakterne
abstrakternes
abstrakters
abstraktes
abstraktet
abstraktets
abstraktion
abstraktionen
abstraktionens
abstraktioner
abstraktionerne
abstraktionernes
abstraktioners
abstraktions
abstraktionsniveau
abstraktionsniveauer
abstraktionsniveauerne
abstraktionsniveauernes
abstraktionsniveauers
abstraktionsniveauet
abstraktionsniveauets
abstraktionsniveaus
abstraktionsproces
abstraktionsproces'
abstraktionsproceses
abstraktionsproces's
abstraktionsprocessen
abstraktionsprocessens
abstraktionsprocesser
abstraktionsprocesserne
abstraktionsprocessernes
abstraktionsprocessers
abstrakts
abstrakts
absurd
absurde
absurdes
absurdisme
absurdismen
absurdismens
absurdismes
absurdist
absurdisten
absurdistens
absurdister
absurdisterne
absurdisternes
absurdisters
absurdists
absurditet
absurditeten
absurditetens
absurditeter
absurditeterne
absurditeternes
absurditeters
absurditets
absurds
ac
acceleration
accelerationen
accelerationens
accelerationer
accelerationerne
accelerationernes
accelerationers
accelerations
accelerationsevne
accelerationsevnen
accelerationsevnens
accelerationsevner
accelerationsevnerne
accelerationsevnernes
accelerationsevners
accelerationsevnes
accelerator
acceleratoren
acceleratorens
acceleratorer
acceleratorerne
acceleratorernes
acceleratorers
acceleratorkort
acceleratorkortene
acceleratorkortenes
acceleratorkortet
acceleratorkortets
acceleratorkorts
accelerators
accelerer
accelerere
accelererede
accelereredes
accelererende
accelererendes
accelererer
accelereres
accelereret
accelererets
accent
accenten
accentens
accenter
accenterne
accenternes
accenters
accentfri
accentfrie
accentfriere
accentfrieres
accentfries
accentfriest
accentfrieste
accentfriestes
accentfris
accentfrit
accentfrits
accents
accenttegn
accenttegnene
accenttegnenes
accenttegnet
accenttegnets
accenttegns
accentuer
accentuere
accentuerede
accentueredes
accentuerende
accentuerendes
accentuerer
accentueres
accentueret
accentuerets
accentuering
accentueringen
accentueringens
accentueringer
accentueringerne
accentueringernes
accentueringers
accentuerings
accept
acceptabel
acceptabels
acceptabelt
acceptabelts
acceptable
acceptablere
acceptableres
acceptables
acceptablest
acceptableste
acceptablestes
accepten
acceptens
accepter
accepter
acceptere
accepterede
accepteredes
accepterende
accepterendes
accepterer
accepteres
accepteret
accepterets
accepterne
accepternes
accepters
accepts
accisebod
acciseboden
accisebodens
acciseboder
acciseboderne
accisebodernes
acciseboders
accisebods
acetaldehyd
acetaldehyder
acetaldehyderne
acetaldehydernes
acetaldehyders
acetaldehydet
acetaldehydets
acetaldehyds
acetat
acetater
acetaterne
acetaternes
acetaters
acetatet
acetatets
acetats
acetone
acetonen
acetonens
acetoner
acetonerne
acetonernes
acetoners
acetones
acetyl
acetylen
acetylen
acetylenet
acetylenets
acetylens
acetylens
acetylet
acetylets
acetyls
acetylsalicylsyre
acetylsalicylsyren
acetylsalicylsyrens
acetylsalicylsyres
achilleshæl
achilleshæle
achilleshælen
achilleshælene
achilleshælenes
achilleshælens
achilleshæles
achilleshæls
achillessene
achillessenen
achillessenens
achillessener
achillessenerne
achillessenernes
achillesseners
achillessenes
acontobeløb
acontobeløbene
acontobeløbenes
acontobeløbet
acontobeløbets
acontobeløbs
acryl
acrylen
acrylens
acrylet
acrylets
acryls
ac's
action
actionfilm
actionfilmen
actionfilmene
actionfilmenes
actionfilmens
actionfilms
actionmættede
actionmættedere
actionmættederes
actionmættedes
actionmættedest
actionmættedeste
actionmættedestes
actionmættet
actionmættets
actions
ad
ad
ad
adagio
adam
adams
adamskostume
adamskostumes
adamskostumet
adamskostumets
adamsæble
adamsæbler
adamsæblerne
adamsæblernes
adamsæblers
adamsæbles
adamsæblet
adamsæblets
adaptation
adaptationen
adaptationens
adaptationer
adaptationerne
adaptationernes
adaptationers
adaptations
adapter
adapter
adaptere
adaptere
adapterede
adapteredes
adapteren
adapterende
adapterendes
adapterens
adapterer
adapteres
adapteres
adapteret
adapterets
adapterne
adapternes
adapters
adaption
adaptionen
adaptionens
adaptioner
adaptionerne
adaptionernes
adaptioners
adaptions
adaptiv
adaptive
adaptivere
adaptiveres
adaptives
adaptivest
adaptiveste
adaptivestes
adaptivs
adaptivt
adaptivts
adaptor
adaptoren
adaptorens
adaptorer
adaptorerne
adaptorernes
adaptorers
adaptors
adder
addere
adderede
adderedes
adderende
adderendes
adderer
adderes
adderet
adderets
addition
additionen
additionens
additioner
additionerne
additionernes
additioners
additions
additiv
additiv
additive
additiver
additivere
additiveres
additiverne
additivernes
additivers
additives
additivest
additiveste
additivestes
additivet
additivets
additivs
additivs
additivt
additivts
adel
adelen
adelens
adelig
adelige
adeligere
adeligeres
adeliges
adeligs
adeligst
adeligste
adeligstes
adeligt
adeligts
adels
adelsdame
adelsdamen
adelsdamens
adelsdamer
adelsdamerne
adelsdamernes
adelsdamers
adelsdames
adelsfolk
adelsfolkene
adelsfolkenes
adelsfolket
adelsfolkets
adelsfolks
adelsfrue
adelsfruen
adelsfruens
adelsfruer
adelsfruerne
adelsfruernes
adelsfruers
adelsfrues
adelsfrøken
adelsfrøkenen
adelsfrøkenens
adelsfrøkener
adelsfrøkenerne
adelsfrøkenernes
adelsfrøkeners
adelsfrøkens
adelsfrøknen
adelsfrøknens
adelsfrøkner
adelsfrøknerne
adelsfrøknernes
adelsfrøkners
adelsgods
adelsgods'
adelsgodser
adelsgodserne
adelsgodsernes
adelsgodsers
adelsgodses
adelsgodset
adelsgodsets
adelsgods's
adelskab
adelskabet
adelskabets
adelskabs
adelskalender
adelskalendere
adelskalenderen
adelskalenderens
adelskalenderes
adelskalenderne
adelskalendernes
adelskalenders
adelsmand
adelsmanden
adelsmandens
adelsmands
adelsmænd
adelsmændene
adelsmændenes
adelsmænds
adelsmærke
adelsmærkes
adelsmærket
adelsmærkets
adelspatent
adelspatenter
adelspatenterne
adelspatenternes
adelspatenters
adelspatentet
adelspatentets
adelspatents
adelsslægt
adelsslægten
adelsslægtens
adelsslægter
adelsslægterne
adelsslægternes
adelsslægters
adelsslægts
adelstand
adelstanden
adelstandens
adelstands
adelsvælde
adelsvældes
adelsvældet
adelsvældets
adelsårbog
adelsårbogen
adelsårbogens
adelsårbogs
adelsårbøger
adelsårbøgerne
adelsårbøgernes
adelsårbøgers
adenin
adeninet
adeninets
adenins
adept
adepten
adeptens
adepter
adepterne
adepternes
adepters
adepts
ad'er
ad'ere
ad'eren
ad'erens
ad'eres
ad'erne
ad'ernes
ad'ers
adfærd
adfærden
adfærdens
adfærds
adfærdsform
adfærdsformen
adfærdsformens
adfærdsformer
adfærdsformerne
adfærdsformernes
adfærdsformers
adfærdsforms
adfærdsforsker
adfærdsforskere
adfærdsforskeren
adfærdsforskerens
adfærdsforskeres
adfærdsforskerne
adfærdsforskernes
adfærdsforskers
adfærdsforstyrrelse
adfærdsforstyrrelsen
adfærdsforstyrrelsens
adfærdsforstyrrelser
adfærdsforstyrrelserne
adfærdsforstyrrelsernes
adfærdsforstyrrelsers
adfærdsforstyrrelses
adfærdsmodifikation
adfærdsmodifikationen
adfærdsmodifikationens
adfærdsmodifikationer
adfærdsmodifikationerne
adfærdsmodifikationernes
adfærdsmodifikationers
adfærdsmodifikations
adfærdsmønster
adfærdsmønsteret
adfærdsmønsterets
adfærdsmønsters
adfærdsmønstre
adfærdsmønstrene
adfærdsmønstrenes
adfærdsmønstres
adfærdsmønstret
adfærdsmønstrets
adfærdsnorm
adfærdsnormen
adfærdsnormens
adfærdsnormer
adfærdsnormerne
adfærdsnormernes
adfærdsnormers
adfærdsnorms
adfærdspsykologi
adfærdspsykologien
adfærdspsykologiens
adfærdspsykologier
adfærdspsykologierne
adfærdspsykologiernes
adfærdspsykologiers
adfærdspsykologis
adfærdsregulerende
adfærdsregulerendes
adfærdsterapi
adfærdsterapien
adfærdsterapiens
adfærdsterapier
adfærdsterapierne
adfærdsterapiernes
adfærdsterapiers
adfærdsterapis
adfærdsvanskelig
adfærdsvanskelige
adfærdsvanskeligere
adfærdsvanskeligeres
adfærdsvanskeliges
adfærdsvanskelighed
adfærdsvanskeligheden
adfærdsvanskelighedens
adfærdsvanskeligheds
adfærdsvanskeligs
adfærdsvanskeligst
adfærdsvanskeligste
adfærdsvanskeligstes
adfærdsvanskeligt
adfærdsvanskeligts
adgang
adgange
adgangen
adgangene
adgangenes
adgangens
adganges
adgangs
adgangsbegrænsning
adgangsbegrænsningen
adgangsbegrænsningens
adgangsbegrænsninger
adgangsbegrænsningerne
adgangsbegrænsningernes
adgangsbegrænsningers
adgangsbegrænsnings
adgangsberettigede
adgangsberettigedere
adgangsberettigederes
adgangsberettigedes
adgangsberettigedest
adgangsberettigedeste
adgangsberettigedestes
adgangsberettiget
adgangsberettigets
adgangsbetingelse
adgangsbetingelsen
adgangsbetingelsens
adgangsbetingelser
adgangsbetingelserne
adgangsbetingelsernes
adgangsbetingelsers
adgangsbetingelses
adgangsbillet
adgangsbillets
adgangsbilletten
adgangsbillettens
adgangsbilletter
adgangsbilletterne
adgangsbilletternes
adgangsbilletters
adgangseksamen
adgangseksamenen
adgangseksamenens
adgangseksamener
adgangseksamenerne
adgangseksamenernes
adgangseksameners
adgangseksamens
adgangseksaminer
adgangseksaminerne
adgangseksaminernes
adgangseksaminers
adgangsforhold
adgangsforholdene
adgangsforholdenes
adgangsforholdet
adgangsforholdets
adgangsforholds
adgangsformen
adgangsformene
adgangsformenende
adgangsformenendes
adgangsformener
adgangsformenes
adgangsforment
adgangsformente
adgangsformentes
adgangsforments
adgangsgivende
adgangsgivendes
adgangskort
adgangskortene
adgangskortenes
adgangskortet
adgangskortets
adgangskorts
adgangskrav
adgangskravene
adgangskravenes
adgangskravet
adgangskravets
adgangskravs
adgangsprøve
adgangsprøven
adgangsprøvens
adgangsprøver
adgangsprøverne
adgangsprøvernes
adgangsprøvers
adgangsprøves
adgangsregulering
adgangsreguleringen
adgangsreguleringens
adgangsregulerings
adgangstegn
adgangstegnene
adgangstegnenes
adgangstegnet
adgangstegnets
adgangstegns
adgangsvej
adgangsveje
adgangsvejen
adgangsvejene
adgangsvejenes
adgangsvejens
adgangsvejes
adgangsvejs
adhæsion
adhæsionen
adhæsionens
adhæsions
adipinsyre
adipinsyren
adipinsyrens
adipinsyrer
adipinsyrerne
adipinsyrernes
adipinsyrers
adipinsyres
adjektiv
adjektiver
adjektiverne
adjektivernes
adjektivers
adjektivet
adjektivets
adjektivisk
adjektiviske
adjektiviskes
adjektivisks
adjektivs
adjudant
adjudanten
adjudantens
adjudanter
adjudanterne
adjudanternes
adjudanters
adjudants
adjudantstab
adjudantstabe
adjudantstaben
adjudantstabene
adjudantstabenes
adjudantstabens
adjudantstabes
adjudantstabs
adjunger
adjungere
adjungerede
adjungeredes
adjungerende
adjungerendes
adjungerer
adjungeres
adjungeret
adjungerets
adjunkt
adjunkten
adjunktens
adjunkter
adjunkterne
adjunkternes
adjunkters
adjunkts
adjø
adkomst
adkomsten
adkomstens
adkomster
adkomsterne
adkomsternes
adkomsters
adkomsts
adl
adle
adlede
adledes
adlende
adlendes
adler
adles
adlet
adlets
adling
adlingen
adlingens
adlinger
adlingerne
adlingernes
adlingers
adlings
adlyd
adlyde
adlydende
adlydendes
adlyder
adlydes
adlydt
adlydte
adlydtes
adlydts
adlød
adlødes
administration
administrationen
administrationens
administrationer
administrationerne
administrationernes
administrationers
administrations
administrationsapparat
administrationsapparater
administrationsapparaterne
administrationsapparaternes
administrationsapparaters
administrationsapparatet
administrationsapparatets
administrationsapparats
administrationsbygning
administrationsbygningen
administrationsbygningens
administrationsbygninger
administrationsbygningerne
administrationsbygningernes
administrationsbygningers
administrationsbygnings
administrationschef
administrationschefen
administrationschefens
administrationschefer
administrationscheferne
administrationschefernes
administrationschefers
administrationschefs
administrationsgebyr
administrationsgebyrer
administrationsgebyrerne
administrationsgebyrernes
administrationsgebyrers
administrationsgebyret
administrationsgebyrets
administrationsgebyrs
administrationsomkostninger
administrationsomkostningerne
administrationsomkostningernes
administrationsomkostningers
administrationsudgift
administrationsudgiften
administrationsudgiftens
administrationsudgifter
administrationsudgifterne
administrationsudgifternes
administrationsudgifters
administrationsudgifts
administrativ
administrative
administrativere
administrativeres
administratives
administrativest
administrativeste
administrativestes
administrativs
administrativt
administrativts
administrator
administratoren
administratorens
administratorer
administratorerne
administratorernes
administratorers
administrators
administrer
administrerbar
administrerbare
administrerbarere
administrerbareres
administrerbares
administrerbarest
administrerbareste
administrerbarestes
administrerbars
administrerbart
administrerbarts
administrere
administrerede
administreredes
administrerende
administrerendes
administrerer
administreres
administreret
administrerets
administrering
administreringen
administreringens
administrerings
admiral
admiralen
admiralens
admiraler
admiralerne
admiralernes
admiralers
admiralinde
admiralinden
admiralindens
admiralinder
admiralinderne
admiralindernes
admiralinders
admiralindes
admiralitet
admiraliteter
admiraliteterne
admiraliteternes
admiraliteters
admiralitetet
admiralitetets
admiralitets
admirals
admiralskib
admiralskibe
admiralskibene
admiralskibenes
admiralskibes
admiralskibet
admiralskibets
admiralskibs
admiralsuniform
admiralsuniformen
admiralsuniformens
admiralsuniformer
admiralsuniformerne
admiralsuniformernes
admiralsuniformers
admiralsuniforms
adonis
adonis'
adonisen
adonisens
adoniser
adoniserne
adonisernes
adonisers
adonises
adonis's
adonissen
adonissens
adonisser
adonisserne
adonissernes
adonissers
adoptant
adoptanten
adoptantens
adoptanter
adoptanterne
adoptanternes
adoptanters
adoptants
adopter
adoptere
adopterede
adopteredes
adopterende
adopterendes
adopterer
adopteres
adopteret
adopterets
adoption
adoptionen
adoptionens
adoptioner
adoptionerne
adoptionernes
adoptioners
adoptions
adoptionsbevilling
adoptionsbevillingen
adoptionsbevillingens
adoptionsbevillinger
adoptionsbevillingerne
adoptionsbevillingernes
adoptionsbevillingers
adoptionsbevillings
adoptivbarn
adoptivbarnet
adoptivbarnets
adoptivbarns
adoptivbørn
adoptivbørnene
adoptivbørnenes
adoptivbørns
adoptivdatter
adoptivdatteren
adoptivdatterens
adoptivdatters
adoptivdøtre
adoptivdøtrene
adoptivdøtrenes
adoptivdøtres
adoptivforældre
adoptivforældrene
adoptivforældrenes
adoptivforældres
adoptivsøn
adoptivsønnen
adoptivsønnens
adoptivsønner
adoptivsønnerne
adoptivsønnernes
adoptivsønners
adoptivsøns
adr
adrenalin
adrenalinet
adrenalinets
adrenalins
adressat
adressaten
adressatens
adressater
adressaterne
adressaternes
adressaters
adressats
adresse
adressebog
adressebogen
adressebogens
adressebogs
adressebøger
adressebøgerne
adressebøgernes
adressebøgers
adressekort
adressekortene
adressekortenes
adressekortet
adressekortets
adressekorts
adresseliste
adresselisten
adresselistens
adresselister
adresselisterne
adresselisternes
adresselisters
adresselistes
adresseløs
adresseløs'
adresseløse
adresseløsere
adresseløseres
adresseløses
adresseløsest
adresseløseste
adresseløsestes
adresseløs's
adresseløst
adresseløsts
adressen
adressens
adresser
adresser
adressere
adresserede
adresseredes
adresserende
adresserendes
adresserer
adresseres
adresseret
adresserets
adressering
adresseringen
adresseringens
adresseringer
adresseringerne
adresseringernes
adresseringers
adresserings
adresserne
adressernes
adressers
adresses
adresseændring
adresseændringen
adresseændringens
adresseændringer
adresseændringerne
adresseændringernes
adresseændringers
adresseændrings
adr's
adræt
adræts
adrætte
adrættere
adrætteres
adrættes
adrættest
adrætteste
adrættestes
adskil
adskille
adskillelig
adskillelige
adskilleligere
adskilleligeres
adskilleliges
adskilleligs
adskilleligst
adskilleligste
adskilleligstes
adskilleligt
adskilleligts
adskillelse
adskillelsen
adskillelsens
adskillelser
adskillelserne
adskillelsernes
adskillelsers
adskillelses
adskillende
adskillendes
adskiller
adskilles
adskillig
adskillige
adskilligere
adskilligeres
adskilliges
adskilligs
adskilligst
adskilligste
adskilligstes
adskilligt
adskilligt
adskilligts
adskilt
adskilte
adskiltes
adskilts
adsorber
adsorbere
adsorberede
adsorberedes
adsorberende
adsorberendes
adsorberer
adsorberes
adsorberet
adsorberets
adsorption
adsorptionen
adsorptionens
adsorptioner
adsorptionerne
adsorptionernes
adsorptioners
adsorptions
adsplit
adsplitte
adsplittede
adsplittedes
adsplittende
adsplittendes
adsplitter
adsplittes
adsplittet
adsplittets
adspred
adsprede
adspredelse
adspredelsen
adspredelsens
adspredelser
adspredelserne
adspredelsernes
adspredelsers
adspredelses
adspredende
adspredendes
adspreder
adspredes
adspredt
adspredt
adspredte
adspredte
adspredtes
adspredtes
adspredts
adspredts
adspurgt
adspurgte
adspurgtes
adspurgts
adspørg
adspørge
adspørgende
adspørgendes
adspørger
adspørges
adstadig
adstadige
adstadigere
adstadigeres
adstadiges
adstadighed
adstadigheden
adstadighedens
adstadigheds
adstadigs
adstadigst
adstadigste
adstadigstes
adstadigt
adstadigts
adstringer
adstringere
adstringerede
adstringeredes
adstringerende
adstringerendes
adstringerer
adstringeres
adstringeret
adstringerets
adur
adurs
advar
advare
advarede
advaredes
advarende
advarendes
advarer
advares
advaret
advarets
advarsel
advarselen
advarselens
advarsels
advarselsblink
advarselsblinkene
advarselsblinkenes
advarselsblinket
advarselsblinkets
advarselsblinks
advarselslampe
advarselslampen
advarselslampens
advarselslamper
advarselslamperne
advarselslampernes
advarselslampers
advarselslampes
advarselssignal
advarselssignaler
advarselssignalerne
advarselssignalernes
advarselssignalers
advarselssignalet
advarselssignalets
advarselssignals
advarselsskilt
advarselsskilte
advarselsskiltene
advarselsskiltenes
advarselsskiltes
advarselsskiltet
advarselsskiltets
advarselsskilts
advarselstavle
advarselstavlen
advarselstavlens
advarselstavler
advarselstavlerne
advarselstavlernes
advarselstavlers
advarselstavles
advarselstrekant
advarselstrekanten
advarselstrekantens
advarselstrekanter
advarselstrekanterne
advarselstrekanternes
advarselstrekanters
advarselstrekants
advarslen
advarslens
advarsler
advarslerne
advarslernes
advarslers
advent
adventen
adventens
adventer
adventerne
adventernes
adventers
adventist
adventisten
adventistens
adventister
adventisterne
adventisternes
adventisters
adventists
advents
adventskrans
adventskrans'
adventskranse
adventskransen
adventskransene
adventskransenes
adventskransens
adventskranses
adventskrans's
adventssøndag
adventssøndage
adventssøndagen
adventssøndagene
adventssøndagenes
adventssøndagens
adventssøndages
adventssøndags
adventstid
adventstiden
adventstidens
adventstider
adventstiderne
adventstidernes
adventstiders
adventstids
adventurespil
adventurespillene
adventurespillenes
adventurespillet
adventurespillets
adventurespils
adverbialled
adverbialleddene
adverbialleddenes
adverbialleddet
adverbialleddets
adverbialledene
adverbialledenes
adverbialledet
adverbialledets
adverbialleds
adverbier
adverbierne
adverbiernes
adverbiers
adverbiet
adverbiets
adverbium
adverbiums
advis
advis'
advisen
advisens
adviser
advisere
adviserede
adviseredes
adviserende
adviserendes
adviserer
adviseres
adviseret
adviserets
advisering
adviseringen
adviseringens
adviseringer
adviseringerne
adviseringernes
adviseringers
adviserings
advises
adviset
advisets
advis's
advokat
advokatbeskikkelse
advokatbeskikkelsen
advokatbeskikkelsens
advokatbeskikkelser
advokatbeskikkelserne
advokatbeskikkelsernes
advokatbeskikkelsers
advokatbeskikkelses
advokatbestalling
advokatbestallingen
advokatbestallingens
advokatbestallinger
advokatbestallingerne
advokatbestallingernes
advokatbestallingers
advokatbestallings
advokatbistand
advokatbistanden
advokatbistandens
advokatbistands
advokaten
advokatens
advokater
advokaterne
advokaternes
advokaters
advokatfirma
advokatfirmaer
advokatfirmaerne
advokatfirmaernes
advokatfirmaers
advokatfirmaet
advokatfirmaets
advokatfirmas
advokatforretning
advokatforretningen
advokatforretningens
advokatforretninger
advokatforretningerne
advokatforretningernes
advokatforretningers
advokatforretnings
advokatfuldmægtig
advokatfuldmægtige
advokatfuldmægtigen
advokatfuldmægtigene
advokatfuldmægtigenes
advokatfuldmægtigens
advokatfuldmægtiges
advokatfuldmægtigs
advokatkontor
advokatkontorer
advokatkontorerne
advokatkontorernes
advokatkontorers
advokatkontoret
advokatkontorets
advokatkontors
advokatorisk
advokatoriske
advokatoriskes
advokatorisks
advokatpraksis
advokatpraksis'
advokatpraksisen
advokatpraksisene
advokatpraksisenes
advokatpraksisens
advokatpraksiser
advokatpraksiserne
advokatpraksisernes
advokatpraksisers
advokatpraksises
advokatpraksis's
advokatpraksissen
advokatpraksissene
advokatpraksissenes
advokatpraksissens
advokatpraksisser
advokatpraksisserne
advokatpraksissernes
advokatpraksissers
advokats
advokatsalær
advokatsalærer
advokatsalærerne
advokatsalærernes
advokatsalærers
advokatsalæret
advokatsalærets
advokatsalærs
advokatsekretær
advokatsekretæren
advokatsekretærens
advokatsekretærer
advokatsekretærerne
advokatsekretærernes
advokatsekretærers
advokatsekretærs
advokatstand
advokatstanden
advokatstandens
advokatstands
advokatvagt
advokatvagten
advokatvagtens
advokatvagter
advokatvagterne
advokatvagternes
advokatvagters
advokatvagts
advoker
advokere
advokerede
advokeredes
advokerende
advokerendes
advokerer
advokeres
advokeret
advokerets
adækvat
adækvate
adækvates
adækvats
ae
aede
aedes
aende
aendes
aer
a'er
a'erne
a'ernes
aero
aerob
aerobe
aerobere
aeroberes
aerobes
aerobest
aerobeste
aerobestes
aerobic
aerobics
aerobik
aerobikinstruktør
aerobikinstruktøren
aerobikinstruktørens
aerobikinstruktører
aerobikinstruktørerne
aerobikinstruktørernes
aerobikinstruktørers
aerobikinstruktørs
aerobikken
aerobikkens
aerobiks
aerobs
aerobt
aerobts
aerodrom
aerodromen
aerodromens
aerodromer
aerodromerne
aerodromernes
aerodromers
aerodroms
aerodynamik
aerodynamikken
aerodynamikkens
aerodynamiks
aerodynamisk
aerodynamiske
aerodynamiskes
aerodynamisks
aerogram
aerogrammer
aerogrammerne
aerogrammernes
aerogrammers
aerogrammet
aerogrammets
aerograms
aerologi
aerologier
aerologierne
aerologiernes
aerologiers
aerologiet
aerologiets
aerologis
aerologisk
aerologiske
aerologiskes
aerologisks
aeronaut
aeronauten
aeronautens
aeronauter
aeronauterne
aeronauternes
aeronauters
aeronautisk
aeronautiske
aeronautiskes
aeronautisks
aeronauts
aeroplan
aeroplaner
aeroplanerne
aeroplanernes
aeroplaners
aeroplanet
aeroplanets
aeroplans
aerosol
aerosoldåse
aerosoldåsen
aerosoldåsens
aerosoldåser
aerosoldåserne
aerosoldåsernes
aerosoldåsers
aerosoldåses
aerosolen
aerosolens
aerosoler
aerosolerne
aerosolernes
aerosolers
aerosolet
aerosolets
aerosols
a'ers
aes
aet
a'et
aets
a'ets
af
af
af
afart
afarten
afartens
afarter
afarterne
afarternes
afarters
afarts
afasi
afasien
afasiens
afasier
afasierne
afasiernes
afasiers
afasiramt
afasiramte
afasiramtes
afasiramts
afasis
afatiker
afatikere
afatikeren
afatikerens
afatikeres
afatikerne
afatikernes
afatikers
afatisk
afatiske
afatiskes
afatisks
afbag
afbage
afbagende
afbagendes
afbager
afbages
afbagning
afbagningen
afbagningens
afbagninger
afbagningerne
afbagningernes
afbagningers
afbagnings
afbagt
afbagte
afbagtes
afbagts
afbalancer
afbalancere
afbalancerede
afbalanceredes
afbalancerende
afbalancerendes
afbalancerer
afbalanceres
afbalanceret
afbalancerets
afbalancering
afbalanceringen
afbalanceringens
afbalanceringer
afbalanceringerne
afbalanceringernes
afbalanceringers
afbalancerings
afbandt
afbandtes
afbank
afbanke
afbankede
afbankedes
afbankende
afbankendes
afbanker
afbankes
afbanket
afbankets
afbankning
afbankningen
afbankningens
afbankninger
afbankningerne
afbankningernes
afbankningers
afbanknings
afbark
afbarke
afbarkede
afbarkedes
afbarkende
afbarkendes
afbarker
afbarkes
afbarket
afbarkets
afbarkning
afbarkningen
afbarkningens
afbarkninger
afbarkningerne
afbarkningernes
afbarkningers
afbarknings
afbenyt
afbenytte
afbenyttede
afbenyttedes
afbenyttelse
afbenyttelsen
afbenyttelsens
afbenyttelser
afbenyttelserne
afbenyttelsernes
afbenyttelsers
afbenyttelses
afbenyttende
afbenyttendes
afbenytter
afbenyttes
afbenyttet
afbenyttets
afbestil
afbestille
afbestillende
afbestillendes
afbestiller
afbestilles
afbestilling
afbestillingen
afbestillingens
afbestillinger
afbestillingerne
afbestillingernes
afbestillingers
afbestillings
afbestilt
afbestilte
afbestiltes
afbestilts
afbetal
afbetale
afbetalende
afbetalendes
afbetaler
afbetales
afbetaling
afbetalingen
afbetalingens
afbetalinger
afbetalingerne
afbetalingernes
afbetalingers
afbetalings
afbetalingskontrakt
afbetalingskontrakten
afbetalingskontraktens
afbetalingskontrakter
afbetalingskontrakterne
afbetalingskontrakternes
afbetalingskontrakters
afbetalingskontrakts
afbetalt
afbetalte
afbetaltes
afbetalts
afbidt
afbidte
afbidtes
afbidts
afbigt
afbigten
afbigtens
afbigts
afbild
afbilde
afbildede
afbildedes
afbildende
afbildendes
afbilder
afbildes
afbildet
afbildets
afbildning
afbildningen
afbildningens
afbildninger
afbildningerne
afbildningernes
afbildningers
afbildnings
afbillede
afbilleder
afbillederne
afbilledernes
afbilleders
afbilledes
afbilledet
afbilledets
afbind
afbinde
afbindende
afbindendes
afbinder
afbindes
afbinding
afbindingen
afbindingens
afbindinger
afbindingerne
afbindingernes
afbindingers
afbindings
afbleg
afblege
afblegede
afblegedes
afblegende
afblegendes
afbleger
afbleges
afbleget
afblegets
afblegning
afblegningen
afblegningens
afblegninger
afblegningerne
afblegningernes
afblegningers
afblegnings
afblomstr
afblomstre
afblomstrede
afblomstredes
afblomstrende
afblomstrendes
afblomstrer
afblomstres
afblomstret
afblomstrets
afblomstring
afblomstringen
afblomstringens
afblomstringer
afblomstringerne
afblomstringernes
afblomstringers
afblomstrings
afblæs
afblæse
afblæsende
afblæsendes
afblæser
afblæses
afblæsning
afblæsningen
afblæsningens
afblæsninger
afblæsningerne
afblæsningernes
afblæsningers
afblæsnings
afblæst
afblæste
afblæstes
afblæsts
afbrudt
afbrudte
afbrudtes
afbrudts
afbryd
afbryde
afbrydelse
afbrydelsen
afbrydelsens
afbrydelser
afbrydelserne
afbrydelsernes
afbrydelsers
afbrydelses
afbrydende
afbrydendes
afbryder
afbryder
afbrydere
afbryderen
afbryderens
afbryderes
afbryderne
afbrydernes
afbryders
afbrydes
afbræk
afbræk
afbrække
afbrækkede
afbrækkedes
afbrækkende
afbrækkendes
afbrækkene
afbrækkenes
afbrækker
afbrækkes
afbrækket
afbrækket
afbrækkets
afbrækkets
afbrækning
afbrækningen
afbrækningens
afbrækninger
afbrækningerne
afbrækningernes
afbrækningers
afbræknings
afbræks
afbrænd
afbrænde
afbrændende
afbrændendes
afbrænder
afbrænder
afbrændere
afbrænderen
afbrænderens
afbrænderes
afbrænderne
afbrændernes
afbrænders
afbrændes
afbrænding
afbrændingen
afbrændingens
afbrændinger
afbrændingerne
afbrændingernes
afbrændingers
afbrændings
afbrændt
afbrændte
afbrændtes
afbrændts
afbrød
afbrødes
afbud
afbuddene
afbuddenes
afbuddet
afbuddets
afbudene
afbudenes
afbudet
afbudets
afbuds
afbudsramt
afbudsramte
afbudsramtes
afbudsramts
afbudsrejse
afbudsrejsen
afbudsrejsens
afbudsrejser
afbudsrejserne
afbudsrejsernes
afbudsrejsers
afbudsrejses
afbunden
afbundens
afbundet
afbundets
afbundne
afbundnes
afbureaukratiser
afbureaukratisere
afbureaukratiserede
afbureaukratiseredes
afbureaukratiserende
afbureaukratiserendes
afbureaukratiserer
afbureaukratiseres
afbureaukratiseret
afbureaukratiserets
afbureaukratisering
afbureaukratiseringen
afbureaukratiseringens
afbureaukratiserings
afbød
afbøde
afbødede
afbødedes
afbødende
afbødendes
afbøder
afbødes
afbødet
afbødets
afbødning
afbødningen
afbødningens
afbødninger
afbødningerne
afbødningernes
afbødningers
afbødnings
afbøj
afbøje
afbøjede
afbøjedes
afbøjende
afbøjendes
afbøjer
afbøjes
afbøjet
afbøjets
afbøjning
afbøjningen
afbøjningens
afbøjninger
afbøjningerne
afbøjningernes
afbøjningers
afbøjnings
afbøjningsspole
afbøjningsspolen
afbøjningsspolens
afbøjningsspoler
afbøjningsspolerne
afbøjningsspolernes
afbøjningsspolers
afbøjningsspoles
afcheckning
afcheckningen
afcheckningens
afcheckninger
afcheckningerne
afcheckningernes
afcheckningers
afchecknings
afd
afdampning
afdampningen
afdampningens
afdampninger
afdampningerne
afdampningernes
afdampningers
afdampnings
afdankede
afdankedere
afdankederes
afdankedes
afdankedest
afdankedeste
afdankedestes
afdanket
afdankets
afdansningsbal
afdansningsballer
afdansningsballerne
afdansningsballernes
afdansningsballers
afdansningsballet
afdansningsballets
afdansningsbals
afdeling
afdelingen
afdelingens
afdelinger
afdelingerne
afdelingernes
afdelingers
afdelings
afdelingsbestyrelse
afdelingsbestyrelsen
afdelingsbestyrelsens
afdelingsbestyrelser
afdelingsbestyrelserne
afdelingsbestyrelsernes
afdelingsbestyrelsers
afdelingsbestyrelses
afdelingschef
afdelingschefen
afdelingschefens
afdelingschefer
afdelingscheferne
afdelingschefernes
afdelingschefers
afdelingschefs
afdelingsformand
afdelingsformanden
afdelingsformandens
afdelingsformands
afdelingsformænd
afdelingsformændene
afdelingsformændenes
afdelingsformænds
afdelingsforstander
afdelingsforstandere
afdelingsforstanderen
afdelingsforstanderens
afdelingsforstanderes
afdelingsforstanderne
afdelingsforstandernes
afdelingsforstanders
afdelingsingeniør
afdelingsingeniøren
afdelingsingeniørens
afdelingsingeniører
afdelingsingeniørerne
afdelingsingeniørernes
afdelingsingeniørers
afdelingsingeniørs
afdelingskontor
afdelingskontorer
afdelingskontorerne
afdelingskontorernes
afdelingskontorers
afdelingskontoret
afdelingskontorets
afdelingskontors
afdelingsleder
afdelingsledere
afdelingslederen
afdelingslederens
afdelingslederes
afdelingslederne
afdelingsledernes
afdelingsleders
afdelingslæge
afdelingslægen
afdelingslægens
afdelingslæger
afdelingslægerne
afdelingslægernes
afdelingslægers
afdelingslæges
afdelingsmøde
afdelingsmøder
afdelingsmøderne
afdelingsmødernes
afdelingsmøders
afdelingsmødes
afdelingsmødet
afdelingsmødets
afdelingssygeplejerske
afdelingssygeplejersken
afdelingssygeplejerskens
afdelingssygeplejersker
afdelingssygeplejerskerne
afdelingssygeplejerskernes
afdelingssygeplejerskers
afdelingssygeplejerskes
afdrag
afdrag
afdrage
afdragen
afdragende
afdragendes
afdragene
afdragenes
afdragens
afdrager
afdrages
afdraget
afdraget
afdragets
afdragets
afdragne
afdragnes
afdrags
afdragsbidrag
afdragsbidragene
afdragsbidragenes
afdragsbidraget
afdragsbidragets
afdragsbidrags
afdragsfri
afdragsfrie
afdragsfriere
afdragsfrieres
afdragsfries
afdragsfriest
afdragsfrieste
afdragsfriestes
afdragsfris
afdragsfrit
afdragsfrits
afdragsordning
afdragsordningen
afdragsordningens
afdragsordninger
afdragsordningerne
afdragsordningernes
afdragsordningers
afdragsordnings
afdramatiser
afdramatisere
afdramatiserede
afdramatiseredes
afdramatiserende
afdramatiserendes
afdramatiserer
afdramatiseres
afdramatiseret
afdramatiserets
afdramatisering
afdramatiseringen
afdramatiseringens
afdramatiserings
afdrej
afdreje
afdrejede
afdrejedes
afdrejende
afdrejendes
afdrejer
afdrejes
afdrejet
afdrejets
afdribl
afdrible
afdriblede
afdribledes
afdriblende
afdriblendes
afdribler
afdribles
afdriblet
afdriblets
afdrift
afdriften
afdriftens
afdrifts
afdrivning
afdrivningen
afdrivningens
afdrivninger
afdrivningerne
afdrivningernes
afdrivningers
afdrivnings
afdrog
afdroges
afdryp
afdrypning
afdrypningen
afdrypningens
afdrypninger
afdrypningerne
afdrypningernes
afdrypningers
afdrypnings
afdryppe
afdryppede
afdryppedes
afdryppende
afdryppendes
afdrypper
afdryppes
afdryppet
afdryppets
afdræning
afdræningen
afdræningens
afdrænings
afd's
afdæk
afdække
afdækkede
afdækkedes
afdækkende
afdækkendes
afdækker
afdækkes
afdækket
afdækkets
afdækning
afdækningen
afdækningens
afdækninger
afdækningerne
afdækningernes
afdækningers
afdæknings
afdæmp
afdæmpe
afdæmpede
afdæmpedes
afdæmpende
afdæmpendes
afdæmper
afdæmpes
afdæmpet
afdæmpets
afdæmpning
afdæmpningen
afdæmpningens
afdæmpnings
afdød
afdøde
afdødere
afdøderes
afdødes
afdødest
afdødeste
afdødestes
afdøds
afdødt
afdødts
affabel
affabels
affabelt
affabelts
affable
affablere
affableres
affables
affablest
affableste
affablestes
affald
affaldet
affaldets
affalds
affaldsafgift
affaldsafgiften
affaldsafgiftens
affaldsafgifter
affaldsafgifterne
affaldsafgifternes
affaldsafgifters
affaldsafgifts
affaldsbehandling
affaldsbehandlingen
affaldsbehandlingens
affaldsbehandlinger
affaldsbehandlingerne
affaldsbehandlingernes
affaldsbehandlingers
affaldsbehandlings
affaldsbeholder
affaldsbeholdere
affaldsbeholderen
affaldsbeholderens
affaldsbeholderes
affaldsbeholderne
affaldsbeholdernes
affaldsbeholders
affaldsbortskaffelse
affaldsbortskaffelsen
affaldsbortskaffelsens
affaldsbortskaffelses
affaldscontainer
affaldscontainere
affaldscontaineren
affaldscontainerens
affaldscontaineres
affaldscontainerne
affaldscontainernes
affaldscontainers
affaldsdeponering
affaldsdeponeringen
affaldsdeponeringens
affaldsdeponeringer
affaldsdeponeringerne
affaldsdeponeringernes
affaldsdeponeringers
affaldsdeponerings
affaldsdepot
affaldsdepoter
affaldsdepoterne
affaldsdepoternes
affaldsdepoters
affaldsdepotet
affaldsdepotets
affaldsdepots
affaldsdynge
affaldsdyngen
affaldsdyngens
affaldsdynger
affaldsdyngerne
affaldsdyngernes
affaldsdyngers
affaldsdynges
affaldsforbrænding
affaldsforbrændingen
affaldsforbrændingens
affaldsforbrændinger
affaldsforbrændingerne
affaldsforbrændingernes
affaldsforbrændingers
affaldsforbrændings
affaldsforbrændingsanlæg
affaldsforbrændingsanlæggene
affaldsforbrændingsanlæggenes
affaldsforbrændingsanlægget
affaldsforbrændingsanlæggets
affaldsforbrændingsanlægs
affaldshåndtering
affaldshåndteringen
affaldshåndteringens
affaldshåndteringer
affaldshåndteringerne
affaldshåndteringernes
affaldshåndteringers
affaldshåndterings
affaldskurv
affaldskurve
affaldskurven
affaldskurvene
affaldskurvenes
affaldskurvens
affaldskurves
affaldskurvs
affaldskværn
affaldskværne
affaldskværnen
affaldskværnene
affaldskværnenes
affaldskværnens
affaldskværnes
affaldskværns
affaldspapir
affaldspapirer
affaldspapirerne
affaldspapirernes
affaldspapirers
affaldspapiret
affaldspapirets
affaldspapirs
affaldsplads
affaldsplads'
affaldspladsen
affaldspladsens
affaldspladser
affaldspladserne
affaldspladsernes
affaldspladsers
affaldspladses
affaldsplads's
affaldsplanlægning
affaldsplanlægningen
affaldsplanlægningens
affaldsplanlægnings
affaldspose
affaldsposen
affaldsposens
affaldsposer
affaldsposerne
affaldsposernes
affaldsposers
affaldsposes
affaldsprodukt
affaldsprodukter
affaldsprodukterne
affaldsprodukternes
affaldsprodukters
affaldsproduktet
affaldsproduktets
affaldsprodukts
affaldsskakt
affaldsskakte
affaldsskakten
affaldsskaktene
affaldsskaktenes
affaldsskaktens
affaldsskakter
affaldsskakterne
affaldsskakternes
affaldsskakters
affaldsskaktes
affaldsskakts
affaldssorteringsanlæg
affaldssorteringsanlæggene
affaldssorteringsanlæggenes
affaldssorteringsanlægget
affaldssorteringsanlæggets
affaldssorteringsanlægs
affaldsspand
affaldsspande
affaldsspanden
affaldsspandene
affaldsspandenes
affaldsspandens
affaldsspandes
affaldsspands
affaldssæk
affaldssække
affaldssækken
affaldssækkene
affaldssækkenes
affaldssækkens
affaldssækkes
affaldssæks
affaldstræ
affaldstræet
affaldstræets
affaldstræs
affandt
affandtes
affarv
affarve
affarvede
affarvedes
affarvende
affarvendes
affarver
affarves
affarvet
affarvets
affas
affase
affasede
affasedes
affasende
affasendes
affaser
affases
affaset
affasets
affasning
affasningen
affasningens
affasninger
affasningerne
affasningernes
affasningers
affasnings
affat
affatte
affattede
affattedes
affattelse
affattelsen
affattelsens
affattelser
affattelserne
affattelsernes
affattelsers
affattelses
affattende
affattendes
affatter
affattes
affattet
affattets
affedning
affedningen
affedningens
affednings
affedt
affedte
affedtede
affedtedes
affedtende
affedtendes
affedter
affedtes
affedtet
affedtets
affedtning
affedtningen
affedtningens
affedtnings
affej
affeje
affejede
affejedes
affejende
affejendes
affejer
affejes
affejet
affejets
affejning
affejningen
affejningens
affejninger
affejningerne
affejningernes
affejningers
affejnings
affekt
affektation
affektationen
affektationens
affektations
affektbetonede
affektbetonedere
affektbetonederes
affektbetonedes
affektbetonedest
affektbetonedeste
affektbetonedestes
affektbetonet
affektbetonets
affekten
affektens
affekter
affekterede
affekteredere
affekterederes
affekteredes
affekteredest
affekteredeste
affekteredestes
affekteret
affekterets
affekterne
affekternes
affekters
affektert
affekterte
affektertes
affekterts
affektionsværdi
affektionsværdien
affektionsværdiens
affektionsværdis
affektiv
affektive
affektivere
affektiveres
affektives
affektivest
affektiveste
affektivestes
affektivs
affektivt
affektivts
affektlabil
affektlabile
affektlabilere
affektlabileres
affektlabiles
affektlabilest
affektlabileste
affektlabilestes
affektlabils
affektlabilt
affektlabilts
affekts
afficer
afficere
afficerede
afficeredes
afficerende
afficerendes
afficerer
afficeres
afficeret
afficerets
affind
affinde
affindende
affindendes
affinder
affindes
affinitet
affiniteten
affinitetens
affiniteter
affiniteterne
affiniteternes
affiniteters
affinitets
affjedr
affjedre
affjedrede
affjedredes
affjedrende
affjedrendes
affjedrer
affjedres
affjedret
affjedrets
affjedring
affjedringen
affjedringens
affjedringer
affjedringerne
affjedringernes
affjedringers
affjedrings
affjedringskomfort
affjedringskomforten
affjedringskomfortens
affjedringskomforts
affjedringssystem
affjedringssystemer
affjedringssystemerne
affjedringssystemernes
affjedringssystemers
affjedringssystemet
affjedringssystemets
affjedringssystems
afflad
afflade
affladede
affladedes
affladende
affladendes
afflader
afflades
affladet
affladets
affladning
affladningen
affladningens
affladninger
affladningerne
affladningernes
affladningers
affladnings
affodr
affodre
affodrede
affodredes
affodrende
affodrendes
affodrer
affodres
affodret
affodrets
affodring
affodringen
affodringens
affodringer
affodringerne
affodringernes
affodringers
affodrings
affolk
affolke
affolkede
affolkedes
affolkende
affolkendes
affolker
affolkes
affolket
affolkets
affolkning
affolkningen
affolkningens
affolknings
affordr
affordre
affordrede
affordredes
affordrende
affordrendes
affordrer
affordres
affordret
affordrets
afformning
afformningen
afformningens
afformninger
afformningerne
afformningernes
afformningers
afformnings
affotografer
affotografere
affotograferede
affotograferedes
affotograferende
affotograferendes
affotograferer
affotograferes
affotograferet
affotograferets
affotografering
affotograferingen
affotograferingens
affotograferinger
affotograferingerne
affotograferingernes
affotograferingers
affotograferings
affugter
affugtere
affugteren
affugterens
affugteres
affugterne
affugternes
affugters
affugtningsanlæg
affugtningsanlæggene
affugtningsanlæggenes
affugtningsanlægget
affugtningsanlæggets
affugtningsanlægs
affunden
affundens
affundet
affundets
affundne
affundnes
affyr
affyre
affyrede
affyredes
affyrende
affyrendes
affyrer
affyres
affyret
affyrets
affyring
affyringen
affyringens
affyringer
affyringerne
affyringernes
affyringers
affyrings
affyringsrampe
affyringsrampen
affyringsrampens
affyringsramper
affyringsramperne
affyringsrampernes
affyringsrampers
affyringsrampes
affældig
affældige
affældigere
affældigeres
affældiges
affældighed
affældigheden
affældighedens
affældigheds
affældigs
affældigst
affældigste
affældigstes
affældigt
affældigts
affærdig
affærdige
affærdigede
affærdigedes
affærdigelse
affærdigelsen
affærdigelsens
affærdigelser
affærdigelserne
affærdigelsernes
affærdigelsers
affærdigelses
affærdigende
affærdigendes
affærdiger
affærdiges
affærdiget
affærdigets
affære
affæren
affærens
affærer
affærerne
affærernes
affærers
affæres
affød
afføde
affødende
affødendes
afføder
affødes
affødt
affødte
affødtes
affødts
affør
afføre
afførende
afførende
afførendes
afførendes
affører
afføres
afføring
afføringen
afføringens
afførings
afføringsmiddel
afføringsmiddelet
afføringsmiddelets
afføringsmiddels
afføringsmidler
afføringsmidlerne
afføringsmidlernes
afføringsmidlers
afføringsmidlet
afføringsmidlets
afføringstablet
afføringstablets
afføringstabletten
afføringstablettens
afføringstabletter
afføringstabletterne
afføringstabletternes
afføringstabletters
afført
afførte
afførtes
afførts
afgang
afgange
afgangen
afgangene
afgangenes
afgangens
afganges
afgangs
afgangsbevis
afgangsbevis'
afgangsbeviser
afgangsbeviserne
afgangsbevisernes
afgangsbevisers
afgangsbevises
afgangsbeviset
afgangsbevisets
afgangsbevis's
afgangseksamen
afgangseksamenen
afgangseksamenens
afgangseksamener
afgangseksamenerne
afgangseksamenernes
afgangseksameners
afgangseksamens
afgangseksaminer
afgangseksaminerne
afgangseksaminernes
afgangseksaminers
afgangshal
afgangshallen
afgangshallens
afgangshaller
afgangshallerne
afgangshallernes
afgangshallers
afgangshals
afgangsklasse
afgangsklassen
afgangsklassens
afgangsklasser
afgangsklasserne
afgangsklassernes
afgangsklassers
afgangsklasses
afgangsopgave
afgangsopgaven
afgangsopgavens
afgangsopgaver
afgangsopgaverne
afgangsopgavernes
afgangsopgavers
afgangsopgaves
afgangsprøve
afgangsprøven
afgangsprøvens
afgangsprøver
afgangsprøverne
afgangsprøvernes
afgangsprøvers
afgangsprøves
afgangssignal
afgangssignaler
afgangssignalerne
afgangssignalernes
afgangssignalers
afgangssignalet
afgangssignalets
afgangssignals
afgangstid
afgangstiden
afgangstidens
afgangstider
afgangstiderne
afgangstidernes
afgangstiders
afgangstids
afgas
afgasning
afgasningen
afgasningens
afgasninger
afgasningerne
afgasningernes
afgasningers
afgasnings
afgasse
afgassede
afgassedes
afgassende
afgassendes
afgasser
afgasses
afgasset
afgassets
afgav
afgaves
afghaner
afghanere
afghaneren
afghanerens
afghaneres
afghanerne
afghanernes
afghaners
afghansk
afghanske
afghanskes
afghansks
afgift
afgift
afgifte
afgiftede
afgiftedes
afgiften
afgiftende
afgiftendes
afgiftens
afgifter
afgifter
afgifterne
afgifternes
afgifters
afgiftes
afgiftet
afgiftets
afgiftning
afgiftningen
afgiftningens
afgiftninger
afgiftningerne
afgiftningernes
afgiftningers
afgiftnings
afgifts
afgiftsberigtig
afgiftsberigtige
afgiftsberigtigede
afgiftsberigtigedes
afgiftsberigtigelse
afgiftsberigtigelsen
afgiftsberigtigelsens
afgiftsberigtigelser
afgiftsberigtigelserne
afgiftsberigtigelsernes
afgiftsberigtigelsers
afgiftsberigtigelses
afgiftsberigtigende
afgiftsberigtigendes
afgiftsberigtiger
afgiftsberigtiges
afgiftsberigtiget
afgiftsberigtigets
afgiftsbuket
afgiftsbukets
afgiftsbuketten
afgiftsbukettens
afgiftsbuketter
afgiftsbuketterne
afgiftsbuketternes
afgiftsbuketters
afgiftsforhøjelse
afgiftsforhøjelsen
afgiftsforhøjelsens
afgiftsforhøjelser
afgiftsforhøjelserne
afgiftsforhøjelsernes
afgiftsforhøjelsers
afgiftsforhøjelses
afgiftsfri
afgiftsfrie
afgiftsfriere
afgiftsfrieres
afgiftsfries
afgiftsfriest
afgiftsfrieste
afgiftsfriestes
afgiftsfrihed
afgiftsfriheden
afgiftsfrihedens
afgiftsfriheder
afgiftsfrihederne
afgiftsfrihedernes
afgiftsfriheders
afgiftsfriheds
afgiftsfris
afgiftsfrit
afgiftsfrits
afgiftsharmonisering
afgiftsharmoniseringen
afgiftsharmoniseringens
afgiftsharmoniseringer
afgiftsharmoniseringerne
afgiftsharmoniseringernes
afgiftsharmoniseringers
afgiftsharmoniserings
afgiftsklasse
afgiftsklassen
afgiftsklassens
afgiftsklasser
afgiftsklasserne
afgiftsklassernes
afgiftsklassers
afgiftsklasses
afgiftslettelse
afgiftslettelsen
afgiftslettelsens
afgiftslettelser
afgiftslettelserne
afgiftslettelsernes
afgiftslettelsers
afgiftslettelses
afgiftsminister
afgiftsministeren
afgiftsministerens
afgiftsministers
afgiftsministre
afgiftsministrene
afgiftsministrenes
afgiftsministres
afgiftsplagede
afgiftsplagedere
afgiftsplagederes
afgiftsplagedes
afgiftsplagedest
afgiftsplagedeste
afgiftsplagedestes
afgiftsplaget
afgiftsplagets
afgiftspligt
afgiftspligten
afgiftspligtens
afgiftspligter
afgiftspligterne
afgiftspligternes
afgiftspligters
afgiftspligtig
afgiftspligtige
afgiftspligtigere
afgiftspligtigeres
afgiftspligtiges
afgiftspligtigs
afgiftspligtigst
afgiftspligtigste
afgiftspligtigstes
afgiftspligtigt
afgiftspligtigts
afgiftspligts
afgiftspolitik
afgiftspolitikken
afgiftspolitikkens
afgiftspolitikker
afgiftspolitikkerne
afgiftspolitikkernes
afgiftspolitikkers
afgiftspolitiks
afgiftssats
afgiftssats'
afgiftssatsen
afgiftssatsens
afgiftssatser
afgiftssatserne
afgiftssatsernes
afgiftssatsers
afgiftssatses
afgiftssats's
afgiftssystem
afgiftssystemer
afgiftssystemerne
afgiftssystemernes
afgiftssystemers
afgiftssystemet
afgiftssystemets
afgiftssystems
afgik
afgikkes
afgiv
afgive
afgivelse
afgivelsen
afgivelsens
afgivelser
afgivelserne
afgivelsernes
afgivelsers
afgivelses
afgiven
afgivende
afgivendes
afgivens
afgiver
afgives
afgivet
afgivets
afgivne
afgivnes
afgjorde
afgjordes
afgjort
afgjort
afgjorte
afgjorte
afgjortes
afgjortes
afgjorts
afgjorts
afglans
afglans'
afglansen
afglansens
afglanses
afglans's
afglidende
afglidendes
afgnav
afgnave
afgnavede
afgnavedes
afgnavende
afgnavendes
afgnaver
afgnaves
afgnavet
afgnavets
afgned
afgneden
afgnedens
afgnedes
afgnedet
afgnedets
afgnedne
afgnednes
afgnid
afgnide
afgnidende
afgnidendes
afgnider
afgnides
afgrav
afgrave
afgravede
afgravedes
afgravende
afgravendes
afgraver
afgraves
afgravet
afgravets
afgravning
afgravningen
afgravningens
afgravninger
afgravningerne
afgravningernes
afgravningers
afgravnings
afgren
afgrene
afgrenede
afgrenedes
afgrenende
afgrenendes
afgrener
afgrenes
afgrenet
afgrenets
afgrund
afgrunde
afgrunden
afgrundene
afgrundenes
afgrundens
afgrundes
afgrunds
afgrundsdyb
afgrundsdybe
afgrundsdybere
afgrundsdyberes
afgrundsdybes
afgrundsdybest
afgrundsdybeste
afgrundsdybestes
afgrundsdybs
afgrundsdybt
afgrundsdybts
afgræns
afgrænse
afgrænsede
afgrænsedes
afgrænsende
afgrænsendes
afgrænser
afgrænses
afgrænset
afgrænsets
afgrænsning
afgrænsningen
afgrænsningens
afgrænsninger
afgrænsningerne
afgrænsningernes
afgrænsningers
afgrænsnings
afgræs
afgræsning
afgræsningen
afgræsningens
afgræsninger
afgræsningerne
afgræsningernes
afgræsningers
afgræsnings
afgræsse
afgræssede
afgræssedes
afgræssende
afgræssendes
afgræsser
afgræsses
afgræsset
afgræssets
afgrøde
afgrøden
afgrødens
afgrøder
afgrøderne
afgrødernes
afgrøders
afgrødes
afgud
afguden
afgudens
afguder
afguderi
afguderiet
afguderiets
afguderis
afguderne
afgudernes
afguders
afguds
afgudsbillede
afgudsbilleder
afgudsbillederne
afgudsbilledernes
afgudsbilleders
afgudsbilledes
afgudsbilledet
afgudsbilledets
afgudsdyrkelse
afgudsdyrkelsen
afgudsdyrkelsens
afgudsdyrkelses
afgudsdyrker
afgudsdyrkere
afgudsdyrkeren
afgudsdyrkerens
afgudsdyrkeres
afgudsdyrkerne
afgudsdyrkernes
afgudsdyrkers
afgør
afgøre
afgørelse
afgørelsen
afgørelsens
afgørelser
afgørelserne
afgørelsernes
afgørelsers
afgørelses
afgørende
afgørende
afgørendes
afgørendes
afgøres
afgå
afgåede
afgåedes
afgående
afgåendes
afgået
afgåets
afgår
afgås
afhandl
afhandle
afhandlede
afhandledes
afhandlende
afhandlendes
afhandler
afhandles
afhandlet
afhandlets
afhandling
afhandlingen
afhandlingens
afhandlinger
afhandlingerne
afhandlingernes
afhandlingers
afhandlings
afhang
afhasp
afhaspe
afhaspede
afhaspedes
afhaspende
afhaspendes
afhasper
afhaspes
afhaspet
afhaspets
afhaspning
afhaspningen
afhaspningens
afhaspninger
afhaspningerne
afhaspningernes
afhaspningers
afhaspnings
afhent
afhente
afhentede
afhentedes
afhentende
afhentendes
afhenter
afhentes
afhentet
afhentets
afhentning
afhentningen
afhentningens
afhentninger
afhentningerne
afhentningernes
afhentningers
afhentnings
afhjalp
afhjalpes
afhjulpen
afhjulpens
afhjulpet
afhjulpets
afhjulpne
afhjulpnes
afhjælp
afhjælpe
afhjælpende
afhjælpendes
afhjælper
afhjælpes
afhjælpning
afhjælpningen
afhjælpningens
afhjælpninger
afhjælpningerne
afhjælpningernes
afhjælpningers
afhjælpnings
afhold
afhold
afholde
afholdelse
afholdelsen
afholdelsens
afholdelses
afholdende
afholdende
afholdendes
afholdendes
afholdene
afholdenes
afholdenhed
afholdenheden
afholdenhedens
afholdenheds
afholder
afholdes
afholdet
afholdets
afholds
afholdsbevægelse
afholdsbevægelsen
afholdsbevægelsens
afholdsbevægelser
afholdsbevægelserne
afholdsbevægelsernes
afholdsbevægelsers
afholdsbevægelses
afholdsfolk
afholdsfolkene
afholdsfolkenes
afholdsfolket
afholdsfolkets
afholdsfolks
afholdsforening
afholdsforeningen
afholdsforeningens
afholdsforeninger
afholdsforeningerne
afholdsforeningernes
afholdsforeningers
afholdsforenings
afholdshotel
afholdshoteller
afholdshotellerne
afholdshotellernes
afholdshotellers
afholdshotellet
afholdshotellets
afholdshotels
afholdsloge
afholdslogen
afholdslogens
afholdsloger
afholdslogerne
afholdslogernes
afholdslogers
afholdsloges
afholdsmand
afholdsmanden
afholdsmandens
afholdsmands
afholdsmænd
afholdsmændene
afholdsmændenes
afholdsmænds
afholdssag
afholdssagen
afholdssagens
afholdssager
afholdssagerne
afholdssagernes
afholdssagers
afholdssags
afholdt
afholdt
afholdte
afholdte
afholdtes
afholdtes
afholdts
afholdts
afhopning
afhopningen
afhopningens
afhopninger
afhopningerne
afhopningernes
afhopningers
afhopnings
afhoppede
afhoppedere
afhoppederes
afhoppedes
afhoppedest
afhoppedeste
afhoppedestes
afhopper
afhoppere
afhopperen
afhopperens
afhopperes
afhopperne
afhoppernes
afhoppers
afhoppet
afhoppets
afhug
afhugge
afhuggede
afhuggedes
afhuggende
afhuggendes
afhugger
afhugges
afhugget
afhuggets
afhugning
afhugningen
afhugningens
afhugninger
afhugningerne
afhugningernes
afhugningers
afhugnings
afhænd
afhænde
afhændede
afhændedes
afhændelse
afhændelsen
afhændelsens
afhændelser
afhændelserne
afhændelsernes
afhændelsers
afhændelses
afhændende
afhændendes
afhænder
afhændes
afhændet
afhændets
afhæng
afhænge
afhængende
afhænger
afhængig
afhængige
afhængigere
afhængigeres
afhængiges
afhængighed
afhængigheden
afhængighedens
afhængigheder
afhængighederne
afhængighedernes
afhængigheders
afhængigheds
afhængighedsforhold
afhængighedsforholdene
afhængighedsforholdenes
afhængighedsforholdet
afhængighedsforholdets
afhængighedsforholds
afhængigs
afhængigst
afhængigste
afhængigstes
afhængigt
afhængigts
afhængt
afhærd
afhærde
afhærdede
afhærdedes
afhærdende
afhærdendes
afhærder
afhærdes
afhærdet
afhærdets
afhør
afhøre
afhørende
afhørendes
afhører
afhøres
afhøring
afhøringen
afhøringens
afhøringer
afhøringerne
afhøringernes
afhøringers
afhørings
afhøringsteknik
afhøringsteknikken
afhøringsteknikkens
afhøringsteknikker
afhøringsteknikkerne
afhøringsteknikkernes
afhøringsteknikkers
afhøringstekniks
afhørt
afhørte
afhørtes
afhørts
afhøst
afhøste
afhøstede
afhøstedes
afhøstende
afhøstendes
afhøster
afhøstes
afhøstet
afhøstets
afhøvl
afhøvle
afhøvlede
afhøvledes
afhøvlende
afhøvlendes
afhøvler
afhøvles
afhøvlet
afhøvlets
afhøvling
afhøvlingen
afhøvlingens
afhøvlinger
afhøvlingerne
afhøvlingernes
afhøvlingers
afhøvlings
afhår
afhåre
afhårede
afhåredes
afhårende
afhårendes
afhårer
afhåres
afhåret
afhårets
afhåring
afhåringen
afhåringens
afhåringer
afhåringerne
afhåringernes
afhåringers
afhårings
afideologiser
afideologisere
afideologiserede
afideologiseredes
afideologiserende
afideologiserendes
afideologiserer
afideologiseres
afideologiseret
afideologiserets
afideologisering
afideologiseringen
afideologiseringens
afideologiseringer
afideologiseringerne
afideologiseringernes
afideologiseringers
afideologiserings
afilm
afilmen
afilmene
afilmenes
afilmens
afilms
afindustrialiser
afindustrialisere
afindustrialiserede
afindustrialiseredes
afindustrialiserende
afindustrialiserendes
afindustrialiserer
afindustrialiseres
afindustrialiseret
afindustrialiserets
afindustrialisering
afindustrialiseringen
afindustrialiseringens
afindustrialiseringer
afindustrialiseringerne
afindustrialiseringernes
afindustrialiseringers
afindustrialiserings
afis
afise
afisede
afisedes
afisende
afisendes
afiser
afises
afiset
afisets
afisning
afisningen
afisningens
afisninger
afisningerne
afisningernes
afisningers
afisnings
afkald
afkaldene
afkaldenes
afkaldet
afkaldets
afkalds
afkalk
afkalke
afkalkede
afkalkedes
afkalkende
afkalkendes
afkalker
afkalker
afkalkere
afkalkeren
afkalkerens
afkalkeres
afkalkerne
afkalkernes
afkalkers
afkalkes
afkalket
afkalkets
afkalkning
afkalkningen
afkalkningens
afkalkninger
afkalkningerne
afkalkningernes
afkalkningers
afkalknings
afkast
afkast
afkaste
afkastede
afkastedes
afkastende
afkastendes
afkastene
afkastenes
afkaster
afkastes
afkastet
afkastet
afkastets
afkastets
afkastning
afkastningen
afkastningens
afkastninger
afkastningerne
afkastningernes
afkastningers
afkastnings
afkasts
afklaps
afklapse
afklapsede
afklapsedes
afklapsende
afklapsendes
afklapser
afklapses
afklapset
afklapsets
afklapsning
afklapsningen
afklapsningens
afklapsninger
afklapsningerne
afklapsningernes
afklapsningers
afklapsnings
afklar
afklare
afklarede
afklarede
afklaredere
afklarederes
afklaredes
afklaredes
afklaredest
afklaredeste
afklaredestes
afklarende
afklarendes
afklarer
afklares
afklaret
afklaret
afklarethed
afklaretheden
afklarethedens
afklaretheds
afklarets
afklarets
afklaring
afklaringen
afklaringens
afklarings
afklip
afklippe
afklippede
afklippedes
afklippende
afklippendes
afklipper
afklippes
afklippet
afklippets
afklæd
afklæde
afklædende
afklædendes
afklæder
afklædes
afklædning
afklædningen
afklædningens
afklædninger
afklædningerne
afklædningernes
afklædningers
afklædnings
afklædt
afklædte
afklædtes
afklædts
afkobl
afkoble
afkoblede
afkobledes
afkoblende
afkoblendes
afkobler
afkobles
afkoblet
afkoblets
afkobling
afkoblingen
afkoblingens
afkoblinger
afkoblingerne
afkoblingernes
afkoblingers
afkoblings
afkod
afkode
afkodede
afkodedes
afkodende
afkodendes
afkoder
afkodes
afkodet
afkodets
afkodning
afkodningen
afkodningens
afkodninger
afkodningerne
afkodningernes
afkodningers
afkodnings
afkog
afkog
afkoge
afkogende
afkogendes
afkogene
afkogenes
afkoger
afkoges
afkoget
afkogets
afkogning
afkogningen
afkogningens
afkogninger
afkogningerne
afkogningernes
afkogningers
afkognings
afkogs
afkogt
afkogte
afkogtes
afkogts
afkoks
afkokse
afkoksede
afkoksedes
afkoksende
afkoksendes
afkokser
afkokses
afkokset
afkoksets
afkoloniser
afkolonisere
afkoloniserede
afkoloniseredes
afkoloniserende
afkoloniserendes
afkoloniserer
afkoloniseres
afkoloniseret
afkoloniserets
afkolonisering
afkoloniseringen
afkoloniseringens
afkoloniseringer
afkoloniseringerne
afkoloniseringernes
afkoloniseringers
afkoloniserings
afkom
afkommet
afkommets
afkoms
afkort
afkorte
afkortede
afkortedes
afkortende
afkortendes
afkorter
afkortes
afkortet
afkortets
afkortning
afkortningen
afkortningens
afkortninger
afkortningerne
afkortningernes
afkortningers
afkortnings
afkriminaliser
afkriminalisere
afkriminaliserede
afkriminaliseredes
afkriminaliserende
afkriminaliserendes
afkriminaliserer
afkriminaliseres
afkriminaliseret
afkriminaliserets
afkriminalisering
afkriminaliseringen
afkriminaliseringens
afkriminaliseringer
afkriminaliseringerne
afkriminaliseringernes
afkriminaliseringers
afkriminaliserings
afkristn
afkristne
afkristnede
afkristnedes
afkristnende
afkristnendes
afkristner
afkristnes
afkristnet
afkristnets
afkristning
afkristningen
afkristningens
afkristnings
afkrog
afkroge
afkrogen
afkrogene
afkrogenes
afkrogens
afkroges
afkrogs
afkryds
afkrydse
afkrydsede
afkrydsedes
afkrydsende
afkrydsendes
afkrydser
afkrydses
afkrydset
afkrydsets
afkrydsning
afkrydsningen
afkrydsningens
afkrydsninger
afkrydsningerne
afkrydsningernes
afkrydsningers
afkrydsnings
afkræft
afkræfte
afkræftede
afkræftedes
afkræftelse
afkræftelsen
afkræftelsens
afkræftelser
afkræftelserne
afkræftelsernes
afkræftelsers
afkræftelses
afkræftende
afkræftendes
afkræfter
afkræftes
afkræftet
afkræftets
afkræv
afkræve
afkrævede
afkrævedes
afkrævende
afkrævendes
afkræver
afkræves
afkrævet
afkrævets
afkvist
afkviste
afkvistede
afkvistedes
afkvistende
afkvistendes
afkvister
afkvistes
afkvistet
afkvistets
afkøb
afkøbe
afkøbende
afkøbendes
afkøber
afkøbes
afkøbt
afkøbte
afkøbtes
afkøbts
afkøl
afkøle
afkølede
afkøledes
afkølende
afkølendes
afkøler
afkøles
afkølet
afkølets
afkøling
afkølingen
afkølingens
afkølinger
afkølingerne
afkølingernes
afkølingers
afkølings
afkørsel
afkørselen
afkørselens
afkørsels
afkørslen
afkørslens
afkørsler
afkørslerne
afkørslernes
afkørslers
aflad
aflad
aflade
afladede
afladedes
afladen
afladende
afladendes
afladens
aflader
aflades
afladet
afladets
afladning
afladningen
afladningens
afladninger
afladningerne
afladningernes
afladningers
afladnings
aflads
afladsbrev
afladsbreve
afladsbrevene
afladsbrevenes
afladsbreves
afladsbrevet
afladsbrevets
afladsbrevs
afladshandel
afladshandelen
afladshandelens
afladshandels
afladshandlen
afladshandlens
afladshandler
afladshandlerne
afladshandlernes
afladshandlers
aflagde
aflagdes
aflagt
aflagt
aflagte
aflagte
aflagtes
aflagtes
aflagts
aflagts
aflang
aflange
aflangere
aflangeres
aflanges
aflangest
aflangeste
aflangestes
aflangs
aflangt
aflangts
aflast
aflaste
aflastede
aflastedes
aflastende
aflastendes
aflaster
aflastes
aflastet
aflastets
aflastning
aflastningen
aflastningens
aflastninger
aflastningerne
aflastningernes
aflastningers
aflastnings
aflastningsplads
aflastningsplads'
aflastningspladsen
aflastningspladsens
aflastningspladser
aflastningspladserne
aflastningspladsernes
aflastningspladsers
aflastningspladses
aflastningsplads's
afled
aflede
afledende
afledendes
afleder
afledes
afledet
afledets
afledning
afledningen
afledningens
afledninger
afledningerne
afledningernes
afledningers
aflednings
afledningskanal
afledningskanalen
afledningskanalens
afledningskanaler
afledningskanalerne
afledningskanalernes
afledningskanalers
afledningskanals
afledningsmanøvre
afledningsmanøvren
afledningsmanøvrens
afledningsmanøvrer
afledningsmanøvrerne
afledningsmanøvrernes
afledningsmanøvrers
afledningsmanøvres
afledt
afledt
afledte
afledte
afledtes
afledtes
afledts
afledts
aflejr
aflejre
aflejrede
aflejredes
aflejrende
aflejrendes
aflejrer
aflejres
aflejret
aflejrets
aflejring
aflejringen
aflejringens
aflejringer
aflejringerne
aflejringernes
aflejringers
aflejrings
aflever
aflevere
afleverede
afleveredes
afleverende
afleverendes
afleverer
afleveres
afleveret
afleverets
aflevering
afleveringen
afleveringens
afleveringer
afleveringerne
afleveringernes
afleveringers
afleverings
afleveringsfrist
afleveringsfristen
afleveringsfristens
afleveringsfrister
afleveringsfristerne
afleveringsfristernes
afleveringsfristers
afleveringsfrists
afleveringspligt
afleveringspligten
afleveringspligtens
afleveringspligter
afleveringspligterne
afleveringspligternes
afleveringspligters
afleveringspligts
aflir
aflire
aflirede
afliredes
aflirende
aflirendes
aflirer
aflires
afliret
aflirets
afliring
afliringen
afliringens
afliringer
afliringerne
afliringernes
afliringers
aflirings
afliv
aflive
aflivede
aflivedes
aflivende
aflivendes
afliver
aflives
aflivet
aflivets
aflivning
aflivningen
aflivningens
aflivninger
aflivningerne
aflivningernes
aflivningers
aflivnings
aflok
aflokke
aflokkede
aflokkedes
aflokkende
aflokkendes
aflokker
aflokkes
aflokket
aflokkets
afluk
aflukke
aflukke
aflukkede
aflukkedes
aflukkende
aflukkendes
aflukker
aflukker
aflukkerne
aflukkernes
aflukkers
aflukkes
aflukkes
aflukket
aflukket
aflukkets
aflukkets
aflukning
aflukningen
aflukningens
aflukninger
aflukningerne
aflukningernes
aflukningers
afluknings
aflur
aflure
aflurede
afluredes
aflurende
aflurendes
aflurer
aflures
afluret
aflurets
afluring
afluringen
afluringens
afluringer
afluringerne
afluringernes
afluringers
aflurings
aflus
afluse
aflusede
aflusedes
aflusende
aflusendes
afluser
afluses
afluset
aflusets
aflusning
aflusningen
aflusningens
aflusninger
aflusningerne
aflusningernes
aflusningers
aflusnings
aflys
aflyse
aflysende
aflysendes
aflyser
aflyses
aflysning
aflysningen
aflysningens
aflysninger
aflysningerne
aflysningernes
aflysningers
aflysnings
aflyst
aflyste
aflystes
aflysts
aflyt
aflytning
aflytningen
aflytningens
aflytninger
aflytningerne
aflytningernes
aflytningers
aflytnings
aflytningsudstyr
aflytningsudstyrene
aflytningsudstyrenes
aflytningsudstyret
aflytningsudstyrets
aflytningsudstyrs
aflytte
aflyttede
aflyttedes
aflyttende
aflyttendes
aflytter
aflyttes
aflyttet
aflyttets
aflæg
aflægge
aflæggelse
aflæggelsen
aflæggelsens
aflæggelser
aflæggelserne
aflæggelsernes
aflæggelsers
aflæggelses
aflæggende
aflæggendes
aflægger
aflægger
aflæggere
aflæggeren
aflæggerens
aflæggeres
aflæggerne
aflæggernes
aflæggers
aflægges
aflægning
aflægningen
aflægningens
aflægninger
aflægningerne
aflægningernes
aflægningers
aflægnings
aflægs
aflægs'
aflægses
aflægs's
aflær
aflære
aflærende
aflærendes
aflærer
aflæres
aflæring
aflæringen
aflæringens
aflærings
aflært
aflærte
aflærtes
aflærts
aflæs
aflæs
aflæse
aflæselig
aflæselige
aflæseligere
aflæseligeres
aflæseliges
aflæseligs
aflæseligst
aflæseligste
aflæseligstes
aflæseligt
aflæseligts
aflæsende
aflæsendes
aflæser
aflæser
aflæsere
aflæseren
aflæserens
aflæseres
aflæserne
aflæsernes
aflæsers
aflæses
aflæsning
aflæsning
aflæsningen
aflæsningen
aflæsningens
aflæsningens
aflæsninger
aflæsninger
aflæsningerne
aflæsningerne
aflæsningernes
aflæsningernes
aflæsningers
aflæsningers
aflæsnings
aflæsnings
aflæsse
aflæssede
aflæssedes
aflæssende
aflæssendes
aflæsser
aflæsses
aflæsset
aflæssets
aflæst
aflæste
aflæstes
aflæsts
afløb
afløbene
afløbenes
afløbet
afløbets
afløbs
afløbsforhold
afløbsforholdene
afløbsforholdenes
afløbsforholdet
afløbsforholdets
afløbsforholds
afløbsledning
afløbsledningen
afløbsledningens
afløbsledninger
afløbsledningerne
afløbsledningernes
afløbsledningers
afløbslednings
afløbsrør
afløbsrørene
afløbsrørenes
afløbsrøret
afløbsrørets
afløbsrørs
afløbssystem
afløbssystemer
afløbssystemerne
afløbssystemernes
afløbssystemers
afløbssystemet
afløbssystemets
afløbssystems
afløbsvand
afløbsvande
afløbsvandene
afløbsvandenes
afløbsvandes
afløbsvandet
afløbsvandets
afløbsvands
afløft
afløfte
afløftede
afløftedes
afløftende
afløftendes
afløfter
afløftes
afløftet
afløftets
afløn
aflønne
aflønnede
aflønnedes
aflønnende
aflønnendes
aflønner
aflønnes
aflønnet
aflønnets
aflønning
aflønningen
aflønningens
aflønninger
aflønningerne
aflønningernes
aflønningers
aflønnings
afløs
afløse
afløsende
afløsendes
afløser
afløser
afløsere
afløseren
afløserens
afløseres
afløserne
afløsernes
afløsers
afløses
afløsning
afløsningen
afløsningens
afløsninger
afløsningerne
afløsningernes
afløsningers
afløsnings
afløsningsopgave
afløsningsopgaven
afløsningsopgavens
afløsningsopgaver
afløsningsopgaverne
afløsningsopgavernes
afløsningsopgavers
afløsningsopgaves
afløsningssum
afløsningssummen
afløsningssummens
afløsningssummer
afløsningssummerne
afløsningssummernes
afløsningssummers
afløsningssums
afløst
afløste
afløstes
afløsts
afløv
afløve
afløvede
afløvedes
afløvende
afløvendes
afløver
afløves
afløvet
afløvets
afløvningsmiddel
afløvningsmiddelet
afløvningsmiddelets
afløvningsmiddels
afløvningsmidler
afløvningsmidlerne
afløvningsmidlernes
afløvningsmidlers
afløvningsmidlet
afløvningsmidlets
aflås
aflåse
aflåsede
aflåsedes
aflåselig
aflåselige
aflåseligere
aflåseligeres
aflåseliges
aflåseligs
aflåseligst
aflåseligste
aflåseligstes
aflåseligt
aflåseligts
aflåsende
aflåsendes
aflåser
aflåses
aflåset
aflåsets
aflåsning
aflåsningen
aflåsningens
aflåsninger
aflåsningerne
aflåsningernes
aflåsningers
aflåsnings
aflåst
aflåste
aflåstes
aflåsts
afmagnetiser
afmagnetisere
afmagnetiserede
afmagnetiseredes
afmagnetiserende
afmagnetiserendes
afmagnetiserer
afmagnetiseres
afmagnetiseret
afmagnetiserets
afmagnetisering
afmagnetiseringen
afmagnetiseringens
afmagnetiseringer
afmagnetiseringerne
afmagnetiseringernes
afmagnetiseringers
afmagnetiserings
afmagr
afmagre
afmagrede
afmagredes
afmagrende
afmagrendes
afmagrer
afmagres
afmagret
afmagrets
afmagring
afmagringen
afmagringens
afmagringer
afmagringerne
afmagringernes
afmagringers
afmagrings
afmagringskur
afmagringskure
afmagringskuren
afmagringskurene
afmagringskurenes
afmagringskurens
afmagringskures
afmagringskurs
afmagringspille
afmagringspillen
afmagringspillens
afmagringspiller
afmagringspillerne
afmagringspillernes
afmagringspillers
afmagringspilles
afmagt
afmagten
afmagtens
afmagts
afmagtsfølelse
afmagtsfølelsen
afmagtsfølelsens
afmagtsfølelser
afmagtsfølelserne
afmagtsfølelsernes
afmagtsfølelsers
afmagtsfølelses
afmal
afmale
afmalede
afmaledes
afmalende
afmalendes
afmaler
afmales
afmalet
afmalets
afmarch
afmarchen
afmarchens
afmarcher
afmarcher
afmarchere
afmarcherede
afmarcheredes
afmarcherende
afmarcherendes
afmarcherer
afmarcheres
afmarcheret
afmarcherets
afmarcherne
afmarchernes
afmarchers
afmarchs
afmarken
afmaskning
afmaskningen
afmaskningens
afmasknings
afmast
afmaste
afmastede
afmastedes
afmastende
afmastendes
afmaster
afmastes
afmastet
afmastets
afmat
afmatning
afmatningen
afmatningens
afmatninger
afmatningerne
afmatningernes
afmatningers
afmatnings
afmatte
afmattede
afmattedes
afmattende
afmattendes
afmatter
afmattes
afmattet
afmattets
afmeld
afmelde
afmeldende
afmeldendes
afmelder
afmeldes
afmelding
afmeldingen
afmeldingens
afmeldinger
afmeldingerne
afmeldingernes
afmeldingers
afmeldings
afmeldt
afmeldte
afmeldtes
afmeldts
afmilitariser
afmilitarisere
afmilitariserede
afmilitariseredes
afmilitariserende
afmilitariserendes
afmilitariserer
afmilitariseres
afmilitariseret
afmilitariserets
afmilitarisering
afmilitariseringen
afmilitariseringens
afmilitariseringer
afmilitariseringerne
afmilitariseringernes
afmilitariseringers
afmilitariserings
afmonter
afmontere
afmonterede
afmonteredes
afmonterende
afmonterendes
afmonterer
afmonteres
afmonteret
afmonterets
afmontering
afmonteringen
afmonteringens
afmonteringer
afmonteringerne
afmonteringernes
afmonteringers
afmonterings
afmystificer
afmystificere
afmystificerede
afmystificeredes
afmystificerende
afmystificerendes
afmystificerer
afmystificeres
afmystificeret
afmystificerets
afmystificering
afmystificeringen
afmystificeringens
afmystificeringer
afmystificeringerne
afmystificeringernes
afmystificeringers
afmystificerings
afmytologiser
afmytologisere
afmytologiserede
afmytologiseredes
afmytologiserende
afmytologiserendes
afmytologiserer
afmytologiseres
afmytologiseret
afmytologiserets
afmytologisering
afmytologiseringen
afmytologiseringens
afmytologiseringer
afmytologiseringerne
afmytologiseringernes
afmytologiseringers
afmytologiserings
afmægtig
afmægtige
afmægtigere
afmægtigeres
afmægtiges
afmægtighed
afmægtigheden
afmægtighedens
afmægtigheds
afmægtigs
afmægtigst
afmægtigste
afmægtigstes
afmægtigt
afmægtigts
afmærk
afmærke
afmærkede
afmærkedes
afmærkende
afmærkendes
afmærker
afmærkes
afmærket
afmærkets
afmærkning
afmærkningen
afmærkningens
afmærkninger
afmærkningerne
afmærkningernes
afmærkningers
afmærknings
afmærkningsbøje
afmærkningsbøjen
afmærkningsbøjens
afmærkningsbøjer
afmærkningsbøjerne
afmærkningsbøjernes
afmærkningsbøjers
afmærkningsbøjes
afmønstr
afmønstre
afmønstrede
afmønstredes
afmønstrende
afmønstrendes
afmønstrer
afmønstres
afmønstret
afmønstrets
afmønstring
afmønstringen
afmønstringens
afmønstringer
afmønstringerne
afmønstringernes
afmønstringers
afmønstrings
afmål
afmåle
afmålende
afmålendes
afmåler
afmåles
afmåling
afmålingen
afmålingens
afmålinger
afmålingerne
afmålingernes
afmålingers
afmålings
afmålt
afmålt
afmålte
afmålte
afmåltes
afmåltes
afmålts
afmålts
afnazificer
afnazificere
afnazificerede
afnazificeredes
afnazificerende
afnazificerendes
afnazificerer
afnazificeres
afnazificeret
afnazificerets
afnazificering
afnazificeringen
afnazificeringens
afnazificeringer
afnazificeringerne
afnazificeringernes
afnazificeringers
afnazificerings
afnazifisere
aforisme
aforismen
aforismens
aforismer
aforismerne
aforismernes
aforismers
aforismes
aforistisk
aforistiske
aforistiskes
aforistisks
afparer
afparere
afparerede
afpareredes
afparerende
afparerendes
afparerer
afpareres
afpareret
afparerets
afpas
afpasning
afpasningen
afpasningens
afpasnings
afpasse
afpassede
afpassedes
afpassende
afpassendes
afpasser
afpasses
afpasset
afpassets
afpatruljer
afpatruljere
afpatruljerede
afpatruljeredes
afpatruljerende
afpatruljerendes
afpatruljerer
afpatruljeres
afpatruljeret
afpatruljerets
afpatruljering
afpatruljeringen
afpatruljeringens
afpatruljeringer
afpatruljeringerne
afpatruljeringernes
afpatruljeringers
afpatruljerings
afpersonaliser
afpersonalisere
afpersonaliserede
afpersonaliseredes
afpersonaliserende
afpersonaliserendes
afpersonaliserer
afpersonaliseres
afpersonaliseret
afpersonaliserets
afpil
afpille
afpillede
afpillede
afpilledere
afpillederes
afpilledes
afpilledes
afpilledest
afpilledeste
afpilledestes
afpillende
afpillendes
afpiller
afpilles
afpillet
afpillet
afpillets
afpillets
afpolitiser
afpolitisere
afpolitiserede
afpolitiseredes
afpolitiserende
afpolitiserendes
afpolitiserer
afpolitiseres
afpolitiseret
afpolitiserets
afpolitisering
afpolitiseringen
afpolitiseringens
afpolitiserings
afpres
afpresning
afpresningen
afpresningens
afpresninger
afpresningerne
afpresningernes
afpresningers
afpresnings
afpresningsforsøg
afpresningsforsøgene
afpresningsforsøgenes
afpresningsforsøget
afpresningsforsøgets
afpresningsforsøgs
afpresse
afpressede
afpressedes
afpressende
afpressendes
afpresser
afpresser
afpressere
afpresseren
afpresserens
afpresseres
afpresserne
afpressernes
afpressers
afpresses
afpresset
afpressets
afprop
afproppe
afproppede
afproppedes
afproppende
afproppendes
afpropper
afproppes
afproppet
afproppets
afprøv
afprøve
afprøvede
afprøvedes
afprøvende
afprøvendes
afprøver
afprøves
afprøvet
afprøvets
afprøvning
afprøvningen
afprøvningens
afprøvninger
afprøvningerne
afprøvningernes
afprøvningers
afprøvnings
afpuds
afpuds
afpuds'
afpudse
afpudsede
afpudsedes
afpudsende
afpudsendes
afpudser
afpudses
afpudses
afpudset
afpudset
afpudsets
afpudsets
afpudsning
afpudsningen
afpudsningens
afpudsninger
afpudsningerne
afpudsningernes
afpudsningers
afpudsnings
afpuds's
afrakkede
afrakkedere
afrakkederes
afrakkedes
afrakkedest
afrakkedeste
afrakkedestes
afrakket
afrakkets
afreager
afreagere
afreagerede
afreageredes
afreagerende
afreagerendes
afreagerer
afreageres
afreageret
afreagerets
afreaktion
afreaktionen
afreaktionens
afreaktioner
afreaktionerne
afreaktionernes
afreaktioners
afreaktions
afregn
afregne
afregnede
afregnedes
afregnende
afregnendes
afregner
afregnes
afregnet
afregnets
afregning
afregningen
afregningens
afregninger
afregningerne
afregningernes
afregningers
afregnings
afregningsdag
afregningsdage
afregningsdagen
afregningsdagene
afregningsdagenes
afregningsdagens
afregningsdages
afregningsdags
afreguler
afregulere
afregulerede
afreguleredes
afregulerende
afregulerendes
afregulerer
afreguleres
afreguleret
afregulerets
afregulering
afreguleringen
afreguleringens
afregulerings
afrejs
afrejse
afrejse
afrejsen
afrejsende
afrejsendes
afrejsens
afrejser
afrejser
afrejserne
afrejsernes
afrejsers
afrejses
afrejses
afrejst
afrejste
afrejstes
afrejsts
afrens
afrense
afrensede
afrensedes
afrensende
afrensendes
afrenser
afrenses
afrenset
afrensets
afrensning
afrensningen
afrensningens
afrensninger
afrensningerne
afrensningernes
afrensningers
afrensnings
afret
afretning
afretningen
afretningens
afretninger
afretningerne
afretningernes
afretningers
afretnings
afrette
afrettede
afrettedes
afrettende
afrettendes
afretter
afretter
afrettere
afretteren
afretterens
afretteres
afretterne
afretternes
afretters
afrettes
afrettet
afrettets
afrev
afreven
afrevens
afreves
afrevet
afrevets
afrevne
afrevnes
afrikander
afrikandere
afrikanderen
afrikanderens
afrikanderes
afrikanderne
afrikandernes
afrikanders
afrikaner
afrikanere
afrikaneren
afrikanerens
afrikaneres
afrikanerne
afrikanernes
afrikaners
afrikaniser
afrikanisere
afrikaniserede
afrikaniseredes
afrikaniserende
afrikaniserendes
afrikaniserer
afrikaniseres
afrikaniseret
afrikaniserets
afrikanisering
afrikaniseringen
afrikaniseringens
afrikaniserings
afrikansk
afrikanske
afrikanskes
afrikansks
afrikaans
afrikaans'
afrikaanses
afrikaans's
afrim
afrime
afrimede
afrimedes
afrimende
afrimendes
afrimer
afrimes
afrimet
afrimets
afriv
afrive
afrivende
afrivendes
afriver
afrives
afrivning
afrivningen
afrivningens
afrivninger
afrivningerne
afrivningernes
afrivningers
afrivnings
afrivningskalender
afrivningskalendere
afrivningskalenderen
afrivningskalenderens
afrivningskalenderes
afrivningskalenderne
afrivningskalendernes
afrivningskalenders
afro
afroamerikaner
afroamerikanere
afroamerikaneren
afroamerikanerens
afroamerikaneres
afroamerikanerne
afroamerikanernes
afroamerikaners
afroamerikansk
afroamerikanske
afroamerikanskes
afroamerikansks
afrodisiaka
afrodisiakaene
afrodisiakaenes
afrodisiakas
afrodisiakum
afrodisiakumet
afrodisiakumets
afrodisiakummet
afrodisiakummets
afrodisiakums
afrohår
afrohåret
afrohårets
afrohårs
afrund
afrunde
afrundede
afrundede
afrundedere
afrundederes
afrundedes
afrundedes
afrundedest
afrundedeste
afrundedestes
afrundende
afrundendes
afrunder
afrundes
afrundet
afrundet
afrundets
afrundets
afrunding
afrundingen
afrundingens
afrundinger
afrundingerne
afrundingernes
afrundingers
afrundings
afrusning
afrusningen
afrusningens
afrusnings
afrust
afruste
afrustede
afrustedes
afrustende
afrustendes
afruster
afrustes
afrustet
afrustets
afrustning
afrustningen
afrustningens
afrustninger
afrustningerne
afrustningernes
afrustningers
afrustnings
afrydder
afryddere
afrydderen
afrydderens
afrydderes
afrydderne
afryddernes
afrydders
afrydning
afrydningen
afrydningens
afrydninger
afrydningerne
afrydningernes
afrydningers
afrydnings
afs
afsagde
afsagdes
afsagt
afsagte
afsagtes
afsagts
afsalt
afsalte
afsaltede
afsaltedes
afsaltende
afsaltendes
afsalter
afsaltes
afsaltet
afsaltets
afsaltning
afsaltningen
afsaltningens
afsaltnings
afsang
afsat
afsat
afsats
afsats
afsats
afsats'
afsatsen
afsatsens
afsatser
afsatserne
afsatsernes
afsatsers
afsatses
afsats's
afsatte
afsatte
afsattere
afsatteres
afsattes
afsattes
afsattest
afsatteste
afsattestes
afsav
afsave
afsavede
afsavedes
afsavende
afsavendes
afsaver
afsaves
afsavet
afsavets
afsavn
afsavnene
afsavnenes
afsavnet
afsavnets
afsavns
afse
afseende
afseendes
afsejl
afsejle
afsejlede
afsejledes
afsejlende
afsejlendes
afsejler
afsejles
afsejlet
afsejlets
afsejling
afsejlingen
afsejlingens
afsejlings
afseksualiser
afseksualisere
afseksualiserede
afseksualiseredes
afseksualiserende
afseksualiserendes
afseksualiserer
afseksualiseres
afseksualiseret
afseksualiserets
afsend
afsende
afsendelse
afsendelsen
afsendelsens
afsendelser
afsendelserne
afsendelsernes
afsendelsers
afsendelses
afsendende
afsendendes
afsender
afsender
afsenderadresse
afsenderadressen
afsenderadressens
afsenderadresser
afsenderadresserne
afsenderadressernes
afsenderadressers
afsenderadresses
afsendere
afsenderen
afsenderens
afsenderes
afsenderne
afsendernes
afsenders
afsendes
afsendt
afsendte
afsendtes
afsendts
afser
afses
afset
afsete
afsetes
afsets
afsides
afsides
afsides'
afsideses
afsidesliggende
afsidesliggende
afsidesliggendes
afsides's
afsig
afsige
afsigelse
afsigelsen
afsigelsens
afsigelser
afsigelserne
afsigelsernes
afsigelsers
afsigelses
afsigende
afsigendes
afsiger
afsiges
afsikr
afsikre
afsikrede
afsikredes
afsikrende
afsikrendes
afsikrer
afsikres
afsikret
afsikrets
afsind
afsindet
afsindets
afsindig
afsindige
afsindigere
afsindigeres
afsindiges
afsindighed
afsindigheden
afsindighedens
afsindigheder
afsindighederne
afsindighedernes
afsindigheders
afsindigheds
afsindigs
afsindigst
afsindigste
afsindigstes
afsindigt
afsindigts
afsinds
afsjælede
afsjæledere
afsjælederes
afsjæledes
afsjæledest
afsjæledeste
afsjæledestes
afsjælet
afsjælets
afskaf
afskaffe
afskaffede
afskaffedes
afskaffelse
afskaffelsen
afskaffelsens
afskaffelses
afskaffende
afskaffendes
afskaffer
afskaffes
afskaffet
afskaffets
afskal
afskalle
afskallede
afskalledes
afskallende
afskallendes
afskaller
afskalles
afskallet
afskallets
afskalling
afskallingen
afskallingens
afskallinger
afskallingerne
afskallingernes
afskallingers
afskallings
afskalning
afskalningen
afskalningens
afskalninger
afskalningerne
afskalningernes
afskalningers
afskalnings
afskar
afskares
afsked
afskeden
afskedens
afskedig
afskedige
afskedigede
afskedigedes
afskedigelse
afskedigelsen
afskedigelsens
afskedigelser
afskedigelserne
afskedigelsernes
afskedigelsers
afskedigelses
afskedigelsesgrund
afskedigelsesgrunde
afskedigelsesgrunden
afskedigelsesgrundene
afskedigelsesgrundenes
afskedigelsesgrundens
afskedigelsesgrundes
afskedigelsesgrunds
afskedigende
afskedigendes
afskediger
afskediges
afskediget
afskedigets
afskeds
afskedsansøgning
afskedsansøgningen
afskedsansøgningens
afskedsansøgninger
afskedsansøgningerne
afskedsansøgningernes
afskedsansøgningers
afskedsansøgnings
afskedsaudiens
afskedsaudiens'
afskedsaudiensen
afskedsaudiensens
afskedsaudienser
afskedsaudienserne
afskedsaudiensernes
afskedsaudiensers
afskedsaudienses
afskedsaudiens's
afskedsbegæring
afskedsbegæringen
afskedsbegæringens
afskedsbegæringer
afskedsbegæringerne
afskedsbegæringernes
afskedsbegæringers
afskedsbegærings
afskedsbesøg
afskedsbesøgene
afskedsbesøgenes
afskedsbesøget
afskedsbesøgets
afskedsbesøgs
afskedsbrev
afskedsbreve
afskedsbrevene
afskedsbrevenes
afskedsbreves
afskedsbrevet
afskedsbrevets
afskedsbrevs
afskedsfest
afskedsfesten
afskedsfestens
afskedsfester
afskedsfesterne
afskedsfesternes
afskedsfesters
afskedsfests
afskedsforestilling
afskedsforestillingen
afskedsforestillingens
afskedsforestillinger
afskedsforestillingerne
afskedsforestillingernes
afskedsforestillingers
afskedsforestillings
afskedsgave
afskedsgaven
afskedsgavens
afskedsgaver
afskedsgaverne
afskedsgavernes
afskedsgavers
afskedsgaves
afskedshilsen
afskedshilsenen
afskedshilsenens
afskedshilsener
afskedshilsenerne
afskedshilsenernes
afskedshilseners
afskedshilsens
afskedshilsnen
afskedshilsnens
afskedshilsner
afskedshilsnerne
afskedshilsnernes
afskedshilsners
afskedsinterview
afskedsinterviewene
afskedsinterviewenes
afskedsinterviewer
afskedsinterviewerne
afskedsinterviewernes
afskedsinterviewers
afskedsinterviewet
afskedsinterviewets
afskedsinterviews
afskedskys
afskedskys'
afskedskyses
afskedskys's
afskedskyssene
afskedskyssenes
afskedskysset
afskedskyssets
afskedsmiddag
afskedsmiddage
afskedsmiddagen
afskedsmiddagene
afskedsmiddagenes
afskedsmiddagens
afskedsmiddages
afskedsmiddags
afskedsord
afskedsordene
afskedsordenes
afskedsordet
afskedsordets
afskedsords
afskedsparade
afskedsparaden
afskedsparadens
afskedsparader
afskedsparaderne
afskedsparadernes
afskedsparaders
afskedsparades
afskedsreception
afskedsreceptionen
afskedsreceptionens
afskedsreceptioner
afskedsreceptionerne
afskedsreceptionernes
afskedsreceptioners
afskedsreceptions
afskedssalut
afskedssaluts
afskedssalutten
afskedssaluttens
afskedssalutter
afskedssalutterne
afskedssalutternes
afskedssalutters
afskedsscene
afskedsscenen
afskedsscenens
afskedsscener
afskedsscenerne
afskedsscenernes
afskedssceners
afskedsscenes
afskedsstund
afskedsstunden
afskedsstundens
afskedsstunder
afskedsstunderne
afskedsstundernes
afskedsstunders
afskedsstunds
afskedstale
afskedstalen
afskedstalens
afskedstaler
afskedstalerne
afskedstalernes
afskedstalers
afskedstales
afskedsturnÃ©
afskedsturnÃ©en
afskedsturnÃ©ens
afskedsturnÃ©er
afskedsturnÃ©erne
afskedsturnÃ©ernes
afskedsturnÃ©ers
afskedsturnÃ©s
afskedsvisit
afskedsvisits
afskedsvisitten
afskedsvisittens
afskedsvisitter
afskedsvisitterne
afskedsvisitternes
afskedsvisitters
afskib
afskibe
afskibede
afskibedes
afskibende
afskibendes
afskiber
afskiber
afskibere
afskiberen
afskiberens
afskiberes
afskiberne
afskibernes
afskibers
afskibes
afskibet
afskibets
afskibning
afskibningen
afskibningens
afskibninger
afskibningerne
afskibningernes
afskibningers
afskibnings
afskov
afskove
afskovede
afskovedes
afskovende
afskovendes
afskover
afskoves
afskovet
afskovets
afskrab
afskrabe
afskrabede
afskrabedes
afskrabende
afskrabendes
afskraber
afskrabes
afskrabet
afskrabets
afskrabning
afskrabningen
afskrabningens
afskrabninger
afskrabningerne
afskrabningernes
afskrabningers
afskrabnings
afskrev
afskreven
afskrevens
afskreves
afskrevet
afskrevets
afskrevne
afskrevnes
afskridt
afskridte
afskridtede
afskridtedes
afskridtende
afskridtendes
afskridter
afskridtes
afskridtet
afskridtets
afskrift
afskriften
afskriftens
afskrifter
afskrifterne
afskrifternes
afskrifters
afskrifts
afskriv
afskrive
afskrivende
afskrivendes
afskriver
afskriver
afskrivere
afskriveren
afskriverens
afskriveres
afskriverne
afskrivernes
afskrivers
afskrives
afskrivning
afskrivningen
afskrivningens
afskrivninger
afskrivningerne
afskrivningernes
afskrivningers
afskrivnings
afskrivningsberettigede
afskrivningsberettigedere
afskrivningsberettigederes
afskrivningsberettigedes
afskrivningsberettigedest
afskrivningsberettigedeste
afskrivningsberettigedestes
afskrivningsberettiget
afskrivningsberettigets
afskrivningsgrundlag
afskrivningsgrundlagene
afskrivningsgrundlagenes
afskrivningsgrundlaget
afskrivningsgrundlagets
afskrivningsgrundlags
afskrivningslov
afskrivningslove
afskrivningsloven
afskrivningslovene
afskrivningslovenes
afskrivningslovens
afskrivningsloves
afskrivningslovs
afskrivningsregel
afskrivningsregelen
afskrivningsregelens
afskrivningsregels
afskrivningsreglen
afskrivningsreglens
afskrivningsregler
afskrivningsreglerne
afskrivningsreglernes
afskrivningsreglers
afskræk
afskrække
afskrækkede
afskrækkedes
afskrækkelse
afskrækkelsen
afskrækkelsens
afskrækkelses
afskrækkelsesmiddel
afskrækkelsesmiddelet
afskrækkelsesmiddelets
afskrækkelsesmiddels
afskrækkelsesmidler
afskrækkelsesmidlerne
afskrækkelsesmidlernes
afskrækkelsesmidlers
afskrækkelsesmidlet
afskrækkelsesmidlets
afskrækkelsesvåben
afskrækkelsesvåbenet
afskrækkelsesvåbenets
afskrækkelsesvåbens
afskrækkelsesvåbnene
afskrækkelsesvåbnenes
afskrækkelsesvåbnet
afskrækkelsesvåbnets
afskrækkende
afskrækkendes
afskrækker
afskrækkes
afskrækket
afskrækkets
afskrækning
afskrækningen
afskrækningens
afskræknings
afskræl
afskrælle
afskrællede
afskrælledes
afskrællende
afskrællendes
afskræller
afskrælles
afskrællet
afskrællets
afskrælning
afskrælningen
afskrælningens
afskrælnings
afskudt
afskudte
afskudtes
afskudts
afskum
afskum
afskumme
afskummede
afskummedes
afskummende
afskummendes
afskummene
afskummenes
afskummer
afskummes
afskummet
afskummet
afskummets
afskummets
afskums
afsky
afsky
afskyd
afskyde
afskydende
afskydendes
afskyder
afskydes
afskydning
afskydningen
afskydningens
afskydninger
afskydningerne
afskydningernes
afskydningers
afskydnings
afskydningsrampe
afskydningsrampen
afskydningsrampens
afskydningsramper
afskydningsramperne
afskydningsrampernes
afskydningsrampers
afskydningsrampes
afskyede
afskyedes
afskyelig
afskyelige
afskyeligere
afskyeligeres
afskyeliges
afskyelighed
afskyeligheden
afskyelighedens
afskyeligheder
afskyelighederne
afskyelighedernes
afskyeligheders
afskyeligheds
afskyeligs
afskyeligst
afskyeligste
afskyeligstes
afskyeligt
afskyeligts
afskyen
afskyende
afskyendes
afskyens
afskyer
afskyes
afskyet
afskyets
afskyg
afskygge
afskyggede
afskyggedes
afskyggende
afskyggendes
afskygger
afskygges
afskygget
afskyggets
afskygning
afskygningen
afskygningens
afskygninger
afskygningerne
afskygningernes
afskygningers
afskygnings
afskylning
afskylningen
afskylningens
afskylninger
afskylningerne
afskylningernes
afskylningers
afskylnings
afskyr
afskys
afskys
afskyvækkende
afskyvækkendes
afskær
afskære
afskærende
afskærendes
afskærer
afskæres
afskæring
afskæringen
afskæringens
afskæringer
afskæringerne
afskæringernes
afskæringers
afskærings
afskæringsblomst
afskæringsblomsten
afskæringsblomstens
afskæringsblomster
afskæringsblomsterne
afskæringsblomsternes
afskæringsblomsters
afskæringsblomsts
afskærm
afskærme
afskærmede
afskærmedes
afskærmende
afskærmendes
afskærmer
afskærmes
afskærmet
afskærmets
afskærmning
afskærmningen
afskærmningens
afskærmninger
afskærmningerne
afskærmningernes
afskærmningers
afskærmnings
afskød
afskødes
afskåren
afskårens
afskåret
afskårets
afskårne
afskårnes
afslag
afslagene
afslagenes
afslaget
afslagets
afslags
afslap
afslapning
afslapningen
afslapningens
afslapnings
afslapningsøvelse
afslapningsøvelsen
afslapningsøvelsens
afslapningsøvelser
afslapningsøvelserne
afslapningsøvelsernes
afslapningsøvelsers
afslapningsøvelses
afslappe
afslappede
afslappede
afslappedere
afslappederes
afslappedes
afslappedes
afslappedest
afslappedeste
afslappedestes
afslappelse
afslappelsen
afslappelsens
afslappelses
afslappende
afslappendes
afslapper
afslappes
afslappet
afslappet
afslappethed
afslappetheden
afslappethedens
afslappetheds
afslappets
afslappets
afsleb
afsleben
afslebens
afslebes
afslebet
afslebets
afslebne
afslebnes
afslib
afslibe
afslibende
afslibendes
afsliber
afslibes
afslibning
afslibningen
afslibningens
afslibninger
afslibningerne
afslibningernes
afslibningers
afslibnings
afslidt
afslidte
afslidtes
afslidts
afslog
afsloges
afslut
afslutning
afslutningen
afslutningens
afslutninger
afslutningerne
afslutningernes
afslutningers
afslutnings
afslutningsdebat
afslutningsdebats
afslutningsdebatten
afslutningsdebattens
afslutningsdebatter
afslutningsdebatterne
afslutningsdebatternes
afslutningsdebatters
afslutningsfest
afslutningsfesten
afslutningsfestens
afslutningsfester
afslutningsfesterne
afslutningsfesternes
afslutningsfesters
afslutningsfests
afslutningskoncert
afslutningskoncerten
afslutningskoncertens
afslutningskoncerter
afslutningskoncerterne
afslutningskoncerternes
afslutningskoncerters
afslutningskoncerts
afslutningstale
afslutningstalen
afslutningstalens
afslutningstaler
afslutningstalerne
afslutningstalernes
afslutningstalers
afslutningstales
afslutningsvis
afslutte
afsluttede
afsluttedes
afsluttende
afsluttendes
afslutter
afslutter
afsluttere
afslutteren
afslutterens
afslutteres
afslutterne
afslutternes
afslutters
afsluttes
afsluttet
afsluttets
afslør
afsløre
afslørede
afsløredes
afslørende
afslørendes
afslører
afsløres
afsløret
afslørets
afsløring
afsløringen
afsløringens
afsløringer
afsløringerne
afsløringernes
afsløringers
afslørings
afslå
afslåede
afslåedes
afslående
afslåendes
afslået
afslåets
afslår
afslås
afsmag
afsmagen
afsmagens
afsmags
afsmelt
afsmelte
afsmeltede
afsmeltedes
afsmeltende
afsmeltendes
afsmelter
afsmeltes
afsmeltet
afsmeltets
afsmeltning
afsmeltningen
afsmeltningens
afsmeltninger
afsmeltningerne
afsmeltningernes
afsmeltningers
afsmeltnings
afsmink
afsminke
afsminkede
afsminkedes
afsminkende
afsminkendes
afsminker
afsminkes
afsminket
afsminkets
afsmitning
afsmitningen
afsmitningens
afsmitnings
afsmittende
afsmittendes
afsnit
afsnits
afsnittene
afsnittenes
afsnittet
afsnittets
afsnub
afsnubbe
afsnubbede
afsnubbedes
afsnubbende
afsnubbendes
afsnubber
afsnubbes
afsnubbet
afsnubbets
afsnør
afsnøre
afsnørede
afsnøredes
afsnørende
afsnørendes
afsnører
afsnøres
afsnøret
afsnørets
afsnøring
afsnøringen
afsnøringens
afsnøringer
afsnøringerne
afsnøringernes
afsnøringers
afsnørings
afson
afsondr
afsondre
afsondrede
afsondredes
afsondrende
afsondrendes
afsondrer
afsondres
afsondret
afsondrethed
afsondretheden
afsondrethedens
afsondretheds
afsondrets
afsondring
afsondringen
afsondringens
afsondringer
afsondringerne
afsondringernes
afsondringers
afsondrings
afsone
afsonede
afsonedes
afsonende
afsonendes
afsoner
afsoner
afsonere
afsoneren
afsonerens
afsoneres
afsonerne
afsonernes
afsoners
afsones
afsonet
afsonets
afsoning
afsoningen
afsoningens
afsoninger
afsoningerne
afsoningernes
afsoningers
afsonings
afsoningstid
afsoningstiden
afsoningstidens
afsoningstider
afsoningstiderne
afsoningstidernes
afsoningstiders
afsoningstids
afspadser
afspadsere
afspadserede
afspadseredes
afspadserende
afspadserendes
afspadserer
afspadseres
afspadseret
afspadserets
afspadsering
afspadseringen
afspadseringens
afspadseringer
afspadseringerne
afspadseringernes
afspadseringers
afspadserings
afspalt
afspalte
afspaltede
afspaltedes
afspaltende
afspaltendes
afspalter
afspaltes
afspaltet
afspaltets
afspaltning
afspaltningen
afspaltningens
afspaltninger
afspaltningerne
afspaltningernes
afspaltningers
afspaltnings
afspejl
afspejle
afspejlede
afspejledes
afspejlende
afspejlendes
afspejler
afspejles
afspejlet
afspejlets
afspejling
afspejlingen
afspejlingens
afspejlinger
afspejlingerne
afspejlingernes
afspejlingers
afspejlings
afspil
afspille
afspillede
afspilledes
afspillende
afspillendes
afspiller
afspiller
afspillere
afspilleren
afspillerens
afspilleres
afspillerne
afspillernes
afspillers
afspilles
afspillet
afspillets
afspilning
afspilningen
afspilningens
afspilninger
afspilningerne
afspilningernes
afspilningers
afspilnings
afspis
afspise
afspisende
afspisendes
afspiser
afspises
afspisning
afspisningen
afspisningens
afspisninger
afspisningerne
afspisningernes
afspisningers
afspisnings
afspist
afspiste
afspistes
afspists
afspor
afspore
afsporede
afsporedes
afsporende
afsporendes
afsporer
afspores
afsporet
afsporets
afsporing
afsporingen
afsporingens
afsporinger
afsporingerne
afsporingernes
afsporingers
afsporings
afspænd
afspænde
afspændende
afspændendes
afspænder
afspændes
afspænding
afspændingen
afspændingens
afspændings
afspændingsgymnastik
afspændingsgymnastikken
afspændingsgymnastikkens
afspændingsgymnastiks
afspændingsmiddel
afspændingsmiddelet
afspændingsmiddelets
afspændingsmiddels
afspændingsmidler
afspændingsmidlerne
afspændingsmidlernes
afspændingsmidlers
afspændingsmidlet
afspændingsmidlets
afspændingspolitik
afspændingspolitikken
afspændingspolitikkens
afspændingspolitikker
afspændingspolitikkerne
afspændingspolitikkernes
afspændingspolitikkers
afspændingspolitiks
afspændingspædagog
afspændingspædagogen
afspændingspædagogens
afspændingspædagoger
afspændingspædagogerne
afspændingspædagogernes
afspændingspædagogers
afspændingspædagogs
afspændt
afspændte
afspændtes
afspændts
afspær
afspærre
afspærrede
afspærredes
afspærrende
afspærrendes
afspærrer
afspærres
afspærret
afspærrets
afspærring
afspærringen
afspærringens
afspærringer
afspærringerne
afspærringernes
afspærringers
afspærrings
afspærringsventil
afspærringsventilen
afspærringsventilens
afspærringsventiler
afspærringsventilerne
afspærringsventilernes
afspærringsventilers
afspærringsventils
afs's
afstak
afstakkes
afstalinisering
afstaliniseringen
afstaliniseringens
afstaliniserings
afstamning
afstamningen
afstamningens
afstamninger
afstamningerne
afstamningernes
afstamningers
afstamnings
afstand
afstande
afstanden
afstandene
afstandenes
afstandens
afstandes
afstands
afstandsbedømmelse
afstandsbedømmelsen
afstandsbedømmelsens
afstandsbedømmelser
afstandsbedømmelserne
afstandsbedømmelsernes
afstandsbedømmelsers
afstandsbedømmelses
afstandsindstilling
afstandsindstillingen
afstandsindstillingens
afstandsindstillinger
afstandsindstillingerne
afstandsindstillingernes
afstandsindstillingers
afstandsindstillings
afstandsmærke
afstandsmærker
afstandsmærkerne
afstandsmærkernes
afstandsmærkers
afstandsmærkes
afstandsmærket
afstandsmærkets
afstandsmåler
afstandsmålere
afstandsmåleren
afstandsmålerens
afstandsmåleres
afstandsmålerne
afstandsmålernes
afstandsmålers
afstandsmåling
afstandsmålingen
afstandsmålingens
afstandsmålinger
afstandsmålingerne
afstandsmålingernes
afstandsmålingers
afstandsmålings
afstandtagen
afstandtagens
afsted
afstedkom
afstedkomme
afstedkommen
afstedkommende
afstedkommendes
afstedkommens
afstedkommer
afstedkommes
afstedkommet
afstedkommets
afstedkomne
afstedkomnes
afstem
afstemme
afstemmende
afstemmendes
afstemmer
afstemmes
afstemning
afstemningen
afstemningens
afstemninger
afstemningerne
afstemningernes
afstemningers
afstemnings
afstemningsresultat
afstemningsresultater
afstemningsresultaterne
afstemningsresultaternes
afstemningsresultaters
afstemningsresultatet
afstemningsresultatets
afstemningsresultats
afstemningssted
afstemningssteder
afstemningsstederne
afstemningsstedernes
afstemningssteders
afstemningsstedet
afstemningsstedets
afstemningssteds
afstemningstema
afstemningstemaer
afstemningstemaerne
afstemningstemaernes
afstemningstemaers
afstemningstemaet
afstemningstemaets
afstemningstemas
afstempl
afstemple
afstemplede
afstempledes
afstemplende
afstemplendes
afstempler
afstemples
afstemplet
afstemplets
afstempling
afstemplingen
afstemplingens
afstemplings
afstemt
afstemte
afstemtes
afstemts
afstigning
afstigningen
afstigningens
afstigninger
afstigningerne
afstigningernes
afstigningers
afstignings
afstik
afstikke
afstikkende
afstikkende
afstikkendes
afstikkendes
afstikker
afstikker
afstikkere
afstikkeren
afstikkerens
afstikkeres
afstikkerne
afstikkernes
afstikkers
afstikkes
afstiv
afstive
afstivede
afstivedes
afstivende
afstivendes
afstiver
afstives
afstivet
afstivets
afstivning
afstivningen
afstivningens
afstivninger
afstivningerne
afstivningernes
afstivningers
afstivnings
afstod
afstodes
afstraf
afstraffe
afstraffede
afstraffedes
afstraffelse
afstraffelsen
afstraffelsens
afstraffelser
afstraffelserne
afstraffelsernes
afstraffelsers
afstraffelses
afstraffende
afstraffendes
afstraffer
afstraffes
afstraffet
afstraffets
afstrafning
afstrafningen
afstrafningens
afstrafnings
afstrejf
afstrejfe
afstrejfede
afstrejfedes
afstrejfende
afstrejfendes
afstrejfer
afstrejfes
afstrejfet
afstrejfets
afstres
afstresning
afstresningen
afstresningens
afstresnings
afstresse
afstressede
afstressedes
afstressende
afstressendes
afstresser
afstresses
afstresset
afstressets
afstrib
afstribe
afstribede
afstribedes
afstribende
afstribendes
afstriber
afstribes
afstribet
afstribets
afstribning
afstribningen
afstribningens
afstribninger
afstribningerne
afstribningernes
afstribningers
afstribnings
afstryger
afstrygere
afstrygeren
afstrygerens
afstrygeres
afstrygerne
afstrygernes
afstrygers
afstrømning
afstrømningen
afstrømningens
afstrømninger
afstrømningerne
afstrømningernes
afstrømningers
afstrømnings
afstukken
afstukkens
afstukket
afstukkets
afstukne
afstuknes
afstump
afstumpe
afstumpede
afstumpede
afstumpedere
afstumpederes
afstumpedes
afstumpedes
afstumpedest
afstumpedeste
afstumpedestes
afstumpende
afstumpendes
afstumper
afstumpes
afstumpet
afstumpet
afstumpethed
afstumpetheden
afstumpethedens
afstumpetheds
afstumpets
afstumpets
afstumpning
afstumpningen
afstumpningens
afstumpninger
afstumpningerne
afstumpningernes
afstumpningers
afstumpnings
afstæng
afstænge
afstængede
afstængedes
afstængende
afstængendes
afstænger
afstænges
afstænget
afstængets
afstængt
afstængte
afstængtes
afstængts
afstøb
afstøbe
afstøbende
afstøbendes
afstøber
afstøbes
afstøbning
afstøbningen
afstøbningens
afstøbninger
afstøbningerne
afstøbningernes
afstøbningers
afstøbnings
afstøbningssamling
afstøbningssamlingen
afstøbningssamlingens
afstøbningssamlinger
afstøbningssamlingerne
afstøbningssamlingernes
afstøbningssamlingers
afstøbningssamlings
afstøbt
afstøbte
afstøbtes
afstøbts
afstød
afstøde
afstødende
afstødendes
afstøder
afstødes
afstødning
afstødningen
afstødningens
afstødninger
afstødningerne
afstødningernes
afstødningers
afstødnings
afstødt
afstødte
afstødtes
afstødts
afstøv
afstøve
afstøvede
afstøvedes
afstøvende
afstøvendes
afstøver
afstøves
afstøvet
afstøvets
afstøvning
afstøvningen
afstøvningens
afstøvninger
afstøvningerne
afstøvningernes
afstøvningers
afstøvnings
afstå
afståede
afståedes
afståelse
afståelsen
afståelsens
afståelser
afståelserne
afståelsernes
afståelsers
afståelses
afståelsessum
afståelsessummen
afståelsessummens
afståelsessummer
afståelsessummerne
afståelsessummernes
afståelsessummers
afståelsessums
afstående
afståendes
afstået
afståets
afstår
afstås
afsungen
afsungens
afsunget
afsungets
afsungne
afsungnes
afsval
afsvale
afsvalede
afsvaledes
afsvalende
afsvalendes
afsvaler
afsvales
afsvalet
afsvalets
afsvaling
afsvalingen
afsvalingens
afsvalinger
afsvalingerne
afsvalingernes
afsvalingers
afsvalings
afsved
afsveden
afsvedens
afsvedes
afsvedet
afsvedets
afsvedne
afsvednes
afsvid
afsvide
afsvidende
afsvidendes
afsvider
afsvides
afsvor
afsvoren
afsvorens
afsvores
afsvoret
afsvorets
afsvorne
afsvornes
afsvovl
afsvovle
afsvovlede
afsvovledes
afsvovlende
afsvovlendes
afsvovler
afsvovles
afsvovlet
afsvovlets
afsvovling
afsvovlingen
afsvovlingens
afsvovlinger
afsvovlingerne
afsvovlingernes
afsvovlingers
afsvovlings
afsvæk
afsvække
afsvækkede
afsvækkedes
afsvækkelse
afsvækkelsen
afsvækkelsens
afsvækkelses
afsvækkende
afsvækkendes
afsvækker
afsvækkes
afsvækket
afsvækkets
afsvækning
afsvækningen
afsvækningens
afsvækninger
afsvækningerne
afsvækningernes
afsvækningers
afsvæknings
afsværg
afsværge
afsværgede
afsværgedes
afsværgelse
afsværgelsen
afsværgelsens
afsværgelser
afsværgelserne
afsværgelsernes
afsværgelsers
afsværgelses
afsværgende
afsværgendes
afsværger
afsværges
afsværget
afsværgets
afsvært
afsværte
afsværtede
afsværtedes
afsværtende
afsværtendes
afsværter
afsværtes
afsværtet
afsværtets
afsværtning
afsværtningen
afsværtningens
afsværtnings
afsyng
afsynge
afsyngelse
afsyngelsen
afsyngelsens
afsyngelses
afsyngende
afsyngendes
afsynger
afsynges
afsyngning
afsyngningen
afsyngningens
afsyngnings
afsyr
afsyre
afsyrede
afsyrede
afsyredere
afsyrederes
afsyredes
afsyredes
afsyredest
afsyredeste
afsyredestes
afsyrende
afsyrendes
afsyrer
afsyres
afsyret
afsyret
afsyrets
afsyrets
afsyring
afsyringen
afsyringens
afsyringer
afsyringerne
afsyringernes
afsyringers
afsyrings
afsæt
afsæt
afsætning
afsætningen
afsætningens
afsætninger
afsætningerne
afsætningernes
afsætningers
afsætnings
afsætningsforhold
afsætningsforholdene
afsætningsforholdenes
afsætningsforholdet
afsætningsforholdets
afsætningsforholds
afsætningsmarked
afsætningsmarkeder
afsætningsmarkederne
afsætningsmarkedernes
afsætningsmarkeders
afsætningsmarkedet
afsætningsmarkedets
afsætningsmarkeds
afsætningsmulighed
afsætningsmuligheden
afsætningsmulighedens
afsætningsmuligheder
afsætningsmulighederne
afsætningsmulighedernes
afsætningsmuligheders
afsætningsmuligheds
afsætningsvanskelighed
afsætningsvanskeligheden
afsætningsvanskelighedens
afsætningsvanskeligheder
afsætningsvanskelighederne
afsætningsvanskelighedernes
afsætningsvanskeligheders
afsætningsvanskeligheds
afsætningsøkonomi
afsætningsøkonomien
afsætningsøkonomiens
afsætningsøkonomier
afsætningsøkonomierne
afsætningsøkonomiernes
afsætningsøkonomiers
afsætningsøkonomis
afsætningsøkonomisk
afsætningsøkonomiske
afsætningsøkonomiskes
afsætningsøkonomisks
afsæts
afsætte
afsættelig
afsættelige
afsætteligere
afsætteligeres
afsætteliges
afsætteligs
afsætteligst
afsætteligste
afsætteligstes
afsætteligt
afsætteligts
afsættelse
afsættelsen
afsættelsens
afsættelser
afsættelserne
afsættelsernes
afsættelsers
afsættelses
afsættende
afsættendes
afsættene
afsættenes
afsætter
afsættes
afsættet
afsættets
afsøg
afsøge
afsøgende
afsøgendes
afsøger
afsøges
afsøgning
afsøgningen
afsøgningens
afsøgninger
afsøgningerne
afsøgningernes
afsøgningers
afsøgnings
afsøgt
afsøgte
afsøgtes
afsøgts
afså
afsås
aftag
aftage
aftagelig
aftagelige
aftageligere
aftageligeres
aftageliges
aftageligs
aftageligst
aftageligste
aftageligstes
aftageligt
aftageligts
aftagen
aftagen
aftagende
aftagendes
aftagens
aftagens
aftager
aftager
aftagere
aftageren
aftagerens
aftageres
aftagerland
aftagerlande
aftagerlandene
aftagerlandenes
aftagerlandes
aftagerlandet
aftagerlandets
aftagerlands
aftagerne
aftagernes
aftagers
aftages
aftaget
aftagets
aftagne
aftagnes
aftagning
aftagningen
aftagningens
aftagninger
aftagningerne
aftagningernes
aftagningers
aftagnings
aftakl
aftakle
aftaklede
aftakledes
aftaklende
aftaklendes
aftakler
aftakles
aftaklet
aftaklets
aftal
aftale
aftale
aftalebrud
aftalebruddene
aftalebruddenes
aftalebruddet
aftalebruddets
aftalebruds
aftalen
aftalende
aftalendes
aftalens
aftaler
aftaler
aftaleret
aftalerets
aftaleretten
aftalerettens
aftalerne
aftalernes
aftalers
aftales
aftales
aftalevilkår
aftalevilkårene
aftalevilkårenes
aftalevilkåret
aftalevilkårets
aftalevilkårs
aftalt
aftalt
aftalte
aftalte
aftaltes
aftaltes
aftalts
aftalts
aftap
aftapning
aftapningen
aftapningens
aftapninger
aftapningerne
aftapningernes
aftapningers
aftapnings
aftappe
aftappede
aftappedes
aftappende
aftappendes
aftapper
aftappes
aftappet
aftappets
aftast
aftaste
aftastede
aftastedes
aftastende
aftastendes
aftaster
aftastes
aftastet
aftastets
aftastning
aftastningen
aftastningens
aftastnings
aftegn
aftegn
aftegne
aftegnede
aftegnedes
aftegnende
aftegnendes
aftegnene
aftegnenes
aftegner
aftegnes
aftegnet
aftegnet
aftegnets
aftegnets
aftegning
aftegningen
aftegningens
aftegninger
aftegningerne
aftegningernes
aftegningers
aftegnings
aftegns
aften
aftenarbejde
aftenarbejder
aftenarbejderne
aftenarbejdernes
aftenarbejders
aftenarbejdes
aftenarbejdet
aftenarbejdets
aftenavis
aftenavis'
aftenavisen
aftenavisens
aftenaviser
aftenaviserne
aftenavisernes
aftenavisers
aftenavises
aftenavis's
aftenbelysning
aftenbelysningen
aftenbelysningens
aftenbelysninger
aftenbelysningerne
aftenbelysningernes
aftenbelysningers
aftenbelysnings
aftenbøn
aftenbønnen
aftenbønnens
aftenbønner
aftenbønnerne
aftenbønnernes
aftenbønners
aftenbøns
aftendæmring
aftendæmringen
aftendæmringens
aftendæmrings
aftenen
aftenens
aftener
aftenerne
aftenernes
afteners
aftenflade
aftenfladen
aftenfladens
aftenflader
aftenfladerne
aftenfladernes
aftenfladers
aftenflades
aftengudstjeneste
aftengudstjenesten
aftengudstjenestens
aftengudstjenester
aftengudstjenesterne
aftengudstjenesternes
aftengudstjenesters
aftengudstjenestes
aftenhimle
aftenhimlen
aftenhimlene
aftenhimlenes
aftenhimlens
aftenhimles
aftenhimmel
aftenhimmelen
aftenhimmelens
aftenhimmels
aftenhøjskole
aftenhøjskolen
aftenhøjskolens
aftenhøjskoler
aftenhøjskolerne
aftenhøjskolernes
aftenhøjskolers
aftenhøjskoles
aftenkaffe
aftenkaffen
aftenkaffens
aftenkaffes
aftenkjole
aftenkjolen
aftenkjolens
aftenkjoler
aftenkjolerne
aftenkjolernes
aftenkjolers
aftenkjoles
aftenkonsultation
aftenkonsultationen
aftenkonsultationens
aftenkonsultationer
aftenkonsultationerne
aftenkonsultationernes
aftenkonsultationers
aftenkonsultations
aftenkurser
aftenkurserne
aftenkursernes
aftenkursers
aftenkurset
aftenkursets
aftenkursus
aftenkursus'
aftenkursusene
aftenkursusenes
aftenkursuses
aftenkursuset
aftenkursusets
aftenkursus's
aftenkursussene
aftenkursussenes
aftenkursusset
aftenkursussets
aftenkølighed
aftenkøligheden
aftenkølighedens
aftenkøligheds
aftenlig
aftenlige
aftenligere
aftenligeres
aftenliges
aftenligs
aftenligst
aftenligste
aftenligstes
aftenligt
aftenligts
aftenluft
aftenlufte
aftenluften
aftenluftene
aftenluftenes
aftenluftens
aftenluftes
aftenlufts
aftenmøde
aftenmøder
aftenmøderne
aftenmødernes
aftenmøders
aftenmødes
aftenmødet
aftenmødets
aftenmørke
aftenmørkes
aftenmørket
aftenmørkets
aftenpragtstjerne
aftenpragtstjernen
aftenpragtstjernens
aftenpragtstjerner
aftenpragtstjernerne
aftenpragtstjernernes
aftenpragtstjerners
aftenpragtstjernes
aftenrøde
aftenrøden
aftenrødens
aftenrødes
aftens
aftensang
aftensange
aftensangen
aftensangene
aftensangenes
aftensangens
aftensanges
aftensangs
aftensbord
aftensbordet
aftensbordets
aftensbords
aftenselskab
aftenselskaber
aftenselskaberne
aftenselskabernes
aftenselskabers
aftenselskabet
aftenselskabets
aftenselskabs
aftenskole
aftenskolen
aftenskolens
aftenskoler
aftenskolerne
aftenskolernes
aftenskolers
aftenskoles
aftenskumring
aftenskumringen
aftenskumringens
aftenskumringer
aftenskumringerne
aftenskumringernes
aftenskumringers
aftenskumrings
aftensmad
aftensmaden
aftensmadens
aftensmads
aftensmåltid
aftensmåltider
aftensmåltiderne
aftensmåltidernes
aftensmåltiders
aftensmåltidet
aftensmåltidets
aftensmåltids
aftenstemning
aftenstemningen
aftenstemningens
aftenstemninger
aftenstemningerne
aftenstemningernes
aftenstemningers
aftenstemnings
aftenstid
aftenstids
aftenstjerne
aftenstjernen
aftenstjernens
aftenstjerner
aftenstjernerne
aftenstjernernes
aftenstjerners
aftenstjernes
aftenstund
aftenstunden
aftenstundens
aftenstunder
aftenstunderne
aftenstundernes
aftenstunders
aftenstunds
aftensværmer
aftensværmere
aftensværmeren
aftensværmerens
aftensværmeres
aftensværmerne
aftensværmernes
aftensværmers
aftentime
aftentimen
aftentimens
aftentimer
aftentimerne
aftentimernes
aftentimers
aftentimes
aftentur
aftenture
aftenturen
aftenturene
aftenturenes
aftenturens
aftentures
aftenturs
aftenvagt
aftenvagten
aftenvagtens
aftenvagter
aftenvagterne
aftenvagternes
aftenvagters
aftenvagts
after
after
afterbeat
afterbeatene
afterbeatenes
afterbeatet
afterbeatets
afterbeats
afterne
afternes
afters
afters
aftershave
aftershaven
aftershavens
aftershaver
aftershaverne
aftershavernes
aftershavers
aftershaves
aftes
aftes'
afteses
aftes's
aftjekning
aftjekningen
aftjekningens
aftjekninger
aftjekningerne
aftjekningernes
aftjekningers
aftjeknings
aftjen
aftjene
aftjenende
aftjenendes
aftjener
aftjenes
aftjening
aftjeningen
aftjeningens
aftjeninger
aftjeningerne
aftjeningernes
aftjeningers
aftjenings
aftjent
aftjente
aftjentes
aftjents
aftnen
aftnens
aftner
aftnerne
aftnernes
aftners
aftog
aftoges
aftrap
aftrapning
aftrapningen
aftrapningens
aftrapninger
aftrapningerne
aftrapningernes
aftrapningers
aftrapnings
aftrappe
aftrappede
aftrappedes
aftrappende
aftrappendes
aftrapper
aftrappes
aftrappet
aftrappets
aftryk
aftryk
aftrykke
aftrykkende
aftrykkendes
aftrykkene
aftrykkenes
aftrykker
aftrykkes
aftrykket
aftrykkets
aftrykning
aftrykningen
aftrykningens
aftrykninger
aftrykningerne
aftrykningernes
aftrykningers
aftryknings
aftryks
aftrykt
aftrykte
aftryktes
aftrykts
aftræd
aftræde
aftrædelse
aftrædelsen
aftrædelsens
aftrædelses
aftrædelsesordning
aftrædelsesordningen
aftrædelsesordningens
aftrædelsesordninger
aftrædelsesordningerne
aftrædelsesordningernes
aftrædelsesordningers
aftrædelsesordnings
aftrædelsesrum
aftrædelsesrummene
aftrædelsesrummenes
aftrædelsesrummet
aftrædelsesrummets
aftrædelsesrums
aftrædelsessted
aftrædelsessteder
aftrædelsesstederne
aftrædelsesstedernes
aftrædelsessteders
aftrædelsesstedet
aftrædelsesstedets
aftrædelsessteds
aftrædende
aftrædendes
aftræder
aftrædes
aftræk
aftrækkene
aftrækkenes
aftrækker
aftrækkere
aftrækkeren
aftrækkerens
aftrækkeres
aftrækkerne
aftrækkernes
aftrækkers
aftrækket
aftrækkets
aftræks
aftrækshætte
aftrækshætten
aftrækshættens
aftrækshætter
aftrækshætterne
aftrækshætternes
aftrækshætters
aftrækshættes
aftrækskanal
aftrækskanalen
aftrækskanalens
aftrækskanaler
aftrækskanalerne
aftrækskanalernes
aftrækskanalers
aftrækskanals
aftræksrør
aftræksrørene
aftræksrørenes
aftræksrøret
aftræksrørets
aftræksrørs
aftrådt
aftrådte
aftrådtes
aftrådts
aftvang
aftving
aftvinge
aftvingende
aftvingendes
aftvinger
aftvinges
aftvungen
aftvungens
aftvunget
aftvungets
aftvungne
aftvungnes
aftvæt
aftvætte
aftvættede
aftvættedes
aftvættende
aftvættendes
aftvætter
aftvættes
aftvættet
aftvættets
aftægt
aftægten
aftægtens
aftægts
aftægtsbolig
aftægtsboligen
aftægtsboligens
aftægtsboliger
aftægtsboligerne
aftægtsboligernes
aftægtsboligers
aftægtsboligs
aftæl
aftælle
aftællende
aftællendes
aftæller
aftælles
aftør
aftørre
aftørrede
aftørredes
aftørrende
aftørrendes
aftørrer
aftørres
aftørret
aftørrets
aftørring
aftørringen
aftørringens
aftørringer
aftørringerne
aftørringernes
aftørringers
aftørrings
afvalm
afvalme
afvalmede
afvalmedes
afvalmende
afvalmendes
afvalmer
afvalmes
afvalmet
afvalmets
afvand
afvande
afvandede
afvandedes
afvandende
afvandendes
afvander
afvandes
afvandet
afvandets
afvanding
afvandingen
afvandingens
afvandinger
afvandingerne
afvandingernes
afvandingers
afvandings
afvandingsgrøft
afvandingsgrøften
afvandingsgrøftens
afvandingsgrøfter
afvandingsgrøfterne
afvandingsgrøfternes
afvandingsgrøfters
afvandingsgrøfts
afvandingskanal
afvandingskanalen
afvandingskanalens
afvandingskanaler
afvandingskanalerne
afvandingskanalernes
afvandingskanalers
afvandingskanals
afvandingsområde
afvandingsområder
afvandingsområderne
afvandingsområdernes
afvandingsområders
afvandingsområdes
afvandingsområdet
afvandingsområdets
afvandr
afvandre
afvandrede
afvandredes
afvandrende
afvandrendes
afvandrer
afvandres
afvandret
afvandrets
afvandring
afvandringen
afvandringens
afvandringer
afvandringerne
afvandringernes
afvandringers
afvandrings
afvarsling
afvarslingen
afvarslingens
afvarslinger
afvarslingerne
afvarslingernes
afvarslingers
afvarslings
afvask
afvaske
afvaskede
afvaskedes
afvaskende
afvaskendes
afvasker
afvaskes
afvasket
afvaskets
afvaskning
afvaskningen
afvaskningens
afvaskninger
afvaskningerne
afvaskningernes
afvaskningers
afvasknings
afveg
afvegen
afvegens
afveges
afveget
afvegets
afvegne
afvegnes
afvej
afvej
afveje
afveje
afvejede
afvejedes
afvejen
afvejende
afvejendes
afvejene
afvejenes
afvejens
afvejer
afvejes
afvejes
afvejet
afvejets
afvejning
afvejningen
afvejningens
afvejninger
afvejningerne
afvejningernes
afvejningers
afvejnings
afvejs
afveksl
afveksle
afvekslede
afveksledes
afvekslende
afvekslende
afvekslendes
afveksler
afveksles
afvekslet
afvekslets
afveksling
afvekslingen
afvekslingens
afvekslinger
afvekslingerne
afvekslingernes
afvekslingers
afvekslings
afvend
afvende
afvendende
afvendendes
afvender
afvendes
afvendt
afvendte
afvendtes
afvendts
afvent
afvente
afventede
afventedes
afventende
afventendes
afventer
afventes
afventet
afventets
afventning
afventningen
afventningens
afventnings
afvig
afvige
afvigelse
afvigelsen
afvigelsens
afvigelser
afvigelserne
afvigelsernes
afvigelsers
afvigelses
afvigende
afvigendes
afviger
afviger
afvigere
afvigeren
afvigerens
afvigeres
afvigerne
afvigernes
afvigers
afviges
afvigte
afvigtes
afvikl
afvikle
afviklede
afvikledes
afviklende
afviklendes
afvikler
afvikles
afviklet
afviklets
afvikling
afviklingen
afviklingens
afviklinger
afviklingerne
afviklingernes
afviklingers
afviklings
afviklingsperiode
afviklingsperioden
afviklingsperiodens
afviklingsperioder
afviklingsperioderne
afviklingsperiodernes
afviklingsperioders
afviklingsperiodes
afvis
afvise
afvisende
afvisende
afvisendes
afvisendes
afviser
afviser
afviserblink
afviserblinkene
afviserblinkenes
afviserblinket
afviserblinkets
afviserblinks
afvisere
afviseren
afviserens
afviseres
afviserne
afvisernes
afvisers
afvisersten
afviserstenen
afviserstenene
afviserstenenes
afviserstenens
afviserstens
afvises
afvisning
afvisningen
afvisningens
afvisninger
afvisningerne
afvisningernes
afvisningers
afvisnings
afvisningsgrund
afvisningsgrunde
afvisningsgrunden
afvisningsgrundene
afvisningsgrundenes
afvisningsgrundens
afvisningsgrundes
afvisningsgrunds
afvist
afviste
afvistes
afvists
afvæbn
afvæbne
afvæbnede
afvæbnedes
afvæbnende
afvæbnendes
afvæbner
afvæbnes
afvæbnet
afvæbnets
afvæbning
afvæbningen
afvæbningens
afvæbninger
afvæbningerne
afvæbningernes
afvæbningers
afvæbnings
afvæn
afvænne
afvænnede
afvænnedes
afvænnende
afvænnendes
afvænner
afvænnes
afvænnet
afvænnets
afvænning
afvænningen
afvænningens
afvænninger
afvænningerne
afvænningernes
afvænningers
afvænnings
afvænningscenter
afvænningscenteret
afvænningscenterets
afvænningscenters
afvænningscentre
afvænningscentrene
afvænningscentrenes
afvænningscentrer
afvænningscentrerne
afvænningscentrernes
afvænningscentrers
afvænningscentres
afvænningscentret
afvænningscentrets
afvænningskur
afvænningskure
afvænningskuren
afvænningskurene
afvænningskurenes
afvænningskurens
afvænningskures
afvænningskurs
afværg
afværge
afværgedagsorden
afværgedagsordenen
afværgedagsordenens
afværgedagsordener
afværgedagsordenerne
afværgedagsordenernes
afværgedagsordeners
afværgedagsordens
afværgedagsordnen
afværgedagsordnens
afværgedagsordner
afværgedagsordnerne
afværgedagsordnernes
afværgedagsordners
afværgede
afværgedes
afværgeforanstaltning
afværgeforanstaltningen
afværgeforanstaltningens
afværgeforanstaltninger
afværgeforanstaltningerne
afværgeforanstaltningernes
afværgeforanstaltningers
afværgeforanstaltnings
afværgemanøvre
afværgemanøvren
afværgemanøvrens
afværgemanøvrer
afværgemanøvrerne
afværgemanøvrernes
afværgemanøvrers
afværgemanøvres
afværgende
afværgendes
afværger
afværges
afværget
afværgets
afæsk
afæske
afæskede
afæskedes
afæskende
afæskendes
afæsker
afæskes
afæsket
afæskets
ag
agape
agapen
agapens
agapes
agar
agaragar
agaragars
agarplade
agarpladen
agarpladens
agarplader
agarpladerne
agarpladernes
agarpladers
agarplades
agars
agat
agaten
agatens
agater
agaterne
agaternes
agaters
agats
agave
agaven
agavens
agaver
agaverne
agavernes
agavers
agaves
age
agede
agedes
agenda
agendaen
agendaens
agendaer
agendaerne
agendaernes
agendaers
agendas
agende
agendes
agens
agens'
agensen
agensens
agenser
agenserne
agensernes
agensers
agenses
agens's
agent
agenten
agentens
agenter
agenterne
agenternes
agenters
agentfilm
agentfilmen
agentfilmene
agentfilmenes
agentfilmens
agentfilms
agentroman
agentromanen
agentromanens
agentromaner
agentromanerne
agentromanernes
agentromaners
agentromans
agents
agentur
agenturer
agenturerne
agenturernes
agenturers
agenturet
agenturets
agenturs
ager
ager
ager
agerbrug
agerbrugene
agerbrugenes
agerbruger
agerbrugere
agerbrugeren
agerbrugerens
agerbrugeres
agerbrugerne
agerbrugernes
agerbrugers
agerbruget
agerbrugets
agerbrugs
agerdyrkende
agerdyrkendes
agerdyrker
agerdyrkere
agerdyrkeren
agerdyrkerens
agerdyrkeres
agerdyrkerne
agerdyrkernes
agerdyrkers
agerdyrkning
agerdyrkningen
agerdyrkningens
agerdyrknings
agere
agerede
ageredes
ageren
agerende
agerendes
agerens
agerer
ageres
ageret
agerets
agerhøne
agerhønen
agerhønens
agerhøner
agerhønerne
agerhønernes
agerhøners
agerhønes
agerhøns
agerhøns'
agerhønsejagt
agerhønsejagten
agerhønsejagtens
agerhønsejagter
agerhønsejagterne
agerhønsejagternes
agerhønsejagters
agerhønsejagts
agerhønsene
agerhønsenes
agerhønses
agerhøns's
agerjord
agerjorde
agerjorden
agerjordene
agerjordenes
agerjordens
agerjorder
agerjorderne
agerjordernes
agerjorders
agerjordes
agerjords
agerkål
agerkålen
agerkålene
agerkålenes
agerkålens
agerkåls
agerland
agerlandet
agerlandets
agerlands
agermåne
agermånen
agermånens
agermåner
agermånerne
agermånernes
agermåners
agermånes
agern
agernene
agernenes
agernet
agernets
agerns
agerren
agerrene
agerrenen
agerrenene
agerrenenes
agerrenens
agerrener
agerrenerne
agerrenernes
agerreners
agerrenes
agerrens
agers
agersnegl
agersnegle
agersneglen
agersneglene
agersneglenes
agersneglens
agersnegles
agersnegls
agertidsel
agertidselen
agertidselens
agertidsels
agertidslen
agertidslens
agertidsler
agertidslerne
agertidslernes
agertidslers
ages
aget
agets
agglomeration
agglomerationen
agglomerationens
agglomerations
aggregat
aggregater
aggregaterne
aggregaternes
aggregaters
aggregatet
aggregatets
aggregats
aggression
aggressionen
aggressionens
aggressioner
aggressionerne
aggressionernes
aggressioners
aggressions
aggressiv
aggressive
aggressivere
aggressiveres
aggressives
aggressivest
aggressiveste
aggressivestes
aggressivitet
aggressiviteten
aggressivitetens
aggressivitets
aggressivs
aggressivt
aggressivts
aggressor
aggressoren
aggressorens
aggressorer
aggressorerne
aggressorernes
aggressorers
aggressors
agio
agioen
agioens
agios
agitation
agitationen
agitationens
agitationer
agitationerne
agitationernes
agitationers
agitations
agitationsarbejde
agitationsarbejder
agitationsarbejderne
agitationsarbejdernes
agitationsarbejders
agitationsarbejdes
agitationsarbejdet
agitationsarbejdets
agitator
agitatoren
agitatorens
agitatorer
agitatorerne
agitatorernes
agitatorers
agitatorisk
agitatoriske
agitatoriskes
agitatorisks
agitators
agiter
agitere
agiterede
agiteredes
agiterende
agiterendes
agiterer
agiteres
agiteret
agiterets
agn
agn
agne
agnede
agnedes
agnen
agnende
agnendes
agnens
agner
agnes
agnet
agnets
agnfisk
agnfisken
agnfiskene
agnfiskenes
agnfiskens
agnfisks
agnostiker
agnostikere
agnostikeren
agnostikerens
agnostikeres
agnostikerne
agnostikernes
agnostikers
agns
agora
agoraen
agoraens
agoraer
agoraerne
agoraernes
agoraers
agorafobi
agorafobien
agorafobiens
agorafobis
agoras
agraman
agramanen
agramanens
agramaner
agramanerne
agramanernes
agramaners
agramans
agrar
agrar
agrare
agraren
agrarens
agrarer
agrarere
agrareres
agrarerne
agrarernes
agrarers
agrares
agrarest
agrareste
agrarestes
agrars
agrars
agrart
agrarts
agre
agreement
agreementen
agreementens
agreementer
agreementerne
agreementernes
agreementers
agreements
agrene
agrenes
agres
agressiv
agressive
agressivere
agressiveres
agressives
agressivest
agressiveste
agressivestes
agressivs
agressivt
agressivts
agro
agroindustri
agroindustriel
agroindustrielle
agroindustriellere
agroindustrielleres
agroindustrielles
agroindustriellest
agroindustrielleste
agroindustriellestes
agroindustriels
agroindustrielt
agroindustrielts
agroindustrien
agroindustriens
agroindustrier
agroindustrierne
agroindustriernes
agroindustriers
agroindustris
agrokemisk
agrokemiske
agrokemiskes
agrokemisks
agronom
agronomen
agronomens
agronomer
agronomerne
agronomernes
agronomers
agronomisk
agronomiske
agronomiskes
agronomisks
agronoms
agronomstuderende
agronomstuderenden
agronomstuderendens
agronomstuderender
agronomstuderenderne
agronomstuderendernes
agronomstuderenders
agronomstuderendes
agro's
agruppe
agruppen
agruppens
agrupper
agrupperne
agruppernes
agruppers
agruppes
agt
agt
agtbar
agtbare
agtbarere
agtbareres
agtbares
agtbarest
agtbareste
agtbarestes
agtbars
agtbart
agtbarts
agte
agtede
agtedes
agtelse
agtelsen
agtelsens
agtelses
agten
agtende
agtendes
agter
agter
agter
agterdæk
agterdækkene
agterdækkenes
agterdækket
agterdækkets
agterdæks
agterende
agterenden
agterendens
agterender
agterenderne
agterendernes
agterenders
agterendes
agtergast
agtergasten
agtergastens
agtergaster
agtergasterne
agtergasternes
agtergasters
agtergasts
agterind
agterkastel
agterkasteller
agterkastellerne
agterkastellernes
agterkastellers
agterkastellet
agterkastellets
agterkastels
agterlanterne
agterlanternen
agterlanternens
agterlanterner
agterlanternerne
agterlanternernes
agterlanterners
agterlanternes
agterparti
agterpartier
agterpartierne
agterpartiernes
agterpartiers
agterpartiet
agterpartiets
agterpartis
agters
agterskib
agterskibe
agterskibene
agterskibenes
agterskibes
agterskibet
agterskibets
agterskibs
agterskytte
agterskytten
agterskyttens
agterskytter
agterskytterne
agterskytternes
agterskytters
agterskyttes
agterspejl
agterspejle
agterspejlene
agterspejlenes
agterspejles
agterspejlet
agterspejlets
agterspejls
agterst
agterstavn
agterstavne
agterstavnen
agterstavnene
agterstavnenes
agterstavnens
agterstavnes
agterstavns
agterste
agterstes
agterstævn
agterstævne
agterstævnen
agterstævnene
agterstævnenes
agterstævnens
agterstævnes
agterstævns
agterud
agterude
agterudsejl
agterudsejle
agterudsejlede
agterudsejledes
agterudsejlende
agterudsejlendes
agterudsejler
agterudsejles
agterudsejlet
agterudsejlets
agtes
agtet
agtets
agtpågivende
agtpågivendes
agtpågivenhed
agtpågivenheden
agtpågivenhedens
agtpågivenheds
agts
agtsom
agtsomhed
agtsomheden
agtsomhedens
agtsomheds
agtsomme
agtsommere
agtsommeres
agtsommes
agtsoms
agtsomst
agtsomste
agtsomstes
agtsomt
agtsomts
agtværdig
agtværdige
agtværdigere
agtværdigeres
agtværdiges
agtværdighed
agtværdigheden
agtværdighedens
agtværdigheds
agtværdigs
agtværdigst
agtværdigste
agtværdigstes
agtværdigt
agtværdigts
agurk
agurken
agurkens
agurker
agurkerne
agurkernes
agurkers
agurkesalat
agurkesalaten
agurkesalatens
agurkesalater
agurkesalaterne
agurkesalaternes
agurkesalaters
agurkesalats
agurketid
agurketiden
agurketidens
agurketider
agurketiderne
agurketidernes
agurketiders
agurketids
agurks
ah
aha
ahaoplevelse
ahaoplevelsen
ahaoplevelsens
ahaoplevelser
ahaoplevelserne
ahaoplevelsernes
ahaoplevelsers
ahaoplevelses
ahistorisk
ahistoriske
ahistoriskes
ahistorisks
ahold
aholdene
aholdenes
aholdet
aholdets
aholds
ahorn
ahornen
ahornene
ahornenes
ahornens
ahorns
ahornsirup
ahornsiruppen
ahornsiruppens
ahornsirupper
ahornsirupperne
ahornsiruppernes
ahornsiruppers
ahornsirups
ahorntræ
ahorntræer
ahorntræerne
ahorntræernes
ahorntræers
ahorntræet
ahorntræets
ahorntræs
aids
aids'
aidses
aidsforskning
aidsforskningen
aidsforskningens
aidsforsknings
aidspatient
aidspatienten
aidspatientens
aidspatienter
aidspatienterne
aidspatienternes
aidspatienters
aidspatients
aidspolitik
aidspolitikken
aidspolitikkens
aidspolitikker
aidspolitikkerne
aidspolitikkernes
aidspolitikkers
aidspolitiks
aidspositiv
aidspositive
aidspositivere
aidspositiveres
aidspositives
aidspositivest
aidspositiveste
aidspositivestes
aidspositivs
aidspositivt
aidspositivts
aidsramt
aidsramte
aidsramtes
aidsramts
aids's
aidssmittede
aidssmittedere
aidssmittederes
aidssmittedes
aidssmittedest
aidssmittedeste
aidssmittedestes
aidssmittet
aidssmittets
aidssyg
aidssyge
aidssygere
aidssygeres
aidssyges
aidssygest
aidssygeste
aidssygestes
aidssygs
aidssygt
aidssygts
aidstest
aidstesten
aidstestene
aidstestenes
aidstestens
aidstester
aidstesterne
aidstesternes
aidstesters
aidstests
aidsvira
aidsviraene
aidsviraenes
aidsviras
aidsvirus
aidsvirus'
aidsvirusen
aidsvirusene
aidsvirusenes
aidsvirusens
aidsviruser
aidsviruserne
aidsvirusernes
aidsvirusers
aidsviruses
aidsviruset
aidsvirusets
aidsvirus's
aidsvirussen
aidsvirussene
aidsvirussenes
aidsvirussens
aidsvirusser
aidsvirusserne
aidsvirussernes
aidsvirussers
aidsvirusset
aidsvirussets
aigu
aiguen
aiguens
aiguer
aiguerne
aiguernes
aiguers
aigus
aikido
aikidoen
aikidoens
aikidos
aindkomst
aindkomsten
aindkomstens
aindkomster
aindkomsterne
aindkomsternes
aindkomsters
aindkomsts
air
aircondition
airconditionanlæg
airconditionanlæggene
airconditionanlæggenes
airconditionanlægget
airconditionanlæggets
airconditionanlægs
airconditioning
airconditioningen
airconditioningens
airconditionings
airconditions
airkonditionerede
airkonditioneredere
airkonditionerederes
airkonditioneredes
airkonditioneredest
airkonditioneredeste
airkonditioneredestes
airkonditioneret
airkonditionerets
airkonditionering
airkonditioneringen
airkonditioneringens
airkonditioneringer
airkonditioneringerne
airkonditioneringernes
airkonditioneringers
airkonditionerings
airs
ais
ais'
aiser
aiserne
aisernes
aisers
aises
aiset
aisets
ais's
aisser
aisserne
aissernes
aissers
aisset
aissets
ajle
ajlebeholder
ajlebeholdere
ajlebeholderen
ajlebeholderens
ajlebeholderes
ajlebeholderne
ajlebeholdernes
ajlebeholders
ajlen
ajlens
ajles
ajour
ajourfør
ajourføre
ajourførende
ajourførendes
ajourfører
ajourføres
ajourføring
ajourføringen
ajourføringens
ajourføringer
ajourføringerne
ajourføringernes
ajourføringers
ajourførings
ajourført
ajourførte
ajourførtes
ajourførts
ak
akacie
akaciehonning
akaciehonningen
akaciehonningens
akaciehonninger
akaciehonningerne
akaciehonningernes
akaciehonningers
akaciehonnings
akacien
akaciens
akacier
akacierne
akaciernes
akaciers
akacies
akademi
akademier
akademierne
akademiernes
akademiers
akademiet
akademiets
akademiingeniør
akademiingeniøren
akademiingeniørens
akademiingeniører
akademiingeniørerne
akademiingeniørernes
akademiingeniørers
akademiingeniørs
akademiker
akademikere
akademikeren
akademikerens
akademikeres
akademikerne
akademikernes
akademikers
akademimedlem
akademimedlemmer
akademimedlemmerne
akademimedlemmernes
akademimedlemmers
akademimedlemmet
akademimedlemmets
akademimedlems
akademis
akademisk
akademiske
akademiskes
akademisks
akademisme
akademismen
akademismens
akademismes
akademiøkonom
akademiøkonomen
akademiøkonomens
akademiøkonomer
akademiøkonomerne
akademiøkonomernes
akademiøkonomers
akademiøkonoms
akantus
akantus'
akantusen
akantusene
akantusenes
akantusens
akantuserne
akantusernes
akantuses
akantus's
akantussen
akantussene
akantussenes
akantussens
akantusserne
akantussernes
akasse
akassen
akassens
akasser
akasserne
akassernes
akassers
akasses
akavede
akavedere
akavederes
akavedes
akavedest
akavedeste
akavedestes
akavet
akavets
akeleje
akelejen
akelejens
akelejer
akelejerne
akelejernes
akelejers
akelejes
akilleshæl
akilleshæle
akilleshælen
akilleshælene
akilleshælenes
akilleshælens
akilleshæles
akilleshæls
akillessene
akillessenen
akillessenens
akillessener
akillessenerne
akillessenernes
akillesseners
akillessenes
akklamation
akklamationen
akklamationens
akklamationer
akklamationerne
akklamationernes
akklamationers
akklamations
akklimatiser
akklimatisere
akklimatiserede
akklimatiseredes
akklimatiserende
akklimatiserendes
akklimatiserer
akklimatiseres
akklimatiseret
akklimatiserets
akklimatisering
akklimatiseringen
akklimatiseringens
akklimatiserings
akkolade
akkoladen
akkoladens
akkolader
akkoladerne
akkoladernes
akkoladers
akkolades
akkommodation
akkommodationen
akkommodationens
akkommodations
akkommoder
akkommodere
akkommoderede
akkommoderedes
akkommoderende
akkommoderendes
akkommoderer
akkommoderes
akkommoderet
akkommoderets
akkompagnatør
akkompagnatøren
akkompagnatørens
akkompagnatører
akkompagnatørerne
akkompagnatørernes
akkompagnatørers
akkompagnatørs
akkompagnement
akkompagnementer
akkompagnementerne
akkompagnementernes
akkompagnementers
akkompagnementet
akkompagnementets
akkompagnements
akkompagner
akkompagnere
akkompagnerede
akkompagneredes
akkompagnerende
akkompagnerendes
akkompagnerer
akkompagneres
akkompagneret
akkompagnerets
akkord
akkordarbejde
akkordarbejder
akkordarbejderne
akkordarbejdernes
akkordarbejders
akkordarbejdes
akkordarbejdet
akkordarbejdets
akkorden
akkordens
akkordeon
akkordeoner
akkordeonerne
akkordeonernes
akkordeoners
akkordeonet
akkordeonets
akkordeons
akkorder
akkorder
akkordere
akkorderede
akkorderedes
akkorderende
akkorderendes
akkorderer
akkorderes
akkorderet
akkorderets
akkorderne
akkordernes
akkorders
akkordræs
akkordræs'
akkordræsene
akkordræsenes
akkordræses
akkordræset
akkordræsets
akkordræs's
akkords
akkrediter
akkreditere
akkrediterede
akkrediteredes
akkrediterende
akkrediterendes
akkrediterer
akkrediteres
akkrediteret
akkrediterets
akkreditering
akkrediteringen
akkrediteringens
akkrediteringer
akkrediteringerne
akkrediteringernes
akkrediteringers
akkrediterings
akkreditiv
akkreditiver
akkreditiverne
akkreditivernes
akkreditivers
akkreditivet
akkreditivets
akkreditivs
akkulturation
akkulturationen
akkulturationens
akkulturations
akkumulation
akkumulationen
akkumulationens
akkumulationer
akkumulationerne
akkumulationernes
akkumulationers
akkumulations
akkumulator
akkumulatorcelle
akkumulatorcellen
akkumulatorcellens
akkumulatorceller
akkumulatorcellerne
akkumulatorcellernes
akkumulatorcellers
akkumulatorcelles
akkumulatoren
akkumulatorens
akkumulatorer
akkumulatorerne
akkumulatorernes
akkumulatorers
akkumulators
akkumuler
akkumulere
akkumulerede
akkumuleredes
akkumulerende
akkumulerendes
akkumulerer
akkumuleres
akkumuleret
akkumulerets
akkumulering
akkumuleringen
akkumuleringens
akkumuleringer
akkumuleringerne
akkumuleringernes
akkumuleringers
akkumulerings
akkurat
akkurate
akkurates
akkuratesse
akkuratessen
akkuratessens
akkuratesses
akkurats
akkusativ
akkusativen
akkusativens
akkusativer
akkusativerne
akkusativernes
akkusativers
akkusativs
akkviescer
akkviescere
akkviescerede
akkviesceredes
akkviescerende
akkviescerendes
akkviescerer
akkviesceres
akkviesceret
akkviescerets
akkvisition
akkvisitionen
akkvisitionens
akkvisitioner
akkvisitionerne
akkvisitionernes
akkvisitioners
akkvisitions
aklasse
aklassen
aklassens
aklasser
aklasserne
aklassernes
aklassers
aklasses
akne
aknen
aknens
aknes
akraft
akraften
akraftens
akrafts
akraftværk
akraftværker
akraftværkerne
akraftværkernes
akraftværkers
akraftværket
akraftværkets
akraftværks
akrobat
akrobaten
akrobatens
akrobater
akrobaterne
akrobaternes
akrobaters
akrobatik
akrobatikken
akrobatikkens
akrobatiks
akrobatisk
akrobatiske
akrobatiskes
akrobatisks
akrobatnummer
akrobatnummeret
akrobatnummerets
akrobatnummers
akrobatnumre
akrobatnumrene
akrobatnumrenes
akrobatnumres
akrobatnumret
akrobatnumrets
akrobats
akrofobi
akrofobien
akrofobiens
akrofobis
akromatisk
akromatiske
akromatiskes
akromatisks
akromegali
akromegalien
akromegaliens
akromegalis
akronym
akronymer
akronymerne
akronymernes
akronymers
akronymet
akronymets
akronyms
akryl
akrylen
akrylens
akrylet
akrylets
akrylfarve
akrylfarven
akrylfarvens
akrylfarver
akrylfarverne
akrylfarvernes
akrylfarvers
akrylfarves
akrylmaling
akrylmalingen
akrylmalingens
akrylmalinger
akrylmalingerne
akrylmalingernes
akrylmalingers
akrylmalings
akryls
aks
aks'
akse
aksel
akselafstand
akselafstande
akselafstanden
akselafstandene
akselafstandenes
akselafstandens
akselafstandes
akselafstands
akselen
akselens
aksels
aksemagt
aksemagten
aksemagtens
aksemagter
aksemagterne
aksemagternes
aksemagters
aksemagts
aksen
aksene
aksenes
aksens
akser
akserne
aksernes
aksers
akses
akses
akset
aksets
aksgræs
aksgræs'
aksgræses
aksgræs's
aksgræsser
aksgræsserne
aksgræssernes
aksgræssers
aksgræsset
aksgræssets
aksial
aksiale
aksialere
aksialeres
aksiales
aksialest
aksialeste
aksialestes
aksials
aksialt
aksialts
aksiom
aksiomatisk
aksiomatiske
aksiomatiskes
aksiomatisks
aksiomer
aksiomerne
aksiomernes
aksiomers
aksiomet
aksiomets
aksioms
akslen
akslens
aksler
akslerne
akslernes
akslers
aks's
akt
aktant
aktanten
aktantens
aktanter
aktanterne
aktanternes
aktanters
aktantmodel
aktantmodellen
aktantmodellens
aktantmodeller
aktantmodellerne
aktantmodellernes
aktantmodellers
aktantmodels
aktants
akten
aktens
akter
akterne
akternes
akters
aktie
aktieanalytiker
aktieanalytikere
aktieanalytikeren
aktieanalytikerens
aktieanalytikeres
aktieanalytikerne
aktieanalytikernes
aktieanalytikers
aktieavance
aktieavancen
aktieavancens
aktieavancer
aktieavancerne
aktieavancernes
aktieavancers
aktieavances
aktiebeholdning
aktiebeholdningen
aktiebeholdningens
aktiebeholdninger
aktiebeholdningerne
aktiebeholdningernes
aktiebeholdningers
aktiebeholdnings
aktiebeløb
aktiebeløbene
aktiebeløbenes
aktiebeløbet
aktiebeløbets
aktiebeløbs
aktiebrev
aktiebreve
aktiebrevene
aktiebrevenes
aktiebreves
aktiebrevet
aktiebrevets
aktiebrevs
aktiebørs
aktiebørs'
aktiebørsen
aktiebørsens
aktiebørser
aktiebørserne
aktiebørsernes
aktiebørsers
aktiebørses
aktiebørs's
aktiecertifikat
aktiecertifikater
aktiecertifikaterne
aktiecertifikaternes
aktiecertifikaters
aktiecertifikatet
aktiecertifikatets
aktiecertifikats
aktieejer
aktieejere
aktieejeren
aktieejerens
aktieejeres
aktieejerne
aktieejernes
aktieejers
aktieemission
aktieemissionen
aktieemissionens
aktieemissioner
aktieemissionerne
aktieemissionernes
aktieemissioners
aktieemissions
aktiehandel
aktiehandelen
aktiehandelens
aktiehandels
aktiehandlen
aktiehandlens
aktiehandler
aktiehandler
aktiehandlere
aktiehandleren
aktiehandlerens
aktiehandleres
aktiehandlerne
aktiehandlerne
aktiehandlernes
aktiehandlernes
aktiehandlers
aktiehandlers
aktieindeks
aktieindeks'
aktieindeksen
aktieindeksene
aktieindeksenes
aktieindeksens
aktieindekser
aktieindekserne
aktieindeksernes
aktieindeksers
aktieindekses
aktieindekset
aktieindeksets
aktieindeks's
aktieindices
aktieindices'
aktieindiceses
aktieindices's
aktieinvestering
aktieinvesteringen
aktieinvesteringens
aktieinvesteringer
aktieinvesteringerne
aktieinvesteringernes
aktieinvesteringers
aktieinvesterings
aktiekapital
aktiekapitalen
aktiekapitalens
aktiekapitaler
aktiekapitalerne
aktiekapitalernes
aktiekapitalers
aktiekapitals
aktiekurs
aktiekurs'
aktiekursen
aktiekursens
aktiekurser
aktiekurserne
aktiekursernes
aktiekursers
aktiekurses
aktiekurs's
aktiemajoritet
aktiemajoriteten
aktiemajoritetens
aktiemajoriteter
aktiemajoriteterne
aktiemajoriteternes
aktiemajoriteters
aktiemajoritets
aktiemarked
aktiemarkeder
aktiemarkederne
aktiemarkedernes
aktiemarkeders
aktiemarkedet
aktiemarkedets
aktiemarkeds
aktien
aktiens
aktiepost
aktieposten
aktiepostens
aktieposter
aktieposterne
aktieposternes
aktieposters
aktieposts
aktier
aktierne
aktiernes
aktiers
akties
aktieselskab
aktieselskaber
aktieselskaberne
aktieselskabernes
aktieselskabers
aktieselskabet
aktieselskabets
aktieselskabs
aktieselskabsregister
aktieselskabsregisteret
aktieselskabsregisterets
aktieselskabsregisters
aktieselskabsregistre
aktieselskabsregistrene
aktieselskabsregistrenes
aktieselskabsregistres
aktieselskabsregistret
aktieselskabsregistrets
aktiespekulation
aktiespekulationen
aktiespekulationens
aktiespekulationer
aktiespekulationerne
aktiespekulationernes
aktiespekulationers
aktiespekulations
aktietegning
aktietegningen
aktietegningens
aktietegnings
aktieudbytte
aktieudbytter
aktieudbytterne
aktieudbytternes
aktieudbytters
aktieudbyttes
aktieudbyttet
aktieudbyttets
aktieudvidelse
aktieudvidelsen
aktieudvidelsens
aktieudvidelses
aktindsigt
aktindsigten
aktindsigtens
aktindsigter
aktindsigterne
aktindsigternes
aktindsigters
aktindsigts
aktion
aktionen
aktionens
aktioner
aktioner
aktionere
aktionerede
aktioneredes
aktionerende
aktionerendes
aktionerer
aktioneres
aktioneret
aktionerets
aktionerne
aktionernes
aktioners
aktions
aktionsfase
aktionsfasen
aktionsfasens
aktionsfaser
aktionsfaserne
aktionsfasernes
aktionsfasers
aktionsfases
aktionsform
aktionsformen
aktionsformens
aktionsformer
aktionsformerne
aktionsformernes
aktionsformers
aktionsforms
aktionsgruppe
aktionsgruppen
aktionsgruppens
aktionsgrupper
aktionsgrupperne
aktionsgruppernes
aktionsgruppers
aktionsgruppes
aktionskomitÃ©
aktionskomitÃ©en
aktionskomitÃ©ens
aktionskomitÃ©er
aktionskomitÃ©erne
aktionskomitÃ©ernes
aktionskomitÃ©ers
aktionskomitÃ©s
aktionsparti
aktionspartier
aktionspartierne
aktionspartiernes
aktionspartiers
aktionspartiet
aktionspartiets
aktionspartis
aktionsplan
aktionsplanen
aktionsplanens
aktionsplaner
aktionsplanerne
aktionsplanernes
aktionsplaners
aktionsplans
aktionsradien
aktionsradiens
aktionsradier
aktionsradierne
aktionsradiernes
aktionsradiers
aktionsradius
aktionsradius'
aktionsradiusen
aktionsradiusens
aktionsradiuser
aktionsradiuserne
aktionsradiusernes
aktionsradiusers
aktionsradiuses
aktionsradius's
aktionsradiussen
aktionsradiussens
aktionsradiusser
aktionsradiusserne
aktionsradiussernes
aktionsradiussers
aktionsteater
aktionsteateret
aktionsteaterets
aktionsteaters
aktionsteatre
aktionsteatrene
aktionsteatrenes
aktionsteatres
aktionsteatret
aktionsteatrets
aktionsudvalg
aktionsudvalgene
aktionsudvalgenes
aktionsudvalget
aktionsudvalgets
aktionsudvalgs
aktionsuge
aktionsugen
aktionsugens
aktionsuger
aktionsugerne
aktionsugernes
aktionsugers
aktionsuges
aktionær
aktionæren
aktionærens
aktionærer
aktionærerne
aktionærernes
aktionærers
aktionærforsamling
aktionærforsamlingen
aktionærforsamlingens
aktionærforsamlinger
aktionærforsamlingerne
aktionærforsamlingernes
aktionærforsamlingers
aktionærforsamlings
aktionærkreds
aktionærkreds'
aktionærkredse
aktionærkredsen
aktionærkredsene
aktionærkredsenes
aktionærkredsens
aktionærkredses
aktionærkreds's
aktionærmøde
aktionærmøder
aktionærmøderne
aktionærmødernes
aktionærmøders
aktionærmødes
aktionærmødet
aktionærmødets
aktionærråd
aktionærrådene
aktionærrådenes
aktionærrådet
aktionærrådets
aktionærråds
aktionærs
aktiv
aktiv
aktivator
aktivatoren
aktivatorens
aktivatorer
aktivatorerne
aktivatorernes
aktivatorers
aktivators
aktivbank
aktivbanken
aktivbankens
aktivbanker
aktivbankerne
aktivbankernes
aktivbankers
aktivbanks
aktive
aktiver
aktiver
aktivere
aktivere
aktiverede
aktiveredes
aktiverende
aktiverendes
aktiverer
aktiveres
aktiveres
aktiveret
aktiverets
aktivering
aktiveringen
aktiveringens
aktiveringer
aktiveringerne
aktiveringernes
aktiveringers
aktiverings
aktiverne
aktivernes
aktivers
aktives
aktivest
aktiveste
aktivestes
aktivet
aktivets
aktiviser
aktivisere
aktiviserede
aktiviseredes
aktiviserende
aktiviserendes
aktiviserer
aktiviseres
aktiviseret
aktiviserets
aktivisering
aktiviseringen
aktiviseringens
aktiviseringer
aktiviseringerne
aktiviseringernes
aktiviseringers
aktiviserings
aktivisme
aktivismen
aktivismens
aktivismes
aktivist
aktivisten
aktivistens
aktivister
aktivisterne
aktivisternes
aktivisters
aktivistgruppe
aktivistgruppen
aktivistgruppens
aktivistgrupper
aktivistgrupperne
aktivistgruppernes
aktivistgruppers
aktivistgruppes
aktivistisk
aktivistiske
aktivistiskes
aktivistisks
aktivists
aktivitet
aktiviteten
aktivitetens
aktiviteter
aktiviteterne
aktiviteternes
aktiviteters
aktivitets
aktivitetscenter
aktivitetscenteret
aktivitetscenterets
aktivitetscenters
aktivitetscentre
aktivitetscentrene
aktivitetscentrenes
aktivitetscentrer
aktivitetscentrerne
aktivitetscentrernes
aktivitetscentrers
aktivitetscentres
aktivitetscentret
aktivitetscentrets
aktivitetsdag
aktivitetsdage
aktivitetsdagen
aktivitetsdagene
aktivitetsdagenes
aktivitetsdagens
aktivitetsdages
aktivitetsdags
aktivitetsgruppe
aktivitetsgruppen
aktivitetsgruppens
aktivitetsgrupper
aktivitetsgrupperne
aktivitetsgruppernes
aktivitetsgruppers
aktivitetsgruppes
aktivitetshus
aktivitetshus'
aktivitetshuse
aktivitetshusene
aktivitetshusenes
aktivitetshuses
aktivitetshuset
aktivitetshusets
aktivitetshus's
aktivitetsniveau
aktivitetsniveauer
aktivitetsniveauerne
aktivitetsniveauernes
aktivitetsniveauers
aktivitetsniveauet
aktivitetsniveauets
aktivitetsniveaus
aktivitetsområde
aktivitetsområder
aktivitetsområderne
aktivitetsområdernes
aktivitetsområders
aktivitetsområdes
aktivitetsområdet
aktivitetsområdets
aktivitetsplan
aktivitetsplanen
aktivitetsplanens
aktivitetsplaner
aktivitetsplanerne
aktivitetsplanernes
aktivitetsplaners
aktivitetsplans
aktivitetsrum
aktivitetsrummene
aktivitetsrummenes
aktivitetsrummet
aktivitetsrummets
aktivitetsrums
aktivitetstilbud
aktivitetstilbuddene
aktivitetstilbuddenes
aktivitetstilbuddet
aktivitetstilbuddets
aktivitetstilbudene
aktivitetstilbudenes
aktivitetstilbudet
aktivitetstilbudets
aktivitetstilbuds
aktivitetsudvalg
aktivitetsudvalgene
aktivitetsudvalgenes
aktivitetsudvalget
aktivitetsudvalgets
aktivitetsudvalgs
aktivkul
aktivkullene
aktivkullenes
aktivkullet
aktivkullets
aktivkuls
aktivmasse
aktivmassen
aktivmassens
aktivmasser
aktivmasserne
aktivmassernes
aktivmassers
aktivmasses
aktivs
aktivs
aktivt
aktivt
aktivts
aktor
aktorat
aktorater
aktoraterne
aktoraternes
aktoraters
aktoratet
aktoratets
aktorats
aktoren
aktorens
aktorer
aktorerne
aktorernes
aktorers
aktors
aktrice
aktricen
aktricens
aktricer
aktricerne
aktricernes
aktricers
aktrices
akts
aktstykke
aktstykker
aktstykkerne
aktstykkernes
aktstykkers
aktstykkes
aktstykket
aktstykkets
aktualiser
aktualisere
aktualiserede
aktualiseredes
aktualiserende
aktualiserendes
aktualiserer
aktualiseres
aktualiseret
aktualiserets
aktualisering
aktualiseringen
aktualiseringens
aktualiseringer
aktualiseringerne
aktualiseringernes
aktualiseringers
aktualiserings
aktualitet
aktualiteten
aktualitetens
aktualiteter
aktualiteterne
aktualiteternes
aktualiteters
aktualitets
aktualitetsafdeling
aktualitetsafdelingen
aktualitetsafdelingens
aktualitetsafdelinger
aktualitetsafdelingerne
aktualitetsafdelingernes
aktualitetsafdelingers
aktualitetsafdelings
aktuar
aktuaren
aktuarens
aktuarer
aktuarerne
aktuarernes
aktuarers
aktuars
aktuel
aktuelle
aktuellere
aktuelleres
aktuelles
aktuellest
aktuelleste
aktuellestes
aktuels
aktuelt
aktuelts
aktør
aktøren
aktørens
aktører
aktørerne
aktørernes
aktørers
aktørs
akupunktur
akupunkturbehandling
akupunkturbehandlingen
akupunkturbehandlingens
akupunkturbehandlinger
akupunkturbehandlingerne
akupunkturbehandlingernes
akupunkturbehandlingers
akupunkturbehandlings
akupunkturen
akupunkturens
akupunkturer
akupunkturerne
akupunkturernes
akupunkturers
akupunkturlæge
akupunkturlægen
akupunkturlægens
akupunkturlæger
akupunkturlægerne
akupunkturlægernes
akupunkturlægers
akupunkturlæges
akupunkturpunkt
akupunkturpunkter
akupunkturpunkterne
akupunkturpunkternes
akupunkturpunkters
akupunkturpunktet
akupunkturpunktets
akupunkturpunkts
akupunkturs
akupunktør
akupunktøren
akupunktørens
akupunktører
akupunktørerne
akupunktørernes
akupunktørers
akupunktørs
akustik
akustikken
akustikkens
akustiks
akustisk
akustiske
akustiskes
akustisks
akut
akutmodtagelse
akutmodtagelsen
akutmodtagelsens
akutmodtagelses
akuts
akutte
akuttere
akutteres
akuttes
akuttest
akutteste
akuttestes
akvakultur
akvakulturen
akvakulturens
akvakulturer
akvakulturerne
akvakulturernes
akvakulturers
akvakulturs
akvamarin
akvamarinen
akvamarinens
akvamariner
akvamarinerne
akvamarinernes
akvamariners
akvamarins
akvaplaning
akvaplaningen
akvaplaningens
akvaplanings
akvarel
akvarelfarve
akvarelfarven
akvarelfarvens
akvarelfarver
akvarelfarverne
akvarelfarvernes
akvarelfarvers
akvarelfarves
akvarellen
akvarellens
akvareller
akvarellerne
akvarellernes
akvarellers
akvarelmaling
akvarelmalingen
akvarelmalingens
akvarelmalinger
akvarelmalingerne
akvarelmalingernes
akvarelmalingers
akvarelmalings
akvarelpapir
akvarelpapirer
akvarelpapirerne
akvarelpapirernes
akvarelpapirers
akvarelpapiret
akvarelpapirets
akvarelpapirs
akvarels
akvariefisk
akvariefisken
akvariefiskene
akvariefiskenes
akvariefiskens
akvariefisks
akvariepumpe
akvariepumpen
akvariepumpens
akvariepumper
akvariepumperne
akvariepumpernes
akvariepumpers
akvariepumpes
akvarier
akvarierne
akvariernes
akvariers
akvariet
akvariets
akvarium
akvariums
akvatinte
akvatinten
akvatintens
akvatinter
akvatinterne
akvatinternes
akvatinters
akvatintes
akvatisk
akvatiske
akvatiskes
akvatisks
akvavit
akvavits
akvavitten
akvavittens
akvavitter
akvavitterne
akvavitternes
akvavitters
akvædukt
akvædukten
akvæduktens
akvædukter
akvædukterne
akvædukternes
akvædukters
akvædukts
al
al
al
al
ala
alabast
alabasten
alabastens
alabasterkrukke
alabasterkrukken
alabasterkrukkens
alabasterkrukker
alabasterkrukkerne
alabasterkrukkernes
alabasterkrukkers
alabasterkrukkes
alabastet
alabastets
alabasts
alandshold
alandsholdene
alandsholdenes
alandsholdet
alandsholdets
alandsholds
alarm
alarmanlæg
alarmanlæggene
alarmanlæggenes
alarmanlægget
alarmanlæggets
alarmanlægs
alarmberedskab
alarmberedskabet
alarmberedskabets
alarmberedskabs
alarmen
alarmens
alarmer
alarmer
alarmere
alarmerede
alarmeredes
alarmerende
alarmerendes
alarmerer
alarmeres
alarmeret
alarmerets
alarmering
alarmeringen
alarmeringens
alarmeringer
alarmeringerne
alarmeringernes
alarmeringers
alarmerings
alarmerne
alarmernes
alarmers
alarmklokke
alarmklokken
alarmklokkens
alarmklokker
alarmklokkerne
alarmklokkernes
alarmklokkers
alarmklokkes
alarmknap
alarmknappen
alarmknappens
alarmknapper
alarmknapperne
alarmknappernes
alarmknappers
alarmknaps
alarms
alarmsignal
alarmsignaler
alarmsignalerne
alarmsignalernes
alarmsignalers
alarmsignalet
alarmsignalets
alarmsignals
alarmsystem
alarmsystemer
alarmsystemerne
alarmsystemernes
alarmsystemers
alarmsystemet
alarmsystemets
alarmsystems
alba
albaen
albaens
albaer
albaerne
albaernes
albaers
albaner
albanere
albaneren
albanerens
albaneres
albanerne
albanernes
albaners
albansk
albanske
albanskes
albansks
albas
albatros
albatros'
albatrosen
albatrosens
albatroser
albatroserne
albatrosernes
albatrosers
albatroses
albatros's
albatrossen
albatrossens
albatrosser
albatrosserne
albatrossernes
albatrossers
albino
albinoen
albinoens
albinoer
albinoerne
albinoernes
albinoers
albinos
albu
albue
albue
albueben
albuebenene
albuebenenes
albuebenet
albuebenets
albuebens
albuebøjning
albuebøjningen
albuebøjningens
albuebøjninger
albuebøjningerne
albuebøjningernes
albuebøjningers
albuebøjnings
albuede
albuedes
albueled
albueleddene
albueleddenes
albueleddet
albueleddets
albueledene
albueledenes
albueledet
albueledets
albueleds
albuen
albuende
albuendes
albuens
albuer
albuer
albuerne
albuernes
albuers
albuerum
albuerummet
albuerummets
albuerums
albues
albues
albuet
albuets
album
albumene
albumenes
albumer
albumerne
albumernes
albumers
albumet
albumets
albumin
albuminer
albuminerne
albuminernes
albuminers
albuminet
albuminets
albumins
albummene
albummenes
albummer
albummerne
albummernes
albummers
albummet
albummets
albums
aldehyd
aldehyder
aldehyderne
aldehydernes
aldehyders
aldehydet
aldehydets
aldehyds
aldeles
alder
alderdom
alderdommen
alderdommens
alderdoms
alderdomsforskning
alderdomsforskningen
alderdomsforskningens
alderdomsforsknings
alderdomshjem
alderdomshjemmene
alderdomshjemmenes
alderdomshjemmet
alderdomshjemmets
alderdomshjems
alderdomssvækkelse
alderdomssvækkelsen
alderdomssvækkelsens
alderdomssvækkelser
alderdomssvækkelserne
alderdomssvækkelsernes
alderdomssvækkelsers
alderdomssvækkelses
alderdomssygdom
alderdomssygdomme
alderdomssygdommen
alderdomssygdommene
alderdomssygdommenes
alderdomssygdommens
alderdomssygdommes
alderdomssygdoms
alderdomstegn
alderdomstegnene
alderdomstegnenes
alderdomstegnet
alderdomstegnets
alderdomstegns
alderen
alderens
alders
aldersbestem
aldersbestemme
aldersbestemmelse
aldersbestemmelsen
aldersbestemmelsens
aldersbestemmelser
aldersbestemmelserne
aldersbestemmelsernes
aldersbestemmelsers
aldersbestemmelses
aldersbestemmende
aldersbestemmendes
aldersbestemmer
aldersbestemmes
aldersbestemt
aldersbestemte
aldersbestemtes
aldersbestemts
aldersbetingede
aldersbetingedere
aldersbetingederes
aldersbetingedes
aldersbetingedest
aldersbetingedeste
aldersbetingedestes
aldersbetinget
aldersbetingets
aldersdiabetiker
aldersdiabetikere
aldersdiabetikeren
aldersdiabetikerens
aldersdiabetikeres
aldersdiabetikerne
aldersdiabetikernes
aldersdiabetikers
aldersforandring
aldersforandringen
aldersforandringens
aldersforandringer
aldersforandringerne
aldersforandringernes
aldersforandringers
aldersforandrings
aldersfordeling
aldersfordelingen
aldersfordelingens
aldersfordelinger
aldersfordelingerne
aldersfordelingernes
aldersfordelingers
aldersfordelings
aldersforskel
aldersforskelle
aldersforskellen
aldersforskellene
aldersforskellenes
aldersforskellens
aldersforskelles
aldersforskels
aldersfølge
aldersfølgen
aldersfølgens
aldersfølger
aldersfølgerne
aldersfølgernes
aldersfølgers
aldersfølges
aldersgruppe
aldersgruppen
aldersgruppens
aldersgrupper
aldersgrupperne
aldersgruppernes
aldersgruppers
aldersgruppes
aldersgrænse
aldersgrænsen
aldersgrænsens
aldersgrænser
aldersgrænserne
aldersgrænsernes
aldersgrænsers
aldersgrænses
aldersintegrerede
aldersintegreredere
aldersintegrerederes
aldersintegreredes
aldersintegreredest
aldersintegreredeste
aldersintegreredestes
aldersintegreret
aldersintegrerets
aldersklasse
aldersklassen
aldersklassens
aldersklasser
aldersklasserne
aldersklassernes
aldersklassers
aldersklasses
aldersmæssig
aldersmæssige
aldersmæssigere
aldersmæssigeres
aldersmæssiges
aldersmæssigs
aldersmæssigst
aldersmæssigste
aldersmæssigstes
aldersmæssigt
aldersmæssigts
alderspension
alderspensionen
alderspensionens
alderspensioner
alderspensionerne
alderspensionernes
alderspensioners
alderspensions
alderspræsident
alderspræsidenten
alderspræsidentens
alderspræsidenter
alderspræsidenterne
alderspræsidenternes
alderspræsidenters
alderspræsidents
alderspyramide
alderspyramiden
alderspyramidens
alderspyramider
alderspyramiderne
alderspyramidernes
alderspyramiders
alderspyramides
aldersrente
aldersrenten
aldersrentens
aldersrenter
aldersrenterne
aldersrenternes
aldersrenters
aldersrentes
aldersspredning
aldersspredningen
aldersspredningens
alderssprednings
alderssvarende
alderssvarendes
alderstegen
alderstegens
alderstegent
alderstegents
alderstegne
alderstegnere
alderstegneres
alderstegnes
alderstegnest
alderstegneste
alderstegnestes
alderstrin
alderstrinene
alderstrinenes
alderstrinet
alderstrinets
alderstrinnene
alderstrinnenes
alderstrinnet
alderstrinnets
alderstrins
aldre
aldrende
aldrendes
aldrene
aldrenes
aldres
aldrig
aldring
aldringen
aldringens
aldrings
aldringsproces
aldringsproces'
aldringsproceses
aldringsproces's
aldringsprocessen
aldringsprocessens
aldringsprocesser
aldringsprocesserne
aldringsprocessernes
aldringsprocessers
aleksi
aleksien
aleksiens
aleksis
alen
alen
alene
alene
alenemand
alenemanden
alenemandens
alenemands
alenemor
alenemoren
alenemorens
alenemors
alenemænd
alenemændene
alenemændenes
alenemænds
alenemødre
alenemødrene
alenemødrenes
alenemødres
alenen
alenens
alenepige
alenepigen
alenepigens
alenepiger
alenepigerne
alenepigernes
alenepigers
alenepiges
alenes
alenlang
alenlange
alenlangere
alenlangeres
alenlanges
alenlangest
alenlangeste
alenlangestes
alenlangs
alenlangt
alenlangts
alens
alens
alenstok
alenstokke
alenstokken
alenstokkene
alenstokkenes
alenstokkens
alenstokkes
alenstoks
alert
alerte
alertes
alerts
alf
alfa
alfabet
alfabeter
alfabeterne
alfabeternes
alfabeters
alfabetet
alfabetets
alfabetiser
alfabetisere
alfabetiserede
alfabetiseredes
alfabetiserende
alfabetiserendes
alfabetiserer
alfabetiseres
alfabetiseret
alfabetiserets
alfabetisering
alfabetiseringen
alfabetiseringens
alfabetiseringer
alfabetiseringerne
alfabetiseringernes
alfabetiseringers
alfabetiserings
alfabetisk
alfabetiske
alfabetiskes
alfabetisks
alfabets
alfader
alfaderen
alfaderens
alfaderlig
alfaderlige
alfaderligere
alfaderligeres
alfaderliges
alfaderligs
alfaderligst
alfaderligste
alfaderligstes
alfaderligt
alfaderligts
alfaders
alfaer
alfaerne
alfaernes
alfaers
alfaet
alfaets
alfagræs
alfagræs'
alfagræses
alfagræs's
alfagræsser
alfagræsserne
alfagræssernes
alfagræssers
alfagræsset
alfagræssets
alfanumerisk
alfanumeriske
alfanumeriskes
alfanumerisks
alfapartikel
alfapartikels
alfapartiklen
alfapartiklens
alfapartikler
alfapartiklerne
alfapartiklernes
alfapartiklers
alfarvej
alfarveje
alfarvejen
alfarvejene
alfarvejenes
alfarvejens
alfarvejes
alfarvejs
alfas
alfastråle
alfastrålen
alfastrålens
alfastråler
alfastrålerne
alfastrålernes
alfastrålers
alfastråles
alfedronning
alfedronningen
alfedronningens
alfedronninger
alfedronningerne
alfedronningernes
alfedronningers
alfedronnings
alfen
alfens
alfer
alferne
alfernes
alfers
alfons
alfons'
alfonsen
alfonsens
alfonser
alfonseri
alfonserier
alfonserierne
alfonseriernes
alfonseriers
alfonseriet
alfonseriets
alfonseris
alfonserne
alfonsernes
alfonsers
alfonses
alfons's
alfs
alfædre
alfædrene
alfædrenes
alfædres
algang
algangen
algangens
algangs
alge
algebra
algebraen
algebraens
algebraer
algebraerne
algebraernes
algebraers
algebraisk
algebraiske
algebraiskes
algebraisks
algebras
algen
algens
alger
algerier
algeriere
algerieren
algerierens
algerieres
algerierne
algeriernes
algeriers
algerisk
algeriske
algeriskes
algerisks
algerne
algernes
algers
alges
algierer
algierere
algiereren
algiererens
algiereres
algiererne
algierernes
algierers
algiersk
algierske
algierskes
algiersks
algod
algode
algodere
algoderes
algodes
algodest
algodeste
algodestes
algods
algodt
algodts
algoritme
algoritmen
algoritmens
algoritmer
algoritmerne
algoritmernes
algoritmers
algoritmes
algoritmisk
algoritmiske
algoritmiskes
algoritmisks
alhed
alhede
alheden
alheden
alhedens
alhedens
alheder
alhederne
alhedernes
alheders
alhedes
alheds
alhus
alhus'
alhuse
alhusene
alhusenes
alhuses
alhuset
alhusets
alhus's
alias
alibi
alibier
alibierne
alibiernes
alibiers
alibiet
alibiets
alibis
alienation
alienationen
alienationens
alienations
alifatisk
alifatiske
alifatiskes
alifatisks
alimentationsbidrag
alimentationsbidragene
alimentationsbidragenes
alimentationsbidraget
alimentationsbidragets
alimentationsbidrags
alk
alkali
alkalier
alkalierne
alkaliernes
alkaliers
alkaliet
alkaliets
alkalifri
alkalifrie
alkalifriere
alkalifrieres
alkalifries
alkalifriest
alkalifrieste
alkalifriestes
alkalifris
alkalifrit
alkalifrits
alkalimetal
alkalimetaller
alkalimetallerne
alkalimetallernes
alkalimetallers
alkalimetallet
alkalimetallets
alkalimetals
alkalis
alkalisk
alkaliske
alkaliskes
alkalisks
alkaloid
alkaloider
alkaloiderne
alkaloidernes
alkaloiders
alkaloidet
alkaloidets
alkaloids
alke
alkefugl
alkefugle
alkefuglen
alkefuglene
alkefuglenes
alkefuglens
alkefugles
alkefugls
alkemi
alkemien
alkemiens
alkemis
alken
alken
alkene
alkenen
alkenens
alkener
alkenerne
alkenernes
alkeners
alkenes
alkens
alkens
alker
alkerne
alkernes
alkers
alkes
alkohol
alkoholambulatorier
alkoholambulatorierne
alkoholambulatoriernes
alkoholambulatoriers
alkoholambulatoriet
alkoholambulatoriets
alkoholambulatorium
alkoholambulatoriums
alkoholbehandling
alkoholbehandlingen
alkoholbehandlingens
alkoholbehandlinger
alkoholbehandlingerne
alkoholbehandlingernes
alkoholbehandlingers
alkoholbehandlings
alkoholdig
alkoholdige
alkoholdigere
alkoholdigeres
alkoholdiges
alkoholdigs
alkoholdigst
alkoholdigste
alkoholdigstes
alkoholdigt
alkoholdigts
alkoholen
alkoholens
alkoholer
alkoholerne
alkoholernes
alkoholers
alkoholforbrug
alkoholforbruget
alkoholforbrugets
alkoholforbrugs
alkoholforbud
alkoholforbuddene
alkoholforbuddenes
alkoholforbuddet
alkoholforbuddets
alkoholforbudene
alkoholforbudenes
alkoholforbudet
alkoholforbudets
alkoholforbuds
alkoholforgiftning
alkoholforgiftningen
alkoholforgiftningens
alkoholforgiftninger
alkoholforgiftningerne
alkoholforgiftningernes
alkoholforgiftningers
alkoholforgiftnings
alkoholfri
alkoholfrie
alkoholfriere
alkoholfrieres
alkoholfries
alkoholfriest
alkoholfrieste
alkoholfriestes
alkoholfris
alkoholfrit
alkoholfrits
alkoholholdig
alkoholholdige
alkoholholdigere
alkoholholdigeres
alkoholholdiges
alkoholholdigs
alkoholholdigst
alkoholholdigste
alkoholholdigstes
alkoholholdigt
alkoholholdigts
alkoholiker
alkoholikere
alkoholikeren
alkoholikerens
alkoholikeres
alkoholikerne
alkoholikernes
alkoholikers
alkoholindhold
alkoholindholdene
alkoholindholdenes
alkoholindholdet
alkoholindholdets
alkoholindholds
alkoholindtagelse
alkoholindtagelsen
alkoholindtagelsens
alkoholindtagelser
alkoholindtagelserne
alkoholindtagelsernes
alkoholindtagelsers
alkoholindtagelses
alkoholiserede
alkoholiseredere
alkoholiserederes
alkoholiseredes
alkoholiseredest
alkoholiseredeste
alkoholiseredestes
alkoholiseret
alkoholiserets
alkoholisk
alkoholiske
alkoholiskes
alkoholisks
alkoholisme
alkoholismen
alkoholismens
alkoholismes
alkoholist
alkoholisten
alkoholistens
alkoholister
alkoholisterne
alkoholisternes
alkoholisters
alkoholists
alkoholkoncentration
alkoholkoncentrationen
alkoholkoncentrationens
alkoholkoncentrationer
alkoholkoncentrationerne
alkoholkoncentrationernes
alkoholkoncentrationers
alkoholkoncentrations
alkoholkonsulent
alkoholkonsulenten
alkoholkonsulentens
alkoholkonsulenter
alkoholkonsulenterne
alkoholkonsulenternes
alkoholkonsulenters
alkoholkonsulents
alkoholmisbrug
alkoholmisbrugen
alkoholmisbrugene
alkoholmisbrugenes
alkoholmisbrugens
alkoholmisbruger
alkoholmisbrugere
alkoholmisbrugeren
alkoholmisbrugerens
alkoholmisbrugeres
alkoholmisbrugerne
alkoholmisbrugernes
alkoholmisbrugers
alkoholmisbruget
alkoholmisbrugets
alkoholmisbrugs
alkoholpolitik
alkoholpolitikken
alkoholpolitikkens
alkoholpolitikker
alkoholpolitikkerne
alkoholpolitikkernes
alkoholpolitikkers
alkoholpolitiks
alkoholproblem
alkoholproblemer
alkoholproblemerne
alkoholproblemernes
alkoholproblemers
alkoholproblemet
alkoholproblemets
alkoholproblems
alkoholpromille
alkoholpromillen
alkoholpromillens
alkoholpromiller
alkoholpromillerne
alkoholpromillernes
alkoholpromillers
alkoholpromilles
alkohols
alkoholskade
alkoholskadede
alkoholskadedere
alkoholskadederes
alkoholskadedes
alkoholskadedest
alkoholskadedeste
alkoholskadedestes
alkoholskaden
alkoholskadens
alkoholskader
alkoholskaderne
alkoholskadernes
alkoholskaders
alkoholskades
alkoholskadet
alkoholskadets
alkoholvane
alkoholvanen
alkoholvanens
alkoholvaner
alkoholvanerne
alkoholvanernes
alkoholvaners
alkoholvanes
alkometer
alkometeren
alkometerens
alkometerne
alkometernes
alkometers
alkotest
alkotest
alkoteste
alkotestede
alkotestedes
alkotesten
alkotestende
alkotestendes
alkotestene
alkotestenes
alkotestens
alkotester
alkotester
alkotesterne
alkotesternes
alkotesters
alkotestes
alkotestet
alkotestets
alkotests
alkove
alkoven
alkovens
alkover
alkoverne
alkovernes
alkovers
alkoves
alks
alkvantor
alkvantoren
alkvantorens
alkvantorer
alkvantorerne
alkvantorernes
alkvantorers
alkvantors
alkyd
alkyden
alkydens
alkyder
alkyderne
alkydernes
alkyders
alkydmaling
alkydmalingen
alkydmalingens
alkydmalinger
alkydmalingerne
alkydmalingernes
alkydmalingers
alkydmalings
alkyds
alkymi
alkymien
alkymiens
alkymis
alkymist
alkymisten
alkymistens
alkymister
alkymisterne
alkymisternes
alkymisters
alkymistisk
alkymistiske
alkymistiskes
alkymistisks
alkymists
alkærlig
alkærlige
alkærligere
alkærligeres
alkærliges
alkærlighed
alkærligheden
alkærlighedens
alkærligheds
alkærligs
alkærligst
alkærligste
alkærligstes
alkærligt
alkærligts
allÃ©
allÃ©en
allÃ©ens
allÃ©er
allÃ©erne
allÃ©ernes
allÃ©ers
allÃ©s
alle
alle
alleen
alleens
alleer
alleerne
alleernes
alleers
allegori
allegorien
allegoriens
allegorier
allegorierne
allegoriernes
allegoriers
allegoris
allegoriser
allegorisere
allegoriserede
allegoriseredes
allegoriserende
allegoriserendes
allegoriserer
allegoriseres
allegoriseret
allegoriserets
allegorisering
allegoriseringen
allegoriseringens
allegoriseringer
allegoriseringerne
allegoriseringernes
allegoriseringers
allegoriserings
allegorisk
allegoriske
allegoriskes
allegorisks
allegretto
allegro
allehelgen
allehelgenen
allehelgenens
allehelgener
allehelgenerne
allehelgenernes
allehelgeners
allehelgens
allehelgensdag
allehelgensdage
allehelgensdagen
allehelgensdagene
allehelgensdagenes
allehelgensdagens
allehelgensdages
allehelgensdags
allehånde
allehåndes
allemandseje
allemandsejes
allemandspige
allemandspigen
allemandspigens
allemandspiger
allemandspigerne
allemandspigernes
allemandspigers
allemandspiges
aller
allerbedst
allerbedste
allerbedstes
allerbedsts
allerbilligst
allerbilligste
allerbilligstes
allerbilligsts
allere
allerede
alleres
allerflest
allerfleste
allerflestes
allerflests
allerforrest
allerforreste
allerforrestes
allerforrests
allerførst
allerførste
allerførstes
allerførsts
allergen
allergener
allergenerne
allergenernes
allergeners
allergenet
allergenets
allergens
allergi
allergien
allergiens
allergier
allergierne
allergiernes
allergiers
allergifremkaldende
allergifremkaldendes
allergiker
allergikere
allergikeren
allergikerens
allergikeres
allergikerne
allergikernes
allergikers
allergiklinik
allergiklinikken
allergiklinikkens
allergiklinikker
allergiklinikkerne
allergiklinikkernes
allergiklinikkers
allergikliniks
allergis
allergisk
allergiske
allergiskes
allergisks
allergitestede
allergitestedere
allergitestederes
allergitestedes
allergitestedest
allergitestedeste
allergitestedestes
allergitestet
allergitestets
allergivenlig
allergivenlige
allergivenligere
allergivenligeres
allergivenliges
allergivenligs
allergivenligst
allergivenligste
allergivenligstes
allergivenligt
allergivenligts
allergolog
allergologen
allergologens
allergologer
allergologerne
allergologernes
allergologers
allergologs
allerhelligst
allerhelligste
allerhelligstes
allerhelligsts
allerhelst
allerhelst
allerhelste
allerhelstes
allerhelsts
allerhelvedes
allerhelvedes'
allerhelvedeses
allerhelvedes's
allerhøjest
allerhøjeste
allerhøjestes
allerhøjests
allerhøjst
allerhøjstsamme
allerhøjstsammes
allerkærest
allerkæreste
allerkæreste
allerkæresten
allerkærestens
allerkærester
allerkæresterne
allerkæresternes
allerkæresters
allerkærestes
allerkærestes
allerkærests
allermest
allermest
allermeste
allermestes
allermests
allermindst
allermindste
allermindstes
allermindsts
allernederst
allernyest
allernyeste
allernyestes
allernyests
allernærmest
allernærmeste
allernærmestes
allernærmests
allernødvendigst
allernødvendigste
allernødvendigstes
allernødvendigsts
allernådigst
allernådigste
allernådigstes
allernådigsts
allersenest
allerseneste
allersenestes
allersenests
allersidst
allersidste
allersidstes
allersidsts
allerstørst
allerstørste
allerstørstes
allerstørsts
allerunderdanigst
allerunderdanigste
allerunderdanigstes
allerunderdanigsts
allerværst
allerværste
allerværstes
allerværsts
alleryderst
alleryderste
alleryderstes
allerydersts
allerøverst
allerøverste
allerøverstes
allerøversts
alles
alles
allesammen
allesammens
allesjælesdag
allesjælesdage
allesjælesdagen
allesjælesdagene
allesjælesdagenes
allesjælesdagens
allesjælesdages
allesjælesdags
allest
alleste
allestedsnærværelse
allestedsnærværelsen
allestedsnærværelsens
allestedsnærværelses
allestedsnærværende
allestedsnærværendes
allestes
allevegne
alliance
alliancefri
alliancefrie
alliancefriere
alliancefrieres
alliancefries
alliancefriest
alliancefrieste
alliancefriestes
alliancefrihed
alliancefriheden
alliancefrihedens
alliancefriheder
alliancefrihederne
alliancefrihedernes
alliancefriheders
alliancefriheds
alliancefris
alliancefrit
alliancefrits
alliancen
alliancens
alliancepartner
alliancepartnere
alliancepartneren
alliancepartnerens
alliancepartneres
alliancepartnerne
alliancepartnernes
alliancepartners
alliancer
alliancerne
alliancernes
alliancers
alliances
allier
alliere
allierede
allieredes
allierende
allierendes
allierer
allieres
allieret
allieret
allierets
allierets
alligator
alligatoren
alligatorens
alligatorer
alligatorerne
alligatorernes
alligatorers
alligators
alligevel
allike
alliken
allikens
alliker
allikerne
allikernes
allikers
allikes
allinge
allinges
allitteration
allitterationen
allitterationens
allitterationer
allitterationerne
allitterationernes
allitterationers
allitterations
alloker
allokere
allokerede
allokeredes
allokerende
allokerendes
allokerer
allokeres
allokeret
allokerets
allokering
allokeringen
allokeringens
allokeringer
allokeringerne
allokeringernes
allokeringers
allokerings
allonge
allongen
allongens
allongeparyk
allongeparykken
allongeparykkens
allongeparykker
allongeparykkerne
allongeparykkernes
allongeparykkers
allongeparyks
allonger
allongerne
allongernes
allongers
allonges
allotria
allotriaene
allotriaenes
allotrias
allright
allrights
allround
allrounds
alluder
alludere
alluderede
alluderedes
alluderende
alluderendes
alluderer
alluderes
alluderet
alluderets
allusion
allusionen
allusionens
allusioner
allusionerne
allusionernes
allusioners
allusions
almagt
almagten
almagtens
almagts
almanak
almanakhistorie
almanakhistorien
almanakhistoriens
almanakhistorier
almanakhistorierne
almanakhistoriernes
almanakhistoriers
almanakhistories
almanakken
almanakkens
almanakker
almanakkerne
almanakkernes
almanakkers
almanaks
almen
almenbefindende
almenbefindendes
almenbefindendet
almenbefindendets
almenbegreb
almenbegreber
almenbegreberne
almenbegrebernes
almenbegrebers
almenbegrebet
almenbegrebets
almenbegrebs
almendannelse
almendannelsen
almendannelsens
almendannelser
almendannelserne
almendannelsernes
almendannelsers
almendannelses
almendannende
almendannendes
almene
almeneje
almenejes
almenejet
almenejets
almenere
almeneres
almenes
almenest
almeneste
almenestes
almengjorde
almengjordes
almengjort
almengjorte
almengjortes
almengjorts
almengyldig
almengyldige
almengyldigere
almengyldigeres
almengyldiges
almengyldighed
almengyldigheden
almengyldighedens
almengyldigheds
almengyldigs
almengyldigst
almengyldigste
almengyldigstes
almengyldigt
almengyldigts
almengør
almengøre
almengørende
almengørendes
almengøres
almenhed
almenheden
almenhedens
almenheds
almeninteresse
almeninteressen
almeninteressens
almeninteresser
almeninteresserne
almeninteressernes
almeninteressers
almeninteresses
almenkendt
almenkendte
almenkendtes
almenkendts
almenmenneskelig
almenmenneskelige
almenmenneskeligere
almenmenneskeligeres
almenmenneskeliges
almenmenneskeligs
almenmenneskeligst
almenmenneskeligste
almenmenneskeligstes
almenmenneskeligt
almenmenneskeligts
almennyttig
almennyttige
almennyttigere
almennyttigeres
almennyttiges
almennyttigs
almennyttigst
almennyttigste
almennyttigstes
almennyttigt
almennyttigts
almens
almenskadelig
almenskadelige
almenskadeligere
almenskadeligeres
almenskadeliges
almenskadeligs
almenskadeligst
almenskadeligste
almenskadeligstes
almenskadeligt
almenskadeligts
almenskole
almenskolen
almenskolens
almenskoler
almenskolerne
almenskolernes
almenskolers
almenskoles
almensprog
almensproget
almensprogets
almensprogs
alment
almentdannende
almentdannendes
almentilstand
almentilstande
almentilstanden
almentilstandene
almentilstandenes
almentilstandens
almentilstandes
almentilstands
alments
almenvel
almenvellet
almenvellets
almenvels
almenviden
almenvidens
almindelig
almindelige
almindeligere
almindeligeres
almindeliges
almindeliggjorde
almindeliggjordes
almindeliggjort
almindeliggjorte
almindeliggjortes
almindeliggjorts
almindeliggør
almindeliggøre
almindeliggørende
almindeliggørendes
almindeliggøres
almindelighed
almindeligheden
almindelighedens
almindeligheder
almindelighederne
almindelighedernes
almindeligheders
almindeligheds
almindeligs
almindeligst
almindeligste
almindeligstes
almindeligt
almindeligts
almindeligvis
alminding
almindingen
almindingens
almindinger
almindingerne
almindingernes
almindingers
almindings
almisse
almissen
almissens
almisser
almisserne
almissernes
almissers
almisses
almue
almueblå
almueblås
almueblåt
almueblåts
almuefarve
almuefarven
almuefarvens
almuefarver
almuefarverne
almuefarvernes
almuefarvers
almuefarves
almuegrøn
almuegrønne
almuegrønnere
almuegrønneres
almuegrønnes
almuegrønnest
almuegrønneste
almuegrønnestes
almuegrøns
almuegrønt
almuegrønts
almuekultur
almuekulturen
almuekulturens
almuekulturer
almuekulturerne
almuekulturernes
almuekulturers
almuekulturs
almuekunst
almuekunsten
almuekunstens
almuekunster
almuekunsterne
almuekunsternes
almuekunsters
almuekunsts
almuekvinde
almuekvinden
almuekvindens
almuekvinder
almuekvinderne
almuekvindernes
almuekvinders
almuekvindes
almuen
almuens
almuerød
almuerøde
almuerødere
almuerøderes
almuerødes
almuerødest
almuerødeste
almuerødestes
almuerøds
almuerødt
almuerødts
almues
almueskole
almueskolen
almueskolens
almueskoler
almueskolerne
almueskolernes
almueskolers
almueskoles
almuestil
almuestilen
almuestilens
almuestils
almægtig
almægtige
almægtigere
almægtigeres
almægtiges
almægtighed
almægtigheden
almægtighedens
almægtigheds
almægtigs
almægtigst
almægtigste
almægtigstes
almægtigt
almægtigts
alnatur
alnaturen
alnaturens
alnaturer
alnaturerne
alnaturernes
alnaturers
alnaturs
aloe
aloen
aloens
aloer
aloerne
aloernes
aloers
aloes
alp
alpaka
alpakaen
alpakaens
alpakaer
alpakaerne
alpakaernes
alpakaers
alpakas
alpeblomst
alpeblomsten
alpeblomstens
alpeblomster
alpeblomsterne
alpeblomsternes
alpeblomsters
alpeblomsts
alpebonde
alpebonden
alpebondens
alpebondes
alpebønder
alpebønderne
alpebøndernes
alpebønders
alpehorn
alpehornene
alpehornenes
alpehornet
alpehornets
alpehorns
alpehue
alpehuen
alpehuens
alpehuer
alpehuerne
alpehuernes
alpehuers
alpehues
alpeland
alpelande
alpelandene
alpelandenes
alpelandes
alpelandet
alpelandets
alpelands
alpen
alpens
alper
alperne
alpernes
alperose
alperosen
alperosens
alperoser
alperoserne
alperosernes
alperosers
alperoses
alpers
alpeviol
alpeviolen
alpeviolens
alpevioler
alpeviolerne
alpeviolernes
alpeviolers
alpeviols
alpin
alpine
alpinere
alpineres
alpines
alpinest
alpineste
alpinestes
alpinist
alpinisten
alpinistens
alpinister
alpinisterne
alpinisternes
alpinisters
alpinists
alpins
alpint
alpints
alps
alrum
alrummene
alrummenes
alrummet
alrummets
alrums
alrune
alrunen
alrunens
alruner
alrunerne
alrunernes
alrunerod
alruneroden
alrunerodens
alrunerods
alruners
alrunerødder
alrunerødderne
alrunerøddernes
alrunerødders
alrunes
als
als
alsang
alsangen
alsangens
alsangs
alsidig
alsidige
alsidigere
alsidigeres
alsidiges
alsidighed
alsidigheden
alsidighedens
alsidigheds
alsidighedskrav
alsidighedskravene
alsidighedskravenes
alsidighedskravet
alsidighedskravets
alsidighedskravs
alsidigs
alsidigst
alsidigste
alsidigstes
alsidigt
alsidigts
alsing
alsingen
alsingens
alsinger
alsinger
alsingere
alsingeren
alsingerens
alsingeres
alsingerne
alsingernes
alsingers
alsings
alsisk
alsiske
alsiskes
alsisks
alskens
alskens'
alskenses
alskens's
alsovjetisk
alsovjetiske
alsovjetiskes
alsovjetisks
alstyrende
alstyrendee
alstyrendees
alstyrendes
alt
alt
alt
alt
alt
altafgørende
altafgørendes
altafslørende
altafslørendes
altan
altandør
altandøre
altandøren
altandørene
altandørenes
altandørens
altandøres
altandørs
altanen
altanens
altaner
altanerne
altanernes
altaners
altangang
altangange
altangangen
altangangene
altangangenes
altangangens
altanganges
altangangs
altankasse
altankassen
altankassens
altankasser
altankasserne
altankassernes
altankassers
altankasses
altans
altbestemmende
altbestemmendes
altdominerende
altdominerendes
altdækkende
altdækkendes
alten
altens
alter
alter
alteration
alterationen
alterationens
alterationer
alterationerne
alterationernes
alterationers
alterations
alterbillede
alterbilleder
alterbillederne
alterbilledernes
alterbilleders
alterbilledes
alterbilledet
alterbilledets
alterbog
alterbogen
alterbogens
alterbogs
alterbøger
alterbøgerne
alterbøgernes
alterbøgers
altererede
altereredere
altererederes
altereredes
altereredest
altereredeste
altereredestes
altereret
altererets
alteret
alterets
altergang
altergange
altergangen
altergangene
altergangenes
altergangens
alterganges
altergangs
alterkalk
alterkalke
alterkalken
alterkalkene
alterkalkenes
alterkalkens
alterkalkes
alterkalks
alterlys
alterlys'
alterlysene
alterlysenes
alterlyses
alterlyset
alterlysets
alterlys's
alternativ
alternativ
alternative
alternativer
alternativere
alternativeres
alternativerne
alternativernes
alternativers
alternatives
alternativest
alternativeste
alternativestes
alternativet
alternativets
alternativkultur
alternativkulturen
alternativkulturens
alternativkulturer
alternativkulturerne
alternativkulturernes
alternativkulturers
alternativkulturs
alternativmiljø
alternativmiljøer
alternativmiljøerne
alternativmiljøernes
alternativmiljøers
alternativmiljøet
alternativmiljøets
alternativmiljøs
alternativs
alternativs
alternativt
alternativts
alterne
alterner
alternere
alternerede
alterneredes
alternerende
alternerendes
alternerer
alterneres
alterneret
alternerets
alternering
alterneringen
alterneringens
alterneringer
alterneringerne
alterneringernes
alterneringers
alternerings
alternes
alters
alters
altertavle
altertavlen
altertavlens
altertavler
altertavlerne
altertavlernes
altertavlers
altertavles
altertjeneste
altertjenesten
altertjenestens
altertjenester
altertjenesterne
altertjenesternes
altertjenesters
altertjenestes
altervin
altervine
altervinen
altervinene
altervinenes
altervinens
altervines
altervins
altet
altets
altfavnende
altfavnendes
altfor
altforbarmende
altforbarmendee
altforbarmendees
altforbarmendes
altfortærende
altfortærende
altfortærendes
altfortærendes
altgennemtrængende
altgennemtrængendes
althorn
althornene
althornenes
althornet
althornets
althorns
altid
alting
alting
altingene
altingenes
altinget
altingets
altings
altings
altmodisch
altmodische
altmodisches
altmodischs
altmuligmand
altmuligmanden
altmuligmandens
altmuligmands
altmuligmænd
altmuligmændene
altmuligmændenes
altmuligmænds
altomfattende
altomfattendes
altomspændende
altomspændendes
altopgivende
altopgivendes
altopofrende
altopofrendes
altopslugende
altopslugende
altopslugendes
altopslugendes
altoverskyggende
altoverskyggendes
altovervejende
altovervejendes
altre
altrene
altrenes
altres
altret
altrets
altruisme
altruismen
altruismens
altruismes
altruistisk
altruistiske
altruistiskes
altruistisks
alts
alts
alts
altsangerinde
altsangerinden
altsangerindens
altsangerinder
altsangerinderne
altsangerindernes
altsangerinders
altsangerindes
altsax
altsax'
altsaxen
altsaxens
altsaxer
altsaxerne
altsaxernes
altsaxers
altsaxes
altsaxofon
altsaxofonen
altsaxofonens
altsaxofoner
altsaxofonerne
altsaxofonernes
altsaxofoners
altsaxofonist
altsaxofonisten
altsaxofonistens
altsaxofonister
altsaxofonisterne
altsaxofonisternes
altsaxofonisters
altsaxofonists
altsaxofons
altsax's
altstemme
altstemmen
altstemmens
altstemmer
altstemmerne
altstemmernes
altstemmers
altstemmes
altså
altvejrsjager
altvejrsjagere
altvejrsjageren
altvejrsjagerens
altvejrsjageres
altvejrsjagerne
altvejrsjagernes
altvejrsjagers
altædende
altædendes
altødelæggende
altødelæggendes
alubakke
alubakken
alubakkens
alubakker
alubakkerne
alubakkernes
alubakkers
alubakkes
alufolie
alufolien
alufoliens
alufolier
alufolierne
alufoliernes
alufoliers
alufolies
alufoliet
alufoliets
aluform
aluforme
aluformen
aluformene
aluformenes
aluformens
aluformes
aluforms
alufælg
alufælge
alufælgen
alufælgene
alufælgenes
alufælgens
alufælges
alufælgs
alumina
aluminas
aluminium
aluminiumet
aluminiumets
aluminiummet
aluminiummets
aluminiums
aluminiumsfolie
aluminiumsfolien
aluminiumsfoliens
aluminiumsfolier
aluminiumsfolierne
aluminiumsfoliernes
aluminiumsfoliers
aluminiumsfolies
aluminiumsfoliet
aluminiumsfoliets
alumnat
alumnater
alumnaterne
alumnaternes
alumnaters
alumnatet
alumnatets
alumnats
alumne
alumnen
alumnens
alumner
alumnerne
alumnernes
alumners
alumnes
alun
alunen
alunens
alunet
alunets
aluns
alveole
alveolen
alveolens
alveoler
alveolerne
alveolernes
alveolers
alveoles
alverden
alverdens
alvidende
alvidendes
alvidenhed
alvidenheden
alvidenhedens
alvidenheds
alvor
alvor
alvoren
alvorens
alvorlig
alvorlig
alvorlige
alvorligere
alvorligeres
alvorliges
alvorlighed
alvorligheden
alvorlighedens
alvorligheds
alvorligs
alvorligst
alvorligste
alvorligstes
alvorligt
alvorligt
alvorligts
alvors
alvors
alvorsfuld
alvorsfulde
alvorsfuldere
alvorsfulderes
alvorsfuldes
alvorsfuldest
alvorsfuldeste
alvorsfuldestes
alvorsfulds
alvorsfuldt
alvorsfuldts
alvorsmand
alvorsmanden
alvorsmandens
alvorsmands
alvorsmine
alvorsminen
alvorsminens
alvorsminer
alvorsminerne
alvorsminernes
alvorsminers
alvorsmines
alvorsmænd
alvorsmændene
alvorsmændenes
alvorsmænds
alvorsord
alvorsordene
alvorsordenes
alvorsordet
alvorsordets
alvorsords
alvorstung
alvorstunge
alvorstungere
alvorstungeres
alvorstunges
alvorstungest
alvorstungeste
alvorstungestes
alvorstungs
alvorstungt
alvorstungts
am
am
amager
amagere
amageren
amagerens
amageres
amagergarn
amagergarnet
amagergarnets
amagergarns
amagerhylde
amagerhylden
amagerhyldens
amagerhylder
amagerhylderne
amagerhyldernes
amagerhylders
amagerhyldes
amagerkaner
amagerkanere
amagerkaneren
amagerkanerens
amagerkaneres
amagerkanerne
amagerkanernes
amagerkaners
amagerkansk
amagerkanske
amagerkanskes
amagerkansks
amagermad
amagermadden
amagermaddens
amagermadder
amagermadderne
amagermaddernes
amagermadders
amagermaden
amagermadens
amagermads
amagerne
amagernes
amagers
amalgam
amalgamer
amalgamerne
amalgamernes
amalgamers
amalgamet
amalgamets
amalgamfyldning
amalgamfyldningen
amalgamfyldningens
amalgamfyldninger
amalgamfyldningerne
amalgamfyldningernes
amalgamfyldningers
amalgamfyldnings
amalgams
amanuensen
amanuensens
amanuenser
amanuenserne
amanuensernes
amanuensers
amanuensis
amanuensis'
amanuensisen
amanuensisens
amanuensises
amanuensis's
amanuensissen
amanuensissens
amarant
amaranten
amarantens
amaranter
amaranterne
amaranternes
amaranters
amarants
amaryllis
amaryllis'
amaryllisen
amaryllisens
amarylliser
amarylliserne
amaryllisernes
amaryllisers
amaryllises
amaryllis's
amaryllissen
amaryllissens
amaryllisser
amaryllisserne
amaryllissernes
amaryllissers
amatør
amatørarkæolog
amatørarkæologen
amatørarkæologens
amatørarkæologer
amatørarkæologerne
amatørarkæologernes
amatørarkæologers
amatørarkæologs
amatørastronom
amatørastronomen
amatørastronomens
amatørastronomer
amatørastronomerne
amatørastronomernes
amatørastronomers
amatørastronoms
amatørbokser
amatørboksere
amatørbokseren
amatørbokserens
amatørbokseres
amatørbokserne
amatørboksernes
amatørboksers
amatørboksning
amatørboksningen
amatørboksningens
amatørboksnings
amatøren
amatørens
amatører
amatørerne
amatørernes
amatørers
amatørfotograf
amatørfotografen
amatørfotografens
amatørfotografer
amatørfotograferne
amatørfotografernes
amatørfotografers
amatørfotografi
amatørfotografier
amatørfotografierne
amatørfotografiernes
amatørfotografiers
amatørfotografiet
amatørfotografiets
amatørfotografis
amatørfotografs
amatørisme
amatørismen
amatørismens
amatørismes
amatørklub
amatørklubben
amatørklubbens
amatørklubber
amatørklubberne
amatørklubbernes
amatørklubbers
amatørklubs
amatørkor
amatørkorene
amatørkorenes
amatørkoret
amatørkorets
amatørkors
amatørmusiker
amatørmusikere
amatørmusikeren
amatørmusikerens
amatørmusikeres
amatørmusikerne
amatørmusikernes
amatørmusikers
amatørorkester
amatørorkesteret
amatørorkesterets
amatørorkesters
amatørorkestre
amatørorkestrene
amatørorkestrenes
amatørorkestres
amatørorkestret
amatørorkestrets
amatørornitolog
amatørornitologen
amatørornitologens
amatørornitologer
amatørornitologerne
amatørornitologernes
amatørornitologers
amatørornitologs
amatørplan
amatørplanene
amatørplanenes
amatørplaner
amatørplanerne
amatørplanernes
amatørplaners
amatørplanet
amatørplanets
amatørplans
amatørrytter
amatørryttere
amatørrytteren
amatørrytterens
amatørrytteres
amatørrytterne
amatørrytternes
amatørrytters
amatørs
amatørscene
amatørscenen
amatørscenens
amatørscener
amatørscenerne
amatørscenernes
amatørsceners
amatørscenes
amatørskuespiller
amatørskuespillere
amatørskuespilleren
amatørskuespillerens
amatørskuespilleres
amatørskuespillerne
amatørskuespillernes
amatørskuespillers
amatørteater
amatørteateret
amatørteaterets
amatørteaters
amatørteatre
amatørteatrene
amatørteatrenes
amatørteatres
amatørteatret
amatørteatrets
amazone
amazonen
amazonens
amazoner
amazonerne
amazonernes
amazoners
amazones
amazonpapegøje
amazonpapegøjen
amazonpapegøjens
amazonpapegøjer
amazonpapegøjerne
amazonpapegøjernes
amazonpapegøjers
amazonpapegøjes
ambassade
ambassadekontor
ambassadekontorer
ambassadekontorerne
ambassadekontorernes
ambassadekontorers
ambassadekontoret
ambassadekontorets
ambassadekontors
ambassaden
ambassadens
ambassader
ambassaderne
ambassadernes
ambassaders
ambassaderåd
ambassaderåden
ambassaderådens
ambassaderåder
ambassaderåderne
ambassaderådernes
ambassaderåders
ambassaderåds
ambassades
ambassadesekretær
ambassadesekretæren
ambassadesekretærens
ambassadesekretærer
ambassadesekretærerne
ambassadesekretærernes
ambassadesekretærers
ambassadesekretærs
ambassadør
ambassadøren
ambassadørens
ambassadører
ambassadørerne
ambassadørernes
ambassadørers
ambassadørpar
ambassadørparrene
ambassadørparrenes
ambassadørparret
ambassadørparrets
ambassadørpars
ambassadørpost
ambassadørposten
ambassadørpostens
ambassadørposter
ambassadørposterne
ambassadørposternes
ambassadørposters
ambassadørposts
ambassadørs
ambe
amben
ambens
amber
amberne
ambernes
ambers
ambes
ambition
ambitionen
ambitionens
ambitioner
ambitionerne
ambitionernes
ambitioners
ambitions
ambitionsniveau
ambitionsniveauer
ambitionsniveauerne
ambitionsniveauernes
ambitionsniveauers
ambitionsniveauet
ambitionsniveauets
ambitionsniveaus
ambitiøs
ambitiøs'
ambitiøse
ambitiøsere
ambitiøseres
ambitiøses
ambitiøsest
ambitiøseste
ambitiøsestes
ambitiøs's
ambitiøst
ambitiøsts
ambivalens
ambivalens'
ambivalensen
ambivalensens
ambivalenses
ambivalens's
ambivalent
ambivalente
ambivalentes
ambivalents
ambolt
ambolte
ambolten
amboltene
amboltenes
amboltens
amboltes
ambolts
ambra
ambraen
ambraens
ambraer
ambraerne
ambraernes
ambraers
ambras
ambrosia
ambrosiaen
ambrosiaens
ambrosias
ambrosius
ambrosius'
ambrosiuses
ambrosius's
ambulance
ambulancefly
ambulanceflyene
ambulanceflyenes
ambulanceflyet
ambulanceflyets
ambulanceflys
ambulancefører
ambulanceførere
ambulanceføreren
ambulanceførerens
ambulanceføreres
ambulanceførerne
ambulanceførernes
ambulanceførers
ambulancen
ambulancens
ambulancer
ambulancerne
ambulancernes
ambulancers
ambulances
ambulancetjeneste
ambulancetjenesten
ambulancetjenestens
ambulancetjenester
ambulancetjenesterne
ambulancetjenesternes
ambulancetjenesters
ambulancetjenestes
ambulant
ambulante
ambulantes
ambulants
ambulatorier
ambulatorierne
ambulatoriernes
ambulatoriers
ambulatoriet
ambulatoriets
ambulatorisk
ambulatoriske
ambulatoriskes
ambulatorisks
ambulatorium
ambulatoriums
amen
amenneske
amenneskene
amenneskenes
amennesker
amenneskerne
amenneskernes
amenneskers
amenneskes
amennesket
amenneskets
amerikaner
amerikanerbil
amerikanerbilen
amerikanerbilens
amerikanerbiler
amerikanerbilerne
amerikanerbilernes
amerikanerbilers
amerikanerbils
amerikanere
amerikaneren
amerikanerens
amerikaneres
amerikanerinde
amerikanerinden
amerikanerindens
amerikanerinder
amerikanerinderne
amerikanerindernes
amerikanerinders
amerikanerindes
amerikanerne
amerikanernes
amerikaners
amerikaniser
amerikanisere
amerikaniserede
amerikaniseredes
amerikaniserende
amerikaniserendes
amerikaniserer
amerikaniseres
amerikaniseret
amerikaniserets
amerikanisering
amerikaniseringen
amerikaniseringens
amerikaniserings
amerikanisme
amerikanismen
amerikanismens
amerikanismer
amerikanismerne
amerikanismernes
amerikanismers
amerikanismes
amerikansk
amerikanske
amerikanskes
amerikansks
ametyst
ametysten
ametystens
ametyster
ametysterne
ametysternes
ametysters
ametysts
amfetamin
amfetaminen
amfetaminens
amfetaminer
amfetaminerne
amfetaminernes
amfetaminers
amfetaminet
amfetaminets
amfetaminmisbrug
amfetaminmisbrugen
amfetaminmisbrugene
amfetaminmisbrugenes
amfetaminmisbrugens
amfetaminmisbruget
amfetaminmisbrugets
amfetaminmisbrugs
amfetamins
amfibiekøretøj
amfibiekøretøjer
amfibiekøretøjerne
amfibiekøretøjernes
amfibiekøretøjers
amfibiekøretøjet
amfibiekøretøjets
amfibiekøretøjs
amfibieplante
amfibieplanten
amfibieplantens
amfibieplanter
amfibieplanterne
amfibieplanternes
amfibieplanters
amfibieplantes
amfibier
amfibierne
amfibiernes
amfibiers
amfibiet
amfibiets
amfibium
amfibiums
amfiteater
amfiteateret
amfiteaterets
amfiteaters
amfiteatralsk
amfiteatralske
amfiteatralskes
amfiteatralsks
amfiteatre
amfiteatrene
amfiteatrenes
amfiteatres
amfiteatret
amfiteatrets
amfora
amforaen
amforaens
amforaer
amforaerne
amforaernes
amforaers
amforas
amid
amider
amiderne
amidernes
amiders
amidet
amidets
amids
aminoplast
aminoplasten
aminoplastene
aminoplastenes
aminoplastens
aminoplastet
aminoplastets
aminoplasts
aminosyre
aminosyren
aminosyrens
aminosyrer
aminosyrerne
aminosyrernes
aminosyrers
aminosyres
amme
amme
ammede
ammedes
ammeko
ammekoen
ammekoens
ammekos
ammekøer
ammekøerne
ammekøernes
ammekøers
ammen
ammende
ammendes
ammens
ammeperiode
ammeperioden
ammeperiodens
ammeperioder
ammeperioderne
ammeperiodernes
ammeperioders
ammeperiodes
ammer
ammer
ammerne
ammernes
ammers
ammes
ammes
ammestuehistorie
ammestuehistorien
ammestuehistoriens
ammestuehistorier
ammestuehistorierne
ammestuehistoriernes
ammestuehistoriers
ammestuehistories
ammestuesnak
ammestuesnakken
ammestuesnakkens
ammestuesnaks
ammet
ammetræ
ammetræer
ammetræerne
ammetræernes
ammetræers
ammetræet
ammetræets
ammetræs
ammets
ammoniak
ammoniakfordampning
ammoniakfordampningen
ammoniakfordampningens
ammoniakfordampninger
ammoniakfordampningerne
ammoniakfordampningernes
ammoniakfordampningers
ammoniakfordampnings
ammoniakken
ammoniakkens
ammoniaks
ammoniakvand
ammoniakvandet
ammoniakvandets
ammoniakvands
ammonit
ammonits
ammonitten
ammonittens
ammonitter
ammonitterne
ammonitternes
ammonitters
ammonium
ammoniumet
ammoniumets
ammoniumklorid
ammoniumklorider
ammoniumkloriderne
ammoniumkloridernes
ammoniumkloriders
ammoniumkloridet
ammoniumkloridets
ammoniumklorids
ammoniummet
ammoniummets
ammoniums
ammunition
ammunitionen
ammunitionens
ammunitions
ammunitionsdepot
ammunitionsdepoter
ammunitionsdepoterne
ammunitionsdepoternes
ammunitionsdepoters
ammunitionsdepotet
ammunitionsdepotets
ammunitionsdepots
ammunitionsfabrik
ammunitionsfabrikken
ammunitionsfabrikkens
ammunitionsfabrikker
ammunitionsfabrikkerne
ammunitionsfabrikkernes
ammunitionsfabrikkers
ammunitionsfabriks
amnesti
amnestien
amnestiens
amnestier
amnestierne
amnestiernes
amnestiers
amnestiet
amnestiets
amnestis
amning
amning
amningen
amningen
amningens
amningens
amninger
amningerne
amningernes
amningers
amnings
amnings
amok
amoke
amokes
amoks
amol
amols
amoral
amoralen
amoralens
amorals
amoralsk
amoralske
amoralskes
amoralsks
amorbue
amorbuen
amorbuens
amorbuer
amorbuerne
amorbuernes
amorbuers
amorbues
amorf
amorfe
amorfere
amorferes
amorfes
amorfest
amorfeste
amorfestes
amorfs
amorft
amorfts
amorin
amorinen
amorinens
amoriner
amorinerne
amorinernes
amoriners
amorins
amortisation
amortisationen
amortisationens
amortisationer
amortisationerne
amortisationernes
amortisationers
amortisations
amortiser
amortisere
amortiserede
amortiseredes
amortiserende
amortiserendes
amortiserer
amortiseres
amortiseret
amortiserets
amortisering
amortiseringen
amortiseringens
amortiseringer
amortiseringerne
amortiseringernes
amortiseringers
amortiserings
amourøs
amourøs'
amourøse
amourøsere
amourøseres
amourøses
amourøsest
amourøseste
amourøsestes
amourøs's
amourøst
amourøsts
ampel
ampelen
ampelens
ampelplante
ampelplanten
ampelplantens
ampelplanter
ampelplanterne
ampelplanternes
ampelplanters
ampelplantes
ampels
ampere
amperemeter
amperemeteret
amperemeterets
amperemeters
amperemetre
amperemetrene
amperemetrenes
amperemetres
amperemetret
amperemetrets
amperes
amplen
amplens
ampler
amplerne
amplernes
amplers
amplifikation
amplifikationen
amplifikationens
amplifikations
amplitude
amplituden
amplitudens
amplituder
amplituderne
amplitudernes
amplituders
amplitudes
ampul
ampullen
ampullens
ampuller
ampullerne
ampullernes
ampullers
ampuls
amputation
amputationen
amputationens
amputationer
amputationerne
amputationernes
amputationers
amputations
amputer
amputere
amputerede
amputeredes
amputerende
amputerendes
amputerer
amputeres
amputeret
amputerets
am's
amt
amter
amterne
amternes
amters
amtet
amtets
amtmand
amtmanden
amtmandens
amtmandinde
amtmandinden
amtmandindens
amtmandinder
amtmandinderne
amtmandindernes
amtmandinders
amtmandindes
amtmands
amtmandsbolig
amtmandsboligen
amtmandsboligens
amtmandsboliger
amtmandsboligerne
amtmandsboligernes
amtmandsboligers
amtmandsboligs
amtmænd
amtmændene
amtmændenes
amtmænds
amts
amtsborgmester
amtsborgmesteren
amtsborgmesterens
amtsborgmesterpost
amtsborgmesterposten
amtsborgmesterpostens
amtsborgmesterposter
amtsborgmesterposterne
amtsborgmesterposternes
amtsborgmesterposters
amtsborgmesterposts
amtsborgmesters
amtsborgmestre
amtsborgmestrene
amtsborgmestrenes
amtsborgmestres
amtscentral
amtscentralen
amtscentralens
amtscentraler
amtscentralerne
amtscentralernes
amtscentralers
amtscentrals
amtsfond
amtsfonde
amtsfonden
amtsfondene
amtsfondenes
amtsfondens
amtsfonder
amtsfonderne
amtsfondernes
amtsfonders
amtsfondes
amtsfondet
amtsfondets
amtsfonds
amtsformand
amtsformanden
amtsformandens
amtsformands
amtsformænd
amtsformændene
amtsformændenes
amtsformænds
amtsforvalter
amtsforvaltere
amtsforvalteren
amtsforvalterens
amtsforvalteres
amtsforvalterne
amtsforvalternes
amtsforvalters
amtsgymnasier
amtsgymnasierne
amtsgymnasiernes
amtsgymnasiers
amtsgymnasiet
amtsgymnasiets
amtsgymnasium
amtsgymnasiums
amtsgård
amtsgårde
amtsgården
amtsgårdene
amtsgårdenes
amtsgårdens
amtsgårdes
amtsgårds
amtshospital
amtshospitaler
amtshospitalerne
amtshospitalernes
amtshospitalers
amtshospitalet
amtshospitalets
amtshospitals
amtsjordemoder
amtsjordemoderen
amtsjordemoderens
amtsjordemoders
amtsjordemødre
amtsjordemødrene
amtsjordemødrenes
amtsjordemødres
amtskommunal
amtskommunaldirektør
amtskommunaldirektøren
amtskommunaldirektørens
amtskommunaldirektører
amtskommunaldirektørerne
amtskommunaldirektørernes
amtskommunaldirektørers
amtskommunaldirektørs
amtskommunale
amtskommunalere
amtskommunaleres
amtskommunales
amtskommunalest
amtskommunaleste
amtskommunalestes
amtskommunals
amtskommunalt
amtskommunalts
amtskommune
amtskommunen
amtskommunens
amtskommuner
amtskommunerne
amtskommunernes
amtskommuners
amtskommunes
amtskonsulent
amtskonsulenten
amtskonsulentens
amtskonsulenter
amtskonsulenterne
amtskonsulenternes
amtskonsulenters
amtskonsulents
amtskontor
amtskontorer
amtskontorerne
amtskontorernes
amtskontorers
amtskontoret
amtskontorets
amtskontors
amtskreds
amtskreds'
amtskredse
amtskredsen
amtskredsene
amtskredsenes
amtskredsens
amtskredses
amtskreds's
amtslig
amtslige
amtsligere
amtsligeres
amtsliges
amtsligs
amtsligst
amtsligste
amtsligstes
amtsligt
amtsligts
amtslæge
amtslægen
amtslægens
amtslæger
amtslægerne
amtslægernes
amtslægers
amtslæges
amtsmesterskab
amtsmesterskaber
amtsmesterskaberne
amtsmesterskabernes
amtsmesterskabers
amtsmesterskabet
amtsmesterskabets
amtsmesterskabs
amtsplan
amtsplan
amtsplanen
amtsplanene
amtsplanenes
amtsplanens
amtsplaner
amtsplaner
amtsplanerne
amtsplanerne
amtsplanernes
amtsplanernes
amtsplaners
amtsplaners
amtsplanet
amtsplanets
amtsplans
amtsplans
amtspolitiker
amtspolitikere
amtspolitikeren
amtspolitikerens
amtspolitikeres
amtspolitikerne
amtspolitikernes
amtspolitikers
amtsprogramråd
amtsprogramrådene
amtsprogramrådenes
amtsprogramrådet
amtsprogramrådets
amtsprogramråds
amtsråd
amtsrådene
amtsrådenes
amtsrådet
amtsrådets
amtsråds
amtsrådsforening
amtsrådsforeningen
amtsrådsforeningens
amtsrådsforeninger
amtsrådsforeningerne
amtsrådsforeningernes
amtsrådsforeningers
amtsrådsforenings
amtsrådsmedlem
amtsrådsmedlemmer
amtsrådsmedlemmerne
amtsrådsmedlemmernes
amtsrådsmedlemmers
amtsrådsmedlemmet
amtsrådsmedlemmets
amtsrådsmedlems
amtsrådspolitiker
amtsrådspolitikere
amtsrådspolitikeren
amtsrådspolitikerens
amtsrådspolitikeres
amtsrådspolitikerne
amtsrådspolitikernes
amtsrådspolitikers
amtsrådsvalg
amtsrådsvalgene
amtsrådsvalgenes
amtsrådsvalget
amtsrådsvalgets
amtsrådsvalgs
amtsskat
amtsskats
amtsskatten
amtsskattens
amtsskatter
amtsskatterne
amtsskatternes
amtsskatters
amtssparekasse
amtssparekassen
amtssparekassens
amtssparekasser
amtssparekasserne
amtssparekassernes
amtssparekassers
amtssparekasses
amtssygehus
amtssygehus'
amtssygehuse
amtssygehusene
amtssygehusenes
amtssygehuses
amtssygehuset
amtssygehusets
amtssygehus's
amtsvej
amtsveje
amtsvejen
amtsvejene
amtsvejenes
amtsvejens
amtsvejes
amtsvejs
amucenter
amucenteret
amucenterets
amucenters
amucentre
amucentrene
amucentrenes
amucentrer
amucentrerne
amucentrernes
amucentrers
amucentres
amucentret
amucentrets
amulet
amulets
amuletten
amulettens
amuletter
amuletterne
amuletternes
amuletters
amylase
amylasen
amylasens
amylaser
amylaserne
amylasernes
amylasers
amylases
amøbe
amøbeinfektion
amøbeinfektionen
amøbeinfektionens
amøbeinfektioner
amøbeinfektionerne
amøbeinfektionernes
amøbeinfektioners
amøbeinfektions
amøben
amøbens
amøber
amøberne
amøbernes
amøbers
amøbes
amøboid
amøboide
amøboidere
amøboideres
amøboides
amøboidest
amøboideste
amøboidestes
amøboids
amøboidt
amøboidts
an
an
anabaptist
anabaptisten
anabaptistens
anabaptister
anabaptisterne
anabaptisternes
anabaptisters
anabaptists
anabolisk
anaboliske
anaboliskes
anabolisks
anaerob
anaerobe
anaerobere
anaeroberes
anaerobes
anaerobs
anaerobst
anaerobste
anaerobstes
anaerobt
anaerobts
anafylaktisk
anafylaktiske
anafylaktiskes
anafylaktisks
anagram
anagrammatisk
anagrammatiske
anagrammatiskes
anagrammatisks
anagrammer
anagrammerne
anagrammernes
anagrammers
anagrammet
anagrammets
anagrams
anakonda
anakondaen
anakondaens
anakondaer
anakondaerne
anakondaernes
anakondaers
anakondas
anakreontisk
anakreontiske
anakreontiskes
anakreontisks
anakronisme
anakronismen
anakronismens
anakronismer
anakronismerne
anakronismernes
anakronismers
anakronismes
anakronistisk
anakronistiske
anakronistiskes
anakronistisks
anal
anale
analere
analeres
anales
analest
analeste
analestes
analfabet
analfabeten
analfabetens
analfabeter
analfabeterne
analfabeternes
analfabeters
analfabetisk
analfabetiske
analfabetiskes
analfabetisks
analfabetisme
analfabetismen
analfabetismens
analfabetismes
analfabets
analgesi
analgesien
analgesiens
analgesis
analkirtel
analkirtelen
analkirtelens
analkirtels
analkirtlen
analkirtlens
analkirtler
analkirtlerne
analkirtlernes
analkirtlers
analog
analoge
analogere
analogeres
analoges
analogest
analogeste
analogestes
analogi
analogien
analogiens
analogier
analogierne
analogiernes
analogiers
analogis
analogs
analogsignal
analogsignaler
analogsignalerne
analogsignalernes
analogsignalers
analogsignalet
analogsignalets
analogsignals
analogt
analogts
anals
analsex
analsex'
analsexes
analsex's
analt
analts
analysand
analysanden
analysandens
analysander
analysanderne
analysandernes
analysanders
analysands
analysator
analysatoren
analysatorens
analysatorer
analysatorerne
analysatorernes
analysatorers
analysators
analyse
analysefirma
analysefirmaer
analysefirmaerne
analysefirmaernes
analysefirmaers
analysefirmaet
analysefirmaets
analysefirmas
analysegruppe
analysegruppen
analysegruppens
analysegrupper
analysegrupperne
analysegruppernes
analysegruppers
analysegruppes
analyseinstitut
analyseinstituts
analyseinstitutter
analyseinstitutterne
analyseinstitutternes
analyseinstitutters
analyseinstituttet
analyseinstituttets
analysen
analysens
analyser
analyser
analyserbar
analyserbare
analyserbarere
analyserbareres
analyserbares
analyserbarest
analyserbareste
analyserbarestes
analyserbars
analyserbart
analyserbarts
analysere
analyserede
analyseredes
analyserende
analyserendes
analyserer
analyseres
analyseret
analyserets
analysering
analyseringen
analyseringens
analyserings
analyserne
analysernes
analysers
analyses
analytiker
analytikere
analytikeren
analytikerens
analytikeres
analytikerne
analytikernes
analytikers
analytisk
analytiske
analytiskes
analytisks
anamnese
anamnesen
anamnesens
anamneser
anamneserne
anamnesernes
anamnesers
anamneses
ananas
ananas'
ananasen
ananasene
ananasenes
ananasens
ananaser
ananaserne
ananasernes
ananasers
ananases
ananaskirsebær
ananaskirsebærrene
ananaskirsebærrenes
ananaskirsebærret
ananaskirsebærrets
ananaskirsebærs
ananasring
ananasringe
ananasringen
ananasringene
ananasringenes
ananasringens
ananasringes
ananasrings
ananas's
ananassen
ananassene
ananassenes
ananassens
ananasser
ananasserne
ananassernes
ananassers
anarki
anarkier
anarkierne
anarkiernes
anarkiers
anarkiet
anarkiets
anarkis
anarkisk
anarkiske
anarkiskes
anarkisks
anarkisme
anarkismen
anarkismens
anarkismes
anarkist
anarkisten
anarkistens
anarkister
anarkisterne
anarkisternes
anarkisters
anarkistisk
anarkistiske
anarkistiskes
anarkistisks
anarkists
anarkosyndikalist
anarkosyndikalisten
anarkosyndikalistens
anarkosyndikalister
anarkosyndikalisterne
anarkosyndikalisternes
anarkosyndikalisters
anarkosyndikalists
anatema
anatemaer
anatemaerne
anatemaernes
anatemaers
anatemaet
anatemaets
anatemas
anatom
anatomen
anatomens
anatomer
anatomerne
anatomernes
anatomers
anatomi
anatomien
anatomiens
anatomier
anatomierne
anatomiernes
anatomiers
anatomis
anatomisk
anatomiske
anatomiskes
anatomisks
anatoms
anbefal
anbefale
anbefalede
anbefalede
anbefaledere
anbefalederes
anbefaledes
anbefaledes
anbefaledest
anbefaledeste
anbefaledestes
anbefalelsesværdig
anbefalelsesværdige
anbefalelsesværdigere
anbefalelsesværdigeres
anbefalelsesværdiges
anbefalelsesværdigs
anbefalelsesværdigst
anbefalelsesværdigste
anbefalelsesværdigstes
anbefalelsesværdigt
anbefalelsesværdigts
anbefalende
anbefalendes
anbefaler
anbefales
anbefalet
anbefalet
anbefalets
anbefalets
anbefaling
anbefalingen
anbefalingens
anbefalinger
anbefalingerne
anbefalingernes
anbefalingers
anbefalings
anbefalingsbrev
anbefalingsbreve
anbefalingsbrevene
anbefalingsbrevenes
anbefalingsbreves
anbefalingsbrevet
anbefalingsbrevets
anbefalingsbrevs
anbefalingsskrivelse
anbefalingsskrivelsen
anbefalingsskrivelsens
anbefalingsskrivelser
anbefalingsskrivelserne
anbefalingsskrivelsernes
anbefalingsskrivelsers
anbefalingsskrivelses
anbragt
anbragte
anbragtes
anbragts
anbring
anbringe
anbringelse
anbringelsen
anbringelsens
anbringelser
anbringelserne
anbringelsernes
anbringelsers
anbringelses
anbringelsessted
anbringelsessteder
anbringelsesstederne
anbringelsesstedernes
anbringelsessteders
anbringelsesstedet
anbringelsesstedets
anbringelsessteds
anbringende
anbringende
anbringender
anbringenderne
anbringendernes
anbringenders
anbringendes
anbringendes
anbringendet
anbringendets
anbringer
anbringes
anciennitet
ancienniteten
anciennitetens
anciennitets
and
andagt
andagten
andagtens
andagter
andagterne
andagternes
andagters
andagts
andagtsfuld
andagtsfulde
andagtsfuldere
andagtsfulderes
andagtsfuldes
andagtsfuldest
andagtsfuldeste
andagtsfuldestes
andagtsfulds
andagtsfuldt
andagtsfuldts
andalusisk
andalusiske
andalusiskes
andalusisks
andante
andantino
andedam
andedamme
andedammen
andedammene
andedammenes
andedammens
andedammes
andedams
andedun
andedunene
andedunenes
andedunet
andedunets
andeduns
andefedt
andefedter
andefedterne
andefedternes
andefedters
andefedtet
andefedtets
andefedts
andefod
andefoden
andefodens
andefods
andefugl
andefugle
andefuglen
andefuglene
andefuglenes
andefuglens
andefugles
andefugls
andefødder
andefødderne
andeføddernes
andefødders
andegård
andegårde
andegården
andegårdene
andegårdenes
andegårdens
andegårdes
andegårds
andejagt
andejagten
andejagtens
andejagter
andejagterne
andejagternes
andejagters
andejagts
andejæger
andejægere
andejægeren
andejægerens
andejægeres
andejægerne
andejægernes
andejægers
andel
andele
andelen
andelene
andelenes
andelens
andeles
andels
andels
andelsbasis
andelsbasis'
andelsbasises
andelsbasis's
andelsbevis
andelsbevis'
andelsbeviser
andelsbeviserne
andelsbevisernes
andelsbevisers
andelsbevises
andelsbeviset
andelsbevisets
andelsbevis's
andelsbevægelse
andelsbevægelsen
andelsbevægelsens
andelsbevægelser
andelsbevægelserne
andelsbevægelsernes
andelsbevægelsers
andelsbevægelses
andelsbolig
andelsboligen
andelsboligens
andelsboliger
andelsboligerne
andelsboligernes
andelsboligers
andelsboligforening
andelsboligforeningen
andelsboligforeningens
andelsboligforeninger
andelsboligforeningerne
andelsboligforeningernes
andelsboligforeningers
andelsboligforenings
andelsboligs
andelsejede
andelsejedes
andelsejet
andelsejets
andelsforening
andelsforeningen
andelsforeningens
andelsforeninger
andelsforeningerne
andelsforeningernes
andelsforeningers
andelsforenings
andelsforetagende
andelsforetagender
andelsforetagenderne
andelsforetagendernes
andelsforetagenders
andelsforetagendes
andelsforetagendet
andelsforetagendets
andelshaver
andelshavere
andelshaveren
andelshaverens
andelshaveres
andelshaverne
andelshavernes
andelshavers
andelshus
andelshus'
andelshuse
andelshusene
andelshusenes
andelshuses
andelshuset
andelshusets
andelshus's
andelskasse
andelskassen
andelskassens
andelskasser
andelskasserne
andelskassernes
andelskassers
andelskasses
andelslejlighed
andelslejligheden
andelslejlighedens
andelslejligheder
andelslejlighederne
andelslejlighedernes
andelslejligheders
andelslejligheds
andelsmejeri
andelsmejerier
andelsmejerierne
andelsmejeriernes
andelsmejeriers
andelsmejeriet
andelsmejeriets
andelsmejeris
andelsselskab
andelsselskaber
andelsselskaberne
andelsselskabernes
andelsselskabers
andelsselskabet
andelsselskabets
andelsselskabs
andelsslagteri
andelsslagterier
andelsslagterierne
andelsslagteriernes
andelsslagteriers
andelsslagteriet
andelsslagteriets
andelsslagteris
andelstanke
andelstanken
andelstankens
andelstanker
andelstankerne
andelstankernes
andelstankers
andelstankes
andemad
andemaden
andemadens
andemads
anden
anden
anden
anden
anden
andenbehandling
andenbehandlingen
andenbehandlingens
andenbehandlinger
andenbehandlingerne
andenbehandlingernes
andenbehandlingers
andenbehandlings
andendag
andendage
andendagen
andendagene
andendagenes
andendagens
andendages
andendags
andendagsgilde
andendagsgilder
andendagsgilderne
andendagsgildernes
andendagsgilders
andendagsgildes
andendagsgildet
andendagsgildets
andendagskjole
andendagskjolen
andendagskjolens
andendagskjoler
andendagskjolerne
andendagskjolernes
andendagskjolers
andendagskjoles
andengeneration
andengenerationen
andengenerationens
andengenerationer
andengenerationerne
andengenerationernes
andengenerationers
andengenerations
andengradsforbrænding
andengradsforbrændingen
andengradsforbrændingens
andengradsforbrændinger
andengradsforbrændingerne
andengradsforbrændingernes
andengradsforbrændingers
andengradsforbrændings
andengradsligning
andengradsligningen
andengradsligningens
andengradsligninger
andengradsligningerne
andengradsligningernes
andengradsligningers
andengradslignings
andenhånds
andenhånds'
andenhåndsberetning
andenhåndsberetningen
andenhåndsberetningens
andenhåndsberetninger
andenhåndsberetningerne
andenhåndsberetningernes
andenhåndsberetningers
andenhåndsberetnings
andenhåndses
andenhånds's
andenklasses
andenklasses'
andenklasseses
andenklasses's
andenmand
andenmanden
andenmandens
andenmands
andenmester
andenmesteren
andenmesterens
andenmesters
andenmestre
andenmestrene
andenmestrenes
andenmestres
andenmænd
andenmændene
andenmændenes
andenmænds
andenpilot
andenpiloten
andenpilotens
andenpiloter
andenpiloterne
andenpiloternes
andenpiloters
andenpilots
andenplads
andenplads'
andenpladsen
andenpladsens
andenpladser
andenpladserne
andenpladsernes
andenpladsers
andenpladses
andenplads's
andenpræmie
andenpræmien
andenpræmiens
andenpræmier
andenpræmierne
andenpræmiernes
andenpræmiers
andenpræmies
andenrangs
andenrangs'
andenrangsborger
andenrangsborgere
andenrangsborgeren
andenrangsborgerens
andenrangsborgeres
andenrangsborgerne
andenrangsborgernes
andenrangsborgers
andenrangses
andenrangs's
andens
andens
andens
andenstemme
andenstemmen
andenstemmens
andenstemmer
andenstemmerne
andenstemmernes
andenstemmers
andenstemmes
andenstyrmand
andenstyrmanden
andenstyrmandens
andenstyrmands
andenstyrmænd
andenstyrmændene
andenstyrmændenes
andenstyrmænds
andenudgave
andenudgaven
andenudgavens
andenudgaver
andenudgaverne
andenudgavernes
andenudgavers
andenudgaves
andenviolin
andenviolinen
andenviolinens
andenvioliner
andenviolinerne
andenviolinernes
andenvioliners
andenviolins
anderledes
anderledes'
anderledeses
anderledeshed
anderledesheden
anderledeshedens
anderledesheds
anderledes's
anderledestænkende
anderledestænkendes
anderumpe
anderumpefrisure
anderumpefrisuren
anderumpefrisurens
anderumpefrisurer
anderumpefrisurerne
anderumpefrisurernes
anderumpefrisurers
anderumpefrisures
anderumpen
anderumpens
anderumper
anderumperne
anderumpernes
anderumpers
anderumpes
andespil
andespillene
andespillenes
andespillet
andespillets
andespils
andesteg
andestege
andestegen
andestegene
andestegenes
andestegens
andesteges
andestegs
andet
andet
andethed
andetheden
andethedens
andetheds
andethold
andetholdene
andetholdenes
andetholdet
andetholdets
andetholds
andetkammer
andetkammeret
andetkammerets
andetkammers
andetkamre
andetkamrene
andetkamrenes
andetkamres
andetkamret
andetkamrets
andets
andets
andetsprog
andetsproget
andetsprogets
andetsprogs
andetsteds
andetstedsfra
andeæg
andeæggene
andeæggenes
andeægget
andeæggets
andeægs
andorraner
andorranere
andorraneren
andorranerens
andorraneres
andorranerne
andorranernes
andorraners
andrag
andrage
andragen
andragende
andragende
andragender
andragenderne
andragendernes
andragenders
andragendes
andragendes
andragendet
andragendets
andragens
andrager
andrages
andraget
andragets
andragne
andragnes
andre
andre
andrere
andreres
andres
andres
andrest
andreste
andrestes
andrik
andrikken
andrikkens
andrikker
andrikkerne
andrikkernes
andrikkers
andriks
androg
androgen
androgener
androgenerne
androgenernes
androgeners
androgenet
androgenets
androgens
androges
androgyn
androgyne
androgynere
androgyneres
androgynes
androgynest
androgyneste
androgynestes
androgyns
androgynt
androgynts
androide
androiden
androidens
androider
androiderne
androidernes
androiders
androides
ands
anduv
anduve
anduvede
anduvedes
anduvende
anduvendes
anduver
anduves
anduvet
anduvets
andægtig
andægtige
andægtigere
andægtigeres
andægtiges
andægtighed
andægtigheden
andægtighedens
andægtigheds
andægtigs
andægtigst
andægtigste
andægtigstes
andægtigt
andægtigts
ane
ane
anebillede
anebilleder
anebillederne
anebilledernes
anebilleders
anebilledes
anebilledet
anebilledets
anede
anedes
anegalleri
anegallerier
anegallerierne
anegalleriernes
anegalleriers
anegalleriet
anegalleriets
anegalleris
anekdote
anekdotefortæller
anekdotefortællere
anekdotefortælleren
anekdotefortællerens
anekdotefortælleres
anekdotefortællerne
anekdotefortællernes
anekdotefortællers
anekdoten
anekdotens
anekdoter
anekdoterne
anekdoternes
anekdoters
anekdotes
anekdotesamling
anekdotesamlingen
anekdotesamlingens
anekdotesamlinger
anekdotesamlingerne
anekdotesamlingernes
anekdotesamlingers
anekdotesamlings
anekdotisk
anekdotiske
anekdotiskes
anekdotisks
anelse
anelsen
anelsens
anelser
anelserne
anelsernes
anelsers
anelses
anelsesfuld
anelsesfulde
anelsesfuldere
anelsesfulderes
anelsesfuldes
anelsesfuldest
anelsesfuldeste
anelsesfuldestes
anelsesfulds
anelsesfuldt
anelsesfuldts
anemometer
anemometeret
anemometerets
anemometers
anemometre
anemometrene
anemometrenes
anemometres
anemometret
anemometrets
anemone
anemonen
anemonens
anemoner
anemonerne
anemonernes
anemoners
anemones
anen
anende
anendes
anens
aner
aner
anerkend
anerkende
anerkendelse
anerkendelsen
anerkendelsens
anerkendelser
anerkendelserne
anerkendelsernes
anerkendelsers
anerkendelses
anerkendelsesværdig
anerkendelsesværdige
anerkendelsesværdigere
anerkendelsesværdigeres
anerkendelsesværdiges
anerkendelsesværdigs
anerkendelsesværdigst
anerkendelsesværdigste
anerkendelsesværdigstes
anerkendelsesværdigt
anerkendelsesværdigts
anerkendende
anerkendendes
anerkender
anerkendes
anerkendt
anerkendte
anerkendtes
anerkendts
anerne
anernes
aneroidbarometer
aneroidbarometeret
aneroidbarometerets
aneroidbarometers
aneroidbarometre
aneroidbarometrene
aneroidbarometrenes
aneroidbarometres
aneroidbarometret
aneroidbarometrets
aners
anerække
anerækken
anerækkens
anerækker
anerækkerne
anerækkernes
anerækkers
anerækkes
anes
anes
anet
anetavle
anetavlen
anetavlens
anetavler
anetavlerne
anetavlernes
anetavlers
anetavles
anets
anfald
anfald
anfalde
anfalden
anfaldende
anfaldendes
anfaldene
anfaldenes
anfaldens
anfalder
anfaldes
anfaldet
anfaldet
anfaldets
anfaldets
anfaldne
anfaldnes
anfalds
anfaldsfri
anfaldsfrie
anfaldsfriere
anfaldsfrieres
anfaldsfries
anfaldsfriest
anfaldsfrieste
anfaldsfriestes
anfaldsfris
anfaldsfrit
anfaldsfrits
anfaldsvis
anfaldt
anfanger
anfangere
anfangeren
anfangerens
anfangeres
anfangerne
anfangernes
anfangers
anflyvning
anflyvningen
anflyvningens
anflyvninger
anflyvningerne
anflyvningernes
anflyvningers
anflyvnings
anfordring
anfordrings
anfordringskonti
anfordringskontiene
anfordringskontienes
anfordringskontis
anfordringskonto
anfordringskontoen
anfordringskontoens
anfordringskontoer
anfordringskontoerne
anfordringskontoernes
anfordringskontoers
anfordringskontos
anfægt
anfægte
anfægtede
anfægtedes
anfægtelse
anfægtelsen
anfægtelsens
anfægtelser
anfægtelserne
anfægtelsernes
anfægtelsers
anfægtelses
anfægtende
anfægtendes
anfægter
anfægtes
anfægtet
anfægtets
anfør
anføre
anførelse
anførelsen
anførelsens
anførelser
anførelserne
anførelsernes
anførelsers
anførelses
anførelsestegn
anførelsestegnene
anførelsestegnenes
anførelsestegnet
anførelsestegnets
anførelsestegns
anførende
anførendes
anfører
anfører
anførere
anføreren
anførerens
anføreres
anførerne
anførernes
anførers
anføres
anførsel
anførselen
anførselens
anførsels
anførselstegn
anførselstegnene
anførselstegnenes
anførselstegnet
anførselstegnets
anførselstegns
anførslen
anførslens
anførsler
anførslerne
anførslernes
anførslers
anført
anførte
anførtes
anførts
ang
angav
angaves
angelbo
angelboen
angelboens
angelboer
angelboerne
angelboernes
angelboers
angelbos
angelik
angelikken
angelikkens
angelikker
angelikkerne
angelikkernes
angelikkers
angeliks
angelsakser
angelsaksere
angelsakseren
angelsakserens
angelsakseres
angelsakserne
angelsaksernes
angelsaksers
angelsaksisk
angelsaksiske
angelsaksiskes
angelsaksisks
anger
angeren
angerens
angerfuld
angerfulde
angerfuldere
angerfulderes
angerfuldes
angerfuldest
angerfuldeste
angerfuldestes
angerfulds
angerfuldt
angerfuldts
angergiven
angergivens
angergivent
angergivents
angergivne
angergivnere
angergivneres
angergivnes
angergivnest
angergivneste
angergivnestes
angerløs
angerløs'
angerløse
angerløsere
angerløseres
angerløses
angerløsest
angerløseste
angerløsestes
angerløs's
angerløst
angerløsts
angers
angik
angikkes
angina
anginaen
anginaens
anginaer
anginaerne
anginaernes
anginaers
anginas
angiv
angive
angivelig
angivelige
angiveligere
angiveligeres
angiveliges
angiveligs
angiveligst
angiveligste
angiveligstes
angiveligt
angiveligts
angivelse
angivelsen
angivelsens
angivelser
angivelserne
angivelsernes
angivelsers
angivelses
angiven
angiven
angivende
angivendes
angivens
angivens
angivent
angivents
angiver
angiver
angivere
angiveren
angiverens
angiveres
angiveri
angiverier
angiverierne
angiveriernes
angiveriers
angiveriet
angiveriets
angiveris
angiverne
angivernes
angivers
angives
angivet
angivets
angivne
angivne
angivnere
angivneres
angivnes
angivnes
angivnest
angivneste
angivnestes
angl
angle
anglede
angledes
anglende
anglendes
angler
angler
anglere
angleren
anglerens
angleres
anglerne
anglernes
anglers
angles
anglet
anglets
anglicisme
anglicismen
anglicismens
anglicismer
anglicismerne
anglicismernes
anglicismers
anglicismes
anglikaner
anglikanere
anglikaneren
anglikanerens
anglikaneres
anglikanerne
anglikanernes
anglikaners
anglikansk
anglikanske
anglikanskes
anglikansks
angloamerikansk
angloamerikanske
angloamerikanskes
angloamerikansks
anglofil
anglofile
anglofilere
anglofileres
anglofiles
anglofilest
anglofileste
anglofilestes
anglofils
anglofilt
anglofilts
angloman
anglomanen
anglomanens
anglomaner
anglomanerne
anglomanernes
anglomaners
anglomans
anglosaksisk
anglosaksiske
anglosaksiskes
anglosaksisks
angolaner
angolanere
angolaneren
angolanerens
angolaneres
angolanerne
angolanernes
angolaners
angolansk
angolanske
angolanskes
angolansks
angora
angoraen
angoraens
angoraged
angorageden
angoragedens
angorageder
angoragederne
angoragedernes
angorageders
angorageds
angorakanin
angorakaninen
angorakaninens
angorakaniner
angorakaninerne
angorakaninernes
angorakaniners
angorakanins
angorakat
angorakats
angorakatte
angorakatten
angorakattene
angorakattenes
angorakattens
angorakattes
angoras
angostura
angosturaen
angosturaens
angosturaer
angosturaerne
angosturaernes
angosturaers
angosturas
angr
angre
angreb
angreb
angreben
angrebene
angrebenes
angrebens
angrebes
angrebet
angrebet
angrebets
angrebets
angrebne
angrebnes
angrebs
angrebsbølge
angrebsbølgen
angrebsbølgens
angrebsbølger
angrebsbølgerne
angrebsbølgernes
angrebsbølgers
angrebsbølges
angrebsivrig
angrebsivrige
angrebsivrigere
angrebsivrigeres
angrebsivriges
angrebsivrigs
angrebsivrigst
angrebsivrigste
angrebsivrigstes
angrebsivrigt
angrebsivrigts
angrebskrig
angrebskrige
angrebskrigen
angrebskrigene
angrebskrigenes
angrebskrigens
angrebskriges
angrebskrigs
angrebslyst
angrebslysten
angrebslysten
angrebslystens
angrebslystens
angrebslystent
angrebslystents
angrebslystne
angrebslystnere
angrebslystneres
angrebslystnes
angrebslystnest
angrebslystneste
angrebslystnestes
angrebslysts
angrebsmæssig
angrebsmæssige
angrebsmæssigere
angrebsmæssigeres
angrebsmæssiges
angrebsmæssigs
angrebsmæssigst
angrebsmæssigste
angrebsmæssigstes
angrebsmæssigt
angrebsmæssigts
angrebsmål
angrebsmålene
angrebsmålenes
angrebsmålet
angrebsmålets
angrebsmåls
angrebspunkt
angrebspunkter
angrebspunkterne
angrebspunkternes
angrebspunkters
angrebspunktet
angrebspunktets
angrebspunkts
angrebsspil
angrebsspillene
angrebsspillenes
angrebsspiller
angrebsspillere
angrebsspilleren
angrebsspillerens
angrebsspilleres
angrebsspillerne
angrebsspillernes
angrebsspillers
angrebsspillet
angrebsspillets
angrebsspils
angrebsstyrke
angrebsstyrken
angrebsstyrkens
angrebsstyrker
angrebsstyrkerne
angrebsstyrkernes
angrebsstyrkers
angrebsstyrkes
angrebsvinkel
angrebsvinkelen
angrebsvinkelens
angrebsvinkels
angrebsvinklen
angrebsvinklens
angrebsvinkler
angrebsvinklerne
angrebsvinklernes
angrebsvinklers
angrebsvåben
angrebsvåbenne
angrebsvåbennes
angrebsvåbens
angrede
angredes
angrende
angrendes
angrer
angres
angret
angrets
angrib
angribe
angribelig
angribelige
angribeligere
angribeligeres
angribeliges
angribeligs
angribeligst
angribeligste
angribeligstes
angribeligt
angribeligts
angribende
angribendes
angriber
angriber
angribere
angriberen
angriberens
angriberes
angriberne
angribernes
angribers
angribes
ang's
angst
angst
angstdæmpende
angstdæmpendes
angste
angsten
angstens
angstes
angstfornemmelse
angstfornemmelsen
angstfornemmelsens
angstfornemmelser
angstfornemmelserne
angstfornemmelsernes
angstfornemmelsers
angstfornemmelses
angstfremkaldende
angstfremkaldendes
angstfuld
angstfulde
angstfuldere
angstfulderes
angstfuldes
angstfuldest
angstfuldeste
angstfuldestes
angstfulds
angstfuldt
angstfuldts
angstfyldt
angstfyldte
angstfyldtes
angstfyldts
angstneurose
angstneurosen
angstneurosens
angstneuroser
angstneuroserne
angstneurosernes
angstneurosers
angstneuroses
angstneurotiker
angstneurotikere
angstneurotikeren
angstneurotikerens
angstneurotikeres
angstneurotikerne
angstneurotikernes
angstneurotikers
angstneurotisk
angstneurotiske
angstneurotiskes
angstneurotisks
angstprovokerende
angstprovokerendes
angstprægede
angstprægedere
angstprægederes
angstprægedes
angstprægedest
angstprægedeste
angstprægedestes
angstpræget
angstprægets
angstreaktion
angstreaktionen
angstreaktionens
angstreaktioner
angstreaktionerne
angstreaktionernes
angstreaktioners
angstreaktions
angsts
angsts
angstskrig
angstskrigene
angstskrigenes
angstskriget
angstskrigets
angstskrigs
angå
angåede
angåedes
angående
angående
angåendes
angået
angåets
angår
angås
anhang
anhangene
anhangenes
anhanget
anhangets
anhangs
anhold
anholde
anholdelse
anholdelsen
anholdelsens
anholdelser
anholdelserne
anholdelsernes
anholdelsers
anholdelses
anholdende
anholdendes
anholder
anholdes
anholdt
anholdte
anholdtes
anholdts
anhydrit
anhydrits
anhænger
anhængere
anhængeren
anhængerens
anhængeres
anhængerne
anhængernes
anhængers
anhængertræk
anhængertrækkene
anhængertrækkenes
anhængertrækket
anhængertrækkets
anhængertræks
anilin
anilinen
anilinens
aniliner
anilinerne
anilinernes
aniliners
anilinet
anilinets
anilinfarve
anilinfarven
anilinfarvens
anilinfarver
anilinfarverne
anilinfarvernes
anilinfarvers
anilinfarves
anilins
animalsk
animalske
animalskes
animalsks
animation
animationen
animationens
animations
animator
animatoren
animatorens
animatorer
animatorerne
animatorernes
animatorers
animators
animer
animere
animerede
animeredes
animerende
animerendes
animerer
animeres
animeret
animerets
animering
animeringen
animeringens
animerings
animisme
animismen
animismens
animismes
animist
animisten
animistens
animister
animisterne
animisternes
animisters
animistisk
animistiske
animistiskes
animistisks
animists
animositet
animositeten
animositetens
animositeter
animositeterne
animositeternes
animositeters
animositets
anion
anionen
anionens
anioner
anionerne
anionernes
anioners
anions
anis
anis'
anisen
anisene
anisenes
anisens
anises
anisfrø
anisfrøene
anisfrøenes
anisfrøet
anisfrøets
anisfrøs
anis's
anissen
anissene
anissenes
anissens
anjon
anjonen
anjonens
anjoner
anjonerne
anjonernes
anjoners
anjons
ank
anke
anke
ankechef
ankechefen
ankechefens
ankechefer
ankecheferne
ankechefernes
ankechefers
ankechefs
ankede
ankedes
ankefrist
ankefristen
ankefristens
ankefrister
ankefristerne
ankefristernes
ankefristers
ankefrists
ankeinstans
ankeinstans'
ankeinstansen
ankeinstansens
ankeinstanser
ankeinstanserne
ankeinstansernes
ankeinstansers
ankeinstanses
ankeinstans's
ankel
ankelen
ankelens
ankellang
ankellange
ankellangere
ankellangeres
ankellanges
ankellangest
ankellangeste
ankellangestes
ankellangs
ankellangt
ankellangts
ankelled
ankelleddene
ankelleddenes
ankelleddet
ankelleddets
ankelledene
ankelledenes
ankelledet
ankelledets
ankelleds
ankels
ankelsok
ankelsokken
ankelsokkens
ankelsokker
ankelsokkerne
ankelsokkernes
ankelsokkers
ankelsoks
ankelstrømpe
ankelstrømpen
ankelstrømpens
ankelstrømper
ankelstrømperne
ankelstrømpernes
ankelstrømpers
ankelstrømpes
anken
ankende
ankendes
ankens
ankenævn
ankenævnene
ankenævnenes
ankenævnet
ankenævnets
ankenævns
anker
anker
anker
ankeret
ankerets
ankerkæde
ankerkæden
ankerkædens
ankerkæder
ankerkæderne
ankerkædernes
ankerkæders
ankerkædes
ankerligger
ankerliggere
ankerliggeren
ankerliggerens
ankerliggeres
ankerliggerne
ankerliggernes
ankerliggers
ankermand
ankermanden
ankermandens
ankermands
ankermænd
ankermændene
ankermændenes
ankermænds
ankerne
ankernes
ankerplads
ankerplads'
ankerpladsen
ankerpladsens
ankerpladser
ankerpladserne
ankerpladsernes
ankerpladsers
ankerpladses
ankerplads's
ankers
ankers
ankerspil
ankerspillene
ankerspillenes
ankerspillet
ankerspillets
ankerspils
ankertov
ankertove
ankertovene
ankertovenes
ankertoves
ankertovet
ankertovets
ankertovs
ankes
ankes
ankesag
ankesagen
ankesagens
ankesager
ankesagerne
ankesagernes
ankesagers
ankesags
ankestævning
ankestævningen
ankestævningens
ankestævnings
anket
ankets
anklag
anklage
anklage
anklagebænk
anklagebænke
anklagebænken
anklagebænkene
anklagebænkenes
anklagebænkens
anklagebænkes
anklagebænks
anklagede
anklagedes
anklagemyndighed
anklagemyndigheden
anklagemyndighedens
anklagemyndigheder
anklagemyndighederne
anklagemyndighedernes
anklagemyndigheders
anklagemyndigheds
anklagen
anklagende
anklagendes
anklagens
anklagepunkt
anklagepunkter
anklagepunkterne
anklagepunkternes
anklagepunkters
anklagepunktet
anklagepunktets
anklagepunkts
anklager
anklager
anklager
anklagere
anklageren
anklagerens
anklageres
anklagerne
anklagerne
anklagernes
anklagernes
anklagers
anklagers
anklages
anklages
anklageskrift
anklageskrifter
anklageskrifterne
anklageskrifternes
anklageskrifters
anklageskriftet
anklageskriftets
anklageskrifts
anklaget
anklagets
anklen
anklens
ankler
anklerne
anklernes
anklers
anknytning
anknytningen
anknytningens
anknytninger
anknytningerne
anknytningernes
anknytningers
anknytnings
ankom
ankomme
ankommen
ankommende
ankommendes
ankommens
ankommer
ankommes
ankommet
ankommets
ankomne
ankomnes
ankomst
ankomstdag
ankomstdage
ankomstdagen
ankomstdagene
ankomstdagenes
ankomstdagens
ankomstdages
ankomstdags
ankomsten
ankomstens
ankomster
ankomsterne
ankomsternes
ankomsters
ankomsthal
ankomsthallen
ankomsthallens
ankomsthaller
ankomsthallerne
ankomsthallernes
ankomsthallers
ankomsthals
ankomsts
ankomsttid
ankomsttiden
ankomsttidens
ankomsttider
ankomsttiderne
ankomsttidernes
ankomsttiders
ankomsttids
ankr
ankre
ankre
ankrede
ankredes
ankrende
ankrendes
ankrene
ankrenes
ankrer
ankres
ankres
ankret
ankret
ankrets
ankrets
ankring
ankringen
ankringens
ankringer
ankringerne
ankringernes
ankringers
ankrings
anlagde
anlagdes
anlagt
anlagt
anlagte
anlagte
anlagtes
anlagtes
anlagts
anlagts
anledning
anledningen
anledningens
anledninger
anledningerne
anledningernes
anledningers
anlednings
anliggende
anliggender
anliggenderne
anliggendernes
anliggenders
anliggendes
anliggendet
anliggendets
anlæg
anlæg
anlægge
anlæggelse
anlæggelsen
anlæggelsens
anlæggelses
anlæggende
anlæggendes
anlæggene
anlæggenes
anlægger
anlægges
anlægget
anlæggets
anlægs
anlægsbudget
anlægsbudgets
anlægsbudgetter
anlægsbudgetterne
anlægsbudgetternes
anlægsbudgetters
anlægsbudgettet
anlægsbudgettets
anlægsflade
anlægsfladen
anlægsfladens
anlægsflader
anlægsfladerne
anlægsfladernes
anlægsfladers
anlægsflades
anlægsgartner
anlægsgartnere
anlægsgartneren
anlægsgartnerens
anlægsgartneres
anlægsgartneri
anlægsgartnerier
anlægsgartnerierne
anlægsgartneriernes
anlægsgartneriers
anlægsgartneriet
anlægsgartneriets
anlægsgartneris
anlægsgartnermester
anlægsgartnermesteren
anlægsgartnermesterens
anlægsgartnermesters
anlægsgartnermestre
anlægsgartnermestrene
anlægsgartnermestrenes
anlægsgartnermestres
anlægsgartnerne
anlægsgartnernes
anlægsgartners
anlægslov
anlægslove
anlægsloven
anlægslovene
anlægslovenes
anlægslovens
anlægsloves
anlægslovs
anlægsomkostninger
anlægsomkostningerne
anlægsomkostningernes
anlægsomkostningers
anlægspræg
anlægsprægene
anlægsprægenes
anlægspræget
anlægsprægets
anlægsprægs
anlægssektor
anlægssektoren
anlægssektorens
anlægssektors
anlægsstop
anlægsstoppene
anlægsstoppenes
anlægsstoppet
anlægsstoppets
anlægsstops
anlægsudgift
anlægsudgiften
anlægsudgiftens
anlægsudgifter
anlægsudgifterne
anlægsudgifternes
anlægsudgifters
anlægsudgifts
anløb
anløb
anløbe
anløben
anløben
anløbende
anløbendes
anløbene
anløbenes
anløbens
anløbens
anløbent
anløbents
anløber
anløbes
anløbet
anløbet
anløbet
anløbets
anløbets
anløbets
anløbne
anløbne
anløbnere
anløbneres
anløbnes
anløbnes
anløbnest
anløbneste
anløbnestes
anløbs
anløbsbro
anløbsbroen
anløbsbroens
anløbsbroer
anløbsbroerne
anløbsbroernes
anløbsbroers
anløbsbros
anløbsplads
anløbsplads'
anløbspladsen
anløbspladsens
anløbspladser
anløbspladserne
anløbspladsernes
anløbspladsers
anløbspladses
anløbsplads's
anløbssted
anløbssteder
anløbsstederne
anløbsstedernes
anløbssteders
anløbsstedet
anløbsstedets
anløbssteds
anmarch
anmarchen
anmarchens
anmarchs
anmas
anmas
anmase
anmasede
anmasedes
anmasende
anmasendes
anmaser
anmases
anmaset
anmasets
anmasse
anmassede
anmassedes
anmasselse
anmasselsen
anmasselsens
anmasselser
anmasselserne
anmasselsernes
anmasselsers
anmasselses
anmassende
anmassende
anmassendes
anmassendes
anmasser
anmasses
anmasset
anmassets
anmast
anmaste
anmastes
anmasts
anmeld
anmelde
anmeldelse
anmeldelsen
anmeldelsens
anmeldelser
anmeldelserne
anmeldelsernes
anmeldelsers
anmeldelses
anmeldelsesblanket
anmeldelsesblankets
anmeldelsesblanketten
anmeldelsesblankettens
anmeldelsesblanketter
anmeldelsesblanketterne
anmeldelsesblanketternes
anmeldelsesblanketters
anmeldelsesfrist
anmeldelsesfristen
anmeldelsesfristens
anmeldelsesfrister
anmeldelsesfristerne
anmeldelsesfristernes
anmeldelsesfristers
anmeldelsesfrists
anmeldelsespligt
anmeldelsespligten
anmeldelsespligtens
anmeldelsespligter
anmeldelsespligterne
anmeldelsespligternes
anmeldelsespligters
anmeldelsespligts
anmeldende
anmeldendes
anmeldepligt
anmeldepligten
anmeldepligtens
anmeldepligter
anmeldepligterne
anmeldepligternes
anmeldepligters
anmeldepligts
anmelder
anmelder
anmeldere
anmeldereksemplar
anmeldereksemplarer
anmeldereksemplarerne
anmeldereksemplarernes
anmeldereksemplarers
anmeldereksemplaret
anmeldereksemplarets
anmeldereksemplars
anmelderen
anmelderens
anmelderes
anmelderne
anmeldernes
anmelders
anmeldersucces
anmeldersucces'
anmeldersuccesen
anmeldersuccesens
anmeldersucceser
anmeldersucceserne
anmeldersuccesernes
anmeldersuccesers
anmeldersucceses
anmeldersucces's
anmeldes
anmeldt
anmeldte
anmeldtes
anmeldts
anmod
anmode
anmodede
anmodedes
anmodende
anmodendes
anmoder
anmodes
anmodet
anmodets
anmodning
anmodningen
anmodningens
anmodninger
anmodningerne
anmodningernes
anmodningers
anmodnings
anmærk
anmærke
anmærkede
anmærkedes
anmærkende
anmærkendes
anmærker
anmærkes
anmærket
anmærkets
anmærkning
anmærkningen
anmærkningens
anmærkninger
anmærkningerne
anmærkningernes
anmærkningers
anmærknings
annal
annalen
annalens
annaler
annalerne
annalernes
annalers
annals
annam
annamme
annammede
annammedes
annammende
annammendes
annammer
annammes
annammet
annammets
anneks
anneks'
annekser
annekserne
anneksernes
anneksers
annekses
annekset
anneksets
anneksion
anneksionen
anneksionens
anneksioner
anneksionerne
anneksionernes
anneksioners
anneksions
annekskirke
annekskirken
annekskirkens
annekskirker
annekskirkerne
annekskirkernes
annekskirkers
annekskirkes
anneks's
annekter
annektere
annekterede
annekteredes
annekterende
annekterendes
annekterer
annekteres
annekteret
annekterets
annektering
annekteringen
annekteringens
annekteringer
annekteringerne
annekteringernes
annekteringers
annekterings
anno
annonce
annonceavis
annonceavis'
annonceavisen
annonceavisens
annonceaviser
annonceaviserne
annonceavisernes
annonceavisers
annonceavises
annonceavis's
annonceindtægt
annonceindtægten
annonceindtægtens
annonceindtægter
annonceindtægterne
annonceindtægternes
annonceindtægters
annonceindtægts
annoncekampagne
annoncekampagnen
annoncekampagnens
annoncekampagner
annoncekampagnerne
annoncekampagnernes
annoncekampagners
annoncekampagnes
annoncen
annoncens
annoncer
annoncer
annoncere
annoncerede
annonceredes
annoncerende
annoncerendes
annoncerer
annonceres
annonceret
annoncerets
annoncering
annonceringen
annonceringens
annonceringer
annonceringerne
annonceringernes
annonceringers
annoncerings
annoncerne
annoncernes
annoncers
annonces
annonceside
annoncesiden
annoncesidens
annoncesider
annoncesiderne
annoncesidernes
annoncesiders
annoncesides
annoncespalte
annoncespalten
annoncespaltens
annoncespalter
annoncespalterne
annoncespalternes
annoncespalters
annoncespaltes
annoncør
annoncøren
annoncørens
annoncører
annoncørerne
annoncørernes
annoncørers
annoncørs
annos
annotation
annotationen
annotationens
annotationer
annotationerne
annotationernes
annotationers
annotations
annoter
annotere
annoterede
annoteredes
annoterende
annoterendes
annoterer
annoteres
annoteret
annoterets
annua
annuaene
annuaenes
annuas
annuet
annuets
annuitet
annuiteten
annuitetens
annuiteter
annuiteterne
annuiteternes
annuiteters
annuitets
annuitetslån
annuitetslånene
annuitetslånenes
annuitetslånet
annuitetslånets
annuitetslåns
annullation
annullationen
annullationens
annullations
annuller
annullere
annullerede
annulleredes
annullerende
annullerendes
annullerer
annulleres
annulleret
annullerets
annullering
annulleringen
annulleringens
annulleringer
annulleringerne
annulleringernes
annulleringers
annullerings
annuum
annuums
anode
anoden
anodens
anoder
anoderne
anodernes
anoders
anodes
anomal
anomale
anomalere
anomaleres
anomales
anomalest
anomaleste
anomalestes
anomali
anomalien
anomaliens
anomalier
anomalierne
anomaliernes
anomaliers
anomalis
anomals
anomalt
anomalts
anomi
anomien
anomiens
anomis
anonym
anonyme
anonymere
anonymeres
anonymes
anonymest
anonymeste
anonymestes
anonymiser
anonymisere
anonymiserede
anonymiseredes
anonymiserende
anonymiserendes
anonymiserer
anonymiseres
anonymiseret
anonymiserets
anonymisering
anonymiseringen
anonymiseringens
anonymiserings
anonymitet
anonymiteten
anonymitetens
anonymitets
anonyms
anonymt
anonymts
anorak
anorakken
anorakkens
anorakker
anorakkerne
anorakkernes
anorakkers
anoraks
anordn
anordne
anordnede
anordnedes
anordnende
anordnendes
anordner
anordnes
anordnet
anordnets
anordning
anordningen
anordningens
anordninger
anordningerne
anordningernes
anordningers
anordnings
anoreksi
anoreksien
anoreksiens
anoreksis
anorganisk
anorganiske
anorganiskes
anorganisks
anpart
anparten
anpartens
anparter
anparterne
anparternes
anparters
anparts
anpartshaver
anpartshavere
anpartshaveren
anpartshaverens
anpartshaveres
anpartshaverne
anpartshavernes
anpartshavers
anpartsprojekt
anpartsprojekter
anpartsprojekterne
anpartsprojekternes
anpartsprojekters
anpartsprojektet
anpartsprojektets
anpartsprojekts
anpartsselskab
anpartsselskaber
anpartsselskaberne
anpartsselskabernes
anpartsselskabers
anpartsselskabet
anpartsselskabets
anpartsselskabs
anpris
anprise
anprisende
anprisendes
anpriser
anprises
anprisning
anprisningen
anprisningens
anprisninger
anprisningerne
anprisningernes
anprisningers
anprisnings
anprist
anpriste
anpristes
anprists
anret
anretning
anretningen
anretningens
anretninger
anretningerne
anretningernes
anretningers
anretnings
anrette
anrettede
anrettedes
anrettende
anrettendes
anretter
anretterbord
anretterborde
anretterbordene
anretterbordenes
anretterbordes
anretterbordet
anretterbordets
anretterbords
anretterværelse
anretterværelser
anretterværelserne
anretterværelsernes
anretterværelsers
anretterværelses
anretterværelset
anretterværelsets
anrettes
anrettet
anrettets
anråb
anråb
anråbe
anråbelse
anråbelsen
anråbelsens
anråbelser
anråbelserne
anråbelsernes
anråbelsers
anråbelses
anråbende
anråbendes
anråbene
anråbenes
anråber
anråbes
anråbet
anråbets
anråbs
anråbt
anråbte
anråbtes
anråbts
ansamling
ansamlingen
ansamlingens
ansamlinger
ansamlingerne
ansamlingernes
ansamlingers
ansamlings
ansat
ansats
ansats
ansats'
ansatsen
ansatsens
ansatser
ansatserne
ansatsernes
ansatsers
ansatses
ansats's
ansatte
ansattes
anse
anseelig
anseelige
anseeligere
anseeligeres
anseeliges
anseeligs
anseeligst
anseeligste
anseeligstes
anseeligt
anseeligts
anseelse
anseelsen
anseelsens
anseelses
anseende
anseendes
anselig
anselige
anseligere
anseligeres
anseliges
anseligs
anseligst
anseligste
anseligstes
anseligt
anseligts
anser
anses
anset
anset
ansete
ansete
ansetes
ansetes
ansets
ansets
ansigt
ansigter
ansigterne
ansigternes
ansigters
ansigtet
ansigtets
ansigts
ansigtsbehandling
ansigtsbehandlingen
ansigtsbehandlingens
ansigtsbehandlinger
ansigtsbehandlingerne
ansigtsbehandlingernes
ansigtsbehandlingers
ansigtsbehandlings
ansigtscreme
ansigtscremen
ansigtscremens
ansigtscremer
ansigtscremerne
ansigtscremernes
ansigtscremers
ansigtscremes
ansigtsfarve
ansigtsfarven
ansigtsfarvens
ansigtsfarver
ansigtsfarverne
ansigtsfarvernes
ansigtsfarvers
ansigtsfarves
ansigtslammelse
ansigtslammelsen
ansigtslammelsens
ansigtslammelser
ansigtslammelserne
ansigtslammelsernes
ansigtslammelsers
ansigtslammelses
ansigtsløftning
ansigtsløftningen
ansigtsløftningens
ansigtsløftninger
ansigtsløftningerne
ansigtsløftningernes
ansigtsløftningers
ansigtsløftnings
ansigtsløs
ansigtsløs'
ansigtsløse
ansigtsløsere
ansigtsløseres
ansigtsløses
ansigtsløsest
ansigtsløseste
ansigtsløsestes
ansigtsløs's
ansigtsløst
ansigtsløsts
ansigtsmaske
ansigtsmasken
ansigtsmaskens
ansigtsmasker
ansigtsmaskerne
ansigtsmaskernes
ansigtsmaskers
ansigtsmaskes
ansigtsmassage
ansigtsmassagen
ansigtsmassagens
ansigtsmassager
ansigtsmassagerne
ansigtsmassagernes
ansigtsmassagers
ansigtsmassages
ansigtsmuskel
ansigtsmuskelen
ansigtsmuskelens
ansigtsmuskels
ansigtsmusklen
ansigtsmusklens
ansigtsmuskler
ansigtsmusklerne
ansigtsmusklernes
ansigtsmusklers
ansigtspleje
ansigtsplejen
ansigtsplejens
ansigtsplejes
ansigtstræk
ansigtstrækkene
ansigtstrækkenes
ansigtstrækket
ansigtstrækkets
ansigtstræks
ansigtsudtryk
ansigtsudtrykkene
ansigtsudtrykkenes
ansigtsudtrykket
ansigtsudtrykkets
ansigtsudtryks
ansjos
ansjos'
ansjosen
ansjosens
ansjoser
ansjoserne
ansjosernes
ansjosers
ansjoses
ansjos's
anskaf
anskaffe
anskaffede
anskaffedes
anskaffelse
anskaffelsen
anskaffelsens
anskaffelser
anskaffelserne
anskaffelsernes
anskaffelsers
anskaffelses
anskaffelsespris
anskaffelsespris'
anskaffelsesprisen
anskaffelsesprisens
anskaffelsespriser
anskaffelsespriserne
anskaffelsesprisernes
anskaffelsesprisers
anskaffelsesprises
anskaffelsespris's
anskaffelsessum
anskaffelsessummen
anskaffelsessummens
anskaffelsessummer
anskaffelsessummerne
anskaffelsessummernes
anskaffelsessummers
anskaffelsessums
anskaffelsesværdi
anskaffelsesværdien
anskaffelsesværdiens
anskaffelsesværdier
anskaffelsesværdierne
anskaffelsesværdiernes
anskaffelsesværdiers
anskaffelsesværdis
anskaffende
anskaffendes
anskaffer
anskaffes
anskaffet
anskaffets
anskreven
anskrevens
anskrevet
anskrevet
anskrevets
anskrevne
anskrevnere
anskrevneres
anskrevnes
anskrevnest
anskrevneste
anskrevnestes
anskrig
anskrigene
anskrigenes
anskriget
anskrigets
anskrigs
ansku
anskudt
anskudte
anskudtes
anskudts
anskue
anskue
anskuede
anskuedes
anskuelig
anskuelige
anskueligere
anskueligeres
anskueliges
anskueliggjorde
anskueliggjordes
anskueliggjort
anskueliggjorte
anskueliggjortes
anskueliggjorts
anskueliggør
anskueliggøre
anskueliggørelse
anskueliggørelsen
anskueliggørelsens
anskueliggørelser
anskueliggørelserne
anskueliggørelsernes
anskueliggørelsers
anskueliggørelses
anskueliggørende
anskueliggørendes
anskueliggøres
anskuelighed
anskueligheden
anskuelighedens
anskueligheds
anskueligs
anskueligst
anskueligste
anskueligstes
anskueligt
anskueligts
anskuelse
anskuelsen
anskuelsens
anskuelser
anskuelserne
anskuelsernes
anskuelsers
anskuelses
anskuelsesform
anskuelsesformen
anskuelsesformens
anskuelsesformer
anskuelsesformerne
anskuelsesformernes
anskuelsesformers
anskuelsesforms
anskuelsesundervisning
anskuelsesundervisningen
anskuelsesundervisningens
anskuelsesundervisninger
anskuelsesundervisningerne
anskuelsesundervisningernes
anskuelsesundervisningers
anskuelsesundervisnings
anskuende
anskuendes
anskuer
anskuer
anskuerne
anskuernes
anskuers
anskues
anskues
anskuet
anskuet
anskuets
anskuets
anskyd
anskyde
anskydende
anskydendes
anskyder
anskydes
anskydning
anskydningen
anskydningens
anskydninger
anskydningerne
anskydningernes
anskydningers
anskydnings
anskød
anskødes
anslag
anslagene
anslagenes
anslaget
anslagets
anslags
anslog
ansloges
anslå
anslåede
anslåedes
anslående
anslåendes
anslået
anslåets
anslår
anslås
anspor
anspore
ansporede
ansporedes
ansporende
ansporendes
ansporer
anspores
ansporet
ansporets
ansporing
ansporingen
ansporingens
ansporinger
ansporingerne
ansporingernes
ansporingers
ansporings
anspænd
anspænde
anspændelse
anspændelsen
anspændelsens
anspændelser
anspændelserne
anspændelsernes
anspændelsers
anspændelses
anspændende
anspændendes
anspænder
anspændes
anspændt
anspændt
anspændte
anspændte
anspændtes
anspændtes
anspændthed
anspændtheden
anspændthedens
anspændtheds
anspændts
anspændts
anstalt
anstalten
anstaltens
anstalter
anstalterne
anstalternes
anstalters
anstalts
anstand
anstanden
anstandens
anstands
anstandsdame
anstandsdamen
anstandsdamens
anstandsdamer
anstandsdamerne
anstandsdamernes
anstandsdamers
anstandsdames
anstandsfuld
anstandsfulde
anstandsfuldere
anstandsfulderes
anstandsfuldes
anstandsfuldest
anstandsfuldeste
anstandsfuldestes
anstandsfulds
anstandsfuldt
anstandsfuldts
anstift
anstifte
anstiftede
anstiftedes
anstiftelse
anstiftelsen
anstiftelsens
anstiftelser
anstiftelserne
anstiftelsernes
anstiftelsers
anstiftelses
anstiftende
anstiftendes
anstifter
anstifter
anstiftere
anstifteren
anstifterens
anstifteres
anstifterne
anstifternes
anstifters
anstiftes
anstiftet
anstiftets
anstigende
anstil
anstille
anstillede
anstilledes
anstillende
anstillendes
anstiller
anstilles
anstillet
anstillets
anstod
anstodes
anstreng
anstrenge
anstrengelse
anstrengelsen
anstrengelsens
anstrengelser
anstrengelserne
anstrengelsernes
anstrengelsers
anstrengelses
anstrengende
anstrengende
anstrengendes
anstrengendes
anstrenger
anstrenges
anstrengt
anstrengt
anstrengte
anstrengte
anstrengtes
anstrengtes
anstrengts
anstrengts
anstrøg
anstrøgene
anstrøgenes
anstrøget
anstrøgets
anstrøgs
anstændig
anstændige
anstændigere
anstændigeres
anstændiges
anstændighed
anstændigheden
anstændighedens
anstændigheds
anstændighedsfølelse
anstændighedsfølelsen
anstændighedsfølelsens
anstændighedsfølelser
anstændighedsfølelserne
anstændighedsfølelsernes
anstændighedsfølelsers
anstændighedsfølelses
anstændigs
anstændigst
anstændigste
anstændigstes
anstændigt
anstændigts
anstændigvis
anstød
anstødelig
anstødelige
anstødeligere
anstødeligeres
anstødeliges
anstødelighed
anstødeligheden
anstødelighedens
anstødeligheds
anstødeligs
anstødeligst
anstødeligste
anstødeligstes
anstødeligt
anstødeligts
anstødene
anstødenes
anstødet
anstødets
anstøds
anstødssten
anstødsstenen
anstødsstenene
anstødsstenenes
anstødsstenens
anstødsstens
anstå
anståede
anståedes
anstående
anståendes
anstået
anståets
anstår
anstås
ansvar
ansvaret
ansvarets
ansvarhavende
ansvarhavendes
ansvarlig
ansvarlige
ansvarligere
ansvarligeres
ansvarliges
ansvarliggjorde
ansvarliggjordes
ansvarliggjort
ansvarliggjorte
ansvarliggjortes
ansvarliggjorts
ansvarliggør
ansvarliggøre
ansvarliggørende
ansvarliggørendes
ansvarliggøres
ansvarlighed
ansvarligheden
ansvarlighedens
ansvarligheds
ansvarligs
ansvarligst
ansvarligste
ansvarligstes
ansvarligt
ansvarligts
ansvars
ansvarsbevidst
ansvarsbevidste
ansvarsbevidstes
ansvarsbevidsthed
ansvarsbevidstheden
ansvarsbevidsthedens
ansvarsbevidstheder
ansvarsbevidsthederne
ansvarsbevidsthedernes
ansvarsbevidstheders
ansvarsbevidstheds
ansvarsbevidsts
ansvarsfordeling
ansvarsfordelingen
ansvarsfordelingens
ansvarsfordelinger
ansvarsfordelingerne
ansvarsfordelingernes
ansvarsfordelingers
ansvarsfordelings
ansvarsforflygtigelse
ansvarsforflygtigelsen
ansvarsforflygtigelsens
ansvarsforflygtigelser
ansvarsforflygtigelserne
ansvarsforflygtigelsernes
ansvarsforflygtigelsers
ansvarsforflygtigelses
ansvarsforsikrede
ansvarsforsikredere
ansvarsforsikrederes
ansvarsforsikredes
ansvarsforsikredest
ansvarsforsikredeste
ansvarsforsikredestes
ansvarsforsikret
ansvarsforsikrets
ansvarsforsikring
ansvarsforsikringen
ansvarsforsikringens
ansvarsforsikringer
ansvarsforsikringerne
ansvarsforsikringernes
ansvarsforsikringers
ansvarsforsikrings
ansvarsfri
ansvarsfrie
ansvarsfriere
ansvarsfrieres
ansvarsfries
ansvarsfriest
ansvarsfrieste
ansvarsfriestes
ansvarsfrihed
ansvarsfriheden
ansvarsfrihedens
ansvarsfriheder
ansvarsfrihederne
ansvarsfrihedernes
ansvarsfriheders
ansvarsfriheds
ansvarsfris
ansvarsfrit
ansvarsfrits
ansvarsfuld
ansvarsfulde
ansvarsfuldere
ansvarsfulderes
ansvarsfuldes
ansvarsfuldest
ansvarsfuldeste
ansvarsfuldestes
ansvarsfulds
ansvarsfuldt
ansvarsfuldts
ansvarsfølelse
ansvarsfølelsen
ansvarsfølelsens
ansvarsfølelser
ansvarsfølelserne
ansvarsfølelsernes
ansvarsfølelsers
ansvarsfølelses
ansvarshavende
ansvarshavendes
ansvarsløs
ansvarsløs'
ansvarsløse
ansvarsløsere
ansvarsløseres
ansvarsløses
ansvarsløsest
ansvarsløseste
ansvarsløsestes
ansvarsløshed
ansvarsløsheden
ansvarsløshedens
ansvarsløsheds
ansvarsløs's
ansvarsløst
ansvarsløsts
ansvarsområde
ansvarsområder
ansvarsområderne
ansvarsområdernes
ansvarsområders
ansvarsområdes
ansvarsområdet
ansvarsområdets
ansvarsplacering
ansvarsplaceringen
ansvarsplaceringens
ansvarsplacerings
ansæt
ansætning
ansætningen
ansætningens
ansætninger
ansætningerne
ansætningernes
ansætningers
ansætnings
ansætte
ansættelse
ansættelsen
ansættelsens
ansættelser
ansættelserne
ansættelsernes
ansættelsers
ansættelses
ansættelsesbrev
ansættelsesbreve
ansættelsesbrevene
ansættelsesbrevenes
ansættelsesbreves
ansættelsesbrevet
ansættelsesbrevets
ansættelsesbrevs
ansættelsesforhold
ansættelsesforholdene
ansættelsesforholdenes
ansættelsesforholdet
ansættelsesforholdets
ansættelsesforholds
ansættelseskontrakt
ansættelseskontrakten
ansættelseskontraktens
ansættelseskontrakter
ansættelseskontrakterne
ansættelseskontrakternes
ansættelseskontrakters
ansættelseskontrakts
ansættelsesområde
ansættelsesområder
ansættelsesområderne
ansættelsesområdernes
ansættelsesområders
ansættelsesområdes
ansættelsesområdet
ansættelsesområdets
ansættelsesprocedure
ansættelsesproceduren
ansættelsesprocedurens
ansættelsesprocedurer
ansættelsesprocedurerne
ansættelsesprocedurernes
ansættelsesprocedurers
ansættelsesprocedures
ansættelsessamtale
ansættelsessamtalen
ansættelsessamtalens
ansættelsessamtaler
ansættelsessamtalerne
ansættelsessamtalernes
ansættelsessamtalers
ansættelsessamtales
ansættelsesstop
ansættelsesstoppene
ansættelsesstoppenes
ansættelsesstoppet
ansættelsesstoppets
ansættelsesstops
ansættelsestid
ansættelsestiden
ansættelsestidens
ansættelsestider
ansættelsestiderne
ansættelsestidernes
ansættelsestiders
ansættelsestids
ansættelsesvilkår
ansættelsesvilkårene
ansættelsesvilkårenes
ansættelsesvilkåret
ansættelsesvilkårets
ansættelsesvilkårs
ansættende
ansættendes
ansætter
ansættes
ansøg
ansøge
ansøgende
ansøgendes
ansøger
ansøger
ansøgere
ansøgeren
ansøgerens
ansøgeres
ansøgerland
ansøgerlande
ansøgerlandene
ansøgerlandenes
ansøgerlandes
ansøgerlandet
ansøgerlandets
ansøgerlands
ansøgerne
ansøgernes
ansøgers
ansøgertal
ansøgertallene
ansøgertallenes
ansøgertallet
ansøgertallets
ansøgertals
ansøges
ansøgning
ansøgningen
ansøgningens
ansøgninger
ansøgningerne
ansøgningernes
ansøgningers
ansøgnings
ansøgningsblanket
ansøgningsblankets
ansøgningsblanketten
ansøgningsblankettens
ansøgningsblanketter
ansøgningsblanketterne
ansøgningsblanketternes
ansøgningsblanketters
ansøgningsfrist
ansøgningsfristen
ansøgningsfristens
ansøgningsfrister
ansøgningsfristerne
ansøgningsfristernes
ansøgningsfristers
ansøgningsfrists
ansøgningsskema
ansøgningsskemaer
ansøgningsskemaerne
ansøgningsskemaernes
ansøgningsskemaers
ansøgningsskemaet
ansøgningsskemaets
ansøgningsskemas
ansøgt
ansøgte
ansøgtes
ansøgts
anså
ansås
antabus
antabus'
antabusbehandling
antabusbehandlingen
antabusbehandlingens
antabusbehandlinger
antabusbehandlingerne
antabusbehandlingernes
antabusbehandlingers
antabusbehandlings
antabusen
antabusens
antabuses
antabus's
antabussen
antabussens
antag
antage
antagelig
antagelig
antagelige
antageligere
antageligeres
antageliges
antageligs
antageligst
antageligste
antageligstes
antageligt
antageligts
antageligvis
antagelse
antagelsen
antagelsens
antagelser
antagelserne
antagelsernes
antagelsers
antagelses
antagen
antagende
antagendes
antagens
antager
antages
antaget
antagets
antagne
antagnes
antagonisme
antagonismen
antagonismens
antagonismer
antagonismerne
antagonismernes
antagonismers
antagonismes
antagonist
antagonisten
antagonistens
antagonister
antagonisterne
antagonisternes
antagonisters
antagonistisk
antagonistiske
antagonistiskes
antagonistisks
antagonists
antal
antallene
antallenes
antallet
antallets
antals
antarktisk
antarktiske
antarktiskes
antarktisks
antast
antaste
antastede
antastedes
antastende
antastendes
antaster
antastes
antastet
antastets
ante
antegn
antegne
antegnede
antegnedes
antegnelse
antegnelsen
antegnelsens
antegnelser
antegnelserne
antegnelsernes
antegnelsers
antegnelses
antegnende
antegnendes
antegner
antegnes
antegnet
antegnets
antenne
antenneanlæg
antenneanlæggene
antenneanlæggenes
antenneanlægget
antenneanlæggets
antenneanlægs
antenneforening
antenneforeningen
antenneforeningens
antenneforeninger
antenneforeningerne
antenneforeningernes
antenneforeningers
antenneforenings
antennen
antennens
antenner
antennerne
antennernes
antenners
antennes
antennetårn
antennetårne
antennetårnene
antennetårnenes
antennetårnes
antennetårnet
antennetårnets
antennetårns
antependier
antependierne
antependiernes
antependiers
antependiet
antependiets
antependium
antependiums
anti
antiautoritær
antiautoritære
antiautoritærere
antiautoritæreres
antiautoritæres
antiautoritærest
antiautoritæreste
antiautoritærestes
antiautoritærs
antiautoritært
antiautoritærts
antibakteriel
antibakterielle
antibakteriellere
antibakterielleres
antibakterielles
antibakteriellest
antibakterielleste
antibakteriellestes
antibakteriels
antibakterielt
antibakterielts
antibiotika
antibiotikaene
antibiotikaenes
antibiotikas
antibiotikum
antibiotikumet
antibiotikumets
antibiotikummet
antibiotikummets
antibiotikums
antibiotisk
antibiotiske
antibiotiskes
antibiotisks
anticipation
anticipationen
anticipationens
anticipationer
anticipationerne
anticipationernes
anticipationers
anticipations
anticiper
anticipere
anticiperede
anticiperedes
anticiperende
anticiperendes
anticiperer
anticiperes
anticiperet
anticiperets
antidepressiv
antidepressiva
antidepressivaene
antidepressivaenes
antidepressivas
antidepressive
antidepressivere
antidepressiveres
antidepressives
antidepressivest
antidepressiveste
antidepressivestes
antidepressivs
antidepressivt
antidepressivts
antidepressivum
antidepressivumet
antidepressivumets
antidepressivums
antifascisme
antifascismen
antifascismens
antifascismes
antifascist
antifascisten
antifascistens
antifascister
antifascisterne
antifascisternes
antifascisters
antifascists
antifon
antifonen
antifonens
antifoner
antifonerne
antifonernes
antifoners
antifoni
antifonien
antifoniens
antifonier
antifonierne
antifoniernes
antifoniers
antifonis
antifons
antigen
antigener
antigenerne
antigenernes
antigeners
antigenet
antigenets
antigens
antihelt
antihelte
antihelten
antiheltene
antiheltenes
antiheltens
antiheltes
antihelts
antihistamin
antihistaminer
antihistaminerne
antihistaminernes
antihistaminers
antihistaminet
antihistaminets
antihistaminika
antihistaminikaene
antihistaminikaenes
antihistaminikas
antihistaminikum
antihistaminikumet
antihistaminikumets
antihistaminikummet
antihistaminikummets
antihistaminikums
antihistamins
antijødisk
antijødiske
antijødiskes
antijødisks
antik
antik
antikiser
antikisere
antikiserede
antikiseredes
antikiserende
antikiserendes
antikiserer
antikiseres
antikiseret
antikiserets
antikke
antikken
antikkens
antikker
antikkere
antikkeres
antikkerne
antikkernes
antikkers
antikkes
antikkest
antikkeste
antikkestes
antiklerikal
antiklerikale
antiklerikalere
antiklerikaleres
antiklerikales
antiklerikalest
antiklerikaleste
antiklerikalestes
antiklerikals
antiklerikalt
antiklerikalts
antiklimaks
antiklimaks'
antiklimaksen
antiklimaksens
antiklimakser
antiklimakserne
antiklimaksernes
antiklimaksers
antiklimakses
antiklimakset
antiklimaksets
antiklimaks's
antikommunist
antikommunisten
antikommunistens
antikommunister
antikommunisterne
antikommunisternes
antikommunisters
antikommunists
antikonception
antikonceptionel
antikonceptionelle
antikonceptionellere
antikonceptionelleres
antikonceptionelles
antikonceptionellest
antikonceptionelleste
antikonceptionellestes
antikonceptionels
antikonceptionelt
antikonceptionelts
antikonceptionen
antikonceptionens
antikonceptions
antikonceptionsmiddel
antikonceptionsmiddelet
antikonceptionsmiddelets
antikonceptionsmiddels
antikonceptionsmidler
antikonceptionsmidlerne
antikonceptionsmidlernes
antikonceptionsmidlers
antikonceptionsmidlet
antikonceptionsmidlets
antikrist
antikristen
antikristens
antikrister
antikristerne
antikristernes
antikristers
antikrists
antiks
antiks
antiksamling
antiksamlingen
antiksamlingens
antiksamlinger
antiksamlingerne
antiksamlingernes
antiksamlingers
antiksamlings
antikt
antikts
antikva
antikvaen
antikvaens
antikvar
antikvarboghandel
antikvarboghandelen
antikvarboghandelens
antikvarboghandels
antikvarboghandlen
antikvarboghandlens
antikvarboghandler
antikvarboghandler
antikvarboghandlere
antikvarboghandleren
antikvarboghandlerens
antikvarboghandleres
antikvarboghandlerne
antikvarboghandlerne
antikvarboghandlernes
antikvarboghandlernes
antikvarboghandlers
antikvarboghandlers
antikvaren
antikvarens
antikvarer
antikvarerne
antikvarernes
antikvarers
antikvariat
antikvariater
antikvariaterne
antikvariaternes
antikvariaters
antikvariatet
antikvariatets
antikvariats
antikvarisk
antikvariske
antikvariskes
antikvarisks
antikvars
antikvas
antikverede
antikveredere
antikverederes
antikveredes
antikveredest
antikveredeste
antikveredestes
antikveret
antikverets
antikvitet
antikviteten
antikvitetens
antikviteter
antikviteterne
antikviteternes
antikviteters
antikvitets
antikvitetsforretning
antikvitetsforretningen
antikvitetsforretningens
antikvitetsforretninger
antikvitetsforretningerne
antikvitetsforretningernes
antikvitetsforretningers
antikvitetsforretnings
antikvitetshandel
antikvitetshandelen
antikvitetshandelens
antikvitetshandels
antikvitetshandlen
antikvitetshandlens
antikvitetshandler
antikvitetshandler
antikvitetshandlere
antikvitetshandleren
antikvitetshandlerens
antikvitetshandleres
antikvitetshandlerne
antikvitetshandlerne
antikvitetshandlernes
antikvitetshandlernes
antikvitetshandlers
antikvitetshandlers
antilogaritme
antilogaritmen
antilogaritmens
antilogaritmer
antilogaritmerne
antilogaritmernes
antilogaritmers
antilogaritmes
antilope
antilopen
antilopens
antiloper
antiloperne
antilopernes
antilopers
antilopes
antiluftskyts
antiluftskyts'
antiluftskytses
antiluftskytset
antiluftskytsets
antiluftskyts's
antimakassar
antimakassarene
antimakassarenes
antimakassars
antimilitarisme
antimilitarismen
antimilitarismens
antimilitarismes
antimilitarist
antimilitaristen
antimilitaristens
antimilitarister
antimilitaristerne
antimilitaristernes
antimilitaristers
antimilitaristisk
antimilitaristiske
antimilitaristiskes
antimilitaristisks
antimilitarists
antimissil
antimissiler
antimissilerne
antimissilernes
antimissilers
antimissilet
antimissilets
antimissils
antimon
antimoner
antimonerne
antimonernes
antimoners
antimonet
antimonets
antimons
antinomi
antinomien
antinomiens
antinomier
antinomierne
antinomiernes
antinomiers
antinomis
antioxidant
antioxidanten
antioxidantens
antioxidants
antiparlamentarisk
antiparlamentariske
antiparlamentariskes
antiparlamentarisks
antipartikel
antipartikels
antipartiklen
antipartiklens
antipartikler
antipartiklerne
antipartiklernes
antipartiklers
antipati
antipatien
antipatiens
antipatier
antipatierne
antipatiernes
antipatiers
antipatis
antipatisk
antipatiske
antipatiskes
antipatisks
antiperspirant
antiperspiranten
antiperspirantens
antiperspirants
antipode
antipoden
antipodens
antipoder
antipoderne
antipodernes
antipoders
antipodes
antipodisk
antipodiske
antipodiskes
antipodisks
antipolitik
antipolitikken
antipolitikkens
antipolitikker
antipolitikkerne
antipolitikkernes
antipolitikkers
antipolitiks
antiproton
antiprotonen
antiprotonens
antiprotoner
antiprotonerne
antiprotonernes
antiprotoners
antiprotons
antipsykiatri
antipsykiatrien
antipsykiatriens
antipsykiatrier
antipsykiatrierne
antipsykiatriernes
antipsykiatriers
antipsykiatris
antiracistisk
antiracistiske
antiracistiskes
antiracistisks
antiraket
antirakets
antiraketten
antirakettens
antiraketter
antiraketterne
antiraketternes
antiraketters
antiryger
antirygere
antirygeren
antirygerens
antirygeres
antirygerne
antirygernes
antirygers
antisemit
antisemitisk
antisemitiske
antisemitiskes
antisemitisks
antisemitisme
antisemitismen
antisemitismens
antisemitismes
antisemits
antisemitten
antisemittens
antisemitter
antisemitterne
antisemitternes
antisemitters
antiseptik
antiseptikken
antiseptikkens
antiseptiks
antiseptisk
antiseptiske
antiseptiskes
antiseptisks
antiskating
antiskatingen
antiskatingens
antiskatings
antistatisk
antistatiske
antistatiskes
antistatisks
antistof
antistoffer
antistofferne
antistoffernes
antistoffers
antistoffet
antistoffets
antistofpositiv
antistofpositive
antistofpositivere
antistofpositiveres
antistofpositives
antistofpositivest
antistofpositiveste
antistofpositivestes
antistofpositivs
antistofpositivt
antistofpositivts
antistofs
antistress
antistress'
antistressen
antistressens
antistresses
antistresset
antistressets
antistress's
antiterrorkorps
antiterrorkorps'
antiterrorkorpsene
antiterrorkorpsenes
antiterrorkorpses
antiterrorkorpset
antiterrorkorpsets
antiterrorkorps's
antitese
antitesen
antitesens
antiteser
antiteserne
antitesernes
antitesers
antiteses
antitetisk
antitetiske
antitetiskes
antitetisks
antitoksin
antitoksiner
antitoksinerne
antitoksinernes
antitoksiners
antitoksinet
antitoksinets
antitoksins
antitotalitær
antitotalitære
antitotalitærere
antitotalitæreres
antitotalitæres
antitotalitærest
antitotalitæreste
antitotalitærestes
antitotalitærs
antitotalitært
antitotalitærts
antog
antoges
antologi
antologien
antologiens
antologier
antologierne
antologiernes
antologiers
antologis
antonius
antonius'
antoniuses
antonius's
antonym
antonym
antonyme
antonymer
antonymere
antonymeres
antonymerne
antonymernes
antonymers
antonymes
antonymest
antonymeste
antonymestes
antonymet
antonymets
antonyms
antonyms
antonymt
antonymts
antracit
antracits
antracitten
antracittens
antraf
antraffes
antrit
antrits
antrittene
antrittenes
antrittet
antrittets
antropolog
antropologen
antropologens
antropologer
antropologerne
antropologernes
antropologers
antropologi
antropologien
antropologiens
antropologis
antropologisk
antropologiske
antropologiskes
antropologisks
antropologs
antropomorf
antropomorfe
antropomorfere
antropomorferes
antropomorfes
antropomorfest
antropomorfeste
antropomorfestes
antropomorfs
antropomorft
antropomorfts
antroposofisk
antroposofiske
antroposofiskes
antroposofisks
antruffen
antruffens
antruffet
antruffets
antrufne
antrufnes
antræf
antræffe
antræffende
antræffendes
antræffer
antræffes
antræk
antrækkene
antrækkenes
antrækket
antrækkets
antræks
antyd
antyde
antydede
antydedes
antydende
antydendes
antyder
antydes
antydet
antydets
antydning
antydningen
antydningens
antydninger
antydningerne
antydningernes
antydningers
antydnings
antydningsvis
antydningsvis
antydningsvis'
antydningsvise
antydningsvisere
antydningsviseres
antydningsvises
antydningsvisest
antydningsviseste
antydningsvisestes
antydningsvis's
antydningsvist
antydningsvists
antænd
antænde
antændelig
antændelige
antændeligere
antændeligeres
antændeliges
antændeligs
antændeligst
antændeligste
antændeligstes
antændeligt
antændeligts
antændelse
antændelsen
antændelsens
antændelser
antændelserne
antændelsernes
antændelsers
antændelses
antændelsestemperatur
antændelsestemperaturen
antændelsestemperaturens
antændelsestemperaturer
antændelsestemperaturerne
antændelsestemperaturernes
antændelsestemperaturers
antændelsestemperaturs
antændende
antændendes
antænder
antændes
antændt
antændte
antændtes
antændts
anus
anus'
anuses
anus's
anvend
anvende
anvendelig
anvendelige
anvendeligere
anvendeligeres
anvendeliges
anvendelighed
anvendeligheden
anvendelighedens
anvendeligheds
anvendeligs
anvendeligst
anvendeligste
anvendeligstes
anvendeligt
anvendeligts
anvendelse
anvendelsen
anvendelsens
anvendelser
anvendelserne
anvendelsernes
anvendelsers
anvendelses
anvendelsesmulighed
anvendelsesmuligheden
anvendelsesmulighedens
anvendelsesmuligheder
anvendelsesmulighederne
anvendelsesmulighedernes
anvendelsesmuligheders
anvendelsesmuligheds
anvendelsesområde
anvendelsesområder
anvendelsesområderne
anvendelsesområdernes
anvendelsesområders
anvendelsesområdes
anvendelsesområdet
anvendelsesområdets
anvendelsesorienterede
anvendelsesorienteredere
anvendelsesorienterederes
anvendelsesorienteredes
anvendelsesorienteredest
anvendelsesorienteredeste
anvendelsesorienteredestes
anvendelsesorienteret
anvendelsesorienterets
anvendende
anvendendes
anvender
anvendes
anvendt
anvendte
anvendtes
anvendts
anverfer
anverfere
anverferen
anverferens
anverferes
anverferne
anverfernes
anverfers
anvis
anvise
anvisende
anvisendes
anviser
anvises
anvisning
anvisningen
anvisningens
anvisninger
anvisningerne
anvisningernes
anvisningers
anvisnings
anvist
anviste
anvistes
anvists
anæmi
anæmien
anæmiens
anæmier
anæmierne
anæmiernes
anæmiers
anæmis
anæmisk
anæmiske
anæmiskes
anæmisks
anæstesi
anæstesien
anæstesiens
anæstesier
anæstesierne
anæstesiernes
anæstesiers
anæstesis
aorta
aortas
apache
apachen
apachens
apacher
apacherne
apachernes
apachers
apaches
apanage
apanagen
apanagens
apanager
apanagerne
apanagernes
apanagers
apanages
aparte
apartes
apartheid
apartheiden
apartheidens
apartheidpolitik
apartheidpolitikken
apartheidpolitikkens
apartheidpolitikker
apartheidpolitikkerne
apartheidpolitikkernes
apartheidpolitikkers
apartheidpolitiks
apartheids
apati
apatien
apatiens
apatis
apatisk
apatiske
apatiskes
apatisks
aperiodisk
aperiodiske
aperiodiskes
aperiodisks
aperitif
aperitiffen
aperitiffens
aperitiffer
aperitifferne
aperitiffernes
aperitiffers
aperitifs
aphelium
apheliumet
apheliumets
apheliummet
apheliummets
apheliums
apokalypse
apokalypsen
apokalypsens
apokalypser
apokalypserne
apokalypsernes
apokalypsers
apokalypses
apokalyptiker
apokalyptikere
apokalyptikeren
apokalyptikerens
apokalyptikeres
apokalyptikerne
apokalyptikernes
apokalyptikers
apokalyptisk
apokalyptiske
apokalyptiskes
apokalyptisks
apokryf
apokryf
apokryfe
apokryfen
apokryfens
apokryfer
apokryfere
apokryferes
apokryferne
apokryfernes
apokryfers
apokryfes
apokryfest
apokryfeste
apokryfestes
apokryffe
apokryffen
apokryffens
apokryffer
apokryffere
apokryfferes
apokryfferne
apokryffernes
apokryffers
apokryffes
apokryffest
apokryffeste
apokryffestes
apokryfisk
apokryfiske
apokryfiskes
apokryfisks
apokryfs
apokryfs
apokryft
apokryfts
apolitisk
apolitiske
apolitiskes
apolitisks
apollinaris
apollinaris'
apollinarisen
apollinarisene
apollinarisenes
apollinarisens
apollinariser
apollinariserne
apollinarisernes
apollinarisers
apollinarises
apollinaris's
apollinarissen
apollinarissene
apollinarissenes
apollinarissens
apollinarisser
apollinarisserne
apollinarissernes
apollinarissers
apollinsk
apollinske
apollinskes
apollinsks
apologet
apologeten
apologetens
apologeter
apologeterne
apologeternes
apologeters
apologetisk
apologetiske
apologetiskes
apologetisks
apologets
apologi
apologien
apologiens
apologier
apologierne
apologiernes
apologiers
apologis
apopleksi
apopleksien
apopleksiens
apopleksis
apoplektisk
apoplektiske
apoplektiskes
apoplektisks
apostel
apostelen
apostelens
apostels
apostle
apostlen
apostlene
apostlenes
apostlens
apostles
apostolisk
apostoliske
apostoliskes
apostolisks
apostolsk
apostolske
apostolskes
apostolsks
apostrof
apostrofe
apostrofen
apostrofens
apostrofer
apostrofer
apostrofere
apostroferede
apostroferedes
apostroferende
apostroferendes
apostroferer
apostroferes
apostroferet
apostroferets
apostroferne
apostrofernes
apostrofers
apostrofes
apostroffen
apostroffens
apostroffer
apostrofferne
apostroffernes
apostroffers
apostrofs
apotek
apoteker
apoteker
apotekere
apotekeren
apotekerens
apotekeres
apotekerkrukke
apotekerkrukken
apotekerkrukkens
apotekerkrukker
apotekerkrukkerne
apotekerkrukkernes
apotekerkrukkers
apotekerkrukkes
apotekerlatin
apotekerlatinen
apotekerlatinens
apotekerlatins
apotekerne
apotekerne
apotekernes
apotekernes
apotekers
apotekers
apoteket
apotekets
apoteks
apoteksassistent
apoteksassistenten
apoteksassistentens
apoteksassistenter
apoteksassistenterne
apoteksassistenternes
apoteksassistenters
apoteksassistents
apoteksudsalg
apoteksudsalgene
apoteksudsalgenes
apoteksudsalget
apoteksudsalgets
apoteksudsalgs
apoteose
apoteosen
apoteosens
apoteoser
apoteoser
apoteosere
apoteoserede
apoteoseredes
apoteoserende
apoteoserendes
apoteoserer
apoteoseres
apoteoseret
apoteoserets
apoteoserne
apoteosernes
apoteosers
apoteoses
apparat
apparater
apparaterne
apparaternes
apparaters
apparatet
apparatets
apparatjik
apparatjikken
apparatjikkens
apparatjiks
apparats
apparatsvømning
apparatsvømningen
apparatsvømningens
apparatsvømnings
apparatur
apparaturer
apparaturerne
apparaturernes
apparaturers
apparaturet
apparaturets
apparaturs
apparition
apparitionen
apparitionens
apparitioner
apparitionerne
apparitionernes
apparitioners
apparitions
appassionato
appeal
appeals
appel
appeldomstol
appeldomstole
appeldomstolen
appeldomstolene
appeldomstolenes
appeldomstolens
appeldomstoles
appeldomstols
appelinstans
appelinstans'
appelinstansen
appelinstansens
appelinstanser
appelinstanserne
appelinstansernes
appelinstansers
appelinstanses
appelinstans's
appellen
appellens
appeller
appeller
appellere
appellerede
appelleredes
appellerende
appellerendes
appellerer
appelleres
appelleret
appellerets
appellerne
appellernes
appellers
appelret
appelrets
appelretten
appelrettens
appels
appelsag
appelsagen
appelsagens
appelsager
appelsagerne
appelsagernes
appelsagers
appelsags
appelsin
appelsinbåd
appelsinbåde
appelsinbåden
appelsinbådene
appelsinbådenes
appelsinbådens
appelsinbådes
appelsinbåds
appelsinen
appelsinens
appelsiner
appelsinerne
appelsinernes
appelsiners
appelsinfri
appelsinfrie
appelsinfriere
appelsinfrieres
appelsinfries
appelsinfriest
appelsinfrieste
appelsinfriestes
appelsinfris
appelsinfrit
appelsinfrits
appelsinhud
appelsinhuden
appelsinhudens
appelsinhuds
appelsinmarmelade
appelsinmarmeladen
appelsinmarmeladens
appelsinmarmelader
appelsinmarmeladerne
appelsinmarmeladernes
appelsinmarmeladers
appelsinmarmelades
appelsins
appelsinsaft
appelsinsaften
appelsinsaftens
appelsinsafter
appelsinsafterne
appelsinsafternes
appelsinsafters
appelsinsafts
appelsinskal
appelsinskallen
appelsinskallens
appelsinskaller
appelsinskallerne
appelsinskallernes
appelsinskallers
appelsinskals
appelsinskræl
appelsinskrællen
appelsinskrællens
appelsinskræller
appelsinskrællerne
appelsinskrællernes
appelsinskrællers
appelsinskræls
appelsintræ
appelsintræer
appelsintræerne
appelsintræernes
appelsintræers
appelsintræet
appelsintræets
appelsintræs
appelsinvand
appelsinvanden
appelsinvandene
appelsinvandenes
appelsinvandens
appelsinvander
appelsinvanderne
appelsinvandernes
appelsinvanders
appelsinvands
appendicit
appendicitis
appendicitis'
appendicitises
appendicitis's
appendicits
appendicitten
appendicittens
appendicitter
appendicitterne
appendicitternes
appendicitters
appendiks
appendiks'
appendikser
appendikserne
appendiksernes
appendiksers
appendikses
appendikset
appendiksets
appendiks's
apperception
apperceptionen
apperceptionens
apperceptioner
apperceptionerne
apperceptionernes
apperceptioners
apperceptions
appetit
appetitlig
appetitlige
appetitligere
appetitligeres
appetitliges
appetitligs
appetitligst
appetitligste
appetitligstes
appetitligt
appetitligts
appetitløshed
appetitløsheden
appetitløshedens
appetitløsheds
appetits
appetitten
appetittens
appetitvækkende
appetitvækkendes
appetitvækker
appetitvækkere
appetitvækkeren
appetitvækkerens
appetitvækkeres
appetitvækkerne
appetitvækkernes
appetitvækkers
applauder
applaudere
applauderede
applauderedes
applauderende
applauderendes
applauderer
applauderes
applauderet
applauderets
applaus
applaus'
applausen
applausens
applauser
applauserne
applausernes
applausers
applauses
applaus's
applicer
applicere
applicerede
appliceredes
applicerende
applicerendes
applicerer
appliceres
appliceret
applicerets
applikation
applikationen
applikationens
applikationer
applikationerne
applikationernes
applikationers
applikations
applikator
applikatoren
applikatorens
applikatorer
applikatorerne
applikatorernes
applikatorers
applikators
appliker
applikere
applikerede
applikeredes
applikerende
applikerendes
applikerer
applikeres
applikeret
applikerets
apporter
apportere
apporterede
apporteredes
apporterende
apporterendes
apporterer
apporteres
apporteret
apporterets
apportering
apporteringen
apporteringens
apporteringer
apporteringerne
apporteringernes
apporteringers
apporterings
apposition
appositionen
appositionens
appositioner
appositionerne
appositionernes
appositioners
appositions
appretering
appreteringen
appreteringens
appreteringer
appreteringerne
appreteringernes
appreteringers
appreterings
approbation
approbationen
approbationens
approbationer
approbationerne
approbationernes
approbationers
approbations
approber
approbere
approberede
approberedes
approberende
approberendes
approberer
approberes
approberet
approberets
approksimation
approksimationen
approksimationens
approksimationer
approksimationerne
approksimationernes
approksimationers
approksimations
april
aprils
aprilsnar
aprilsnarre
aprilsnarren
aprilsnarrene
aprilsnarrenes
aprilsnarrens
aprilsnarres
aprilsnars
aprilsvejr
aprilsvejrene
aprilsvejrenes
aprilsvejret
aprilsvejrets
aprilsvejrs
aprilvejr
aprilvejrene
aprilvejrenes
aprilvejret
aprilvejrets
aprilvejrs
apriorisk
aprioriske
aprioriskes
apriorisks
apropos
apropos
apropos
apropos'
apropos'
aproposer
aproposerne
aproposernes
aproposers
aproposes
aproposes
aproposet
aproposets
apropos's
apropos's
aps
aps'
apsiden
apsidens
apsider
apsiderne
apsidernes
apsiders
apsis
apsis'
apsisen
apsisens
apsiser
apsiserne
apsisernes
apsisers
apsises
apsis's
apsissen
apsissens
apsisser
apsisserne
apsissernes
apsissers
aps's
apter
aptere
apterede
apteredes
apterende
apterendes
apterer
apteres
apteret
apterets
aptering
apteringen
apteringens
apteringer
apteringerne
apteringernes
apteringers
apterings
aquaplaning
aquaplaningen
aquaplaningens
aquaplanings
ar
ar
ar
ar
ara
araber
arabere
araberen
araberens
araberes
araberhest
araberheste
araberhesten
araberhestene
araberhestenes
araberhestens
araberhestes
araberhests
araberhingst
araberhingste
araberhingsten
araberhingstene
araberhingstenes
araberhingstens
araberhingstes
araberhingsts
araberne
arabernes
arabers
arabertal
arabertallene
arabertallenes
arabertallet
arabertallets
arabertals
arabesk
arabesken
arabeskens
arabesker
arabeskerne
arabeskernes
arabeskers
arabesks
arabiser
arabisere
arabiserede
arabiseredes
arabiserende
arabiserendes
arabiserer
arabiseres
arabiseret
arabiserets
arabisk
arabiske
arabiskes
arabisks
arabist
arabisten
arabistens
arabister
arabisterne
arabisternes
arabisters
arabists
araen
araens
araer
araerne
araernes
araers
aralie
aralien
araliens
aralier
aralierne
araliernes
araliers
aralies
aramaisk
aramaiske
aramaiskes
aramaisks
aramæer
aramæere
aramæeren
aramæerens
aramæeres
aramæerne
aramæernes
aramæers
aramæisk
aramæiske
aramæiskes
aramæisks
aras
arbejd
arbejde
arbejde
arbejdede
arbejdedes
arbejdefterreglerneaktion
arbejdefterreglerneaktionen
arbejdefterreglerneaktionens
arbejdefterreglerneaktioner
arbejdefterreglerneaktionerne
arbejdefterreglerneaktionernes
arbejdefterreglerneaktioners
arbejdefterreglerneaktions
arbejdende
arbejdendes
arbejder
arbejder
arbejder
arbejderbarn
arbejderbarnet
arbejderbarnets
arbejderbarns
arbejderbefolkning
arbejderbefolkningen
arbejderbefolkningens
arbejderbefolkninger
arbejderbefolkningerne
arbejderbefolkningernes
arbejderbefolkningers
arbejderbefolknings
arbejderbeskyttelse
arbejderbeskyttelsen
arbejderbeskyttelsens
arbejderbeskyttelser
arbejderbeskyttelserne
arbejderbeskyttelsernes
arbejderbeskyttelsers
arbejderbeskyttelses
arbejderbevægelse
arbejderbevægelsen
arbejderbevægelsens
arbejderbevægelser
arbejderbevægelserne
arbejderbevægelsernes
arbejderbevægelsers
arbejderbevægelses
arbejderbolig
arbejderboligen
arbejderboligens
arbejderboliger
arbejderboligerne
arbejderboligernes
arbejderboligers
arbejderboligs
arbejderbørn
arbejderbørnene
arbejderbørnenes
arbejderbørns
arbejdere
arbejderen
arbejderens
arbejderes
arbejderfamilie
arbejderfamilien
arbejderfamiliens
arbejderfamilier
arbejderfamilierne
arbejderfamiliernes
arbejderfamiliers
arbejderfamilies
arbejderflertal
arbejderflertallene
arbejderflertallenes
arbejderflertallet
arbejderflertallets
arbejderflertals
arbejderforbund
arbejderforbundene
arbejderforbundenes
arbejderforbundet
arbejderforbundets
arbejderforbunds
arbejderforening
arbejderforeningen
arbejderforeningens
arbejderforeninger
arbejderforeningerne
arbejderforeningernes
arbejderforeningers
arbejderforenings
arbejderhøjskole
arbejderhøjskolen
arbejderhøjskolens
arbejderhøjskoler
arbejderhøjskolerne
arbejderhøjskolernes
arbejderhøjskolers
arbejderhøjskoles
arbejderklasse
arbejderklassen
arbejderklassens
arbejderklasser
arbejderklasserne
arbejderklassernes
arbejderklassers
arbejderklasses
arbejderkultur
arbejderkulturen
arbejderkulturens
arbejderkulturer
arbejderkulturerne
arbejderkulturernes
arbejderkulturers
arbejderkulturs
arbejderkvinde
arbejderkvinden
arbejderkvindens
arbejderkvinder
arbejderkvinderne
arbejderkvindernes
arbejderkvinders
arbejderkvindes
arbejderlitteratur
arbejderlitteraturen
arbejderlitteraturens
arbejderlitteraturer
arbejderlitteraturerne
arbejderlitteraturernes
arbejderlitteraturers
arbejderlitteraturs
arbejderne
arbejderne
arbejdernes
arbejdernes
arbejderopstand
arbejderopstande
arbejderopstanden
arbejderopstandene
arbejderopstandenes
arbejderopstandens
arbejderopstandes
arbejderopstands
arbejderparti
arbejderpartier
arbejderpartierne
arbejderpartiernes
arbejderpartiers
arbejderpartiet
arbejderpartiets
arbejderpartis
arbejderregering
arbejderregeringen
arbejderregeringens
arbejderregerings
arbejders
arbejders
arbejdersang
arbejdersange
arbejdersangen
arbejdersangene
arbejdersangenes
arbejdersangens
arbejdersanges
arbejdersangs
arbejderske
arbejderskeen
arbejderskeens
arbejderskeer
arbejderskeerne
arbejderskeernes
arbejderskeers
arbejdersker
arbejderskerne
arbejderskes
arbejderstand
arbejderstanden
arbejderstandens
arbejderstands
arbejderstat
arbejderstaten
arbejderstatens
arbejderstater
arbejderstaterne
arbejderstaternes
arbejderstaters
arbejderstats
arbejdes
arbejdes
arbejdet
arbejdet
arbejdets
arbejdets
arbejdsaftale
arbejdsaftalen
arbejdsaftalens
arbejdsaftaler
arbejdsaftalerne
arbejdsaftalernes
arbejdsaftalers
arbejdsaftales
arbejdsanvisning
arbejdsanvisningen
arbejdsanvisningens
arbejdsanvisninger
arbejdsanvisningerne
arbejdsanvisningernes
arbejdsanvisningers
arbejdsanvisnings
arbejdsanvisningskontor
arbejdsanvisningskontorer
arbejdsanvisningskontorerne
arbejdsanvisningskontorernes
arbejdsanvisningskontorers
arbejdsanvisningskontoret
arbejdsanvisningskontorets
arbejdsanvisningskontors
arbejdsbelastning
arbejdsbelastningen
arbejdsbelastningens
arbejdsbelastninger
arbejdsbelastningerne
arbejdsbelastningernes
arbejdsbelastningers
arbejdsbelastnings
arbejdsbetingede
arbejdsbetingedere
arbejdsbetingederes
arbejdsbetingedes
arbejdsbetingedest
arbejdsbetingedeste
arbejdsbetingedestes
arbejdsbetingelse
arbejdsbetingelsen
arbejdsbetingelsens
arbejdsbetingelser
arbejdsbetingelserne
arbejdsbetingelsernes
arbejdsbetingelsers
arbejdsbetingelses
arbejdsbetinget
arbejdsbetingets
arbejdsbi
arbejdsbien
arbejdsbiens
arbejdsbier
arbejdsbierne
arbejdsbiernes
arbejdsbiers
arbejdsbis
arbejdsbog
arbejdsbogen
arbejdsbogens
arbejdsbogs
arbejdsbord
arbejdsborde
arbejdsbordene
arbejdsbordenes
arbejdsbordes
arbejdsbordet
arbejdsbordets
arbejdsbords
arbejdsbukser
arbejdsbukserne
arbejdsbuksernes
arbejdsbuksers
arbejdsbyrde
arbejdsbyrden
arbejdsbyrdens
arbejdsbyrder
arbejdsbyrderne
arbejdsbyrdernes
arbejdsbyrders
arbejdsbyrdes
arbejdsbøger
arbejdsbøgerne
arbejdsbøgernes
arbejdsbøgers
arbejdsdag
arbejdsdage
arbejdsdagen
arbejdsdagene
arbejdsdagenes
arbejdsdagens
arbejdsdages
arbejdsdags
arbejdsdeling
arbejdsdelingen
arbejdsdelingens
arbejdsdelinger
arbejdsdelingerne
arbejdsdelingernes
arbejdsdelingers
arbejdsdelings
arbejdsdisciplin
arbejdsdisciplinen
arbejdsdisciplinens
arbejdsdisciplins
arbejdsdragt
arbejdsdragten
arbejdsdragtens
arbejdsdragter
arbejdsdragterne
arbejdsdragternes
arbejdsdragters
arbejdsdragts
arbejdsdreng
arbejdsdrenge
arbejdsdrengen
arbejdsdrengene
arbejdsdrengenes
arbejdsdrengens
arbejdsdrenges
arbejdsdrengs
arbejdsduelig
arbejdsduelige
arbejdsdueligere
arbejdsdueligeres
arbejdsdueliges
arbejdsdueligs
arbejdsdueligst
arbejdsdueligste
arbejdsdueligstes
arbejdsdueligt
arbejdsdueligts
arbejdsdygtig
arbejdsdygtige
arbejdsdygtigere
arbejdsdygtigeres
arbejdsdygtiges
arbejdsdygtigs
arbejdsdygtigst
arbejdsdygtigste
arbejdsdygtigstes
arbejdsdygtigt
arbejdsdygtigts
arbejdsdyr
arbejdsdyrene
arbejdsdyrenes
arbejdsdyret
arbejdsdyrets
arbejdsdyrs
arbejdserfaring
arbejdserfaringen
arbejdserfaringens
arbejdserfaringer
arbejdserfaringerne
arbejdserfaringernes
arbejdserfaringers
arbejdserfarings
arbejdsevne
arbejdsevnen
arbejdsevnens
arbejdsevner
arbejdsevnerne
arbejdsevnernes
arbejdsevners
arbejdsevnes
arbejdsfelt
arbejdsfelter
arbejdsfelterne
arbejdsfelternes
arbejdsfelters
arbejdsfeltet
arbejdsfeltets
arbejdsfelts
arbejdsfolk
arbejdsfolkene
arbejdsfolkenes
arbejdsfolks
arbejdsfordeling
arbejdsfordelingen
arbejdsfordelingens
arbejdsfordelinger
arbejdsfordelingerne
arbejdsfordelingernes
arbejdsfordelingers
arbejdsfordelings
arbejdsforhold
arbejdsforholdene
arbejdsforholdenes
arbejdsforholdet
arbejdsforholdets
arbejdsforholds
arbejdsform
arbejdsformand
arbejdsformanden
arbejdsformandens
arbejdsformands
arbejdsformen
arbejdsformens
arbejdsformer
arbejdsformerne
arbejdsformernes
arbejdsformers
arbejdsformidler
arbejdsformidlere
arbejdsformidleren
arbejdsformidlerens
arbejdsformidleres
arbejdsformidlerne
arbejdsformidlernes
arbejdsformidlers
arbejdsformidling
arbejdsformidlingen
arbejdsformidlingens
arbejdsformidlinger
arbejdsformidlingerne
arbejdsformidlingernes
arbejdsformidlingers
arbejdsformidlings
arbejdsformidlingskontor
arbejdsformidlingskontorer
arbejdsformidlingskontorerne
arbejdsformidlingskontorernes
arbejdsformidlingskontorers
arbejdsformidlingskontoret
arbejdsformidlingskontorets
arbejdsformidlingskontors
arbejdsforms
arbejdsformænd
arbejdsformændene
arbejdsformændenes
arbejdsformænds
arbejdsfortjeneste
arbejdsfortjenesten
arbejdsfortjenestens
arbejdsfortjenester
arbejdsfortjenesterne
arbejdsfortjenesternes
arbejdsfortjenesters
arbejdsfortjenestes
arbejdsfred
arbejdsfreden
arbejdsfredens
arbejdsfreds
arbejdsfri
arbejdsfrie
arbejdsfriere
arbejdsfrieres
arbejdsfries
arbejdsfriest
arbejdsfrieste
arbejdsfriestes
arbejdsfrihed
arbejdsfriheden
arbejdsfrihedens
arbejdsfriheds
arbejdsfris
arbejdsfrit
arbejdsfrits
arbejdsfrokost
arbejdsfrokosten
arbejdsfrokostens
arbejdsfrokoster
arbejdsfrokosterne
arbejdsfrokosternes
arbejdsfrokosters
arbejdsfrokosts
arbejdsfunktion
arbejdsfunktionen
arbejdsfunktionens
arbejdsfunktioner
arbejdsfunktionerne
arbejdsfunktionernes
arbejdsfunktioners
arbejdsfunktions
arbejdsfælle
arbejdsfællen
arbejdsfællens
arbejdsfæller
arbejdsfællerne
arbejdsfællernes
arbejdsfællers
arbejdsfælles
arbejdsfællesskab
arbejdsfællesskaber
arbejdsfællesskaberne
arbejdsfællesskabernes
arbejdsfællesskabers
arbejdsfællesskabet
arbejdsfællesskabets
arbejdsfællesskabs
arbejdsfør
arbejdsføre
arbejdsførere
arbejdsføreres
arbejdsføres
arbejdsførest
arbejdsføreste
arbejdsførestes
arbejdsførs
arbejdsført
arbejdsførts
arbejdsgang
arbejdsgangen
arbejdsgangens
arbejdsgangs
arbejdsgiver
arbejdsgiverafgift
arbejdsgiverafgiften
arbejdsgiverafgiftens
arbejdsgiverafgifter
arbejdsgiverafgifterne
arbejdsgiverafgifternes
arbejdsgiverafgifters
arbejdsgiverafgifts
arbejdsgiverbidrag
arbejdsgiverbidragene
arbejdsgiverbidragenes
arbejdsgiverbidraget
arbejdsgiverbidragets
arbejdsgiverbidrags
arbejdsgivere
arbejdsgiveren
arbejdsgiverens
arbejdsgiveres
arbejdsgiverforening
arbejdsgiverforeningen
arbejdsgiverforeningens
arbejdsgiverforeninger
arbejdsgiverforeningerne
arbejdsgiverforeningernes
arbejdsgiverforeningers
arbejdsgiverforenings
arbejdsgiverne
arbejdsgivernes
arbejdsgiverorganisation
arbejdsgiverorganisationen
arbejdsgiverorganisationens
arbejdsgiverorganisationer
arbejdsgiverorganisationerne
arbejdsgiverorganisationernes
arbejdsgiverorganisationers
arbejdsgiverorganisations
arbejdsgivers
arbejdsgiverside
arbejdsgiversiden
arbejdsgiversidens
arbejdsgiversider
arbejdsgiversiderne
arbejdsgiversidernes
arbejdsgiversiders
arbejdsgiversides
arbejdsglæde
arbejdsglæden
arbejdsglædens
arbejdsglæder
arbejdsglæderne
arbejdsglædernes
arbejdsglæders
arbejdsglædes
arbejdsgrundlag
arbejdsgrundlagene
arbejdsgrundlagenes
arbejdsgrundlaget
arbejdsgrundlagets
arbejdsgrundlags
arbejdsgruppe
arbejdsgruppen
arbejdsgruppens
arbejdsgrupper
arbejdsgrupperne
arbejdsgruppernes
arbejdsgruppers
arbejdsgruppes
arbejdshandske
arbejdshandsken
arbejdshandskens
arbejdshandsker
arbejdshandskerne
arbejdshandskernes
arbejdshandskers
arbejdshandskes
arbejdshest
arbejdsheste
arbejdshesten
arbejdshestene
arbejdshestenes
arbejdshestens
arbejdshestes
arbejdshests
arbejdshold
arbejdsholdene
arbejdsholdenes
arbejdsholdet
arbejdsholdets
arbejdsholds
arbejdshygiejne
arbejdshygiejnen
arbejdshygiejnens
arbejdshygiejnes
arbejdshygiejnisk
arbejdshygiejniske
arbejdshygiejniskes
arbejdshygiejnisks
arbejdshypotese
arbejdshypotesen
arbejdshypotesens
arbejdshypoteser
arbejdshypoteserne
arbejdshypotesernes
arbejdshypotesers
arbejdshypoteses
arbejdshæfte
arbejdshæfter
arbejdshæfterne
arbejdshæfternes
arbejdshæfters
arbejdshæftes
arbejdshæftet
arbejdshæftets
arbejdshøjde
arbejdshøjden
arbejdshøjdens
arbejdshøjder
arbejdshøjderne
arbejdshøjdernes
arbejdshøjders
arbejdshøjdes
arbejdsindkomst
arbejdsindkomsten
arbejdsindkomstens
arbejdsindkomster
arbejdsindkomsterne
arbejdsindkomsternes
arbejdsindkomsters
arbejdsindkomsts
arbejdsindsats
arbejdsindsats'
arbejdsindsatsen
arbejdsindsatsens
arbejdsindsatser
arbejdsindsatserne
arbejdsindsatsernes
arbejdsindsatsers
arbejdsindsatses
arbejdsindsats's
arbejdsintensiv
arbejdsintensive
arbejdsintensivere
arbejdsintensiveres
arbejdsintensives
arbejdsintensivest
arbejdsintensiveste
arbejdsintensivestes
arbejdsintensivs
arbejdsintensivt
arbejdsintensivts
arbejdsiver
arbejdsiveren
arbejdsiverens
arbejdsivers
arbejdsivrig
arbejdsivrige
arbejdsivrigere
arbejdsivrigeres
arbejdsivriges
arbejdsivrigs
arbejdsivrigst
arbejdsivrigste
arbejdsivrigstes
arbejdsivrigt
arbejdsivrigts
arbejdskammerat
arbejdskammeraten
arbejdskammeratens
arbejdskammerater
arbejdskammeraterne
arbejdskammeraternes
arbejdskammeraters
arbejdskammerats
arbejdskamp
arbejdskampe
arbejdskampen
arbejdskampene
arbejdskampenes
arbejdskampens
arbejdskampes
arbejdskamps
arbejdskendskab
arbejdskendskabet
arbejdskendskabets
arbejdskendskabs
arbejdsklima
arbejdsklimaer
arbejdsklimaerne
arbejdsklimaernes
arbejdsklimaers
arbejdsklimaet
arbejdsklimaets
arbejdsklimas
arbejdskollega
arbejdskollegaen
arbejdskollegaens
arbejdskollegaer
arbejdskollegaerne
arbejdskollegaernes
arbejdskollegaers
arbejdskollegas
arbejdskolleger
arbejdskollegerne
arbejdskollegernes
arbejdskollegers
arbejdskollektiv
arbejdskollektiver
arbejdskollektiverne
arbejdskollektivernes
arbejdskollektivers
arbejdskollektivet
arbejdskollektivets
arbejdskollektivs
arbejdskonflikt
arbejdskonflikten
arbejdskonfliktens
arbejdskonflikter
arbejdskonflikterne
arbejdskonflikternes
arbejdskonflikters
arbejdskonflikts
arbejdskonsulent
arbejdskonsulenten
arbejdskonsulentens
arbejdskonsulenter
arbejdskonsulenterne
arbejdskonsulenternes
arbejdskonsulenters
arbejdskonsulents
arbejdskraft
arbejdskraften
arbejdskraftens
arbejdskraftintensiv
arbejdskraftintensive
arbejdskraftintensivere
arbejdskraftintensiveres
arbejdskraftintensives
arbejdskraftintensivest
arbejdskraftintensiveste
arbejdskraftintensivestes
arbejdskraftintensivs
arbejdskraftintensivt
arbejdskraftintensivts
arbejdskraftmangel
arbejdskraftmangelen
arbejdskraftmangelens
arbejdskraftmangels
arbejdskraftmanglen
arbejdskraftmanglens
arbejdskraftmangler
arbejdskraftmanglerne
arbejdskraftmanglernes
arbejdskraftmanglers
arbejdskraftreserve
arbejdskraftreserven
arbejdskraftreservens
arbejdskraftreserver
arbejdskraftreserverne
arbejdskraftreservernes
arbejdskraftreservers
arbejdskraftreserves
arbejdskrafts
arbejdskrav
arbejdskravene
arbejdskravenes
arbejdskravet
arbejdskravets
arbejdskravs
arbejdskrævende
arbejdskrævendes
arbejdslager
arbejdslagere
arbejdslageres
arbejdslageret
arbejdslagerets
arbejdslagerne
arbejdslagernes
arbejdslagers
arbejdslagre
arbejdslagrene
arbejdslagrenes
arbejdslagres
arbejdslampe
arbejdslampen
arbejdslampens
arbejdslamper
arbejdslamperne
arbejdslampernes
arbejdslampers
arbejdslampes
arbejdsleder
arbejdsledere
arbejdslederen
arbejdslederens
arbejdslederes
arbejdslederne
arbejdsledernes
arbejdsleders
arbejdsledig
arbejdsledige
arbejdsledigere
arbejdsledigeres
arbejdslediges
arbejdsledigs
arbejdsledigst
arbejdsledigste
arbejdsledigstes
arbejdsledigt
arbejdsledigts
arbejdslegat
arbejdslegater
arbejdslegaterne
arbejdslegaternes
arbejdslegaters
arbejdslegatet
arbejdslegatets
arbejdslegats
arbejdslejr
arbejdslejre
arbejdslejren
arbejdslejrene
arbejdslejrenes
arbejdslejrens
arbejdslejres
arbejdslejrs
arbejdsliv
arbejdslivene
arbejdslivenes
arbejdslivet
arbejdslivets
arbejdslivs
arbejdslyst
arbejdslysten
arbejdslystens
arbejdslyster
arbejdslysterne
arbejdslysternes
arbejdslysters
arbejdslysts
arbejdslønning
arbejdslønningen
arbejdslønningens
arbejdslønninger
arbejdslønningerne
arbejdslønningernes
arbejdslønningers
arbejdslønnings
arbejdsløs
arbejdsløs'
arbejdsløse
arbejdsløsere
arbejdsløseres
arbejdsløses
arbejdsløsest
arbejdsløseste
arbejdsløsestes
arbejdsløshed
arbejdsløsheden
arbejdsløshedens
arbejdsløsheds
arbejdsløshedsforsikr
arbejdsløshedsforsikre
arbejdsløshedsforsikrede
arbejdsløshedsforsikredes
arbejdsløshedsforsikrende
arbejdsløshedsforsikrendes
arbejdsløshedsforsikrer
arbejdsløshedsforsikres
arbejdsløshedsforsikret
arbejdsløshedsforsikrets
arbejdsløshedsforsikring
arbejdsløshedsforsikringen
arbejdsløshedsforsikringens
arbejdsløshedsforsikringer
arbejdsløshedsforsikringerne
arbejdsløshedsforsikringernes
arbejdsløshedsforsikringers
arbejdsløshedsforsikrings
arbejdsløshedskasse
arbejdsløshedskassen
arbejdsløshedskassens
arbejdsløshedskasser
arbejdsløshedskasserne
arbejdsløshedskassernes
arbejdsløshedskassers
arbejdsløshedskasses
arbejdsløshedsområde
arbejdsløshedsområder
arbejdsløshedsområderne
arbejdsløshedsområdernes
arbejdsløshedsområders
arbejdsløshedsområdes
arbejdsløshedsområdet
arbejdsløshedsområdets
arbejdsløshedsprojekt
arbejdsløshedsprojekter
arbejdsløshedsprojekterne
arbejdsløshedsprojekternes
arbejdsløshedsprojekters
arbejdsløshedsprojektet
arbejdsløshedsprojektets
arbejdsløshedsprojekts
arbejdsløshedssituation
arbejdsløshedssituationen
arbejdsløshedssituationens
arbejdsløshedssituationer
arbejdsløshedssituationerne
arbejdsløshedssituationernes
arbejdsløshedssituationers
arbejdsløshedssituations
arbejdsløshedsskabende
arbejdsløshedsskabendes
arbejdsløshedsstatistik
arbejdsløshedsstatistikken
arbejdsløshedsstatistikkens
arbejdsløshedsstatistikker
arbejdsløshedsstatistikkerne
arbejdsløshedsstatistikkernes
arbejdsløshedsstatistikkers
arbejdsløshedsstatistiks
arbejdsløshedstal
arbejdsløshedstallene
arbejdsløshedstallenes
arbejdsløshedstallet
arbejdsløshedstallets
arbejdsløshedstals
arbejdsløshedsunderstøttelse
arbejdsløshedsunderstøttelsen
arbejdsløshedsunderstøttelsens
arbejdsløshedsunderstøttelser
arbejdsløshedsunderstøttelserne
arbejdsløshedsunderstøttelsernes
arbejdsløshedsunderstøttelsers
arbejdsløshedsunderstøttelses
arbejdsløshedsø
arbejdsløshedsøen
arbejdsløshedsøens
arbejdsløshedsøer
arbejdsløshedsøerne
arbejdsløshedsøernes
arbejdsløshedsøers
arbejdsløshedsøs
arbejdsløs's
arbejdsløst
arbejdsløsts
arbejdsmand
arbejdsmanden
arbejdsmandens
arbejdsmands
arbejdsmangel
arbejdsmangelen
arbejdsmangelens
arbejdsmangels
arbejdsmanglen
arbejdsmanglens
arbejdsmangler
arbejdsmanglerne
arbejdsmanglernes
arbejdsmanglers
arbejdsmark
arbejdsmarked
arbejdsmarkeder
arbejdsmarkederne
arbejdsmarkedernes
arbejdsmarkeders
arbejdsmarkedet
arbejdsmarkedets
arbejdsmarkeds
arbejdsmarkedsbidrag
arbejdsmarkedsbidragene
arbejdsmarkedsbidragenes
arbejdsmarkedsbidraget
arbejdsmarkedsbidragets
arbejdsmarkedsbidrags
arbejdsmarkedsnævn
arbejdsmarkedsnævnene
arbejdsmarkedsnævnenes
arbejdsmarkedsnævnet
arbejdsmarkedsnævnets
arbejdsmarkedsnævns
arbejdsmarkedspension
arbejdsmarkedspensionen
arbejdsmarkedspensionens
arbejdsmarkedspensioner
arbejdsmarkedspensionerne
arbejdsmarkedspensionernes
arbejdsmarkedspensioners
arbejdsmarkedspensions
arbejdsmarkedspolitik
arbejdsmarkedspolitikken
arbejdsmarkedspolitikkens
arbejdsmarkedspolitikker
arbejdsmarkedspolitikkerne
arbejdsmarkedspolitikkernes
arbejdsmarkedspolitikkers
arbejdsmarkedspolitiks
arbejdsmarkedspolitisk
arbejdsmarkedspolitiske
arbejdsmarkedspolitiskes
arbejdsmarkedspolitisks
arbejdsmarkedsuddannelse
arbejdsmarkedsuddannelsen
arbejdsmarkedsuddannelsens
arbejdsmarkedsuddannelser
arbejdsmarkedsuddannelserne
arbejdsmarkedsuddannelsernes
arbejdsmarkedsuddannelsers
arbejdsmarkedsuddannelses
arbejdsmarken
arbejdsmarkens
arbejdsmarker
arbejdsmarkerne
arbejdsmarkernes
arbejdsmarkers
arbejdsmarks
arbejdsmaskine
arbejdsmaskinen
arbejdsmaskinens
arbejdsmaskiner
arbejdsmaskinerne
arbejdsmaskinernes
arbejdsmaskiners
arbejdsmaskines
arbejdsmateriale
arbejdsmaterialer
arbejdsmaterialerne
arbejdsmaterialernes
arbejdsmaterialers
arbejdsmateriales
arbejdsmaterialet
arbejdsmaterialets
arbejdsmedicin
arbejdsmedicinen
arbejdsmedicinens
arbejdsmediciner
arbejdsmediciner
arbejdsmedicinere
arbejdsmedicineren
arbejdsmedicinerens
arbejdsmedicineres
arbejdsmedicinerne
arbejdsmedicinerne
arbejdsmedicinernes
arbejdsmedicinernes
arbejdsmediciners
arbejdsmediciners
arbejdsmedicins
arbejdsmedicinsk
arbejdsmedicinske
arbejdsmedicinskes
arbejdsmedicinsks
arbejdsmetode
arbejdsmetoden
arbejdsmetodens
arbejdsmetoder
arbejdsmetoderne
arbejdsmetodernes
arbejdsmetoders
arbejdsmetodes
arbejdsmiljø
arbejdsmiljøer
arbejdsmiljøerne
arbejdsmiljøernes
arbejdsmiljøers
arbejdsmiljøet
arbejdsmiljøets
arbejdsmiljømæssig
arbejdsmiljømæssige
arbejdsmiljømæssigere
arbejdsmiljømæssigeres
arbejdsmiljømæssiges
arbejdsmiljømæssigs
arbejdsmiljømæssigst
arbejdsmiljømæssigste
arbejdsmiljømæssigstes
arbejdsmiljømæssigt
arbejdsmiljømæssigts
arbejdsmiljøs
arbejdsminister
arbejdsministeren
arbejdsministerens
arbejdsministerier
arbejdsministerierne
arbejdsministeriernes
arbejdsministeriers
arbejdsministeriet
arbejdsministeriets
arbejdsministerium
arbejdsministeriums
arbejdsministers
arbejdsministre
arbejdsministrene
arbejdsministrenes
arbejdsministres
arbejdsmodel
arbejdsmodellen
arbejdsmodellens
arbejdsmodeller
arbejdsmodellerne
arbejdsmodellernes
arbejdsmodellers
arbejdsmodels
arbejdsmoral
arbejdsmoralen
arbejdsmoralens
arbejdsmorals
arbejdsmænd
arbejdsmændene
arbejdsmændenes
arbejdsmænds
arbejdsmængde
arbejdsmængden
arbejdsmængdens
arbejdsmængder
arbejdsmængderne
arbejdsmængdernes
arbejdsmængders
arbejdsmængdes
arbejdsmønster
arbejdsmønsteret
arbejdsmønsterets
arbejdsmønsters
arbejdsmønstre
arbejdsmønstrene
arbejdsmønstrenes
arbejdsmønstres
arbejdsmønstret
arbejdsmønstrets
arbejdsmåde
arbejdsmåden
arbejdsmådens
arbejdsmåder
arbejdsmåderne
arbejdsmådernes
arbejdsmåders
arbejdsmådes
arbejdsnarkoman
arbejdsnarkomanen
arbejdsnarkomanens
arbejdsnarkomaner
arbejdsnarkomanerne
arbejdsnarkomanernes
arbejdsnarkomaners
arbejdsnarkomani
arbejdsnarkomanien
arbejdsnarkomaniens
arbejdsnarkomanis
arbejdsnarkomans
arbejdsnedlæggelse
arbejdsnedlæggelsen
arbejdsnedlæggelsens
arbejdsnedlæggelser
arbejdsnedlæggelserne
arbejdsnedlæggelsernes
arbejdsnedlæggelsers
arbejdsnedlæggelses
arbejdsnotat
arbejdsnotater
arbejdsnotaterne
arbejdsnotaternes
arbejdsnotaters
arbejdsnotatet
arbejdsnotatets
arbejdsnotats
arbejdsom
arbejdsomhed
arbejdsomheden
arbejdsomhedens
arbejdsomheds
arbejdsomme
arbejdsommere
arbejdsommeres
arbejdsommes
arbejdsområde
arbejdsområder
arbejdsområderne
arbejdsområdernes
arbejdsområders
arbejdsområdes
arbejdsområdet
arbejdsområdets
arbejdsoms
arbejdsomst
arbejdsomste
arbejdsomstes
arbejdsomt
arbejdsomts
arbejdsopgave
arbejdsopgaven
arbejdsopgavens
arbejdsopgaver
arbejdsopgaverne
arbejdsopgavernes
arbejdsopgavers
arbejdsopgaves
arbejdsophør
arbejdsophørene
arbejdsophørenes
arbejdsophøret
arbejdsophørets
arbejdsophørs
arbejdsorganisation
arbejdsorganisationen
arbejdsorganisationens
arbejdsorganisationer
arbejdsorganisationerne
arbejdsorganisationernes
arbejdsorganisationers
arbejdsorganisations
arbejdspapir
arbejdspapirer
arbejdspapirerne
arbejdspapirernes
arbejdspapirers
arbejdspapiret
arbejdspapirets
arbejdspapirs
arbejdsplads
arbejdsplads'
arbejdspladsen
arbejdspladsens
arbejdspladser
arbejdspladserne
arbejdspladsernes
arbejdspladsers
arbejdspladses
arbejdsplads's
arbejdsplan
arbejdsplanen
arbejdsplanens
arbejdsplaner
arbejdsplanerne
arbejdsplanernes
arbejdsplaners
arbejdsplans
arbejdspligt
arbejdspligten
arbejdspligtens
arbejdspligter
arbejdspligterne
arbejdspligternes
arbejdspligters
arbejdspligts
arbejdspres
arbejdspres'
arbejdspreses
arbejdspres's
arbejdspressene
arbejdspressenes
arbejdspresset
arbejdspressets
arbejdsproces
arbejdsproces'
arbejdsproceses
arbejdsproces's
arbejdsprocessen
arbejdsprocessens
arbejdsprocesser
arbejdsprocesserne
arbejdsprocessernes
arbejdsprocessers
arbejdsprogram
arbejdsprogrammer
arbejdsprogrammerne
arbejdsprogrammernes
arbejdsprogrammers
arbejdsprogrammet
arbejdsprogrammets
arbejdsprograms
arbejdspræstation
arbejdspræstationen
arbejdspræstationens
arbejdspræstationer
arbejdspræstationerne
arbejdspræstationernes
arbejdspræstationers
arbejdspræstations
arbejdspsykologi
arbejdspsykologien
arbejdspsykologiens
arbejdspsykologier
arbejdspsykologierne
arbejdspsykologiernes
arbejdspsykologiers
arbejdspsykologis
arbejdsredskab
arbejdsredskaber
arbejdsredskaberne
arbejdsredskabernes
arbejdsredskabers
arbejdsredskabet
arbejdsredskabets
arbejdsredskabs
arbejdsret
arbejdsretlig
arbejdsretlige
arbejdsretligere
arbejdsretligeres
arbejdsretliges
arbejdsretligs
arbejdsretligst
arbejdsretligste
arbejdsretligstes
arbejdsretligt
arbejdsretligts
arbejdsrets
arbejdsretten
arbejdsrettens
arbejdsro
arbejdsroen
arbejdsroens
arbejdsros
arbejdsrum
arbejdsrummene
arbejdsrummenes
arbejdsrummet
arbejdsrummets
arbejdsrums
arbejdssikkerhed
arbejdssikkerheden
arbejdssikkerhedens
arbejdssikkerheds
arbejdssituation
arbejdssituationen
arbejdssituationens
arbejdssituationer
arbejdssituationerne
arbejdssituationernes
arbejdssituationers
arbejdssituations
arbejdsskade
arbejdsskadede
arbejdsskadedere
arbejdsskadederes
arbejdsskadedes
arbejdsskadedest
arbejdsskadedeste
arbejdsskadedestes
arbejdsskadeforsikring
arbejdsskadeforsikringen
arbejdsskadeforsikringens
arbejdsskadeforsikringer
arbejdsskadeforsikringerne
arbejdsskadeforsikringernes
arbejdsskadeforsikringers
arbejdsskadeforsikrings
arbejdsskaden
arbejdsskadens
arbejdsskader
arbejdsskaderne
arbejdsskadernes
arbejdsskaders
arbejdsskades
arbejdsskadet
arbejdsskadets
arbejdsskjorte
arbejdsskjorten
arbejdsskjortens
arbejdsskjorter
arbejdsskjorterne
arbejdsskjorternes
arbejdsskjorters
arbejdsskjortes
arbejdssky
arbejdsskys
arbejdssociologi
arbejdssociologien
arbejdssociologiens
arbejdssociologier
arbejdssociologierne
arbejdssociologiernes
arbejdssociologiers
arbejdssociologis
arbejdssprog
arbejdssproget
arbejdssprogets
arbejdssprogs
arbejdsstandsning
arbejdsstandsningen
arbejdsstandsningens
arbejdsstandsnings
arbejdsstation
arbejdsstationen
arbejdsstationens
arbejdsstationer
arbejdsstationerne
arbejdsstationernes
arbejdsstationers
arbejdsstations
arbejdssted
arbejdssteder
arbejdsstederne
arbejdsstedernes
arbejdssteders
arbejdsstedet
arbejdsstedets
arbejdssteds
arbejdsstilling
arbejdsstillingen
arbejdsstillingens
arbejdsstillings
arbejdsstol
arbejdsstole
arbejdsstolen
arbejdsstolene
arbejdsstolenes
arbejdsstolens
arbejdsstoles
arbejdsstols
arbejdsstyrke
arbejdsstyrken
arbejdsstyrkens
arbejdsstyrker
arbejdsstyrkerne
arbejdsstyrkernes
arbejdsstyrkers
arbejdsstyrkes
arbejdssøgende
arbejdssøgendes
arbejdstager
arbejdstagere
arbejdstageren
arbejdstagerens
arbejdstageres
arbejdstagerne
arbejdstagernes
arbejdstagers
arbejdstakt
arbejdstakten
arbejdstaktens
arbejdstakter
arbejdstakterne
arbejdstakternes
arbejdstakters
arbejdstakts
arbejdstegning
arbejdstegningen
arbejdstegningens
arbejdstegnings
arbejdstempi
arbejdstempiene
arbejdstempienes
arbejdstempis
arbejdstempo
arbejdstempoer
arbejdstempoerne
arbejdstempoernes
arbejdstempoers
arbejdstempoet
arbejdstempoets
arbejdstempos
arbejdstid
arbejdstiden
arbejdstidens
arbejdstider
arbejdstiderne
arbejdstidernes
arbejdstiders
arbejdstids
arbejdstilbud
arbejdstilbuddene
arbejdstilbuddenes
arbejdstilbuddet
arbejdstilbuddets
arbejdstilbudene
arbejdstilbudenes
arbejdstilbudet
arbejdstilbudets
arbejdstilbuds
arbejdstilladelse
arbejdstilladelsen
arbejdstilladelsens
arbejdstilladelser
arbejdstilladelserne
arbejdstilladelsernes
arbejdstilladelsers
arbejdstilladelses
arbejdstime
arbejdstimen
arbejdstimens
arbejdstimer
arbejdstimerne
arbejdstimernes
arbejdstimers
arbejdstimes
arbejdstitel
arbejdstitels
arbejdstitlen
arbejdstitlens
arbejdstitler
arbejdstitlerne
arbejdstitlernes
arbejdstitlers
arbejdstjeneste
arbejdstjenesten
arbejdstjenestens
arbejdstjenester
arbejdstjenesterne
arbejdstjenesternes
arbejdstjenesters
arbejdstjenestes
arbejdstøj
arbejdstøjen
arbejdstøjens
arbejdstøjs
arbejdsudvalg
arbejdsudvalgene
arbejdsudvalgenes
arbejdsudvalget
arbejdsudvalgets
arbejdsudvalgs
arbejdsudygtig
arbejdsudygtige
arbejdsudygtigere
arbejdsudygtigeres
arbejdsudygtiges
arbejdsudygtigs
arbejdsudygtigst
arbejdsudygtigste
arbejdsudygtigstes
arbejdsudygtigt
arbejdsudygtigts
arbejdsuge
arbejdsugen
arbejdsugens
arbejdsuger
arbejdsugerne
arbejdsugernes
arbejdsugers
arbejdsuges
arbejdsulykke
arbejdsulykken
arbejdsulykkens
arbejdsulykker
arbejdsulykkerne
arbejdsulykkernes
arbejdsulykkers
arbejdsulykkes
arbejdsuniform
arbejdsuniformen
arbejdsuniformens
arbejdsuniformer
arbejdsuniformerne
arbejdsuniformernes
arbejdsuniformers
arbejdsuniforms
arbejdsvane
arbejdsvanen
arbejdsvanens
arbejdsvaner
arbejdsvanerne
arbejdsvanernes
arbejdsvaners
arbejdsvanes
arbejdsvilkår
arbejdsvilkårene
arbejdsvilkårenes
arbejdsvilkåret
arbejdsvilkårets
arbejdsvilkårs
arbejdsvogn
arbejdsvogne
arbejdsvognen
arbejdsvognene
arbejdsvognenes
arbejdsvognens
arbejdsvognes
arbejdsvogns
arbejdsvægring
arbejdsvægringen
arbejdsvægringens
arbejdsvægringer
arbejdsvægringerne
arbejdsvægringernes
arbejdsvægringers
arbejdsvægrings
arbejdsværelse
arbejdsværelser
arbejdsværelserne
arbejdsværelsernes
arbejdsværelsers
arbejdsværelses
arbejdsværelset
arbejdsværelsets
arbejdsydelse
arbejdsydelsen
arbejdsydelsens
arbejdsydelser
arbejdsydelserne
arbejdsydelsernes
arbejdsydelsers
arbejdsydelses
arbejdsår
arbejdsårene
arbejdsårenes
arbejdsåret
arbejdsårets
arbejdsårs
arbitrage
arbitragen
arbitragens
arbitrages
arbitrær
arbitrære
arbitrærere
arbitræreres
arbitræres
arbitrærest
arbitræreste
arbitrærestes
arbitrærs
arbitrært
arbitrærts
arboret
arboreter
arboreterne
arboreternes
arboreters
arboretet
arboretets
arborets
ard
ardannelse
ardannelsen
ardannelsens
ardannelser
ardannelserne
ardannelsernes
ardannelsers
ardannelses
arden
ardens
arder
arderne
ardernes
arders
ards
areal
arealenhed
arealenheden
arealenhedens
arealenheder
arealenhederne
arealenhedernes
arealenheders
arealenheds
arealer
arealerne
arealernes
arealers
arealet
arealets
arealmæssig
arealmæssige
arealmæssigere
arealmæssigeres
arealmæssiges
arealmæssigs
arealmæssigst
arealmæssigste
arealmæssigstes
arealmæssigt
arealmæssigts
arealreservation
arealreservationen
arealreservationens
arealreservationer
arealreservationerne
arealreservationernes
arealreservationers
arealreservations
areals
aren
arena
arenaen
arenaens
arenaer
arenaerne
arenaernes
arenaers
arenas
arene
arenes
arens
arg
arge
argentiner
argentinere
argentineren
argentinerens
argentineres
argentinerne
argentinernes
argentiners
argentinsk
argentinske
argentinskes
argentinsks
argere
argeres
arges
argest
argeste
argestes
argon
argonet
argonets
argons
args
argt
argts
argument
argumentation
argumentationen
argumentationens
argumentationer
argumentationerne
argumentationernes
argumentationers
argumentations
argumentatorisk
argumentatoriske
argumentatoriskes
argumentatorisks
argumenter
argumenter
argumentere
argumenterede
argumenteredes
argumenterende
argumenterendes
argumenterer
argumenteres
argumenteret
argumenterets
argumentering
argumenteringen
argumenteringens
argumenteringer
argumenteringerne
argumenteringernes
argumenteringers
argumenterings
argumenterne
argumenternes
argumenters
argumentet
argumentets
arguments
arie
arien
ariens
arier
arier
arierattest
arierattesten
arierattestens
arierattester
arierattesterne
arierattesternes
arierattesters
arierattests
ariere
arieren
arierens
arieres
arierne
arierne
ariernes
ariernes
ariers
ariers
aries
arilds
arisk
ariske
ariskes
arisks
aristokrat
aristokraten
aristokratens
aristokrater
aristokraterne
aristokraternes
aristokraters
aristokrati
aristokratier
aristokratierne
aristokratiernes
aristokratiers
aristokratiet
aristokratiets
aristokratis
aristokratisk
aristokratiske
aristokratiskes
aristokratisks
aristokratisme
aristokratismen
aristokratismens
aristokratismes
aristokrats
aristotelisk
aristoteliske
aristoteliskes
aristotelisks
aritmetik
aritmetikken
aritmetikkens
aritmetikker
aritmetikkerne
aritmetikkernes
aritmetikkers
aritmetiks
aritmetisk
aritmetiske
aritmetiskes
aritmetisks
ark
ark
arkade
arkaden
arkadens
arkader
arkaderne
arkadernes
arkaders
arkades
arkadisk
arkadiske
arkadiskes
arkadisks
arkaisk
arkaiske
arkaiskes
arkaisks
arkaisme
arkaismen
arkaismens
arkaismer
arkaismerne
arkaismernes
arkaismers
arkaismes
arkaistisk
arkaistiske
arkaistiskes
arkaistisks
arken
arkene
arkenes
arkens
arker
arkerne
arkernes
arkers
arket
arkets
arketype
arketypen
arketypens
arketyper
arketyperne
arketypernes
arketypers
arketypes
arketypisk
arketypiske
arketypiskes
arketypisks
arkføder
arkfødere
arkføderen
arkføderens
arkføderes
arkføderne
arkfødernes
arkføders
arkipelag
arkipelager
arkipelagerne
arkipelagernes
arkipelagers
arkipelaget
arkipelagets
arkipelags
arkitekt
arkitekten
arkitektens
arkitekter
arkitekterne
arkitekternes
arkitekters
arkitektfirma
arkitektfirmaer
arkitektfirmaerne
arkitektfirmaernes
arkitektfirmaers
arkitektfirmaet
arkitektfirmaets
arkitektfirmas
arkitektkonkurrence
arkitektkonkurrencen
arkitektkonkurrencens
arkitektkonkurrencer
arkitektkonkurrencerne
arkitektkonkurrencernes
arkitektkonkurrencers
arkitektkonkurrences
arkitektlampe
arkitektlampen
arkitektlampens
arkitektlamper
arkitektlamperne
arkitektlampernes
arkitektlampers
arkitektlampes
arkitektonisk
arkitektoniske
arkitektoniskes
arkitektonisks
arkitekts
arkitektskole
arkitektskolen
arkitektskolens
arkitektskoler
arkitektskolerne
arkitektskolernes
arkitektskolers
arkitektskoles
arkitektstuderende
arkitektstuderenden
arkitektstuderendens
arkitektstuderender
arkitektstuderenderne
arkitektstuderendernes
arkitektstuderenders
arkitektstuderendes
arkitekttegnede
arkitekttegnedere
arkitekttegnederes
arkitekttegnedes
arkitekttegnedest
arkitekttegnedeste
arkitekttegnedestes
arkitekttegnet
arkitekttegnets
arkitekttegning
arkitekttegningen
arkitekttegningens
arkitekttegnings
arkitektur
arkitekturen
arkitekturens
arkitekturer
arkitekturerne
arkitekturernes
arkitekturers
arkitekturs
arkitekturtegning
arkitekturtegningen
arkitekturtegningens
arkitekturtegninger
arkitekturtegningerne
arkitekturtegningernes
arkitekturtegningers
arkitekturtegnings
arkitrav
arkitraven
arkitravens
arkitraver
arkitraverne
arkitravernes
arkitravers
arkitravs
arkiv
arkivalier
arkivalierne
arkivaliernes
arkivaliers
arkivalsk
arkivalske
arkivalskes
arkivalsks
arkivar
arkivaren
arkivarens
arkivarer
arkivarerne
arkivarernes
arkivarers
arkivars
arkiver
arkiver
arkivere
arkiverede
arkiveredes
arkiverende
arkiverendes
arkiverer
arkiveres
arkiveret
arkiverets
arkivering
arkiveringen
arkiveringens
arkiveringer
arkiveringerne
arkiveringernes
arkiveringers
arkiverings
arkiverne
arkivernes
arkivers
arkivet
arkivets
arkivfoto
arkivfotoene
arkivfotoenes
arkivfotoer
arkivfotoerne
arkivfotoernes
arkivfotoers
arkivfotoet
arkivfotoets
arkivfotos
arkivfotos'
arkivfotoses
arkivfotos's
arkivlov
arkivlove
arkivloven
arkivlovene
arkivlovenes
arkivlovens
arkivloves
arkivlovs
arkivs
arkivskab
arkivskabe
arkivskabene
arkivskabenes
arkivskabes
arkivskabet
arkivskabets
arkivskabs
arks
arks
arktisk
arktiske
arktiskes
arktisks
arkæolog
arkæologen
arkæologens
arkæologer
arkæologerne
arkæologernes
arkæologers
arkæologi
arkæologien
arkæologiens
arkæologis
arkæologisk
arkæologiske
arkæologiskes
arkæologisks
arkæologs
arm
arm
armÃ©
armÃ©en
armÃ©ens
armÃ©er
armÃ©erne
armÃ©ernes
armÃ©ers
armÃ©korps
armÃ©korps'
armÃ©korpsene
armÃ©korpsenes
armÃ©korpses
armÃ©korpset
armÃ©korpsets
armÃ©korps's
armÃ©s
armada
armadaen
armadaens
armadaer
armadaerne
armadaernes
armadaers
armadas
armagnac
armagnacen
armagnacens
armagnacer
armagnacerne
armagnacernes
armagnacers
armagnacs
armatur
armaturer
armaturerne
armaturernes
armaturers
armaturet
armaturets
armaturs
armbevægelse
armbevægelsen
armbevægelsens
armbevægelser
armbevægelserne
armbevægelsernes
armbevægelsers
armbevægelses
armbind
armbindene
armbindenes
armbindet
armbindets
armbinds
armbrøst
armbrøsten
armbrøstens
armbrøster
armbrøsterne
armbrøsternes
armbrøsters
armbrøsts
armbøjning
armbøjningen
armbøjningens
armbøjninger
armbøjningerne
armbøjningernes
armbøjningers
armbøjnings
armbånd
armbåndene
armbåndenes
armbåndet
armbåndets
armbånds
armbåndsur
armbåndsure
armbåndsurene
armbåndsurenes
armbåndsures
armbåndsuret
armbåndsurets
armbåndsurs
arme
arme
arme
armeen
armeens
armeer
armeerne
armeernes
armeers
armekorps
armekorps'
armekorpsene
armekorpsenes
armekorpses
armekorpset
armekorpsets
armekorps's
armen
armene
armenes
armenier
armeniere
armenieren
armenierens
armenieres
armenierne
armeniernes
armeniers
armens
armensk
armenske
armenskes
armensks
armer
armere
armere
armerede
armeredes
armerende
armerendes
armerer
armeres
armeres
armeret
armerets
armering
armeringen
armeringens
armeringer
armeringerne
armeringernes
armeringers
armerings
armeringsjern
armeringsjernet
armeringsjernets
armeringsjerns
armes
armes
armes
armest
armeste
armestes
armgang
armgangen
armgangens
armgangs
armhule
armhulen
armhulens
armhuler
armhulerne
armhulernes
armhulers
armhules
armkræfter
armkræfterne
armkræfternes
armkræfters
armlægning
armlægningen
armlægningens
armlægnings
armlæn
armlænene
armlænenes
armlænet
armlænets
armlængde
armlængden
armlængdens
armlængder
armlængderne
armlængdernes
armlængders
armlængdes
armlænke
armlænken
armlænkens
armlænker
armlænkerne
armlænkernes
armlænkers
armlænkes
armlæns
armmuskel
armmuskelen
armmuskelens
armmuskels
armmusklen
armmusklens
armmuskler
armmusklerne
armmusklernes
armmusklers
armod
armoden
armodens
armodig
armodige
armodigere
armodigeres
armodiges
armodigs
armodigst
armodigste
armodigstes
armodigt
armodigts
armods
armring
armringe
armringen
armringene
armringenes
armringens
armringes
armrings
arms
arms
armslængde
armslængden
armslængdens
armslængder
armslængderne
armslængdernes
armslængders
armslængdes
armstol
armstole
armstolen
armstolene
armstolenes
armstolens
armstoles
armstols
armsved
armsveden
armsvedens
armsveds
armsving
armsvingene
armsvingenes
armsvinget
armsvingets
armsvings
armt
armts
armvridning
armvridningen
armvridningens
armvridnings
armygrøn
armygrønne
armygrønnere
armygrønneres
armygrønnes
armygrønnest
armygrønneste
armygrønnestes
armygrøns
armygrønt
armygrønts
arne
arnen
arnens
arner
arnerne
arnernes
arners
arnes
arnested
arnesteder
arnestederne
arnestedernes
arnesteders
arnestedet
arnestedets
arnesteds
aroma
aromaen
aromaens
aromaer
aromaerne
aromaernes
aromaers
aromas
aromastof
aromastoffer
aromastofferne
aromastoffernes
aromastoffers
aromastoffet
aromastoffets
aromastofs
aromaterapi
aromaterapien
aromaterapiens
aromaterapier
aromaterapierne
aromaterapiernes
aromaterapiers
aromaterapis
aromatisk
aromatiske
aromatiskes
aromatisks
arp
arpen
arpens
arps
arrak
arrakken
arrakkens
arrakker
arrakkerne
arrakkernes
arrakkers
arraks
arrangement
arrangementer
arrangementerne
arrangementernes
arrangementers
arrangementet
arrangementets
arrangements
arranger
arrangere
arrangerede
arrangeredes
arrangerende
arrangerendes
arrangerer
arrangeres
arrangeret
arrangerets
arrangering
arrangeringen
arrangeringens
arrangeringer
arrangeringerne
arrangeringernes
arrangeringers
arrangerings
arrangør
arrangøren
arrangørens
arrangører
arrangørerne
arrangørernes
arrangørers
arrangørs
arre
arrede
arrede
arredere
arrederes
arredes
arredes
arredest
arredeste
arredestes
arrende
arrendes
arrene
arrenes
arrer
arres
arrest
arrestant
arrestanten
arrestantens
arrestanter
arrestanterne
arrestanternes
arrestanters
arrestants
arrestation
arrestationen
arrestationens
arrestationer
arrestationerne
arrestationernes
arrestationers
arrestations
arrestbetjent
arrestbetjente
arrestbetjenten
arrestbetjentene
arrestbetjentenes
arrestbetjentens
arrestbetjentes
arrestbetjents
arresten
arrestens
arrester
arrester
arrestere
arresterede
arresteredes
arresterende
arresterendes
arresterer
arresteres
arresteret
arresterets
arresterne
arresternes
arresters
arrestforvarer
arrestforvarere
arrestforvareren
arrestforvarerens
arrestforvareres
arrestforvarerne
arrestforvarernes
arrestforvarers
arresthus
arresthus'
arresthuse
arresthusene
arresthusenes
arresthuses
arresthuset
arresthusets
arresthus's
arrestordre
arrestordren
arrestordrens
arrestordrer
arrestordrerne
arrestordrernes
arrestordrers
arrestordres
arrests
arret
arret
arret
arrets
arrets
arrets
arrig
arrige
arrigere
arrigeres
arriges
arrigs
arrigskab
arrigskaben
arrigskabens
arrigskabs
arrigst
arrigste
arrigstes
arrigt
arrigtrold
arrigtrolde
arrigtrolden
arrigtroldene
arrigtroldenes
arrigtroldens
arrigtroldes
arrigtrolds
arrigts
arriver
arrivere
arriverede
arriveredes
arriverende
arriverendes
arriverer
arriveres
arriveret
arriverets
arrogance
arrogancen
arrogancens
arrogances
arrogant
arrogante
arrogantes
arrogants
ars
ars
arsen
arsenal
arsenaler
arsenalerne
arsenalernes
arsenalers
arsenalet
arsenalets
arsenals
arsenet
arsenets
arsenik
arsenikken
arsenikkens
arseniks
arsens
art
art
arte
artede
artedes
artefakt
artefakten
artefaktens
artefakter
artefakterne
artefakternes
artefakters
artefakts
arten
artende
artendes
artens
arter
arter
arterie
arteriel
arterielle
arteriellere
arterielleres
arterielles
arteriellest
arterielleste
arteriellestes
arteriels
arterielt
arterielts
arterien
arteriens
arterier
arterierne
arteriernes
arteriers
arteries
arteriosklerose
arteriosklerosen
arteriosklerosens
arterioskleroser
arterioskleroserne
arteriosklerosernes
arteriosklerosers
arterioskleroses
arterne
arternes
arters
artes
artesisk
artesiske
artesiskes
artesisks
artet
artets
artificiel
artificielle
artificiellere
artificielleres
artificielles
artificiellest
artificielleste
artificiellestes
artificiels
artificielt
artificielts
artig
artige
artigere
artigeres
artiges
artighed
artigheden
artighedens
artigheder
artighederne
artighedernes
artigheders
artigheds
artigs
artigst
artigste
artigstes
artigt
artigts
artikel
artikels
artikelsamling
artikelsamlingen
artikelsamlingens
artikelsamlinger
artikelsamlingerne
artikelsamlingernes
artikelsamlingers
artikelsamlings
artiklen
artiklens
artikler
artiklerne
artiklernes
artiklers
artikulation
artikulationen
artikulationens
artikulationer
artikulationerne
artikulationernes
artikulationers
artikulations
artikulatorisk
artikulatoriske
artikulatoriskes
artikulatorisks
artikuler
artikulere
artikulerede
artikuleredes
artikulerende
artikulerendes
artikulerer
artikuleres
artikuleret
artikulerets
artilleri
artilleriangreb
artilleriangrebene
artilleriangrebenes
artilleriangrebet
artilleriangrebets
artilleriangrebs
artilleriduel
artilleriduellen
artilleriduellens
artilleridueller
artilleriduellerne
artilleriduellernes
artilleriduellers
artilleriduels
artillerier
artillerierne
artilleriernes
artilleriers
artilleriet
artilleriets
artilleriild
artilleriilden
artilleriildens
artilleriilds
artilleris
artillerist
artilleristen
artilleristens
artillerister
artilleristerne
artilleristernes
artilleristers
artillerists
artiskok
artiskokbund
artiskokbunde
artiskokbunden
artiskokbundene
artiskokbundenes
artiskokbundens
artiskokbundes
artiskokbunds
artiskokken
artiskokkens
artiskokker
artiskokkerne
artiskokkernes
artiskokkers
artiskoks
artist
artisten
artistens
artister
artisteri
artisterier
artisterierne
artisteriernes
artisteriers
artisteriet
artisteriets
artisteris
artisterne
artisternes
artisters
artistisk
artistiske
artistiskes
artistisks
artists
artium
artiums
artritis
artritis'
artritises
artritis's
arts
artsbestem
artsbestemme
artsbestemmende
artsbestemmendes
artsbestemmer
artsbestemmes
artsbestemt
artsbestemte
artsbestemtes
artsbestemts
artsfattig
artsfattige
artsfattigere
artsfattigeres
artsfattiges
artsfattigs
artsfattigst
artsfattigste
artsfattigstes
artsfattigt
artsfattigts
artsforskel
artsforskelle
artsforskellen
artsforskellene
artsforskellenes
artsforskellens
artsforskelles
artsforskels
artsfremmed
artsfremmede
artsfremmedes
artsfremmeds
artsfælle
artsfællen
artsfællens
artsfæller
artsfællerne
artsfællernes
artsfællers
artsfælles
artshybrid
artshybriden
artshybridens
artshybrider
artshybriderne
artshybridernes
artshybriders
artshybrids
artsnavn
artsnavne
artsnavnene
artsnavnenes
artsnavnes
artsnavnet
artsnavnets
artsnavns
artsrig
artsrigdom
artsrigdomme
artsrigdommen
artsrigdommene
artsrigdommenes
artsrigdommens
artsrigdommes
artsrigdoms
artsrige
artsrigere
artsrigeres
artsriges
artsrigest
artsrigeste
artsrigestes
artsrigs
artsrigt
artsrigts
artsspecifik
artsspecifikke
artsspecifikkere
artsspecifikkeres
artsspecifikkes
artsspecifikkest
artsspecifikkeste
artsspecifikkestes
artsspecifiks
artsspecifikt
artsspecifikts
arv
arv
arve
arve
arveafgift
arveafgiften
arveafgiftens
arveafgifter
arveafgifterne
arveafgifternes
arveafgifters
arveafgifts
arveanlæg
arveanlæggene
arveanlæggenes
arveanlægget
arveanlæggets
arveanlægs
arveberettigede
arveberettigedere
arveberettigederes
arveberettigedes
arveberettigedest
arveberettigedeste
arveberettigedestes
arveberettiget
arveberettigets
arvebiologi
arvebiologien
arvebiologiens
arvebiologier
arvebiologierne
arvebiologiernes
arvebiologiers
arvebiologis
arvebiologisk
arvebiologiske
arvebiologiskes
arvebiologisks
arvede
arvedes
arveenhed
arveenheden
arveenhedens
arveenheder
arveenhederne
arveenhedernes
arveenheders
arveenheds
arvefjende
arvefjenden
arvefjendens
arvefjender
arvefjenderne
arvefjendernes
arvefjenders
arvefjendes
arveforhold
arveforholdene
arveforholdenes
arveforholdet
arveforholdets
arveforholds
arveforskud
arveforskuddene
arveforskuddenes
arveforskuddet
arveforskuddets
arveforskuds
arvefæste
arvefæstes
arvefæstet
arvefæstets
arvefølge
arvefølgekrig
arvefølgekrige
arvefølgekrigen
arvefølgekrigene
arvefølgekrigenes
arvefølgekrigens
arvefølgekriges
arvefølgekrigs
arvefølgen
arvefølgens
arvefølger
arvefølgerne
arvefølgernes
arvefølgers
arvefølges
arvegang
arvegange
arvegangen
arvegangene
arvegangenes
arvegangens
arveganges
arvegangs
arvegods
arvegods'
arvegodses
arvegodset
arvegodsets
arvegods's
arvehygiejne
arvehygiejnen
arvehygiejnens
arvehygiejnes
arveklasse
arveklassen
arveklassens
arveklasser
arveklasserne
arveklassernes
arveklassers
arveklasses
arvekonge
arvekongedømme
arvekongedømmer
arvekongedømmerne
arvekongedømmernes
arvekongedømmers
arvekongedømmes
arvekongedømmet
arvekongedømmets
arvekongen
arvekongens
arvekonger
arvekongerne
arvekongernes
arvekongers
arvekonges
arvelader
arveladere
arveladeren
arveladerens
arveladeres
arveladerne
arveladernes
arveladers
arvelig
arvelige
arveligere
arveligeres
arveliges
arvelighed
arveligheden
arvelighedens
arveligheder
arvelighederne
arvelighedernes
arveligheders
arveligheds
arvelighedsforsker
arvelighedsforskere
arvelighedsforskeren
arvelighedsforskerens
arvelighedsforskeres
arvelighedsforskerne
arvelighedsforskernes
arvelighedsforskers
arvelighedsforskning
arvelighedsforskningen
arvelighedsforskningens
arvelighedsforsknings
arvelighedslære
arvelighedslæren
arvelighedslærens
arvelighedslæres
arveligs
arveligst
arveligste
arveligstes
arveligt
arveligts
arvelov
arvelove
arveloven
arvelovene
arvelovenes
arvelovens
arveloves
arvelovs
arveløs
arveløs'
arveløse
arveløsere
arveløseres
arveløses
arveløsest
arveløseste
arveløsestes
arveløs's
arveløst
arveløsts
arvemasse
arvemassen
arvemassens
arvemasses
arvemæssig
arvemæssige
arvemæssigere
arvemæssigeres
arvemæssiges
arvemæssigs
arvemæssigst
arvemæssigste
arvemæssigstes
arvemæssigt
arvemæssigts
arven
arven
arvende
arvendes
arvens
arvens
arveonkel
arveonkelen
arveonkelens
arveonkels
arveonklen
arveonklens
arveonkler
arveonklerne
arveonklernes
arveonklers
arvepart
arveparten
arvepartens
arveparter
arveparterne
arveparternes
arveparters
arveparts
arveprins
arveprins'
arveprinsen
arveprinsens
arveprinser
arveprinserne
arveprinsernes
arveprinsers
arveprinses
arveprinsesse
arveprinsessen
arveprinsessens
arveprinsesser
arveprinsesserne
arveprinsessernes
arveprinsessers
arveprinsesses
arveprins's
arver
arver
arveregler
arvereglerne
arvereglernes
arvereglers
arveret
arveretlig
arveretlige
arveretligere
arveretligeres
arveretliges
arveretligs
arveretligst
arveretligste
arveretligstes
arveretligt
arveretligts
arverets
arveretslig
arveretslige
arveretsligere
arveretsligeres
arveretsliges
arveretsligs
arveretsligst
arveretsligste
arveretsligstes
arveretsligt
arveretsligts
arveretten
arverettens
arverne
arvernes
arvers
arves
arves
arvesag
arvesagen
arvesagens
arvesager
arvesagerne
arvesagernes
arvesagers
arvesags
arvestykke
arvestykker
arvestykkerne
arvestykkernes
arvestykkers
arvestykkes
arvestykket
arvestykkets
arvesynd
arvesynden
arvesyndens
arvesynds
arvesølv
arvesølvet
arvesølvets
arvesølvs
arvet
arvetante
arvetanten
arvetantens
arvetanter
arvetanterne
arvetanternes
arvetanters
arvetantes
arvets
arving
arvingen
arvingens
arvinger
arvingerne
arvingernes
arvingers
arvings
arvs
arvtager
arvtagere
arvtageren
arvtagerens
arvtageres
arvtagerne
arvtagernes
arvtagers
arvæv
arvævene
arvævenes
arvævet
arvævets
arvævs
aræometer
aræometeret
aræometerets
aræometers
aræometre
aræometrene
aræometrenes
aræometres
aræometret
aræometrets
as
as
as
as
as'
as'
a's
a's
asbest
asbestcement
asbestcementen
asbestcementens
asbestcementer
asbestcementerne
asbestcementernes
asbestcementers
asbestcements
asbestdragt
asbestdragten
asbestdragtens
asbestdragter
asbestdragterne
asbestdragternes
asbestdragters
asbestdragts
asbesten
asbestens
asbestfiber
asbestfiberen
asbestfiberens
asbestfibers
asbestfibre
asbestfibrene
asbestfibrenes
asbestfibres
asbestfri
asbestfrie
asbestfriere
asbestfrieres
asbestfries
asbestfriest
asbestfrieste
asbestfriestes
asbestfris
asbestfrit
asbestfrits
asbestose
asbestosen
asbestosens
asbestoser
asbestoserne
asbestosernes
asbestosers
asbestoses
asbestplade
asbestpladen
asbestpladens
asbestplader
asbestpladerne
asbestpladernes
asbestpladers
asbestplades
asbests
asbestsanering
asbestsaneringen
asbestsaneringens
asbestsanerings
ascendent
ascendenten
ascendentens
ascendenter
ascendenterne
ascendenternes
ascendenters
ascendents
ascorbinsyre
ascorbinsyren
ascorbinsyrens
ascorbinsyres
asdur
asdurs
ase
asede
asedes
aseksuel
aseksuelle
aseksuellere
aseksuelleres
aseksuelles
aseksuellest
aseksuelleste
aseksuellestes
aseksuels
aseksuelt
aseksuelts
asen
asen
asende
asendes
asener
asenerne
asenernes
aseners
asenet
asenets
asens
asens
aseptik
aseptikken
aseptikkens
aseptiks
aseptisk
aseptiske
aseptiskes
aseptisks
aser
aser
aserne
asernes
asers
ases
ases
ases
aset
asets
asfalt
asfaltarbejder
asfaltarbejdere
asfaltarbejderen
asfaltarbejderens
asfaltarbejderes
asfaltarbejderne
asfaltarbejdernes
asfaltarbejders
asfaltbal
asfaltballer
asfaltballerne
asfaltballernes
asfaltballers
asfaltballet
asfaltballets
asfaltbals
asfaltboble
asfaltboblen
asfaltboblens
asfaltbobler
asfaltboblerne
asfaltboblernes
asfaltboblers
asfaltbobles
asfalten
asfaltens
asfalter
asfaltere
asfalterede
asfalteredes
asfalterende
asfalterendes
asfalterer
asfalteres
asfalteret
asfalterets
asfaltering
asfalteringen
asfalteringens
asfalteringer
asfalteringerne
asfalteringernes
asfalteringers
asfalterings
asfaltjungle
asfaltjunglen
asfaltjunglens
asfaltjungler
asfaltjunglerne
asfaltjunglernes
asfaltjunglers
asfaltjungles
asfalts
asfaltvej
asfaltveje
asfaltvejen
asfaltvejene
asfaltvejenes
asfaltvejens
asfaltvejes
asfaltvejs
asiat
asiaten
asiatens
asiater
asiater
asiatere
asiateren
asiaterens
asiateres
asiaterne
asiaternes
asiaters
asiatisk
asiatiske
asiatiskes
asiatisks
asiats
aside
asiden
asidens
asider
asiderne
asidernes
asiders
asides
asie
asien
asiens
asier
asierne
asiernes
asiers
asies
asiet
asiets
asietten
asiettens
asietter
asietterne
asietternes
asietters
ask
ask
askat
askats
askatten
askattens
askatter
askatterne
askatternes
askatters
aske
aske
aske
askeblond
askeblonde
askeblondere
askeblonderes
askeblondes
askeblondest
askeblondeste
askeblondestes
askeblonds
askeblondt
askeblondts
askebæger
askebægere
askebægeres
askebægeret
askebægerets
askebægerne
askebægernes
askebægers
askebægre
askebægrene
askebægrenes
askebægres
askebægret
askebægrets
askede
askedes
askefarvede
askefarvedes
askefarvet
askefarvets
askegrå
askegrås
askegråt
askegråts
askehob
askehobe
askehoben
askehobene
askehobenes
askehobens
askehobes
askehobs
asken
asken
askende
askendes
askene
askenes
askens
askens
askeonsdag
askeonsdage
askeonsdagen
askeonsdagene
askeonsdagenes
askeonsdagens
askeonsdages
askeonsdags
askepot
askepotkompleks
askepotkompleks'
askepotkomplekser
askepotkomplekserne
askepotkompleksernes
askepotkompleksers
askepotkomplekses
askepotkomplekset
askepotkompleksets
askepotkompleks's
askepots
askepotten
askepottens
askepotter
askepotterne
askepotternes
askepotters
asker
asker
askeregn
askeregnen
askeregnens
askeregns
askerne
askernes
askers
askes
askes
askes
askese
askesen
askesens
askeses
askeskuffe
askeskuffen
askeskuffens
askeskuffer
askeskufferne
askeskuffernes
askeskuffers
askeskuffes
asket
asket
asketen
asketens
asketer
asketerne
asketernes
asketers
asketisk
asketiske
asketiskes
asketisks
asketræ
asketræer
asketræerne
asketræernes
asketræers
asketræet
asketræets
asketræs
askets
askets
askorbinsyre
askorbinsyren
askorbinsyrens
askorbinsyres
asks
asner
asnerne
asnernes
asners
asnet
asnets
asocial
asociale
asocialere
asocialeres
asociales
asocialest
asocialeste
asocialestes
asocialitet
asocialiteten
asocialitetens
asocialitets
asocials
asocialt
asocialts
asp
asparges
asparges'
aspargesen
aspargesene
aspargesenes
aspargesens
aspargeser
aspargeserne
aspargesernes
aspargesers
aspargeses
aspargeshoved
aspargeshoveder
aspargeshovederne
aspargeshovedernes
aspargeshoveders
aspargeshovedet
aspargeshovedets
aspargeshoveds
aspargeskartoffel
aspargeskartoffelen
aspargeskartoffelens
aspargeskartoffels
aspargeskartoflen
aspargeskartoflens
aspargeskartofler
aspargeskartoflerne
aspargeskartoflernes
aspargeskartoflers
aspargeskål
aspargeskålen
aspargeskålene
aspargeskålenes
aspargeskålens
aspargeskåls
asparges's
aspargessuppe
aspargessuppen
aspargessuppens
aspargessupper
aspargessupperne
aspargessuppernes
aspargessuppers
aspargessuppes
aspe
aspekt
aspekter
aspekterne
aspekternes
aspekters
aspektet
aspektets
aspekts
aspen
aspene
aspenes
aspens
aspes
aspidistra
aspidistraen
aspidistraens
aspidistraer
aspidistraerne
aspidistraernes
aspidistraers
aspidistras
aspirant
aspiranten
aspirantens
aspiranter
aspiranterne
aspiranternes
aspiranters
aspirants
aspiration
aspirationen
aspirationens
aspirationer
aspirationerne
aspirationernes
aspirationers
aspirations
aspirer
aspirere
aspirerede
aspireredes
aspirerende
aspirerendes
aspirerer
aspireres
aspireret
aspirerets
aspirin
aspirinen
aspirinens
aspiriner
aspirinerne
aspirinernes
aspiriners
aspirins
asps
as's
as's
as's
assemblÃ©
assemblÃ©s
assembleer
assembleerne
assembleernes
assembleers
assembleet
assembleets
assembler
assemblere
assembleren
assemblerens
assembleres
assemblerne
assemblernes
assemblers
assemblers'
assemblerses
assemblers's
asser
asserne
assernes
assers
assertionstræning
assertionstræningen
assertionstræningens
assertionstrænings
assessor
assessoren
assessorens
assessorer
assessorerne
assessorernes
assessorers
assessors
asset
assets
assimilation
assimilationen
assimilationens
assimilationer
assimilationerne
assimilationernes
assimilationers
assimilations
assimiler
assimilere
assimilerede
assimileredes
assimilerende
assimilerendes
assimilerer
assimileres
assimileret
assimilerets
assimilering
assimileringen
assimileringens
assimileringer
assimileringerne
assimileringernes
assimileringers
assimilerings
assistance
assistancen
assistancens
assistancer
assistancerne
assistancernes
assistancers
assistances
assistent
assistenten
assistentens
assistenter
assistenterne
assistenternes
assistenters
assistents
assister
assistere
assisterede
assisteredes
assisterende
assisterende
assisterendes
assisterendes
assisterer
assisteres
assisteret
assisterets
association
associationen
associationens
associationer
associationerne
associationernes
associationers
associations
associationsevne
associationsevnen
associationsevnens
associationsevner
associationsevnerne
associationsevnernes
associationsevners
associationsevnes
associativ
associative
associativere
associativeres
associatives
associativest
associativeste
associativestes
associativs
associativt
associativts
associer
associere
associerede
associeredes
associerende
associerendes
associerer
associeres
associeret
associerets
associering
associeringen
associeringens
associeringer
associeringerne
associeringernes
associeringers
associerings
associeringsaftale
associeringsaftalen
associeringsaftalens
associeringsaftaler
associeringsaftalerne
associeringsaftalernes
associeringsaftalers
associeringsaftales
assonans
assonans'
assonansen
assonansens
assonanser
assonanserne
assonansernes
assonansers
assonanses
assonans's
assortiment
assortimenter
assortimenterne
assortimenternes
assortimenters
assortimentet
assortimentets
assortiments
assosiationer
assurance
assurancen
assurancens
assurancer
assurancerne
assurancernes
assurancers
assurances
assurancesum
assurancesummen
assurancesummens
assurancesummer
assurancesummerne
assurancesummernes
assurancesummers
assurancesums
assurancesvig
assurancesvigen
assurancesvigens
assurancesviget
assurancesvigets
assurancesvigs
assurandør
assurandøren
assurandørens
assurandører
assurandørerne
assurandørernes
assurandørers
assurandørs
assurer
assurere
assurerede
assureredes
assurerende
assurerendes
assurerer
assureres
assureret
assurerets
assyrer
assyrere
assyreren
assyrerens
assyreres
assyrerne
assyrernes
assyrers
assyrisk
assyriske
assyriskes
assyrisks
astenisk
asteniske
asteniskes
astenisks
asteroide
asteroiden
asteroidens
asteroider
asteroiderne
asteroidernes
asteroiders
asteroides
asters
asters'
astersen
astersene
astersenes
astersens
asterserne
astersernes
asterses
asters's
astma
astmaen
astmaens
astmapatient
astmapatienten
astmapatientens
astmapatienter
astmapatienterne
astmapatienternes
astmapatienters
astmapatients
astmas
astmatiker
astmatikere
astmatikeren
astmatikerens
astmatikeres
astmatikerne
astmatikernes
astmatikers
astmatisk
astmatiske
astmatiskes
astmatisks
astragel
astragelen
astragelene
astragelenes
astragelens
astrageler
astragelerne
astragelernes
astragelers
astragels
astraglene
astraglenes
astragler
astraglerne
astraglernes
astraglers
astrakan
astrakanen
astrakanens
astrakanet
astrakanets
astrakans
astral
astrale
astralere
astraleres
astrales
astralest
astraleste
astralestes
astrallegeme
astrallegemer
astrallegemerne
astrallegemernes
astrallegemers
astrallegemes
astrallegemet
astrallegemets
astrals
astralt
astralts
astrild
astrilden
astrildens
astrilder
astrilderne
astrildernes
astrilders
astrilds
astringer
astringere
astringerede
astringeredes
astringerende
astringerende
astringerendes
astringerendes
astringerer
astringeres
astringeret
astringerets
astrofysik
astrofysiker
astrofysikere
astrofysikeren
astrofysikerens
astrofysikeres
astrofysikerne
astrofysikernes
astrofysikers
astrofysikken
astrofysikkens
astrofysikker
astrofysikkerne
astrofysikkernes
astrofysikkers
astrofysiks
astrolog
astrologen
astrologens
astrologer
astrologerne
astrologernes
astrologers
astrologi
astrologien
astrologiens
astrologis
astrologisk
astrologiske
astrologiskes
astrologisks
astrologs
astronaut
astronauten
astronautens
astronauter
astronauterne
astronauternes
astronauters
astronautik
astronautikken
astronautikkens
astronautiks
astronauts
astronom
astronomen
astronomens
astronomer
astronomerne
astronomernes
astronomers
astronomi
astronomien
astronomiens
astronomier
astronomierne
astronomiernes
astronomiers
astronomis
astronomisk
astronomiske
astronomiskes
astronomisks
astronoms
asyl
asylansøger
asylansøgere
asylansøgeren
asylansøgerens
asylansøgeres
asylansøgerne
asylansøgernes
asylansøgers
asylansøgning
asylansøgningen
asylansøgningens
asylansøgninger
asylansøgningerne
asylansøgningernes
asylansøgningers
asylansøgnings
asylcenter
asylcenteret
asylcenterets
asylcenters
asylcentre
asylcentrene
asylcentrenes
asylcentrer
asylcentrerne
asylcentrernes
asylcentrers
asylcentres
asylcentret
asylcentrets
asyler
asylerne
asylernes
asylers
asylet
asylets
asylpolitik
asylpolitikken
asylpolitikkens
asylpolitikker
asylpolitikkerne
asylpolitikkernes
asylpolitikkers
asylpolitiks
asylret
asylrets
asylretten
asylrettens
asyls
asylsøgende
asylsøgendes
asylsøger
asylsøgere
asylsøgeren
asylsøgerens
asylsøgeres
asylsøgerne
asylsøgernes
asylsøgers
asymmetri
asymmetrien
asymmetriens
asymmetrier
asymmetrierne
asymmetriernes
asymmetriers
asymmetris
asymmetrisk
asymmetriske
asymmetriskes
asymmetrisks
asymptote
asymptoten
asymptotens
asymptoter
asymptoterne
asymptoternes
asymptoters
asymptotes
asymptotisk
asymptotiske
asymptotiskes
asymptotisks
asynkron
asynkrone
asynkronere
asynkroneres
asynkrones
asynkronest
asynkroneste
asynkronestes
asynkrons
asynkront
asynkronts
at
at
atavisme
atavismen
atavismens
atavismes
atavistisk
atavistiske
atavistiskes
atavistisks
ateisme
ateismen
ateismens
ateismes
ateist
ateisten
ateistens
ateister
ateisterne
ateisternes
ateisters
ateistisk
ateistiske
ateistiskes
ateistisks
ateists
atelier
atelierer
ateliererne
atelierernes
atelierers
atelieret
atelierets
atelierlejlighed
atelierlejligheden
atelierlejlighedens
atelierlejligheder
atelierlejlighederne
atelierlejlighedernes
atelierlejligheders
atelierlejligheds
ateliers
ateliervindue
ateliervinduer
ateliervinduerne
ateliervinduernes
ateliervinduers
ateliervindues
ateliervinduet
ateliervinduets
aterosklerose
aterosklerosen
aterosklerosens
ateroskleroser
ateroskleroserne
aterosklerosernes
aterosklerosers
ateroskleroses
athener
athenere
atheneren
athenerens
atheneres
athenerne
athenernes
atheners
athenienser
atheniensere
athenienseren
athenienserens
athenienseres
athenienserne
atheniensernes
atheniensers
atheniensisk
atheniensiske
atheniensiskes
atheniensisks
athensk
athenske
athenskes
athensks
atlant
atlanten
atlantens
atlanter
atlanterne
atlanternes
atlanters
atlantisk
atlantiske
atlantiskes
atlantisks
atlants
atlas
atlas'
atlasene
atlasenes
atlaser
atlaserne
atlasernes
atlasers
atlases
atlaset
atlasets
atlask
atlasket
atlaskets
atlasks
atlas's
atlassene
atlassenes
atlasser
atlasserne
atlassernes
atlassers
atlasset
atlassets
atlet
atleten
atletens
atleter
atleterne
atleternes
atleters
atletik
atletikbane
atletikbanen
atletikbanens
atletikbaner
atletikbanerne
atletikbanernes
atletikbaners
atletikbanes
atletikken
atletikkens
atletiks
atletikstadion
atletikstadioner
atletikstadionerne
atletikstadionernes
atletikstadioners
atletikstadionet
atletikstadionets
atletikstadions
atletikudøver
atletikudøvere
atletikudøveren
atletikudøverens
atletikudøveres
atletikudøverne
atletikudøvernes
atletikudøvers
atletisk
atletiske
atletiskes
atletisks
atlets
atm
atmosfære
atmosfærefyldt
atmosfærefyldte
atmosfærefyldtes
atmosfærefyldts
atmosfæren
atmosfærens
atmosfærer
atmosfærerne
atmosfærernes
atmosfærers
atmosfæres
atmosfærisk
atmosfæriske
atmosfæriskes
atmosfærisks
atm's
atol
atollen
atollens
atoller
atollerne
atollernes
atollers
atols
atom
atom
atomaffald
atomaffaldet
atomaffaldets
atomaffalds
atomalder
atomalderen
atomalderens
atomalders
atomaldre
atomaldrene
atomaldrenes
atomaldres
atomanlæg
atomanlæggene
atomanlæggenes
atomanlægget
atomanlæggets
atomanlægs
atomar
atomare
atomarere
atomareres
atomares
atomarest
atomareste
atomarestes
atomars
atomart
atomarts
atombevæbnede
atombevæbnedes
atombevæbnet
atombevæbnets
atombevæbning
atombevæbningen
atombevæbningens
atombevæbninger
atombevæbningerne
atombevæbningernes
atombevæbningers
atombevæbnings
atombinding
atombindingen
atombindingens
atombindinger
atombindingerne
atombindingernes
atombindingers
atombindings
atombombe
atombomben
atombombens
atombomber
atombomberne
atombombernes
atombombers
atombombes
atombrændsel
atombrændselet
atombrændselets
atombrændsels
atombrændsler
atombrændslerne
atombrændslernes
atombrændslers
atombrændslet
atombrændslets
atomdreven
atomdrevens
atomdrevet
atomdrevet
atomdrevets
atomdrevne
atomdrevnere
atomdrevneres
atomdrevnes
atomdrevnest
atomdrevneste
atomdrevnestes
atomenergi
atomenergien
atomenergiens
atomenergis
atomer
atomerne
atomernes
atomers
atomet
atomets
atomforsker
atomforskere
atomforskeren
atomforskerens
atomforskeres
atomforskerne
atomforskernes
atomforskers
atomforskning
atomforskningen
atomforskningens
atomforsknings
atomforsøg
atomforsøgene
atomforsøgenes
atomforsøget
atomforsøgets
atomforsøgs
atomfri
atomfrie
atomfriere
atomfrieres
atomfries
atomfriest
atomfrieste
atomfriestes
atomfris
atomfrit
atomfrits
atomfysik
atomfysiker
atomfysikere
atomfysikeren
atomfysikerens
atomfysikeres
atomfysikerne
atomfysikernes
atomfysikers
atomfysikken
atomfysikkens
atomfysikker
atomfysikkerne
atomfysikkernes
atomfysikkers
atomfysiks
atomiser
atomisere
atomiserede
atomiseredes
atomiserende
atomiserendes
atomiserer
atomiseres
atomiseret
atomiserets
atomisering
atomiseringen
atomiseringens
atomiseringer
atomiseringerne
atomiseringernes
atomiseringers
atomiserings
atomistisk
atomistiske
atomistiskes
atomistisks
atomkapløb
atomkapløbene
atomkapløbenes
atomkapløbet
atomkapløbets
atomkapløbs
atomkerne
atomkernen
atomkernens
atomkerner
atomkernerne
atomkernernes
atomkerners
atomkernes
atomkontrol
atomkontrollen
atomkontrollens
atomkontroller
atomkontrollerne
atomkontrollernes
atomkontrollers
atomkontrols
atomkraft
atomkraften
atomkraftens
atomkraftmodstander
atomkraftmodstandere
atomkraftmodstanderen
atomkraftmodstanderens
atomkraftmodstanderes
atomkraftmodstanderne
atomkraftmodstandernes
atomkraftmodstanders
atomkrafts
atomkraftulykke
atomkraftulykken
atomkraftulykkens
atomkraftulykker
atomkraftulykkerne
atomkraftulykkernes
atomkraftulykkers
atomkraftulykkes
atomkraftværk
atomkraftværker
atomkraftværkerne
atomkraftværkernes
atomkraftværkers
atomkraftværket
atomkraftværkets
atomkraftværks
atomkrig
atomkrige
atomkrigen
atomkrigene
atomkrigenes
atomkrigens
atomkriges
atomkrigs
atomladning
atomladningen
atomladningens
atomladninger
atomladningerne
atomladningernes
atomladningers
atomladnings
atommagt
atommagten
atommagtens
atommagter
atommagterne
atommagternes
atommagters
atommagts
atommarch
atommarchen
atommarchens
atommarcher
atommarcherne
atommarchernes
atommarchers
atommarchs
atommasse
atommassen
atommassens
atommasser
atommasserne
atommassernes
atommassers
atommasses
atommissil
atommissiler
atommissilerne
atommissilernes
atommissilers
atommissilet
atommissilets
atommissils
atommodel
atommodellen
atommodellens
atommodeller
atommodellerne
atommodellernes
atommodellers
atommodels
atomnedfald
atomnedfaldet
atomnedfaldets
atomnedfalds
atomnedrustning
atomnedrustningen
atomnedrustningens
atomnedrustnings
atomnummer
atomnummeret
atomnummerets
atomnummers
atomnumre
atomnumrene
atomnumrenes
atomnumres
atomnumret
atomnumrets
atomoprustning
atomoprustningen
atomoprustningens
atomoprustnings
atompartikel
atompartikels
atompartiklen
atompartiklens
atompartikler
atompartiklerne
atompartiklernes
atompartiklers
atompolitik
atompolitikken
atompolitikkens
atompolitikker
atompolitikkerne
atompolitikkernes
atompolitikkers
atompolitiks
atomprogram
atomprogrammer
atomprogrammerne
atomprogrammernes
atomprogrammers
atomprogrammet
atomprogrammets
atomprograms
atomraket
atomrakets
atomraketten
atomrakettens
atomraketter
atomraketterne
atomraketternes
atomraketters
atomreaktor
atomreaktoren
atomreaktorens
atomreaktorer
atomreaktorerne
atomreaktorernes
atomreaktorers
atomreaktors
atoms
atomslagstyrke
atomslagstyrken
atomslagstyrkens
atomslagstyrker
atomslagstyrkerne
atomslagstyrkernes
atomslagstyrkers
atomslagstyrkes
atomspaltning
atomspaltningen
atomspaltningens
atomspaltninger
atomspaltningerne
atomspaltningernes
atomspaltningers
atomspaltnings
atomsprænghoved
atomsprænghoveder
atomsprænghovederne
atomsprænghovedernes
atomsprænghoveders
atomsprænghovedet
atomsprænghovedets
atomsprænghoveds
atomsprængning
atomsprængningen
atomsprængningens
atomsprængninger
atomsprængningerne
atomsprængningernes
atomsprængningers
atomsprængnings
atomstrategi
atomstrategien
atomstrategiens
atomstrategier
atomstrategierne
atomstrategiernes
atomstrategiers
atomstrategis
atomtegn
atomtegnene
atomtegnenes
atomtegnet
atomtegnets
atomtegns
atomteknologi
atomteknologien
atomteknologiens
atomteknologier
atomteknologierne
atomteknologiernes
atomteknologiers
atomteknologis
atomteori
atomteorien
atomteoriens
atomteorier
atomteorierne
atomteoriernes
atomteoriers
atomteoris
atomubåd
atomubåde
atomubåden
atomubådene
atomubådenes
atomubådens
atomubådes
atomubåds
atomundervandsbåd
atomundervandsbåde
atomundervandsbåden
atomundervandsbådene
atomundervandsbådenes
atomundervandsbådens
atomundervandsbådes
atomundervandsbåds
atomur
atomure
atomurene
atomurenes
atomures
atomuret
atomurets
atomurs
atomvinter
atomvinteren
atomvinterens
atomvinters
atomvintre
atomvintrene
atomvintrenes
atomvintres
atomvægt
atomvægte
atomvægten
atomvægtene
atomvægtenes
atomvægtens
atomvægtes
atomvægts
atomvåben
atomvåbenet
atomvåbenets
atomvåbenfri
atomvåbenfrie
atomvåbenfriere
atomvåbenfrieres
atomvåbenfries
atomvåbenfriest
atomvåbenfrieste
atomvåbenfriestes
atomvåbenfrihed
atomvåbenfriheden
atomvåbenfrihedens
atomvåbenfriheds
atomvåbenfris
atomvåbenfrit
atomvåbenfrits
atomvåbens
atomvåbnene
atomvåbnenes
atomvåbnet
atomvåbnets
atonal
atonale
atonalere
atonaleres
atonales
atonalest
atonaleste
atonalestes
atonalitet
atonaliteten
atonalitetens
atonalitets
atonals
atonalt
atonalts
atpbidrag
atpbidragene
atpbidragenes
atpbidraget
atpbidragets
atpbidrags
atrieflimren
atrieflimrens
atrier
atrierne
atriernes
atriers
atriet
atriets
atrium
atriumer
atriumerne
atriumernes
atriumers
atriumet
atriumets
atriumgård
atriumgårde
atriumgården
atriumgårdene
atriumgårdenes
atriumgårdens
atriumgårdes
atriumgårds
atriumhus
atriumhus'
atriumhuse
atriumhusene
atriumhusenes
atriumhuses
atriumhuset
atriumhusets
atriumhus's
atriummer
atriummerne
atriummernes
atriummers
atriummet
atriummets
atriums
atrofi
atrofien
atrofiens
atrofis
atropin
atropinet
atropinets
atropins
att
attachÃ©
attachÃ©en
attachÃ©ens
attachÃ©er
attachÃ©erne
attachÃ©ernes
attachÃ©ers
attachÃ©s
attachÃ©taske
attachÃ©tasken
attachÃ©taskens
attachÃ©tasker
attachÃ©taskerne
attachÃ©taskernes
attachÃ©taskers
attachÃ©taskes
attache
attacheen
attacheens
attacheer
attacheerne
attacheernes
attacheers
attacher
attachere
attacherede
attacheredes
attacherende
attacherendes
attacherer
attacheres
attacheret
attacherets
attaches
attachetaske
attachetasken
attachetaskens
attachetasker
attachetaskerne
attachetaskernes
attachetaskers
attachetaskes
attak
attaker
attakere
attakerede
attakeredes
attakerende
attakerendes
attakerer
attakeres
attakeret
attakerets
attakken
attakkens
attakker
attakkerne
attakkernes
attakkers
attaks
atten
attende
attenhundredetal
attenhundredetallet
attenhundredetallets
attenhundredetals
attenhundredtal
attenhundredtallet
attenhundredtallets
attenhundredtals
attentat
attentater
attentaterne
attentaternes
attentaters
attentatet
attentatets
attentatforsøg
attentatforsøgene
attentatforsøgenes
attentatforsøget
attentatforsøgets
attentatforsøgs
attentatmand
attentatmanden
attentatmandens
attentatmands
attentatmænd
attentatmændene
attentatmændenes
attentatmænds
attentats
attention
attentionen
attentionens
attentions
attenårig
attenårige
attenårigere
attenårigeres
attenåriges
attenårigest
attenårigeste
attenårigestes
attenårigs
attenårigt
attenårigts
atter
attest
attestation
attestationen
attestationens
attestationer
attestationerne
attestationernes
attestationers
attestations
attesten
attestens
attester
attester
attestere
attesterede
attesteredes
attesterende
attesterendes
attesterer
attesteres
attesteret
attesterets
attesterne
attesternes
attesters
attests
attisk
attiske
attiskes
attisks
attitude
attituden
attitudens
attituder
attituderne
attitudernes
attituders
attitudes
attraktion
attraktionen
attraktionens
attraktioner
attraktionerne
attraktionernes
attraktioners
attraktions
attraktiv
attraktive
attraktivere
attraktiveres
attraktives
attraktivest
attraktiveste
attraktivestes
attraktivs
attraktivt
attraktivts
attrap
attrappen
attrappens
attrapper
attrapperne
attrappernes
attrappers
attrappistol
attrappistolen
attrappistolens
attrappistoler
attrappistolerne
attrappistolernes
attrappistolers
attrappistols
attraps
attribut
attributs
attributter
attributterne
attributternes
attributters
attributtet
attributtets
attrå
attrå
attråede
attråedes
attråen
attrående
attråendes
attråens
attrået
attråets
attrår
attrås
attrås
attråværdig
attråværdige
attråværdigere
attråværdigeres
attråværdiges
attråværdigs
attråværdigst
attråværdigste
attråværdigstes
attråværdigt
attråværdigts
att's
atypisk
atypiske
atypiskes
atypisks
aubergine
auberginefarvede
auberginefarvedere
auberginefarvederes
auberginefarvedes
auberginefarvedest
auberginefarvedeste
auberginefarvedestes
auberginefarvet
auberginefarvets
auberginen
auberginens
auberginer
auberginerne
auberginernes
auberginers
aubergines
audiens
audiens'
audiensen
audiensens
audienser
audienserne
audiensernes
audiensers
audienses
audiens's
audienssal
audienssale
audienssalen
audienssalene
audienssalenes
audienssalens
audienssales
audienssals
audienssøgende
audienssøgendes
audiologisk
audiologiske
audiologiskes
audiologisks
audiometer
audiometeret
audiometerets
audiometers
audiometre
audiometrene
audiometrenes
audiometres
audiometret
audiometrets
audiovisuel
audiovisuelle
audiovisuellere
audiovisuelleres
audiovisuelles
audiovisuellest
audiovisuelleste
audiovisuellestes
audiovisuels
audiovisuelt
audiovisuelts
audition
auditionen
auditionens
auditions
auditiv
auditive
auditivere
auditiveres
auditives
auditivest
auditiveste
auditivestes
auditivs
auditivt
auditivts
auditorier
auditorierne
auditoriernes
auditoriers
auditoriet
auditoriets
auditorium
auditoriums
auditør
auditøren
auditørens
auditører
auditørerne
auditørernes
auditørers
auditørs
aug
augiasstald
augiasstalde
augiasstalden
augiasstaldene
augiasstaldenes
augiasstaldens
augiasstaldes
augiasstalds
aug's
augur
auguren
augurens
augurer
augurerne
augurernes
augurers
augurs
august
augustinermunk
augustinermunke
augustinermunken
augustinermunkene
augustinermunkenes
augustinermunkens
augustinermunkes
augustinermunks
augusts
auktion
auktionarius
auktionarius'
auktionariuses
auktionarius's
auktionen
auktionens
auktioner
auktionerne
auktionernes
auktioners
auktions
auktionsbridge
auktionsbridgen
auktionsbridgens
auktionsbridges
auktionsdag
auktionsdage
auktionsdagen
auktionsdagene
auktionsdagenes
auktionsdagens
auktionsdages
auktionsdags
auktionsfirma
auktionsfirmaer
auktionsfirmaerne
auktionsfirmaernes
auktionsfirmaers
auktionsfirmaet
auktionsfirmaets
auktionsfirmas
auktionshal
auktionshallen
auktionshallens
auktionshaller
auktionshallerne
auktionshallernes
auktionshallers
auktionshals
auktionsholder
auktionsholdere
auktionsholderen
auktionsholderens
auktionsholderes
auktionsholderne
auktionsholdernes
auktionsholders
auktionshus
auktionshus'
auktionshuse
auktionshusene
auktionshusenes
auktionshuses
auktionshuset
auktionshusets
auktionshus's
auktionskatalog
auktionskatalogen
auktionskatalogens
auktionskataloger
auktionskatalogerne
auktionskatalogernes
auktionskatalogers
auktionskataloget
auktionskatalogets
auktionskatalogs
auktionsleder
auktionsledere
auktionslederen
auktionslederens
auktionslederes
auktionslederne
auktionsledernes
auktionsleders
auktionslokale
auktionslokaler
auktionslokalerne
auktionslokalernes
auktionslokalers
auktionslokales
auktionslokalet
auktionslokalets
auktionspris
auktionspris'
auktionsprisen
auktionsprisens
auktionspriser
auktionspriserne
auktionsprisernes
auktionsprisers
auktionsprises
auktionspris's
aula
aulaen
aulaens
aulaer
aulaerne
aulaernes
aulaers
aulas
aupair
aura
auraen
auraens
auraer
auraerne
auraernes
auraers
auras
aurikel
aurikels
auriklen
auriklens
aurikler
auriklerne
auriklernes
auriklers
auspicier
auspicierne
auspiciernes
auspiciers
auspiciet
auspiciets
auspicium
auspiciums
australier
australiere
australieren
australierens
australieres
australierne
australiernes
australiers
australneger
australnegere
australnegeren
australnegerens
australnegeres
australnegerne
australnegernes
australnegers
australnegre
australnegrene
australnegrenes
australnegres
australsk
australske
australskes
australsks
autencitet
autenciteten
autencitetens
autencitets
autenticitet
autenticiteten
autenticitetens
autenticitets
autentisk
autentiske
autentiskes
autentisks
autisme
autismen
autismens
autismes
autistisk
autistiske
autistiskes
autistisks
auto
autobane
autobanen
autobanens
autobaner
autobanerne
autobanernes
autobaners
autobanes
autobiografi
autobiografien
autobiografiens
autobiografier
autobiografierne
autobiografiernes
autobiografiers
autobiografis
autobiografisk
autobiografiske
autobiografiskes
autobiografisks
autobranche
autobranchen
autobranchens
autobrancher
autobrancherne
autobranchernes
autobranchers
autobranches
autobus
autobus'
autobuses
autobus's
autobussen
autobussens
autobusser
autobusserne
autobussernes
autobussers
autodafÃ©
autodafÃ©en
autodafÃ©ens
autodafÃ©er
autodafÃ©erne
autodafÃ©ernes
autodafÃ©ers
autodafÃ©s
autodafe
autodafeen
autodafeens
autodafeer
autodafeerne
autodafeernes
autodafeers
autodafes
autodidakt
autodidakt
autodidakte
autodidakten
autodidaktens
autodidakter
autodidakterne
autodidakternes
autodidakters
autodidaktes
autodidaktisk
autodidaktiske
autodidaktiskes
autodidaktisks
autodidakts
autodidakts
autofokus
autofokus'
autofokuses
autofokus's
autoforhandler
autoforhandlere
autoforhandleren
autoforhandlerens
autoforhandleres
autoforhandlerne
autoforhandlernes
autoforhandlers
autogas
autogas'
autogases
autogas's
autogassen
autogassens
autogasser
autogasserne
autogassernes
autogassers
autogensvejsning
autogensvejsningen
autogensvejsningens
autogensvejsninger
autogensvejsningerne
autogensvejsningernes
autogensvejsningers
autogensvejsnings
autograf
autografen
autografens
autografer
autograferne
autografernes
autografers
autografjæger
autografjægere
autografjægeren
autografjægerens
autografjægeres
autografjægerne
autografjægernes
autografjægers
autografs
autografsamler
autografsamlere
autografsamleren
autografsamlerens
autografsamleres
autografsamlerne
autografsamlernes
autografsamlers
autoimmun
autoimmune
autoimmunere
autoimmuneres
autoimmunes
autoimmunest
autoimmuneste
autoimmunestes
autoimmuns
autoimmunt
autoimmunts
autoklav
autoklave
autoklaven
autoklavens
autoklaver
autoklaver
autoklavere
autoklaverede
autoklaveredes
autoklaverende
autoklaverendes
autoklaverer
autoklaveres
autoklaveret
autoklaverets
autoklavering
autoklaveringen
autoklaveringens
autoklaveringer
autoklaveringerne
autoklaveringernes
autoklaveringers
autoklaverings
autoklaverne
autoklavernes
autoklavers
autoklaves
autoklavs
autokrat
autokraten
autokratens
autokrater
autokraterne
autokraternes
autokraters
autokrati
autokratier
autokratierne
autokratiernes
autokratiers
autokratiet
autokratiets
autokratis
autokratisk
autokratiske
autokratiskes
autokratisks
autokrats
autolakerer
autolakerere
autolakereren
autolakererens
autolakereres
autolakererne
autolakerernes
autolakerers
automat
automaten
automatens
automater
automaterne
automaternes
automaters
automatgear
automatgearene
automatgearenes
automatgearet
automatgearets
automatgearkasse
automatgearkassen
automatgearkassens
automatgearkasser
automatgearkasserne
automatgearkassernes
automatgearkassers
automatgearkasses
automatgears
automatgevær
automatgeværer
automatgeværerne
automatgeværernes
automatgeværers
automatgeværet
automatgeværets
automatgeværs
automatik
automatikken
automatikkens
automatiks
automation
automationen
automationens
automationer
automationerne
automationernes
automationers
automations
automatiser
automatisere
automatiserede
automatiseredes
automatiserende
automatiserendes
automatiserer
automatiseres
automatiseret
automatiserets
automatisering
automatiseringen
automatiseringens
automatiseringer
automatiseringerne
automatiseringernes
automatiseringers
automatiserings
automatisk
automatiske
automatiskes
automatisks
automatkobling
automatkoblingen
automatkoblingens
automatkoblinger
automatkoblingerne
automatkoblingernes
automatkoblingers
automatkoblings
automatpilot
automatpiloten
automatpilotens
automatpiloter
automatpiloterne
automatpiloternes
automatpiloters
automatpilots
automats
automekaniker
automekanikere
automekanikeren
automekanikerens
automekanikeres
automekanikerne
automekanikernes
automekanikers
automobil
automobilen
automobilens
automobiler
automobilerne
automobilernes
automobilers
automobilet
automobilets
automobilforhandler
automobilforhandlere
automobilforhandleren
automobilforhandlerens
automobilforhandleres
automobilforhandlerne
automobilforhandlernes
automobilforhandlers
automobilindustri
automobilindustrien
automobilindustriens
automobilindustrier
automobilindustrierne
automobilindustriernes
automobilindustriers
automobilindustris
automobilmekaniker
automobilmekanikere
automobilmekanikeren
automobilmekanikerens
automobilmekanikeres
automobilmekanikerne
automobilmekanikernes
automobilmekanikers
automobilmuseer
automobilmuseerne
automobilmuseernes
automobilmuseers
automobilmuseet
automobilmuseets
automobilmuseum
automobilmuseums
automobils
autonom
autonome
autonomere
autonomeres
autonomes
autonomest
autonomeste
autonomestes
autonomi
autonomien
autonomiens
autonomis
autonoms
autonomt
autonomts
autoophug
autoophuggene
autoophuggenes
autoophugger
autoophuggere
autoophuggeren
autoophuggerens
autoophuggeres
autoophuggerne
autoophuggernes
autoophuggers
autoophugget
autoophuggets
autoophugs
autopilot
autopiloten
autopilotens
autopiloter
autopiloterne
autopiloternes
autopiloters
autopilots
autor
autoradio
autoradioen
autoradioens
autoradioer
autoradioerne
autoradioernes
autoradioers
autoradiogram
autoradiogrammene
autoradiogrammenes
autoradiogrammet
autoradiogrammets
autoradiograms
autoradios
autoren
autorens
autorer
autorerne
autorernes
autorers
autorisation
autorisationen
autorisationens
autorisationer
autorisationerne
autorisationernes
autorisationers
autorisations
autoriser
autorisere
autoriserede
autoriserede
autoriseredere
autoriserederes
autoriseredes
autoriseredes
autoriseredest
autoriseredeste
autoriseredestes
autoriserende
autoriserendes
autoriserer
autoriseres
autoriseret
autoriseret
autoriserets
autoriserets
autoritativ
autoritative
autoritativere
autoritativeres
autoritatives
autoritativest
autoritativeste
autoritativestes
autoritativs
autoritativt
autoritativts
autoritet
autoriteten
autoritetens
autoriteter
autoriteterne
autoriteternes
autoriteters
autoritets
autoritetstro
autoritetstro
autoritetstroen
autoritetstroens
autoritetstros
autoritetstros
autoritær
autoritære
autoritærere
autoritæreres
autoritæres
autoritærest
autoritæreste
autoritærestes
autoritærs
autoritært
autoritærts
autors
autoskade
autoskaden
autoskadens
autoskader
autoskaderne
autoskadernes
autoskaders
autoskades
autostol
autostole
autostolen
autostolene
autostolenes
autostolens
autostoles
autostols
autostrada
autostradaen
autostradaens
autostradaer
autostradaerne
autostradaernes
autostradaers
autostradas
autoudlejning
autoudlejningen
autoudlejningens
autoudlejnings
autoværksted
autoværksteder
autoværkstederne
autoværkstedernes
autoværksteders
autoværkstedet
autoværkstedets
autoværksteds
autoværn
autoværnene
autoværnenes
autoværnet
autoværnets
autoværns
av
av
av
avance
avancement
avancementer
avancementerne
avancementernes
avancementers
avancementet
avancementets
avancements
avancementsmuligheder
avancementsmulighederne
avancementsmulighedernes
avancementsmuligheders
avancementsstilling
avancementsstillingen
avancementsstillingens
avancementsstillinger
avancementsstillingerne
avancementsstillingernes
avancementsstillingers
avancementsstillings
avancen
avancens
avancer
avancer
avancere
avancerede
avancerede
avanceredere
avancerederes
avanceredes
avanceredes
avanceredest
avanceredeste
avanceredestes
avancerende
avancerendes
avancerer
avanceres
avanceret
avanceret
avancerets
avancerets
avancerne
avancernes
avancers
avances
avancestop
avancestoppene
avancestoppenes
avancestoppet
avancestoppets
avancestops
avantgarde
avantgardemusik
avantgardemusikken
avantgardemusikkens
avantgardemusiks
avantgarden
avantgardens
avantgarder
avantgarderne
avantgardernes
avantgarders
avantgardes
avantgardisme
avantgardismen
avantgardismens
avantgardismes
avantgardist
avantgardisten
avantgardistens
avantgardister
avantgardisterne
avantgardisternes
avantgardisters
avantgardistisk
avantgardistiske
avantgardistiskes
avantgardistisks
avantgardists
ave
ave
ave
avec
avecen
avecens
avecer
avecerne
avecernes
avecers
avecs
avede
avedes
avende
avendes
avenue
avenuen
avenuens
avenuer
avenuerne
avenuernes
avenuers
avenues
aver
aversion
aversionen
aversionens
aversioner
aversionerne
aversionernes
aversioners
aversions
averter
avertere
averterede
averteredes
averterende
averterendes
averterer
averteres
averteret
averterets
avertering
averteringen
averteringens
averteringer
averteringerne
averteringernes
averteringers
averterings
avertissement
avertissementer
avertissementerne
avertissementernes
avertissementers
avertissementet
avertissementets
avertissements
aves
aves
aves
avet
avet
avets
avind
avinds
avis
avis'
avisand
avisanden
avisandens
avisands
avisartikel
avisartikels
avisartiklen
avisartiklens
avisartikler
avisartiklerne
avisartiklernes
avisartiklers
avisbud
avisbuddet
avisbuddets
avisbude
avisbudene
avisbudenes
avisbudes
avisbudet
avisbudets
avisbuds
avisdreng
avisdrenge
avisdrengen
avisdrengene
avisdrengenes
avisdrengens
avisdrenges
avisdrengs
avisen
avisens
aviser
aviserne
avisernes
avisers
avises
avisforside
avisforsiden
avisforsidens
avisforsider
avisforsiderne
avisforsidernes
avisforsiders
avisforsides
avishold
avisholder
avisholdere
avisholderen
avisholderens
avisholderes
avisholderne
avisholdernes
avisholders
avisholdet
avisholdets
avisholds
aviskampagne
aviskampagnen
aviskampagnens
aviskampagner
aviskampagnerne
aviskampagnernes
aviskampagners
aviskampagnes
aviskiosk
aviskiosken
aviskioskens
aviskiosker
aviskioskerne
aviskioskernes
aviskioskers
aviskiosks
avislæser
avislæsere
avislæseren
avislæserens
avislæseres
avislæserne
avislæsernes
avislæsers
avislæsning
avislæsningen
avislæsningens
avislæsninger
avislæsningerne
avislæsningernes
avislæsningers
avislæsnings
avisomtale
avisomtalen
avisomtalens
avisomtaler
avisomtalerne
avisomtalernes
avisomtalers
avisomtales
avisoverskrift
avisoverskriften
avisoverskriftens
avisoverskrifter
avisoverskrifterne
avisoverskrifternes
avisoverskrifters
avisoverskrifts
avispapir
avispapirer
avispapirerne
avispapirernes
avispapirers
avispapiret
avispapirets
avispapirs
avispolemik
avispolemikken
avispolemikkens
avispolemikker
avispolemikkerne
avispolemikkernes
avispolemikkers
avispolemiks
avis's
avisskriveri
avisskriverier
avisskriverierne
avisskriveriernes
avisskriveriers
avisskriveriet
avisskriveriets
avisskriveris
avisspalte
avisspalten
avisspaltens
avisspalter
avisspalterne
avisspalternes
avisspalters
avisspaltes
avissælger
avissælgere
avissælgeren
avissælgerens
avissælgeres
avissælgerne
avissælgernes
avissælgers
avistur
avisture
avisturen
avisturene
avisturenes
avisturens
avistures
avisturs
avisudklip
avisudklippene
avisudklippenes
avisudklippet
avisudklippets
avisudklips
avisænder
avisænderne
avisændernes
avisænders
avitamin
avitaminer
avitaminerne
avitaminernes
avitaminers
avitaminet
avitaminets
avitamins
avl
avl
avle
avlede
avledes
avlekraft
avlekraften
avlekraftens
avlekrafts
avlekræfter
avlekræfterne
avlekræfternes
avlekræfters
avlen
avlende
avlendes
avlens
avler
avler
avlere
avleren
avlerens
avleres
avlerne
avlernes
avlers
avles
avlet
avlets
avling
avlingen
avlingens
avlinger
avlingerne
avlingernes
avlingers
avlings
avls
avlsbrug
avlsbrugene
avlsbrugenes
avlsbruget
avlsbrugets
avlsbrugs
avlsbygning
avlsbygningen
avlsbygningens
avlsbygninger
avlsbygningerne
avlsbygningernes
avlsbygningers
avlsbygnings
avlsdyr
avlsdyrene
avlsdyrenes
avlsdyret
avlsdyrets
avlsdyrs
avlsgård
avlsgårde
avlsgården
avlsgårdene
avlsgårdenes
avlsgårdens
avlsgårdes
avlsgårds
avlshingst
avlshingste
avlshingsten
avlshingstene
avlshingstenes
avlshingstens
avlshingstes
avlshingsts
avlsplante
avlsplanten
avlsplantens
avlsplanter
avlsplanterne
avlsplanternes
avlsplanters
avlsplantes
avlstyr
avlstyre
avlstyren
avlstyrene
avlstyrenes
avlstyrens
avlstyres
avlstyrs
avmateriale
avmaterialer
avmaterialerne
avmaterialernes
avmaterialers
avmateriales
avmaterialet
avmaterialets
avmiddel
avmiddelet
avmiddelets
avmiddels
avmidler
avmidlerne
avmidlernes
avmidlers
avmidlet
avmidlets
avnbøg
avnbøge
avnbøgen
avnbøgene
avnbøgenes
avnbøgens
avnbøges
avnbøgs
avne
avnen
avnens
avner
avnerne
avnernes
avners
avnes
avocado
avocadoen
avocadoens
avocadoer
avocadoerne
avocadoernes
avocadoers
avocados
avokado
avokadoen
avokadoens
avokadoer
avokadoerne
avokadoernes
avokadoers
avokados
avra
avs
av's
axminstertæppe
axminstertæpper
axminstertæpperne
axminstertæppernes
axminstertæppers
axminstertæppes
axminstertæppet
axminstertæppets
ayatollah
ayatollahen
ayatollahens
ayatollaher
ayatollaherne
ayatollahernes
ayatollahers
ayatollahs
azalea
azaleaen
azaleaens
azaleaer
azaleaerne
azaleaernes
azaleaers
azaleas
azimut
azimuts
azteker
aztekere
aztekeren
aztekerens
aztekeres
aztekerne
aztekernes
aztekers
aztekisk
aztekiske
aztekiskes
aztekisks
azurblå
azurblås
azurblåt
azurblåts
b
b
bÃ¶hmisk
bÃ¶hmiske
bÃ¶hmiskes
bÃ¶hmisks
babel
babels
babelsk
babelske
babelskes
babelsks
babelstårn
babelstårne
babelstårnene
babelstårnenes
babelstårnes
babelstårnet
babelstårnets
babelstårns
baby
babyblå
babyblås
babyblåt
babyblåts
babydukke
babydukken
babydukkens
babydukker
babydukkerne
babydukkernes
babydukkers
babydukkes
babyen
babyens
babyer
babyerne
babyernes
babyers
babyfløjl
babyfløjlen
babyfløjlens
babyfløjler
babyfløjlerne
babyfløjlernes
babyfløjlers
babyfløjlet
babyfløjlets
babyfløjls
babylift
babyliften
babyliftens
babylifter
babylifterne
babylifternes
babylifters
babylifts
babylonier
babyloniere
babylonieren
babylonierens
babylonieres
babylonierne
babyloniernes
babyloniers
babylonisk
babylonisk
babyloniske
babyloniskes
babylonisks
babylonisks
babylonsk
babylonske
babylonskes
babylonsks
babymad
babymaden
babymadens
babymads
babymajs
babymajs'
babymajsen
babymajsene
babymajsenes
babymajsens
babymajses
babymajs's
babymassage
babymassagen
babymassagens
babymassager
babymassagerne
babymassagernes
babymassagers
babymassages
babys
babysit
babysitning
babysitningen
babysitningens
babysitnings
babysitte
babysittede
babysittedes
babysittende
babysittendes
babysitter
babysitter
babysittere
babysitteren
babysitterens
babysitteres
babysitterne
babysitternes
babysitters
babysittes
babysittet
babysittets
babysitting
babysittingen
babysittingens
babysittings
babysko
babyskoen
babyskoene
babyskoenes
babyskoens
babyskos
babysnak
babysnakke
babysnakkede
babysnakkedes
babysnakkende
babysnakkendes
babysnakker
babysnakkes
babysnakket
babysnakkets
babysprog
babysproget
babysprogets
babysprogs
babysvømning
babysvømningen
babysvømningens
babysvømnings
babysæl
babysælen
babysælens
babysæler
babysælerne
babysælernes
babysælers
babysæls
babyudstyr
babyudstyrene
babyudstyrenes
babyudstyret
babyudstyrets
babyudstyrs
bachelor
bacheloren
bachelorens
bachelorer
bachelorerne
bachelorernes
bachelorers
bachelorgrad
bachelorgraden
bachelorgradens
bachelorgrader
bachelorgraderne
bachelorgradernes
bachelorgraders
bachelorgrads
bachelors
bacheloruddannelse
bacheloruddannelsen
bacheloruddannelsens
bacheloruddannelser
bacheloruddannelserne
bacheloruddannelsernes
bacheloruddannelsers
bacheloruddannelses
bacille
bacillen
bacillens
baciller
bacillerne
bacillernes
bacillers
bacilles
back
backen
backens
backer
backerne
backernes
backers
backfisch
backfische
backfischen
backfischene
backfischenes
backfischens
backfisches
backfischs
backgammon
backgammonet
backgammonets
backgammons
backing
backingen
backingens
backinger
backingerne
backingernes
backingers
backinggruppe
backinggruppen
backinggruppens
backinggrupper
backinggrupperne
backinggruppernes
backinggruppers
backinggruppes
backings
backs
backstage
backstagen
backstagens
backstager
backstagerne
backstagernes
backstagers
backstages
bacon
baconen
baconens
baconet
baconets
bacons
baconskive
baconskiven
baconskivens
baconskiver
baconskiverne
baconskivernes
baconskivers
baconskives
baconsvin
baconsvinene
baconsvinenes
baconsvinet
baconsvinets
baconsvins
bad
bad
bad
bade
bade
bade
badeanstalt
badeanstalten
badeanstaltens
badeanstalter
badeanstalterne
badeanstalternes
badeanstalters
badeanstalts
badebold
badebolde
badebolden
badeboldene
badeboldenes
badeboldens
badeboldes
badebolds
badebro
badebroen
badebroens
badebroer
badebroerne
badebroernes
badebroers
badebros
badebukser
badebukserne
badebuksernes
badebuksers
badeby
badebyen
badebyens
badebyer
badebyerne
badebyernes
badebyers
badebys
badede
badedes
badedragt
badedragten
badedragtens
badedragter
badedragterne
badedragternes
badedragters
badedragts
badedyr
badedyrene
badedyrenes
badedyret
badedyrets
badedyrs
badefacilitet
badefaciliteten
badefacilitetens
badefaciliteter
badefaciliteterne
badefaciliteternes
badefaciliteters
badefacilitets
badeferie
badeferien
badeferiens
badeferier
badeferierne
badeferiernes
badeferiers
badeferies
badeforhæng
badeforhængene
badeforhængenes
badeforhænget
badeforhængets
badeforhængs
badegelÃ©
badegelÃ©en
badegelÃ©ens
badegelÃ©er
badegelÃ©erne
badegelÃ©ernes
badegelÃ©ers
badegelÃ©s
badegæst
badegæsten
badegæstens
badegæster
badegæsterne
badegæsternes
badegæsters
badegæsts
badehotel
badehoteller
badehotellerne
badehotellernes
badehotellers
badehotellet
badehotellets
badehotels
badehus
badehus'
badehuse
badehusene
badehusenes
badehuses
badehuset
badehusets
badehus's
badehætte
badehætten
badehættens
badehætter
badehætterne
badehætternes
badehætters
badehættes
badehåndklæde
badehåndklæder
badehåndklæderne
badehåndklædernes
badehåndklæders
badehåndklædes
badehåndklædet
badehåndklædets
badekar
badekarrene
badekarrenes
badekarret
badekarrets
badekars
badekåbe
badekåben
badekåbens
badekåber
badekåberne
badekåbernes
badekåbers
badekåbes
badelagen
badelagener
badelagenerne
badelagenernes
badelageners
badelagenet
badelagenets
badelagens
badelagner
badelagnerne
badelagnernes
badelagners
badelagnet
badelagnets
bademester
bademesteren
bademesterens
bademesters
bademestre
bademestrene
bademestrenes
bademestres
bademode
bademoden
bademodens
bademoder
bademoderne
bademodernes
bademoders
bademodes
bademåtte
bademåtten
bademåttens
bademåtter
bademåtterne
bademåtternes
bademåtters
bademåttes
badende
badendes
badene
badenes
badenymfe
badenymfen
badenymfens
badenymfer
badenymferne
badenymfernes
badenymfers
badenymfes
badepige
badepigen
badepigens
badepiger
badepigerne
badepigernes
badepigers
badepiges
bader
bader
badere
baderen
baderens
baderes
badering
baderinge
baderingen
baderingene
baderingenes
baderingens
baderinges
baderings
baderne
badernes
baders
baderum
baderummene
baderummenes
baderummet
baderummets
baderums
bades
bades
bades
badesko
badeskoen
badeskoene
badeskoenes
badeskoens
badeskos
badested
badesteder
badestederne
badestedernes
badesteders
badestedet
badestedets
badesteds
badestrand
badestrande
badestranden
badestrandene
badestrandenes
badestrandens
badestrandes
badestrands
badesæbe
badesæben
badesæbens
badesæber
badesæberne
badesæbernes
badesæbers
badesæbes
badesæson
badesæsonen
badesæsonens
badesæsoner
badesæsonerne
badesæsonernes
badesæsoners
badesæsons
badet
badet
badets
badets
badetøj
badetøjet
badetøjets
badetøjs
badevand
badevande
badevandene
badevandenes
badevandes
badevandet
badevandets
badevands
badevægt
badevægte
badevægten
badevægtene
badevægtenes
badevægtens
badevægtes
badevægts
badeværelse
badeværelser
badeværelserne
badeværelsernes
badeværelsers
badeværelses
badeværelset
badeværelsets
badge
badgen
badgene
badgenes
badgens
badges
badges'
badgeses
badges's
badminton
badmintonketsjer
badmintonketsjere
badmintonketsjeren
badmintonketsjerens
badmintonketsjeres
badmintonketsjerne
badmintonketsjernes
badmintonketsjers
badmintons
badmintonspiller
badmintonspillere
badmintonspilleren
badmintonspillerens
badmintonspilleres
badmintonspillerne
badmintonspillernes
badmintonspillers
badmintonsport
badmintonsporten
badmintonsportens
badmintonsports
badning
badningen
badningens
badninger
badningerne
badningernes
badningers
badnings
bads
badstue
badstuen
badstuens
badstuer
badstuerne
badstuernes
badstuers
badstues
badulje
baduljen
baduljens
baduljer
baduljerne
baduljernes
baduljers
baduljes
badut
badutspring
badutspringene
badutspringenes
badutspringer
badutspringere
badutspringeren
badutspringerens
badutspringeres
badutspringerne
badutspringernes
badutspringers
badutspringet
badutspringets
badutsprings
bag
bag
bag
bag
bag
bag
bagage
bagageboks
bagageboks'
bagagebokse
bagageboksen
bagageboksene
bagageboksenes
bagageboksens
bagagebokses
bagageboks's
bagagebærer
bagagebærere
bagagebæreren
bagagebærerens
bagagebæreres
bagagebærerne
bagagebærernes
bagagebærers
bagagen
bagagenet
bagagenets
bagagenettene
bagagenettenes
bagagenettet
bagagenettets
bagagens
bagageplads
bagageplads'
bagagepladsen
bagagepladsens
bagagepladser
bagagepladserne
bagagepladsernes
bagagepladsers
bagagepladses
bagageplads's
bagagerum
bagagerummene
bagagerummenes
bagagerummet
bagagerummets
bagagerums
bagages
bagagevogn
bagagevogne
bagagevognen
bagagevognene
bagagevognenes
bagagevognens
bagagevognes
bagagevogns
bagaksel
bagakselen
bagakselens
bagaksels
bagakslen
bagakslens
bagaksler
bagakslerne
bagakslernes
bagakslers
bagatel
bagatelagtig
bagatelagtige
bagatelagtigere
bagatelagtigeres
bagatelagtiges
bagatelagtigs
bagatelagtigst
bagatelagtigste
bagatelagtigstes
bagatelagtigt
bagatelagtigts
bagatelgrænse
bagatelgrænsen
bagatelgrænsens
bagatelgrænser
bagatelgrænserne
bagatelgrænsernes
bagatelgrænsers
bagatelgrænses
bagatellen
bagatellens
bagateller
bagatellerne
bagatellernes
bagatellers
bagatelliser
bagatellisere
bagatelliserede
bagatelliseredes
bagatelliserende
bagatelliserendes
bagatelliserer
bagatelliseres
bagatelliseret
bagatelliserets
bagatellisering
bagatelliseringen
bagatelliseringens
bagatelliseringer
bagatelliseringerne
bagatelliseringernes
bagatelliseringers
bagatelliserings
bagatels
bagbandt
bagbandtes
bagbeklædning
bagbeklædningen
bagbeklædningens
bagbeklædninger
bagbeklædningerne
bagbeklædningernes
bagbeklædningers
bagbeklædnings
bagben
bagbenene
bagbenenes
bagbenet
bagbenets
bagbens
bagbind
bagbinde
bagbindende
bagbindendes
bagbinder
bagbindes
bagbord
bagbord
bagbords
bagbords
bagbords'
bagbordses
bagbords's
bagbunden
bagbundens
bagbundet
bagbundets
bagbundne
bagbundnes
bagbutik
bagbutikken
bagbutikkens
bagbutikker
bagbutikkerne
bagbutikkernes
bagbutikkers
bagbutiks
bagbygning
bagbygningen
bagbygningens
bagbygninger
bagbygningerne
bagbygningernes
bagbygningers
bagbygnings
bagdel
bagdele
bagdelen
bagdelene
bagdelenes
bagdelens
bagdeles
bagdels
bagdæk
bagdækkene
bagdækkenes
bagdækket
bagdækkets
bagdæks
bagdør
bagdøre
bagdøren
bagdørene
bagdørenes
bagdørens
bagdøres
bagdørs
bage
bage
bagebog
bagebogen
bagebogens
bagebogs
bagebøger
bagebøgerne
bagebøgernes
bagebøgers
bageevne
bageevnen
bageevnens
bageevner
bageevnerne
bageevnernes
bageevners
bageevnes
bageform
bageforme
bageformen
bageformene
bageformenes
bageformens
bageformes
bageforms
bagefter
bagekartoffel
bagekartoffelen
bagekartoffelens
bagekartoffels
bagekartoflen
bagekartoflens
bagekartofler
bagekartoflerne
bagekartoflernes
bagekartoflers
bagen
bagende
bagende
bagenden
bagendens
bagender
bagenderne
bagendernes
bagenders
bagendes
bagendes
bagene
bagenes
bagens
bageopskrift
bageopskriften
bageopskriftens
bageopskrifter
bageopskrifterne
bageopskrifternes
bageopskrifters
bageopskrifts
bageovn
bageovne
bageovnen
bageovnene
bageovnenes
bageovnens
bageovnes
bageovns
bagepapir
bagepapirer
bagepapirerne
bagepapirernes
bagepapirers
bagepapiret
bagepapirets
bagepapirs
bageplade
bagepladen
bagepladens
bageplader
bagepladerne
bagepladernes
bagepladers
bageplades
bagepulver
bagepulvere
bagepulveres
bagepulveret
bagepulverets
bagepulverne
bagepulvernes
bagepulvers
bager
bager
bagerbarn
bagerbarnet
bagerbarnets
bagerbarns
bagerbrød
bagerbrødene
bagerbrødenes
bagerbrødet
bagerbrødets
bagerbrøds
bagerbutik
bagerbutikken
bagerbutikkens
bagerbutikker
bagerbutikkerne
bagerbutikkernes
bagerbutikkers
bagerbutiks
bagerbørn
bagerbørnene
bagerbørnenes
bagerbørns
bagere
bageren
bagerens
bageres
bageri
bagerier
bagerierne
bageriernes
bageriers
bageriet
bageriets
bageris
bagerist
bageriste
bageristen
bageristene
bageristenes
bageristens
bageristes
bagerists
bagerjomfru
bagerjomfruen
bagerjomfruens
bagerjomfruer
bagerjomfruerne
bagerjomfruernes
bagerjomfruers
bagerjomfrus
bagerkone
bagerkonen
bagerkonens
bagerkoner
bagerkonerne
bagerkonernes
bagerkoners
bagerkones
bagermester
bagermesteren
bagermesterens
bagermesters
bagermestre
bagermestrene
bagermestrenes
bagermestres
bagerne
bagernes
bagerpose
bagerposen
bagerposens
bagerposer
bagerposerne
bagerposernes
bagerposers
bagerposes
bagers
bagerst
bagerste
bagerstes
bagersts
bagersvend
bagersvende
bagersvenden
bagersvendene
bagersvendenes
bagersvendens
bagersvendes
bagersvends
bages
bages
bagest
bageste
bagestes
bagests
bagetid
bagetiden
bagetidens
bagetider
bagetiderne
bagetidernes
bagetiders
bagetids
bagfra
baggang
baggange
baggangen
baggangene
baggangenes
baggangens
bagganges
baggangs
baggrund
baggrunde
baggrunden
baggrundene
baggrundenes
baggrundens
baggrundes
baggrunds
baggrundsfigur
baggrundsfiguren
baggrundsfigurens
baggrundsfigurer
baggrundsfigurerne
baggrundsfigurernes
baggrundsfigurers
baggrundsfigurs
baggrundsgruppe
baggrundsgruppen
baggrundsgruppens
baggrundsgrupper
baggrundsgrupperne
baggrundsgruppernes
baggrundsgruppers
baggrundsgruppes
baggrundshistorie
baggrundshistorien
baggrundshistoriens
baggrundshistorier
baggrundshistorierne
baggrundshistoriernes
baggrundshistoriers
baggrundshistories
baggrundsinformation
baggrundsinformationen
baggrundsinformationens
baggrundsinformationer
baggrundsinformationerne
baggrundsinformationernes
baggrundsinformationers
baggrundsinformations
baggrundskulisse
baggrundskulissen
baggrundskulissens
baggrundskulisser
baggrundskulisserne
baggrundskulissernes
baggrundskulissers
baggrundskulisses
baggrundslager
baggrundslagere
baggrundslageres
baggrundslageret
baggrundslagerets
baggrundslagerne
baggrundslagernes
baggrundslagers
baggrundslagre
baggrundslagrene
baggrundslagrenes
baggrundslagres
baggrundsmateriale
baggrundsmaterialer
baggrundsmaterialerne
baggrundsmaterialernes
baggrundsmaterialers
baggrundsmateriales
baggrundsmaterialet
baggrundsmaterialets
baggrundsmusik
baggrundsmusikken
baggrundsmusikkens
baggrundsmusiks
baggrundsorientering
baggrundsorienteringen
baggrundsorienteringens
baggrundsorienterings
baggrundsstof
baggrundsstoffet
baggrundsstoffets
baggrundsstofs
baggrundsstråling
baggrundsstrålingen
baggrundsstrålingens
baggrundsstrålings
baggrundsstøj
baggrundsstøjen
baggrundsstøjens
baggrundsstøjs
baggrundsviden
baggrundsvidens
baggællesnegl
baggællesnegle
baggællesneglen
baggællesneglene
baggællesneglenes
baggællesneglens
baggællesnegles
baggællesnegls
baggård
baggårde
baggården
baggårdene
baggårdenes
baggårdens
baggårdes
baggårds
baggårdsbarn
baggårdsbarnet
baggårdsbarnets
baggårdsbarns
baggårdsbørn
baggårdsbørnene
baggårdsbørnenes
baggårdsbørns
baggårdskat
baggårdskats
baggårdskatte
baggårdskatten
baggårdskattene
baggårdskattenes
baggårdskattens
baggårdskattes
baggårdslejlighed
baggårdslejligheden
baggårdslejlighedens
baggårdslejligheder
baggårdslejlighederne
baggårdslejlighedernes
baggårdslejligheders
baggårdslejligheds
baggårdsteater
baggårdsteateret
baggårdsteaterets
baggårdsteaters
baggårdsteatre
baggårdsteatrene
baggårdsteatrenes
baggårdsteatres
baggårdsteatret
baggårdsteatrets
baghave
baghaven
baghavens
baghaver
baghaverne
baghavernes
baghavers
baghaves
baghjul
baghjulene
baghjulenes
baghjulet
baghjulets
baghjuls
baghjulsophæng
baghjulsophængene
baghjulsophængenes
baghjulsophænget
baghjulsophængets
baghjulsophængs
baghjulstræk
baghjulstrækkene
baghjulstrækkenes
baghjulstrækker
baghjulstrækkere
baghjulstrækkeren
baghjulstrækkerens
baghjulstrækkeres
baghjulstrækkerne
baghjulstrækkernes
baghjulstrækkers
baghjulstrækket
baghjulstrækkets
baghjulstræks
baghold
bagholdene
bagholdenes
bagholdet
bagholdets
bagholds
bagholdsangreb
bagholdsangrebene
bagholdsangrebenes
bagholdsangrebet
bagholdsangrebets
bagholdsangrebs
baghoved
baghoveder
baghovederne
baghovedernes
baghoveders
baghovedet
baghovedets
baghoveds
baghus
baghus'
baghuse
baghusene
baghusenes
baghuses
baghuset
baghusets
baghus's
baghyler
baghylere
baghyleren
baghylerens
baghyleres
baghylerne
baghylernes
baghylers
baghånd
baghånden
baghåndens
baghånds
baghåndsslag
baghåndsslagene
baghåndsslagenes
baghåndsslaget
baghåndsslagets
baghåndsslags
bagi
bagind
bagindgang
bagindgange
bagindgangen
bagindgangene
bagindgangenes
bagindgangens
bagindganges
bagindgangs
bagkant
bagkanten
bagkantens
bagkanter
bagkanterne
bagkanternes
bagkanters
bagkants
bagkappe
bagkappen
bagkappens
bagkapper
bagkapperne
bagkappernes
bagkappers
bagkappes
bagkatalog
bagkatalogen
bagkatalogens
bagkataloger
bagkatalogerne
bagkatalogernes
bagkatalogers
bagkataloget
bagkatalogets
bagkatalogs
bagklap
bagklappen
bagklappens
bagklapper
bagklapperne
bagklappernes
bagklappers
bagklaps
bagklog
bagkloge
bagklogere
bagklogeres
bagkloges
bagklogest
bagklogeste
bagklogestes
bagklogs
bagklogskab
bagklogskaben
bagklogskabens
bagklogskabs
bagklogt
bagklogts
bagklædning
bagklædningen
bagklædningens
bagklædninger
bagklædningerne
bagklædningernes
bagklædningers
bagklædnings
bagkrop
bagkroppe
bagkroppen
bagkroppene
bagkroppenes
bagkroppens
bagkroppes
bagkrops
bagkvinde
bagkvinden
bagkvindens
bagkvinder
bagkvinderne
bagkvindernes
bagkvinders
bagkvindes
baglader
bagladere
bagladeren
bagladerens
bagladeres
bagladerne
bagladernes
bagladers
bagland
baglandet
baglandets
baglands
baglandspatrulje
baglandspatruljen
baglandspatruljens
baglandspatruljer
baglandspatruljerne
baglandspatruljernes
baglandspatruljers
baglandspatruljes
baglem
baglemmer
baglemmerne
baglemmernes
baglemmers
baglemmet
baglemmets
baglems
baglinie
baglinien
bagliniens
baglinier
baglinierne
bagliniernes
bagliniers
baglinies
baglokale
baglokaler
baglokalerne
baglokalernes
baglokalers
baglokales
baglokalet
baglokalets
baglomme
baglommen
baglommens
baglommer
baglommerne
baglommernes
baglommers
baglommes
baglygte
baglygten
baglygtens
baglygter
baglygterne
baglygternes
baglygters
baglygtes
baglæns
baglæns
baglæns'
baglænses
baglænsordbog
baglænsordbogen
baglænsordbogens
baglænsordbogs
baglænsordbøger
baglænsordbøgerne
baglænsordbøgernes
baglænsordbøgers
baglæns's
baglås
baglås'
baglåse
baglåsen
baglåsene
baglåsenes
baglåsens
baglåses
baglås's
bagmand
bagmanden
bagmandens
bagmands
bagmandspoliti
bagmandspolitiet
bagmandspolitiets
bagmandspolitis
bagmænd
bagmændene
bagmændenes
bagmænds
bagning
bagningen
bagningens
bagninger
bagningerne
bagningernes
bagningers
bagnings
bagom
bagover
bagoverbøjede
bagoverbøjedere
bagoverbøjederes
bagoverbøjedes
bagoverbøjedest
bagoverbøjedeste
bagoverbøjedestes
bagoverbøjet
bagoverbøjets
bagparti
bagpartier
bagpartierne
bagpartiernes
bagpartiers
bagpartiet
bagpartiets
bagpartis
bagperron
bagperronen
bagperronens
bagperroner
bagperronerne
bagperronernes
bagperroners
bagperrons
bagplade
bagpladen
bagpladens
bagplader
bagpladerne
bagpladernes
bagpladers
bagplades
bagpote
bagpoten
bagpotens
bagpoter
bagpoterne
bagpoternes
bagpoters
bagpotes
bagprojektion
bagprojektionen
bagprojektionens
bagprojektioner
bagprojektionerne
bagprojektionernes
bagprojektioners
bagprojektions
bagpå
bagrude
bagruden
bagrudens
bagruder
bagruderne
bagrudernes
bagruders
bagrudes
bagrum
bagrummene
bagrummenes
bagrummet
bagrummets
bagrums
bagrus
bagrus'
bagrusen
bagrusens
bagruses
bagrus's
bags
bags
bagscene
bagscenen
bagscenens
bagscener
bagscenerne
bagscenernes
bagsceners
bagscenes
bagside
bagsiden
bagsidens
bagsider
bagsiderne
bagsidernes
bagsiders
bagsides
bagsidetekst
bagsideteksten
bagsidetekstens
bagsidetekster
bagsideteksterne
bagsideteksternes
bagsideteksters
bagsideteksts
bagskærm
bagskærme
bagskærmen
bagskærmene
bagskærmenes
bagskærmens
bagskærmes
bagskærms
bagslag
bagslagene
bagslagenes
bagslaget
bagslagets
bagslags
bagsmæk
bagsmække
bagsmækken
bagsmækkens
bagsmækker
bagsmækkerne
bagsmækkernes
bagsmækkers
bagsmækkes
bagsmæks
bagspejl
bagspejle
bagspejlene
bagspejlenes
bagspejles
bagspejlet
bagspejlets
bagspejls
bagstag
bagstagene
bagstagenes
bagstaget
bagstagets
bagstags
bagstavn
bagstavne
bagstavnen
bagstavnene
bagstavnenes
bagstavnens
bagstavnes
bagstavns
bagsting
bagstingene
bagstingenes
bagstinget
bagstingets
bagstings
bagstopper
bagstoppere
bagstopperen
bagstopperens
bagstopperes
bagstopperne
bagstoppernes
bagstoppers
bagstræb
bagstræber
bagstræbere
bagstræberen
bagstræberens
bagstræberes
bagstræberisk
bagstræberiske
bagstræberiskes
bagstræberisks
bagstræberne
bagstræbernes
bagstræbers
bagstræbet
bagstræbets
bagstræbs
bagstræv
bagstræver
bagstrævere
bagstræveren
bagstræverens
bagstræveres
bagstræverisk
bagstræveriske
bagstræveriskes
bagstræverisks
bagstræverne
bagstrævernes
bagstrævers
bagstrævet
bagstrævets
bagstrævs
bagstykke
bagstykker
bagstykkerne
bagstykkernes
bagstykkers
bagstykkes
bagstykket
bagstykkets
bagstævn
bagstævne
bagstævnen
bagstævnene
bagstævnenes
bagstævnens
bagstævnes
bagstævns
bagsæde
bagsæder
bagsæderne
bagsædernes
bagsæders
bagsædes
bagsædesele
bagsædeselen
bagsædeselens
bagsædeseler
bagsædeselerne
bagsædeselernes
bagsædeselers
bagsædeseles
bagsædet
bagsædets
bagt
bagtal
bagtale
bagtalelse
bagtalelsen
bagtalelsens
bagtalelser
bagtalelserne
bagtalelsernes
bagtalelsers
bagtalelses
bagtalende
bagtalendes
bagtaler
bagtales
bagtalt
bagtalte
bagtaltes
bagtalts
bagtanke
bagtanken
bagtankens
bagtanker
bagtankerne
bagtankernes
bagtankers
bagtankes
bagte
bagtes
bagtil
bagtrappe
bagtrappen
bagtrappens
bagtrapper
bagtrapperne
bagtrappernes
bagtrappers
bagtrappes
bagtrop
bagtroppe
bagtroppen
bagtroppene
bagtroppenes
bagtroppens
bagtroppes
bagtrops
bagts
bagtunge
bagtungen
bagtungens
bagtunges
bagtungevokal
bagtungevokalen
bagtungevokalens
bagtungevokaler
bagtungevokalerne
bagtungevokalernes
bagtungevokalers
bagtungevokals
bagtæer
bagtæerne
bagtæernes
bagtæers
bagtæppe
bagtæpper
bagtæpperne
bagtæppernes
bagtæppers
bagtæppes
bagtæppet
bagtæppets
bagtøj
bagtøjet
bagtøjets
bagtøjs
bagtå
bagtåen
bagtåens
bagtås
bagud
bagude
bagudgang
bagudgange
bagudgangen
bagudgangene
bagudgangenes
bagudgangens
bagudganges
bagudgangs
bagudrettede
bagudrettedere
bagudrettederes
bagudrettedes
bagudrettedest
bagudrettedeste
bagudrettedestes
bagudrettet
bagudrettets
bagudskuende
bagudskuendes
baguette
baguetten
baguettens
baguetter
baguetterne
baguetternes
baguetters
baguettes
bagvask
bagvaske
bagvaskede
bagvaskedes
bagvaskelse
bagvaskelsen
bagvaskelsens
bagvaskelser
bagvaskelserne
bagvaskelsernes
bagvaskelsers
bagvaskelses
bagvaskende
bagvaskendes
bagvasker
bagvaskes
bagvasket
bagvaskets
bagved
bagvedliggende
bagvedliggendes
bagvej
bagveje
bagvejen
bagvejene
bagvejenes
bagvejens
bagvejes
bagvejs
bagvendt
bagvendte
bagvendtes
bagvendts
bagvinge
bagvingen
bagvingens
bagvinger
bagvingerne
bagvingernes
bagvingers
bagvinges
bagvogn
bagvogne
bagvognen
bagvognene
bagvognenes
bagvognens
bagvognes
bagvogns
bagvæg
bagvægge
bagvæggen
bagvæggene
bagvæggenes
bagvæggens
bagvægges
bagvægs
bagværk
bagværket
bagværkets
bagværks
bah
bahamas
bahamas'
bahamases
bahamas's
bahrain
bahrains
baisse
baissen
baissens
baisser
baisserne
baissernes
baissers
baisses
bajadere
bajaderen
bajaderens
bajaderer
bajadererne
bajaderernes
bajaderers
bajaderes
bajads
bajads'
bajadsen
bajadsens
bajadser
bajadserne
bajadsernes
bajadsers
bajadses
bajads's
bajer
bajere
bajeren
bajerens
bajeres
bajerflaske
bajerflasken
bajerflaskens
bajerflasker
bajerflaskerne
bajerflaskernes
bajerflaskers
bajerflaskes
bajerne
bajernes
bajers
bajersk
bajerske
bajerskes
bajersks
bajonet
bajonetplante
bajonetplanten
bajonetplantens
bajonetplanter
bajonetplanterne
bajonetplanternes
bajonetplanters
bajonetplantes
bajonets
bajonetsav
bajonetsave
bajonetsaven
bajonetsavene
bajonetsavenes
bajonetsavens
bajonetsaves
bajonetsavs
bajonetten
bajonettens
bajonetter
bajonetterne
bajonetternes
bajonetters
bak
bak
bak
bakelit
bakelits
bakelitten
bakelittens
bakgear
bakgearene
bakgearenes
bakgearet
bakgearets
bakgears
bakkant
bakkanten
bakkantens
bakkanter
bakkanterne
bakkanternes
bakkanters
bakkants
bakke
bakke
bakkebord
bakkeborde
bakkebordene
bakkebordenes
bakkebordes
bakkebordet
bakkebordets
bakkebords
bakkedal
bakkedale
bakkedalen
bakkedalene
bakkedalenes
bakkedalens
bakkedales
bakkedals
bakkede
bakkede
bakkedere
bakkederes
bakkedes
bakkedes
bakkedest
bakkedeste
bakkedestes
bakkedrag
bakkedragene
bakkedragenes
bakkedraget
bakkedragets
bakkedrags
bakkehæld
bakkehældene
bakkehældenes
bakkehældet
bakkehældets
bakkehælds
bakkekam
bakkekamme
bakkekammen
bakkekammene
bakkekammenes
bakkekammens
bakkekammes
bakkekams
bakkeland
bakkelande
bakkelandene
bakkelandenes
bakkelandes
bakkelandet
bakkelandets
bakkelands
bakkelandskab
bakkelandskaber
bakkelandskaberne
bakkelandskabernes
bakkelandskabers
bakkelandskabet
bakkelandskabets
bakkelandskabs
bakken
bakken
bakkenbart
bakkenbarten
bakkenbartens
bakkenbarter
bakkenbarterne
bakkenbarternes
bakkenbarters
bakkenbarts
bakkende
bakkendes
bakkens
bakkens
bakker
bakker
bakkerne
bakkernes
bakkers
bakkes
bakkes
bakkeserviet
bakkeserviets
bakkeservietten
bakkeserviettens
bakkeservietter
bakkeservietterne
bakkeservietternes
bakkeservietters
bakkeskråning
bakkeskråningen
bakkeskråningens
bakkeskrånings
bakkestjerne
bakkestjernen
bakkestjernens
bakkestjerner
bakkestjernerne
bakkestjernernes
bakkestjerners
bakkestjernes
bakket
bakket
bakketop
bakketoppe
bakketoppen
bakketoppene
bakketoppenes
bakketoppens
bakketoppes
bakketops
bakkets
bakkets
bakkeø
bakkeøen
bakkeøens
bakkeøer
bakkeøerne
bakkeøernes
bakkeøers
bakkeøs
baklygte
baklygten
baklygtens
baklygter
baklygterne
baklygternes
baklygters
baklygtes
baks
baks
bakse
baksede
baksedes
baksende
baksendes
bakser
bakses
bakset
baksets
bakspejl
bakspejle
bakspejlene
bakspejlenes
bakspejles
bakspejlet
bakspejlets
bakspejls
bakterie
bakterieart
bakteriearten
bakterieartens
bakteriearter
bakteriearterne
bakteriearternes
bakteriearters
bakteriearts
bakteriedræbende
bakteriedræbendes
bakteriedyrkning
bakteriedyrkningen
bakteriedyrkningens
bakteriedyrknings
bakterieflora
bakteriefloraen
bakteriefloraens
bakteriefloraer
bakteriefloraerne
bakteriefloraernes
bakteriefloraers
bakteriefloras
bakteriefri
bakteriefrie
bakteriefriere
bakteriefrieres
bakteriefries
bakteriefriest
bakteriefrieste
bakteriefriestes
bakteriefris
bakteriefrit
bakteriefrits
bakteriehæmmende
bakteriehæmmendes
bakterieinfektion
bakterieinfektionen
bakterieinfektionens
bakterieinfektioner
bakterieinfektionerne
bakterieinfektionernes
bakterieinfektioners
bakterieinfektions
bakteriekoloni
bakteriekolonien
bakteriekoloniens
bakteriekolonier
bakteriekolonierne
bakteriekoloniernes
bakteriekoloniers
bakteriekolonis
bakteriekultur
bakteriekulturen
bakteriekulturens
bakteriekulturer
bakteriekulturerne
bakteriekulturernes
bakteriekulturers
bakteriekulturs
bakteriel
bakterielle
bakteriellere
bakterielleres
bakterielles
bakteriellest
bakterielleste
bakteriellestes
bakteriels
bakterielt
bakterielts
bakterien
bakteriens
bakterier
bakterierne
bakteriernes
bakteriers
bakteries
bakteriestamme
bakteriestammen
bakteriestammens
bakteriestammer
bakteriestammerne
bakteriestammernes
bakteriestammers
bakteriestammes
bakteriesygdom
bakteriesygdomme
bakteriesygdommen
bakteriesygdommene
bakteriesygdommenes
bakteriesygdommens
bakteriesygdommes
bakteriesygdoms
bakteriofag
bakteriofagen
bakteriofagens
bakteriofager
bakteriofagerne
bakteriofagernes
bakteriofagers
bakteriofags
bakteriolog
bakteriologen
bakteriologens
bakteriologer
bakteriologerne
bakteriologernes
bakteriologers
bakteriologi
bakteriologien
bakteriologiens
bakteriologis
bakteriologisk
bakteriologiske
bakteriologiskes
bakteriologisks
bakteriologs
baktie
baktien
baktiens
baktier
baktierne
baktiernes
baktiers
bakties
bal
bal
balan
balance
balanceaksel
balanceakselen
balanceakselens
balanceaksels
balanceakslen
balanceakslens
balanceaksler
balanceakslerne
balanceakslernes
balanceakslers
balanceakt
balanceakten
balanceaktens
balanceakter
balanceakterne
balanceakternes
balanceakters
balanceakts
balancebom
balancebomme
balancebommen
balancebommene
balancebommenes
balancebommens
balancebommes
balanceboms
balancegang
balancegange
balancegangen
balancegangene
balancegangenes
balancegangens
balanceganges
balancegangs
balancekunst
balancekunsten
balancekunstens
balancekunster
balancekunsterne
balancekunsternes
balancekunsters
balancekunsts
balancen
balancens
balanceorgan
balanceorganer
balanceorganerne
balanceorganernes
balanceorganers
balanceorganet
balanceorganets
balanceorgans
balancepolitik
balancepolitikken
balancepolitikkens
balancepolitikker
balancepolitikkerne
balancepolitikkernes
balancepolitikkers
balancepolitiks
balancepunkt
balancepunkter
balancepunkterne
balancepunkternes
balancepunkters
balancepunktet
balancepunktets
balancepunkts
balancer
balancer
balancere
balancerede
balanceredes
balancerende
balancerendes
balancerer
balanceres
balanceret
balancerets
balancering
balanceringen
balanceringens
balanceringer
balanceringerne
balanceringernes
balanceringers
balancerings
balancerne
balancernes
balancers
balances
balancesans
balancesans'
balancesansen
balancesansens
balancesanser
balancesanserne
balancesansernes
balancesansers
balancesanses
balancesans's
balanceøvelse
balanceøvelsen
balanceøvelsens
balanceøvelser
balanceøvelserne
balanceøvelsernes
balanceøvelsers
balanceøvelses
balanen
balanens
balaner
balanerne
balanernes
balaners
balans
baldakin
baldakinen
baldakinens
baldakiner
baldakinerne
baldakinernes
baldakiners
baldakins
balde
balden
baldens
balder
balderne
baldernes
balders
baldes
baldr
baldre
baldrede
baldredes
baldrende
baldrendes
baldrer
baldres
baldret
baldrets
baldrian
baldrianen
baldrianene
baldrianenes
baldrianens
baldrianer
baldrianerne
baldrianernes
baldrianers
baldrians
baldyr
baldyre
baldyrede
baldyredes
baldyrende
baldyrendes
baldyrer
baldyres
baldyret
baldyrets
baldyring
baldyringen
baldyringens
baldyringer
baldyringerne
baldyringernes
baldyringers
baldyrings
balfaldera
balfalderaet
balfalderaets
balfalderas
balg
balge
balgen
balgene
balgenes
balgens
balges
balgs
bali
balinesisk
balinesiske
balinesiskes
balinesisks
balis
balje
baljen
baljens
baljeplante
baljeplanten
baljeplantens
baljeplanter
baljeplanterne
baljeplanternes
baljeplanters
baljeplantes
baljer
baljerne
baljernes
baljers
baljes
balkanisering
balkaniseringen
balkaniseringens
balkaniseringer
balkaniseringerne
balkaniseringernes
balkaniseringers
balkaniserings
balkansk
balkanske
balkanskes
balkansks
balkanstat
balkanstaten
balkanstatens
balkanstater
balkanstaterne
balkanstaternes
balkanstaters
balkanstats
balkavaler
balkavaleren
balkavalerens
balkavalerer
balkavalererne
balkavalerernes
balkavalerers
balkavalers
balkjole
balkjolen
balkjolens
balkjoler
balkjolerne
balkjolernes
balkjolers
balkjoles
balkon
balkondør
balkondøre
balkondøren
balkondørene
balkondørenes
balkondørens
balkondøres
balkondørs
balkonen
balkonens
balkoner
balkonerne
balkonernes
balkoners
balkonetage
balkonetagen
balkonetagens
balkonetager
balkonetagerne
balkonetagernes
balkonetagers
balkonetages
balkons
balkonscene
balkonscenen
balkonscenens
balkonscener
balkonscenerne
balkonscenernes
balkonsceners
balkonscenes
balkort
balkortene
balkortenes
balkortet
balkortets
balkorts
ballade
ballademager
ballademagere
ballademageren
ballademagerens
ballademageres
ballademagerne
ballademagernes
ballademagers
balladen
balladens
ballader
balladerne
balladernes
balladers
ballades
ballast
ballast
ballaste
ballastede
ballastedes
ballasten
ballastende
ballastendes
ballastens
ballaster
ballaster
ballasterne
ballasternes
ballasters
ballastes
ballastet
ballastets
ballasts
ballasttank
ballasttanke
ballasttanken
ballasttankene
ballasttankenes
ballasttankens
ballasttankes
ballasttanks
balle
balle
balle
ballen
ballen
ballen
ballen
ballens
ballens
ballens
ballens
ballepresse
ballepressen
ballepressens
ballepresser
ballepresser
ballepressere
ballepresseren
ballepresserens
ballepresseres
ballepresserne
ballepressernes
ballepressers
ballepresses
baller
baller
baller
baller
baller
ballerina
ballerinaen
ballerinaens
ballerinaer
ballerinaerne
ballerinaernes
ballerinaers
ballerinas
ballerinasko
ballerinaskoen
ballerinaskoene
ballerinaskoenes
ballerinaskoens
ballerinaskos
ballerne
ballerne
ballerne
ballerne
ballerne
ballernes
ballernes
ballernes
ballernes
ballernes
ballers
ballers
ballers
ballers
ballers
ballerup
ballerups
balles
balles
balles
ballet
ballet
balletbarn
balletbarnet
balletbarnets
balletbarns
balletbørn
balletbørnene
balletbørnenes
balletbørns
balletchef
balletchefen
balletchefens
balletchefer
balletcheferne
balletchefernes
balletchefers
balletchefs
balletdanser
balletdansere
balletdanseren
balletdanserens
balletdanseres
balletdanserinde
balletdanserinden
balletdanserindens
balletdanserinder
balletdanserinderne
balletdanserindernes
balletdanserinders
balletdanserindes
balletdanserne
balletdansernes
balletdansers
balletkompagni
balletkompagnier
balletkompagnierne
balletkompagniernes
balletkompagniers
balletkompagniet
balletkompagniets
balletkompagnis
balletkorps
balletkorps'
balletkorpsene
balletkorpsenes
balletkorpses
balletkorpset
balletkorpsets
balletkorps's
balletmester
balletmesteren
balletmesterens
balletmesters
balletmestre
balletmestrene
balletmestrenes
balletmestres
balletpige
balletpigen
balletpigens
balletpiger
balletpigerne
balletpigernes
balletpigers
balletpiges
ballets
ballets
balletsko
balletskoen
balletskoene
balletskoenes
balletskoens
balletskole
balletskolen
balletskolens
balletskoler
balletskolerne
balletskolernes
balletskolers
balletskoles
balletskos
balletstjerne
balletstjernen
balletstjernens
balletstjerner
balletstjernerne
balletstjernernes
balletstjerners
balletstjernes
balletten
ballettens
balletter
balletterne
balletternes
balletters
ballettoman
ballettoman
ballettomane
ballettomanen
ballettomanens
ballettomaner
ballettomanere
ballettomaneres
ballettomanerne
ballettomanernes
ballettomaners
ballettomanes
ballettomanest
ballettomaneste
ballettomanestes
ballettomans
ballettomans
ballettomant
ballettomants
ballistik
ballistikken
ballistikkens
ballistiks
ballistisk
ballistiske
ballistiskes
ballistisks
ballon
ballondæk
ballondækkene
ballondækkenes
ballondækket
ballondækkets
ballondæks
ballonen
ballonens
balloner
ballonerne
ballonernes
balloners
ballonfærd
ballonfærden
ballonfærdene
ballonfærdenes
ballonfærdens
ballonfærder
ballonfærderne
ballonfærdernes
ballonfærders
ballonfærds
ballongynge
ballongyngen
ballongyngens
ballongynger
ballongyngerne
ballongyngernes
ballongyngers
ballongynges
ballonopstigning
ballonopstigningen
ballonopstigningens
ballonopstigninger
ballonopstigningerne
ballonopstigningernes
ballonopstigningers
ballonopstignings
ballons
ballonskipper
ballonskippere
ballonskipperen
ballonskipperens
ballonskipperes
ballonskipperne
ballonskippernes
ballonskippers
ballontyggegummi
ballontyggegummiet
ballontyggegummiets
ballontyggegummis
balløve
balløven
balløvens
balløver
balløverne
balløvernes
balløvers
balløves
bals
bals
balsal
balsale
balsalen
balsalene
balsalenes
balsalens
balsales
balsals
balsam
balsamen
balsamene
balsamenes
balsamens
balsamer
balsamer
balsamere
balsamerede
balsameredes
balsamerende
balsamerendes
balsamerer
balsameres
balsameret
balsamerets
balsamering
balsameringen
balsameringens
balsameringer
balsameringerne
balsameringernes
balsameringers
balsamerings
balsamerne
balsamernes
balsamers
balsamin
balsaminen
balsaminens
balsaminer
balsaminerne
balsaminernes
balsaminers
balsamins
balsamisk
balsamiske
balsamiskes
balsamisks
balsammen
balsammene
balsammenes
balsammens
balsammer
balsammerne
balsammernes
balsammers
balsams
balsatræ
balsatræet
balsatræets
balsatræs
balstyrig
balstyrige
balstyrigere
balstyrigeres
balstyriges
balstyrigs
balstyrigst
balstyrigste
balstyrigstes
balstyrigt
balstyrigts
balstyrisk
balstyriske
balstyriskes
balstyrisks
balter
baltere
balteren
balterens
balteres
balterne
balternes
balters
balticum
balticums
baltikum
baltikums
baltisk
baltiske
baltiskes
baltisks
baluchistan
baluchistans
baluster
balusteren
balusterens
balusteret
balusterets
balusters
balustrade
balustraden
balustradens
balustrader
balustraderne
balustradernes
balustraders
balustrades
balustre
balustren
balustrene
balustrenes
balustrens
balustres
balustret
balustrets
bambus
bambus'
bambusen
bambusene
bambusenes
bambusens
bambuser
bambuserne
bambusernes
bambusers
bambuses
bambuskrat
bambuskrats
bambuskrattene
bambuskrattenes
bambuskrattet
bambuskrattets
bambusmøbel
bambusmøbelet
bambusmøbelets
bambusmøbels
bambusmøbler
bambusmøblerne
bambusmøblernes
bambusmøblers
bambusmøblet
bambusmøblets
bambusrør
bambusrørene
bambusrørenes
bambusrøret
bambusrørets
bambusrørs
bambus's
bambussen
bambussene
bambussenes
bambussens
bambusser
bambusserne
bambussernes
bambussers
bambusskud
bambusskuddene
bambusskuddenes
bambusskuddet
bambusskuddets
bambusskuds
bambusstok
bambusstokke
bambusstokken
bambusstokkene
bambusstokkenes
bambusstokkens
bambusstokkes
bambusstoks
baml
bamle
bamlede
bamledes
bamlende
bamlendes
bamler
bamles
bamlet
bamlets
bamse
bamsede
bamsedere
bamsederes
bamsedes
bamsedest
bamsedeste
bamsedestes
bamsen
bamsens
bamser
bamserne
bamsernes
bamsers
bamses
bamset
bamsets
ban
banal
banale
banalere
banaleres
banales
banalest
banaleste
banalestes
banaliser
banalisere
banaliserede
banaliseredes
banaliserende
banaliserendes
banaliserer
banaliseres
banaliseret
banaliserets
banalitet
banaliteten
banalitetens
banaliteter
banaliteterne
banaliteternes
banaliteters
banalitets
banals
banalt
banalts
banan
bananblad
bananblade
bananbladene
bananbladenes
bananblades
bananbladet
bananbladets
bananblads
bananen
bananens
bananer
bananerne
bananernes
bananers
bananflue
bananfluen
bananfluens
bananfluer
bananfluerne
bananfluernes
bananfluers
bananflues
bananpalme
bananpalmen
bananpalmens
bananpalmer
bananpalmerne
bananpalmernes
bananpalmers
bananpalmes
bananplantage
bananplantagen
bananplantagens
bananplantager
bananplantagerne
bananplantagernes
bananplantagers
bananplantages
bananrepublik
bananrepublikken
bananrepublikkens
bananrepublikker
bananrepublikkerne
bananrepublikkernes
bananrepublikkers
bananrepubliks
banans
bananskal
bananskallen
bananskallens
bananskaller
bananskallerne
bananskallernes
bananskallers
bananskals
bananskræl
bananskrællen
bananskrællens
bananskræller
bananskrællerne
bananskrællernes
bananskrællers
bananskræls
banansplit
banansplits
banansplitten
banansplittens
bananstik
bananstikkene
bananstikkenes
bananstikket
bananstikkets
bananstiks
band
band
band
bandage
bandagen
bandagens
bandager
bandager
bandagere
bandagerede
bandageredes
bandagerende
bandagerendes
bandagerer
bandageres
bandageret
bandagerets
bandagerne
bandagernes
bandagers
bandages
bandagist
bandagisten
bandagistens
bandagister
bandagisterne
bandagisternes
bandagisters
bandagists
bandbulle
bandbullen
bandbullens
bandbuller
bandbullerne
bandbullernes
bandbullers
bandbulles
bande
bande
bandede
bandedes
bandekrig
bandekrige
bandekrigen
bandekrigene
bandekrigenes
bandekrigens
bandekriges
bandekrigs
bandekriminalitet
bandekriminaliteten
bandekriminalitetens
bandekriminalitets
bandeleder
bandeledere
bandelederen
bandelederens
bandelederes
bandelederne
bandeledernes
bandeleders
bandemedlem
bandemedlemmer
bandemedlemmerne
bandemedlemmernes
bandemedlemmers
bandemedlemmet
bandemedlemmets
bandemedlems
banden
banden
bandende
bandendes
bandene
bandenes
bandens
bandens
bandeord
bandeordene
bandeordenes
bandeordet
bandeordets
bandeords
bander
bander
banderne
bandernes
banderole
banderolen
banderolens
banderoler
banderolerne
banderolernes
banderolers
banderoles
banders
bandes
bandes
bandespil
bandespillene
bandespillenes
bandespillet
bandespillets
bandespils
bandet
bandet
bandet
bandets
bandets
bandets
bandit
bandits
banditten
bandittens
banditter
banditterne
banditternes
banditters
bandlys
bandlyse
bandlysende
bandlysendes
bandlyser
bandlyses
bandlysning
bandlysningen
bandlysningens
bandlysninger
bandlysningerne
bandlysningernes
bandlysningers
bandlysnings
bandlyst
bandlyste
bandlystes
bandlysts
bandoler
bandolerer
bandolererne
bandolerernes
bandolerers
bandoleret
bandolerets
bandolers
bands
bands
bands'
bandsat
bandsats
bandsatte
bandsattere
bandsatteres
bandsattes
bandsattest
bandsatteste
bandsattestes
bandses
bands's
bandstråle
bandstrålen
bandstrålens
bandstråler
bandstrålerne
bandstrålernes
bandstrålers
bandstråles
bandt
bandt
bandte
bandtes
bandtes
bandts
bandy
bandyen
bandyens
bandys
bane
bane
bane
baneanlæg
baneanlæggene
baneanlæggenes
baneanlægget
baneanlæggets
baneanlægs
banearbejder
banearbejdere
banearbejderen
banearbejderens
banearbejderes
banearbejderne
banearbejdernes
banearbejders
banebrydende
banebrydendes
banebryder
banebrydere
banebryderen
banebryderens
banebryderes
banebryderne
banebrydernes
banebryders
banede
banedes
banegrav
banegrave
banegraven
banegravene
banegravenes
banegravens
banegraves
banegravs
banegård
banegårde
banegården
banegårdene
banegårdenes
banegårdens
banegårdes
banegårds
banegårdshal
banegårdshallen
banegårdshallens
banegårdshaller
banegårdshallerne
banegårdshallernes
banegårdshallers
banegårdshals
banegårdsplads
banegårdsplads'
banegårdspladsen
banegårdspladsens
banegårdspladser
banegårdspladserne
banegårdspladsernes
banegårdspladsers
banegårdspladses
banegårdsplads's
banehalvdel
banehalvdele
banehalvdelen
banehalvdelene
banehalvdelenes
banehalvdelens
banehalvdeles
banehalvdels
banelegeme
banelegemer
banelegemerne
banelegemernes
banelegemers
banelegemes
banelegemet
banelegemets
banelinje
banelinjen
banelinjens
banelinjer
banelinjerne
banelinjernes
banelinjers
banelinjes
baneløb
baneløbene
baneløbenes
baneløbet
baneløbets
baneløbs
banemand
banemanden
banemandens
banemands
banemænd
banemændene
banemændenes
banemænds
banen
banende
banendes
banens
banepakke
banepakken
banepakkens
banepakker
banepakkerne
banepakkernes
banepakkers
banepakkes
baner
baner
banerekord
banerekorden
banerekordens
banerekorder
banerekorderne
banerekordernes
banerekorders
banerekords
banerne
banernes
baners
banerytter
baneryttere
banerytteren
banerytterens
banerytteres
banerytterne
banerytternes
banerytters
banes
banes
banes
baneskråning
baneskråningen
baneskråningens
baneskrånings
banespor
banesporene
banesporenes
banesporet
banesporets
banespors
banestrækning
banestrækningen
banestrækningens
banestrækninger
banestrækningerne
banestrækningernes
banestrækningers
banestræknings
banesår
banesårene
banesårenes
banesåret
banesårets
banesårs
banet
baneterræn
baneterræner
baneterrænerne
baneterrænernes
baneterræners
baneterrænet
baneterrænets
baneterræns
banets
bang
bang
bange
bange
bangebuks
bangebuks'
bangebukse
bangebuksen
bangebuksene
bangebuksenes
bangebuksens
bangebukses
bangebuks's
bangede
bangedes
bangende
bangendes
banger
banges
banges
banget
bangets
bangladesh
bangladesh'
bangladesher
bangladeshere
bangladesheren
bangladesherens
bangladesheres
bangladesherne
bangladeshernes
bangladeshers
bangladeshisk
bangladeshiske
bangladeshiskes
bangladeshisks
bangladeshs
bangladesh's
banjer
banjerne
banjernes
banjers
banjo
banjoen
banjoens
banjoer
banjoerne
banjoernes
banjoers
banjos
bank
bank
bank
bank
bank
bankaktie
bankaktien
bankaktiens
bankaktier
bankaktierne
bankaktiernes
bankaktiers
bankakties
bankassistent
bankassistenten
bankassistentens
bankassistenter
bankassistenterne
bankassistenternes
bankassistenters
bankassistents
bankbestyrer
bankbestyrere
bankbestyreren
bankbestyrerens
bankbestyreres
bankbestyrerne
bankbestyrernes
bankbestyrers
bankbetjent
bankbetjente
bankbetjenten
bankbetjentene
bankbetjentenes
bankbetjentens
bankbetjentes
bankbetjents
bankbog
bankbogen
bankbogens
bankbogs
bankboks
bankboks'
bankbokse
bankboksen
bankboksene
bankboksenes
bankboksens
bankbokses
bankboks's
bankbud
bankbuddet
bankbuddets
bankbude
bankbudene
bankbudenes
bankbudes
bankbudet
bankbudets
bankbuds
bankbus
bankbus'
bankbuses
bankbus's
bankbussen
bankbussens
bankbusser
bankbusserne
bankbussernes
bankbussers
bankbøger
bankbøgerne
bankbøgernes
bankbøgers
bankdag
bankdage
bankdagen
bankdagene
bankdagenes
bankdagens
bankdages
bankdags
bankdirektør
bankdirektøren
bankdirektørens
bankdirektører
bankdirektørerne
bankdirektørernes
bankdirektørers
bankdirektørs
banke
banke
bankede
bankedes
bankekød
bankekødet
bankekødets
bankekøds
bankelev
bankeleven
bankelevens
bankelever
bankeleverne
bankelevernes
bankelevers
bankelevs
banken
banken
banken
bankende
bankendes
bankene
bankenes
bankens
bankens
bankens
banker
banker
banker
bankerne
bankerne
bankernes
bankernes
bankerot
bankerot
bankerots
bankerots
bankerotte
bankerotten
bankerottens
bankerotter
bankerottere
bankerotteres
bankerotterne
bankerotternes
bankerotters
bankerottes
bankerottest
bankerotteste
bankerottestes
bankers
bankers
bankes
bankes
bankesignal
bankesignaler
bankesignalerne
bankesignalernes
bankesignalers
bankesignalet
bankesignalets
bankesignals
banket
banket
banket
bankets
bankets
bankets
banketter
banketterne
banketternes
banketters
bankettet
bankettets
bankeånd
bankeånden
bankeåndens
bankeånder
bankeånderne
bankeåndernes
bankeånders
bankeånds
bankfilial
bankfilialen
bankfilialens
bankfilialer
bankfilialerne
bankfilialernes
bankfilialers
bankfilials
bankforbindelse
bankforbindelsen
bankforbindelsens
bankforbindelser
bankforbindelserne
bankforbindelsernes
bankforbindelsers
bankforbindelses
bankforretning
bankforretningen
bankforretningens
bankforretninger
bankforretningerne
bankforretningernes
bankforretningers
bankforretnings
bankfuldmægtig
bankfuldmægtige
bankfuldmægtigen
bankfuldmægtigene
bankfuldmægtigenes
bankfuldmægtigens
bankfuldmægtiges
bankfuldmægtigs
bankgaranti
bankgarantien
bankgarantiens
bankgarantier
bankgarantierne
bankgarantiernes
bankgarantiers
bankgarantis
bankhemmelighed
bankhemmeligheden
bankhemmelighedens
bankhemmeligheds
bankier
bankieren
bankierens
bankierer
bankiererne
bankierernes
bankierers
bankierfirma
bankierfirmaer
bankierfirmaerne
bankierfirmaernes
bankierfirmaers
bankierfirmaet
bankierfirmaets
bankierfirmas
bankiers
bankkasserer
bankkasserere
bankkassereren
bankkassererens
bankkassereres
bankkassererne
bankkasserernes
bankkasserers
bankkassette
bankkassetten
bankkassettens
bankkassetter
bankkassetterne
bankkassetternes
bankkassetters
bankkassettes
bankkonti
bankkontiene
bankkontienes
bankkontis
bankkonto
bankkontoen
bankkontoens
bankkontoer
bankkontoerne
bankkontoernes
bankkontoers
bankkontos
bankkrak
bankkrakkene
bankkrakkenes
bankkrakket
bankkrakkets
bankkraks
bankkup
bankkuppene
bankkuppenes
bankkuppet
bankkuppets
bankkups
banklån
banklånene
banklånenes
banklånet
banklånets
banklåns
bankmand
bankmanden
bankmandens
bankmands
bankmænd
bankmændene
bankmændenes
bankmænds
bankning
bankningen
bankningens
bankninger
bankningerne
bankningernes
bankningers
banknings
banko
bankoplade
bankopladen
bankopladens
bankoplader
bankopladerne
bankopladernes
bankopladers
bankoplades
bankos
bankospil
bankospillene
bankospillenes
bankospillet
bankospillets
bankospils
bankrente
bankrenten
bankrentens
bankrenter
bankrenterne
bankrenternes
bankrenters
bankrentes
bankrøver
bankrøvere
bankrøveren
bankrøverens
bankrøveres
bankrøveri
bankrøverier
[truncated: 7,434,902 more chars]
