# Supplementary material for: Lockdowns, lethality, and laissez-faire politics. Public discourses on political authorities in high-trust countries during the COVID-19 pandemic
Source: PLoS One. 2021 Jun 23;16(6):e0253175. doi: 10.1371/journal.pone.0253175 (PMC8221506; doi:10.1371/journal.pone.0253175)
Supplement: S3 Appendix — .zip-file including the Danish and Swedish SentiStrength dictionaries developed for the purposes of this study. (ZIP) [file pone.0253175.s003.zip › Danish sentiment dictionary/EmotionLookupTable.txt]

abdicere*	-2
abnorm*	-2
absurd*	-2
acceptab*	2
admiral*	1
adræt*	2
adskil*	-2
afbestil*	-2
afbryd*	-2
afbrænder*	-2
affald*	-3
affaldsplads*	-2
affej*	-2
affektionsværdi*	3
affærdig*	-2
affør*	-4
afgift*	-2
afgik	-2
afgrund*	-2
afgræns*	-2
afgå*	-2
afgørende	1
afhjælp*	1
afhængig*	-2
afkald*	-2
afklaps*	-2
afkræft*	-2
aflast*	2
afled*	-2
afliv*	-2
aflys*	-2
afløs*	1
afmatning*	-2
afmægtig*	-2
afpres*	-3
afsat*	-2
afsavn	-2
afskaf*	-2
afskedig*	-2
afskrive *	-2
afskræk*	-2
afskum*	-3
afsky*	-4
afskyelig*	-5
afslag*	-2
afslappe*	2
afslog	-2
afslå*	-2
afslør*	-2
afsondr*	-2
afspænd*	3
afstraf*	-2
afstumpe*	-4
afstå*	-2
afstød*	-2
afsværg*	-2
afsæt*	-2
afsætte*	-2
aftag*	-2
aftog	-2
afveje	-2
afvig*	-2
afvikl*	-2
afvild*	-2
afvis*	-2
afværg*	-2
aggress*	-3
ak	-2
akave*	-2
alarm*	-3
alderdomssvække*	-2
alene*	-2
alfaderlig*	-3
alibi*	-2
allerbedst	3
allerdårligst*	-3
allerværst*	-3
almindelig*	1
alol	2
altruistisk*	3
alvorlig*	-3
ambivalen*	-2
amok	-2
amor*	2
amoral*	-3
amour	2
amputer*	-2
analfabet*	-2
anarki*	-2
anderledes	-1
anger	-3
angre*	-2
angreb*	-2
angrib*	-2
angst*	-3
anklage*	-2
anmassende	-3
annuller*	-2
anomali*	-2
anspændt*	-3
anstreng*	-2
anstændig*	3
anstød	-2
ansvar*	-2
ansvarsfri*	-2
ansvarsløs*	-2
antagon*	-2
antast*	-2
antikveret*	-2
antipat*	-2
antyd*	-2
anvendelig*	2
aparte	-1
apati*	-2
appel*	1
ar	-2
arbejdsløs*	-2
argh*	-2
armod	-2
arret	-2
arrogan*	-3
artig*	3
asocial*	-2
atrofi*	-2
attraktiv*	2
attrap*	-2
autentisk*	2
autokrat*	-2
avance*	2
avers*	-3
awesome	4
baby*	2
bagatelagtig*	-2
baghold*	-2
bagslag*	-2
bagstræber*	-2
bagtal*	-3
bagvask*	-2
bakse*	-2
ballade	-2
banal*	-2
bande*	-2
bandit*	-3
bandlys*	-2
bange	-4
bankerot*	-3
barbari*	-3
barnlig*	-2
barriere*	-2
barsk*	-2
bastard*	-3
batteri*	-2
bebrejd*	-2
bede*	1
bedrag*	-3
bedre	2
bedrevidende	-2
bedrog	-2
bedrøve*	-3
bedst*	2
bedøve*	-2
begejstr*	3
begrav*	-2
begræd*	-3
begræns*	-2
begunstig*	-2
begå*	1
begær*	-2
behag*	2
behændig*	2
behøve*	-2
beklage*	-2
beklemt*	-2
beklikke*	-2
bekrig*	-3
bekræftende	3
bekymr*	-2
bekæmp*	-2
belast*	-3
belejlig*	1
belejr*	-2
belønn*	1
bemægtig*	-2
bemærkelsesværdig*	2
benhård*	-3
benægt*	-2
beredskab*	1
beredvillig*	1
berolige*	2
berserk*	-2
bersærk*	-2
berus*	-2
beruse*	-2
berygt*	-2
berøv*	-2
besat*	-3
beskadig*	-2
beskat*	-2
beskidt*	-2
beskæm*	-3
beslaglæg*	-2
beslutsom*	2
besmit*	-2
besmitte*	-2
besnær*	-2
bestikke*	-2
bestyrt*	-2
besudle	-3
besvime*	-2
besvær*	-2
besynderlig*	-1
besætte*	-3
betage*	4
betroelse*	1
betydningsfuld*	3
betydningsløs*	-2
betændt*	-2
betænkelig*	-2
betænksom*	2
beundr*	3
bevilg*	2
bevægelsesløs*	-2
bff	4
bidsk*	-3
bifald	2
billedskøn*	2
billig*	-2
bisse*	-2
bister*	-3
bistre*	-3
bitch*	-2
bitre*	-2
bitter*	-2
bittersød*	1
bizar*	-2
bjærge*	2
blah	-2
blandemaskine*	-2
blaser*	-3
blid	2
blide	2
blind*	-2
blindgyde*	-2
blodbad*	-2
blodbestænkt*	-3
bloddryppend*	-3
blodig*	-2
blodsudgydelse*	-2
blodtørst*	-2
bloker*	-2
blomstrende	2
blotlæg*	-2
blotte*	-2
blåøje*	-2
blændende	3
blødsød*	-2
bokse*	-2
bombe*	-2
bommert*	-2
bondeanger	-3
bondefange*	-2
bonus*	1
bortfald*	-2
bortfør*	-2
bortkast*	-2
bortkom*	-2
bortløb*	-2
bortskaf*	-2
bortvis*	-2
brav	3
bravado	-2
brave	3
bravt	3
brillian*	3
brist*	-2
broge*	-2
brok*	-2
brugbar*	2
brugelig*	2
brutal*	-3
bryd*	1		Can be "bryde sig om"(+) or "bryde regler"(-)
brysk*	-2
bræk	-3
brække*	-2
brænd*	-2
brændende	-2
brødløs*	-2
bugte*	-3
bule*	-2
bump*	-2
bundfæld*	-2
byrde*	-2
bærme*	-3
bøj*	-2
bølle*	-2
bønfald*	-2
bøs	-2
bøssede	-2
bøsset	-2
bøvl*	-2
cens*	-2
charme*	2
cheerleader*	1
chikane*	-3
chill	2
chok*	-3
choker*	-2
cocksucker*	-4
cool	2
coolest	3
crave*	-2
craving	-2
cringe*	-2
crush	-2
cutie*	2
dagligdags*	-2
dale*	-2
damn	-2
darling	3
deaktiver*	-2
debitor *	-2
decimat *	-2
default	-2
defekt*	-3
defensiv*	-2
degrader*	-3
dejlig*	3
dekaden*	-2
dele	1
deling*	-2
delirium	-2
delt	1
dementere*	-2
demoraliser*	-2
dennesidig*	-2
depraver*	-4
depression*	-4
deprimer*	-4
desarmer*	-2
desertere*	-2
desertion*	-2
desillusion*	-2
desperat*	-3
destruere*	-1
destruktion*	-2
diabolsk*	-2
diktatorisk*	-2
diktere*	-2
dilemma*	-2
dirre*	-3
disharmonisk*	-2
diskrimination*	-3
diskriminere*	-2
diskussion*	-2
diskutab*	-2
disproportion*	-2
disput	-2
disputab*	-2
dissens	-2
dissonan*	-2
distort*	-2
distraher*	-2
djævel*	-3
djævl*	-3
dolke*	-2
dominan*	-2
dominer*	-2
dominerende	-2
dommedag	-2
dope	-2
doping	-2
doven*	-2
dovn*	-2
drab	-4
driftsproblem*	-2
driftssik*	2
drille*	-2
dristig*	-2
droppe*	-2
drukne*	-2
dræb*	-2
drøj*	-2
dubiøs*	-2
dum*	-2
dumdristig*	-2
dummepeter	-2
dummernik*	-2
dumpe*	-2
dunst*	-3
dusør*	2
dvask*	-3
dvæl*	-1
dybfølt*	2
dyd*	3
dygtig*	2
dynamik*	2
dynamis*	2
dynd	-2
dyr	-2
dyre	-2
dyrebar*	3
dyrisk*	-2
dyrt	-2
dyrtid*	-2
dyster*	-2
dystr*	-2
dårlig*	-2
dårligst*	-3
dækningsløs*	-3
dæmon*	-2
dø	-3
død*	-3
dødbider*	-2
dødelig*	-2
dødsof*	-3
dødsoffer*	-3
dødsofre*	-3
dødvande	-2
dødvande*	-2
dødvægt	-2
dømt*	-2
døs	-2
døse*	-2
døsig*	-2
døv*	-2
eccentricitet*	-2
eccentrisk*	-1
effektiv*	2
efterkom*	2
efterlys*	-2
efterspil	-2
eftertragte*	2
eftertænksom*	2
egensindig	-2
egois*	-3
ejendommelig*	-1
eksil*	-2
eksklusiv*	2
ekskommunik*	-2
eksoti*	3
eksplo*	-2
eksponer*	-2
ekstase*	4
ekstatisk*	4
ekstraarbejd*	-2
ekstraordinær*	2
ekstravagan*	-2
ekstremistisk*	-2
elegan*	2
elegan*	3
elendig*	-3
eliminer*	-2
elsk*	3
elskede	3
elsket	3
emotionel*	-2
endefuld*	-2
endeløs*	-2
ene	-2
energ*	1
energiløs*	-3
enestående	4
enfoldig*	-2
engag*	1
engleblid	2
enig*	2
enlig*	-2
ensformig*	-2
ensom*	-2
entusias*	3
epidemi*	-2
episk*	2
erobr*	-2
eroder*	-2
erosion*	-2
erstat*	1
erstatningsansvar*	-3
esoteris*	-2
essentiel*	1
eventyr*	1
evindelig*	-2
evne*	2
evneløs*	-2
excellen*	3
excentri*	-2
fabelagtig*	3
fagidiot*	-3
fair	2
fake*	-2
fald*	-2
faldlem*	-2
falme*	-2
falsk*	-2
falskner*	-2
famøs*	-2
fanatiker*	-2
fanden*	-3
faneflugt	-2
fange*	-2
fangehul*	-2
fangekæld*	-2
fangetårn*	-2
fantasi*	2
farce*	-2
fare	-2
farefri*	2
faremoment*	-2
farer	-2
faretruende	-3
farlig*	-2
fascin*	3
fascist*	-2
fatal*	-3
fattig*	2
favoriser*	-2
feber*	-2
febril*	-2
fed	-2
fede	-2
fedtholdig*	-2
fejde*	-3
fejl*	-2
fejlagtig*	-2
fejlanbr*	-2
fejle*	-3
fejlfortolk*	-2
fejlfri*	3
fejlgreb*	-2
fejlhåndter*	-2
fejlinform*	-2
fejljuster*	-2
fejlopfat*	-2
fejlslutning*	-2
fejltagelse*	-2
fejr*	2
fest	1
feste*	1
festlig*	2
fiasko*	-2
fiesta*	1
fif	-2
fight*	-3
fiks*	2
filtre*	-2
fin	3
fine	3
finere	3
finest*	3
fingere*	-3
fingerfærdig*	2
fint	3
finte	-2
finter*	-2
fis	-2
fisse*	-3
fjend*	-2
fjerne*	-2
fjog*	-2
fjolle*	3
fjols*	-2
fjumr*	-2
flagrant*	-2
flakke*	-2
flamme*	-3
fleksib*	1
flertydig*	-2
flink*	3
flirt*	2
flot*	3
flov*	-3
flygt*	-2
flygte*	-2
flygtig*	-2
flykapring*	-2
flænge*	-2
flæns*	-2
fnis*	3
fnys*	-2
fobi*	-3
fogedforbud*	-2
foragt*	-2
foragt*	-3
forarg*	-3
forarme*	-3
forband*	-2
forbedr*	2
forbered*	1
forbier*	-2
forbigå*	-2
forbitre*	-3
forbløffe*	1
forbritre*	-2
forbrugeri*	-2
forbrydelse*	-2
forbud*	-2
forbyd*	-2
fordagt*	-2
fordel*	2
fordom*	-3
fordomsfri*	1
fordomsfuld*	-2
fordrej*	-2
fordriv*	-2
forduft*	-2
fordybning*	-2
fordægtig*	-2
fordærv*	-3
fordømme*	-2
foregav	-2
foregiv*	-2
forfald	-2
forfalsk*	-2
forfine*	3
forfjamske*	-3
forfordel*	-2
forfrisk*	2
forfængelig*	-2
forfærd*	-3
forfærdelig*	-3
forfølg*	-3
forfølgelsesvanvid*	-3
forførerisk*	3
forgift*	-3
forgiv*	-3
forglemmelse*	-2
forgreb	-4
forgribe*	-4
forgæves	-3
forhadt*	-4
forhaste*	-2
forherlig*	-2
forhindr*	-2
forhåbentlig	1
forhåbningsfuld*	1
forhån*	-2
forjage*	-2
forjætte*	2
forkast*	-2
forkastelig*	-4
forkert*	-2
forklejn*	-3
forkludr*	-2
forklæd*	-2
forkvakl*	-2
forkæl*	-2
forkælelse	2
forkærlighed*	3
forlad*	-2
forled*	-2
forlegen*	-2
forlegn*	-2
forlis*	-2
forlor*	-3
forlov*	2
forlydende	-2
forman*	-2
formand*	1
formane*	-2
formaning*	-2
formastelig*	-3
formfuldendt*	3
formidab*	-2
formindsk*	-2
formue*	1
formynderisk*	-3
formålsløs*	-2
formøbl*	-2
fornedr*	-3
fornem	2
fornemt	2
fornuft*	2
fornuftig*	2
fornuftsstridig*	-3
fornægt*	-2
fornærm*	-3
fornøj*	3
forpest*	-3
forpint*	-3
forpligte*	-2
forplumr*	-2
forpurre*	-2
forringe*	-2
forrygende	4
forrykt*	-3
forråde*	-3
forrådn*	-3
forrådt*	-3
forræder*	-3
forsag*	-2
forsagt*	-2
forseelse*	-2
forsigtig*	1
forsikre*	2
forsimp*	-2
forsink*	-2
forskræk*	-4
forslidt*	-2
forsmå*	-2
forspild*	-2
forstemt*	-2
forsten*	-4
forstil*	-2
forstopp*	-2
forstræk*	-2
forstuv*	-2
forstyrr*	-2
forståelig*	1
forstød*	-2
forstørre*	1
forsur*	-2
forsvar*	-1
forsvarlig*	2
forsvind*	-2
forsømme*	-2
forsømt*	-2
forsørg*	2
fortabt*	-3
fortag*	-2
fortjeneste*	2
fortog	-2
fortog*	-2
fortrin	2
fortrinlig*	3
fortrinne*	2
fortryde*	-2
fortryllende	3
fortræd	-3
fortræffelig*	3
fortræng*	-2
fortrød	-2
fortrøstningsfuld*	1
fortumle*	-2
fortvivl*	-4
fortærske*	-3
forudfatte*	-3
forulemp*	-4
forundr*	-2
foruren*	-2
foruret*	-2
forurolig*	-2
forveksl*	-2
forvent*	2
forvikling*	-2
forvild*	-2
forvirr*	-2
forvold*	-2
forvrid*	-2
forvræng*	-2
forvæn*	2
forværr*	-3
forælde*	-2
forældreløs*	-2
forøde*	-2
forødt*	-2
foster*	1
fostre*	1
frafald*	-2
frakend*	-2
fralægge*	-2
fraråd*	-2
frasig*	-2
fraskriv*	-2
frastød*	-3
fratræd*	-2
fravige*	-2
fravær*	-2
freak*	-2
fred	1
fredløs*	-2
fremdrift*	3
fremfusende*	-2
fremgang*	3
fremhæv*	-2
fremme*	-2
fremmuml*	-2
fremragende	4
fremskridt*	3
fremskynd*	-2
fremstam*	-2
fremtving*	-2
frigid*	-2
frihedsberøv*	-2
frist	1	Due to double meaning of frist and frister
friste*	-2
fristen	1
frister	1
fritag*	1
frivol*	-2
frodig*	3
frugtbar*	2
frugtløs*	-2
frustr*	-3
fryd	3
fryde*	4
frygt	-4
frygte*	-4
frygtelig*	-2
frygtindgydende	-4
frygtløs	2
frygtsom*	-2
frygtsom*	-4
fræk*	-2
frækhed*	-2
fuck	-3
fucked*	-3
fucker*	-3
fuckface	-3
fuckin*	-1
fucks	-3
fucktard	-3
fuckwit	-2
fuldendt*	3
fuldkom*	3
fumle*	-2
fup*	-2
furore*	-2
fusk*	-2
fyldig*	1
fyre*	-3
fyrig*	-2
fæhoved*	-2
fæl	-3
fælde*	-2
fæle	-3
fælt	-3
fængende	2
fængsel	-2
fængsl*	-2
fængslend*	3
fænomenal*	4
færdig*	1
fødselsdag*	2
føj	-3
føjelig*	-2
følelsesbetone*	-2
følelseskold*	-2
følelseslade*	-2
følelsesløs*	-2
følelsesmæssig*	-2
følsom*	-2
førsteklasses*	3
gab	-2
gabe	-2
gabt*	-2
gakkelak	-2
gal	-3
galant*	3
galning*	-2
galt	-2
gamle	-2
gammel*	-2
gasse*	-2
gavmild*	2
gavn*	3
gavnlig*	3
gavtyv*	-2
geek*	-1
gejst	2
gemen*	-2
gendriv*	-2
genere*	-2
generel*	1
genert*	-2
generø*	2
gengælde*	-2
gengældt*	-2
genial*	3
gennembank*	-2
gennemgribende	-2
gennemsiv*	-2
gennemtrængende	-2
genstridig*	-2
gerningskvinde*	-2
gerningsmand*	-2
gerningsmænd*	-2
gerningsperson*	-2
gerrig*	-3
gevaldig*	4
gevinst*	3
gevær*	-2
ghetto*	-2
gift	-4
giften	-4
giftig*	-4
gilde*	1
glad*	3
glamour*	2
glans	2
glansløs*	-2
glemsom*	-2
glimrende	3
glo	-2
glor	-2
glorifi*	-2
glorify	-2
glorværdig*	3
glory	2
glubende	-4
glubsk*	-3
glæde*	3
glædes	4
glødende	3
gnave*	-2
gnavne	-2
gnavpot*	-2
gnier*	-3
god	3
godartet*	2
goddam*	-3
gode	3
godhed*	3
godhjerte*	3
godt	2
godtroende*	-2
good	3
gransk*	-2
grav	-2
graverende	-3
gravsted	-2
grel	-2
grelt	-2
grib	-3
gribbe*	-3
grin	2
grinagtig*	-3
grine*	2
grint*	2
grise*	-1
grisk*	-3
grotesk*	-3
grov*	-2
grr*	-3
gru	-4
grubl*	-2
grufuld*	-2
grum	-3
grumme*	-3
grumse*	-2
gruopvækkend*	-2
grus	1
grusom*	-4
gråd*	-4
grådig*	-3
græd*	-4
græmme*	-3
guddommelig*	2
gudskelov*	3
guerrilla*	-2
gullaschbaron*	-2
gunstig*	2
gusten*	-2
gustne	-2
gylp*	-3
gyselig*	-2
ha	2
hacke*	-2
had	-4
hade*	-4
haha*	2
haha*	2
haj	-2
hajer	-2
halshug*	-5
halte*	-2
halvhjerne*	-2
hamstr*	-2
handicap	-2
handicappe*	-2
handlekraft*	1
handlingslam*	-2
hang	-2
harme	-2
harmfuld*	-3
harmløs*	2
harmoni*	2
harpe*	-2
harsk*	-3
hasardere*	-2
hash*	-2
hater*	-4
havgasse*	-2
heftig*	-3
hehe*	2
heks*	-2
hektisk*	-2
helbrede	2
helbreder	2
helbredt*	2
held	2
heldet	2
heldig*	2
helt	1
helte*	3
helvede*	-2
hemmelig*	-1
henfald*	-2
henført*	4
hengemt*	-2
hengiven*	3
hengivn*	3
henret*	-2
henrivende*	4
henryk*	4
hensygn*	-2
hensynsfuld*	2
hensynsløs*	-2
herlig*	2
herreløs*	-2
hey	2
hidsig*	-3
hijack*	-2
himle*	2
himmel*	2
himmelhenrykt*	5
himmelsk*	2
himmerig*	4
hinder*	-2
hindr*	-2
hittebarn*	-2
hjalp	2
hjemlig*	-2
hjemsøg*	-2
hjemve	-3
hjernedød*	-2
hjerteknust*	-5
hjertelig*	2
hjerteløs*	-3
hjertesorg*	-4
hjertevarm*	3
hjulpet	2
hjælp	2
hjælpe*	2
hjælpeløs*	-2
hjælpsom*	2
hmm*	1
hoho*	3
holdningsstærk*	-2
homie	2
homo	-3
honest*	1
honesty	2
honorer*	2
horde	-2
hore	-3
hovedløs*	-2
hovedpine*	-2
hoven*	-2
hovere*	-2
hovmod*	-2
hovne	-2
hugge*	-2
hul	-2
hule	1
hulke*	-4
hulning*	-2
hult	-2
humor*	3
humorforladt*	-3
humorløs*	-3
humpe*	-2
humørsyg*	-3
hundesulten	-2
hunger*	-2
hunter	-2
hurra*	3
husere*	-2
huskekage*	-2
hustle	-2
hustler	-2
hverve*	1
hvile*	3
hvileløs*	-2
hvin*	-4
hyg	3
hygge*	3
hykler	-3
hykleri*	-2
hyl	-2
hyle*	-2
hypokond*	-2
hysteri*	-2
håb	3
håbe*	1		Often used in "jeg håber" which is followed by statements of both positive and negative valence
håbløs*	-4
hån	-2
håndgemæng*	-2
håndhæv*	-2
håne*	-3
hård*	-2
hårdhænde*	-2
hårdknude*	-2
hårdnakke*	-3
hæder*	2
hædr*	2
hæfte*	-2
hæmme*	-2
hæmning*	-2
hæmningsløs*	-2
hæmsko*	-2
hæng*	1
hærg*	-2
hæslig*	-3
hævn*	-3
hævnaktion*	-2
høflig*	3
højerestående	3
højest*	3
højforræder*	-3
højspændt*	-3
højtravende	-2
højtråbende	-2
højtære*	2
hørm*	-3
idiot*	-3
ignorant*	-3
ignorer*	-2
ilde	-2
ildelugtend*	-5
ildevarslende	-4
ildprøve*	-3
illegal*	-2
imbecil*	-2
imitation*	-3
imitere*	-3
immobil*	-2
implicer*	-2
implikation*	-2
imponer*	2
impulsiv*	-2
imødegå*	-2
imødekom*	2
imødekommende	3
inadækvat*	-2
inaktiv*	-2
incitament*	1
incurable	-2
indbilsk*	-2
indbilsk*	-3
indbland*	-2
indbring*	1
inddrag*	-2
indehold*	-2
inderlig*	2
indespær*	-2
indespærr*	-2
indfalde*	-2
indforståe*	-2
indholdsløs*	-2
indhylle*	-2
indifferen*	-2
indignation*	-3
indignere*	-3
indirekte	-2
indpisker	-2
indrøm*	-2
indsigelse*	-2
indskrænk*	-2
indskrænke *	-2
indskrænke*	-2
indsmigr*	-2
indsnævr*	-2
indstil*	-2
indstille*	-2
indsunk*	-2
indsæt*	1
indtagende	3
indtryk	2
indtræng*	-2
indvending*	-2
ineffektiv*	-2
infam*	-4
infektion*	-2
inferiør*	-2
inficere*	-2
infiltr*	-2
inflation*	-2
infraktion*	-2
inhabil*	-3
inhibere*	-2
inhuman*	-3
injurie*	-2
inkasso	-2
inkompatib*	-3
inkompeten*	-3
inkonsekven*	-2
insekt	-2
insinuer*	-2
inspir*	3
instabil*	-2
intellekt*	1
intelligen*	2
intens*	-2
interesse	2
interesser	2
interesserede	2
interesseret	2
interesserne	2
interferere*	-2
intervener*	-2
intetsigende	-2
intimider*	-2
intoleran*	-3
invader*	-2
invalid*	-2
invasion*	-2
irettesat*	-2
irettesæt*	-2
ironi*	-2
irrationalitet*	-3
irrationel*	-3
irregulær*	-2
irritere*	-2
iskold*	-2
isolation*	-2
isolere*	-2
iver	2
ivrig*	2
jackass*	-2
jag*	-2
jalou*	-3
jammer	-3
jammerlig*	-3
jamr*	-3
jernhård*	1
jobløs*	-2
joke*	2
jovial*	3
joyride	-2
joystick	1
jubii*	2
juble*	4
juhu*	2
jæger*	-2
jævn*	-2
kammerat*	2
kamp*	-2
kanaliser*	1
kannibal*	-2
kanon	3
kaos*	-2
kaot*	-2
kapituler*	-2
kappes	-2
kappestrid*	-2
kapr*	-2
karantæne*	-2
kassere*	-2
katastrof*	-4
kaudervælsk	-2
kaution*	1
ked	-4
kedelig*	-2
kedsom*	-2
kejte*	-2
kick	4
kidnap*	-2
kikser*	-2
kilde*	1
klagesang*	-2
klam	-2
klamme*	-2
klamt	-2
klandr*	-2
klaphat*	-2
klapp*	2
klaps*	-2
klask*	-2
klike*	-2
klirre*	-2
klodse*	-2
klodsmajor*	-2
klog*	2
klogeåge	-2
klogskab	1
kludr*	-2
klunker	-2
klunte*	-2
klynk*	-3
klæde*	2
klædedragt*	1
klædt*	2
kløgtig*	3
knaphed*	-2
kneb	-2
knibe*	-2
kniv*	-2
knokl*	-2
knubs*	-2
knudr*	-2
knuge*	-3
knurr*	-2
knus	1
knuse	1
knusende	-2
knust	-2
knytnæve*	-2
knytnæveslag*	-2
knække*	-2
kold*	-2
kollaps*	-2
kollidere*	-2
kollision*	-2
kolossal*	4
kombattant *	-2
komfort*	2
komplicere*	-2
komplikation*	-2
kompliment*	2
kondolere*	-3
konfisk*	-2
konfiskation	-2
konfisker*	-2
konflikt*	-1
konfront*	-3
konfus*	-1
konkurre*	-2
konkurs*	-2
konsekvens*	-2
konspir*	-2
kontamin*	-2
kontinuerlig*	-2
kontrovers*	-2
kontrær*	-2
konventionel*	-3
korroder*	-2
korrosion*	-2
korrupt*	-3
kors	-2
kortsigte*	-2
kostbar*	-2
kradsbørstig*	-2
kradse*	-2
kraft*	1
kraftesløs*	-2
kraftløs*	-2
kram	3
kramm*	3
krampe*	-2
krank	-4
kras	-2
krasbørstig*	-2
kravl*	-1
krig*	-3
krigsbytte*	-2
krigsførende*	-3
krigsspekulant*	-2
kriminel*	-2
kriser*	-3
kritik*	-2
kritis*	-2
kronisk	-3
kropumulig*	-2
krukkeri *	-2
krumme*	-2
kryds*	-2
kræft*	-4
kræfter*	1
krænk*	-3
krævende	-2
krøbling*	-2
krølle*	-2
kue*	-2
kujon*	-2
kuldegysning*	-2
kummerlig*	-3
kunstig*	-1
kunstig*	-3
kuriositet*	-2
kurstab*	-3
kusse*	-3
kval	-2
kvaler*	-2
kvalt*	-3
kvik*	2
kviksølv	1
kvit*	-2
kvæk*	-2
kvæl*	-3
kvælt*	-3
kværul*	-2
kvæste*	-3
kyniker*	-2
kynisk*	-2
kys	3
kysse*	3
kæft	-2
kæle*	3
kæledyr*	1
kælling*	-2
kæmp*	-2
kæmpe	2
kæntre*	-2
kæphøj*	-2
kære	1		Scored at 1 because of "kære regering" etc.
kæreste*	4
kærkom*	2
kærlighed*	3
kærlighedsløs*	-3
kødhoved*	-2
kølhal*	-2
kølig*	-2
laban*	-2
laber*	3
labil*	-2
labre	3
ladhed*	-3
lamme*	-2
lamslå*	-4
landsforræder*	-3
langtruk*	-3
lanse*	-2
larmende*	-2
latterlig*	-3
lav	-2
lave	1
lavere	-2
lavere	-2
lavest*	-2
lavkonjunktur*	-2
lavt	-2
le	2
ledig*	-2
leg	1
lege*	1
lemfældig*	-2
lemlæst*	-2
lempe*	1
ler	2
ler	2
lethed*	1
letlevende	-2
lette*	1
levebrød*	1
lidelse*	-2
lidenskab*	3
ligefrem*	-2
ligeglad*	-2
ligegyldig*	-2
likvidation*	-2
likvider*	-2
limiter*	-2
lindr*	2
listig*	-2
livlig*	2
livløs*	-2
livsglad*	3
livsglæde*	3
livsnødvendig*	1
livsvigtig*	1
lmao	3
lo	2
lokke*	-2
lol	2
lol'd	2
lold	2
lolol*	2
lommetyv*	-2
lort*	-3
losseplads*	-2
love*	1		Only rarely used as "Jeg lover" and often as "regeringen lover" in a neutral or negative sense.
lovløs*	-2
lovovertræd*	-2
lovpris*	3
lovstridig*	-2
loyal*	2
luder*	-3
lugt*	-3
luksu*	3
lulle*	-2
lulz	2
lumsk*	-3
lunefuld*	-2
lure*	-1
lurve*	-2
luse*
luske*	-2
luv	2
luvslidt*	-2
lykkefølelse*	3
lykkes	3
lyksalig*	5
lykønsk*	2
lysende	3
lyseslukker*	-2
lyssky	-2
lyst	3
lyster*	3
lystfølelse*	4
lystig*	2
lysttur	-2
lyv*	-2
læk	-2
lækage*	-2
lække*	-2
lækker*	3
lækre*	3
lækstrøm*	-2
længes	-2
løbsk*	-2
løgn*	-2
løgnagtig*	-4
løgner*	-3
løgnhals*	-3
løj*	-2
løjerlig*	-1
løjet	-2
lømler*	-2
lømmel*	-2
lønlig*	-1
løsne*	2
løsning*	2
løsrev*	-2
løsriv*	-2
løsslup*	-2
mager	-2
magisk*	3
magre	-2
magtesløs*	-2
makker	2
malende*	2
malerisk*	2
malice*	-4
manddrab*	-4
mangel*	-2
mangl*	-2
manipul*	-2
manko	-2
mareridt*	-3
marginal*	-2
markant*	-2
martyr*	-2
mase*	-2
masochis*	-3
massakre*	-2
massehysteri*	-2
mast*	-2
mat	-2
matte	-2
meddelagtig*	-2
medfølelse*	2
medlidenhed	-2
medsammensvor*	-2
medynk	-3
megasej*	4
melankol*	-4
melodramatisk*	-2
meningsforskel*	-2
meningsløs*	-2
mennesketom*	-2
merit	2
mesterstykke*	3
middelmådig*	-2
midlertidig*	1
mildne*	3
miljøbelast*	-2
miljøforuren*	-2
miljøskade*	-2
minde*	-2
mindeværdig*	2
mindreværd*	-2
mindsk*	1
mirakuløs*	3
misbillig*	-2
misbrug*	-3
miserab*	-3
misere*	-1
misfornøje*	-3
misforstå*	-2
misfost*	-2
mishandl*	-2
misinform*	-2
miskreditere*	-2
mislykke*	-3
misrøgt*	-3
miss*	-2
mist*	-2
misunde*	-3
misvisende	-2
mobbe*	-3
mod	-1
modarbejde*	-2
modbevis*	-2
modbydelig*	-4
modgang*	-2
modgå*	-2
modig*	3
modkandidat*	-2
modløs*	-3
modpart*	-2
modsat*	-2
modspil*	-2
modstand*	-2
modstrid*	-2
modstræbende	-2
modsæt*	-2
modsætning*	1
modtagelig*	-2
modvilje*	-2
modvillig*	-2
modvirk*	-2
mondæn*	-2
mongol*	-2
monoton*	-2
monster*	-2
monstrøs*	-3
mord*	-2
more*	2
morskab*	4
morsom*	2
mortifikation*	-2
motherfucker	-4
mudre*	-2
muggen*	-2
mugne	-2
muml*	-2
munter*	2
munterhed*	3
muntr*	2
muthafuck*	-4
myrd*	-2
målbevidst*	1
målløs*	-2
mægtig*	2
mærkelig*	-1
mærkværdig*	-1
møg	-3
møgunge*	-2
mørk*	-1
n00b	-2
nag	-2
nage*	-2
naiv*	-2
narkoman*	-2
narrefisse*	-2
narrepik*	-2
narrøv*	-2
nasse*	-2
navnløs*	-2
nazi*	-2
nedbryd*	-2
nedbøj*	-2
nedbør*	-2
nederdrægtig*	-4
nederlag*	-1
nedfald*	-2
nedgang*	1
nedgør*	-2
nedhæng*	-2
nedlad*	-3
nedlag*	-2
nedlæg*	-2
nedrig*	-3
nedrive*	-2
nedsat*	-2
nedsiv*	-2
nedskrive*	-2
nedskær*	-2
nedslagt*	-2
nedslåe*	-2
nedsæt*	-2
nedværdig*	-2
negativ*	-2
negliger*	-3
nejsiger*	-2
nem	1
nemhed	1
nemt	1
nervøs*	-2
neurotisk*	-3
neutraliser*	-2
nice	3
nidkær*	-3
nive*	-2
nonchalan*	-1
nonsens	-2
noob	-2
nos*	-2
notorisk*	-2
novice*	-2
nummer	1
numsehul*	-2
nutcase	-2
nybegynder*	-2
nyde*	3
nydelig*	1
nytt*	2
nytteløs*	-3
nyttesløs*	-3
nåde	2
nådesløs*	-2
nådig*	2
nægt*	-2
nænsom*	2
nærig*	-3
næring*	1
nærtagende	-2
næve*	-2
nød	-2
nødlidende	-2
nødlidende	-3
nødstilfælde	-2
nøle*	-2
nørd*	-2
obskur*	-1
obstruer*	-2
offer*	-3
ofre*	-3
ok	1
okay	1
okays	1
oldnordisk*	-2
omfang*	1
omfattende	-2
omfavne*	3
omfg	2
omflakkende	-2
omg	2
omgængelig*	2
omhyggelig*	2
ominøs*	-3
omklamr*	-2
omkom*	-2
omsiggribende	-2
omskiftelig*	-2
omsorg	2
omsorgsfuld*	3
omsorgssvigt	-3
omspænd*	-2
omstrejfende	-2
omstridt*	-2
omstyrt*	-2
omstændelig*	-2
omstændig*	-2
omstød*	-2
omtanke*	2
omtvistelig*	-2
omvælt*	-2
onanist*	-2
ond	-3
ondarte*	-3
onde	-3
ondsinde*	-4
ondskab*	-4
ondt	-3
opbakning*	2
opblomstrende	2
opblæst*	-2
opbragt*	-3
opbring*	-3
opbrug*	-2
opdel*	-2
opdigt*	-2
opdrage*	1
opdrog	1
opfindsom*	2
opfostr*	1
opførsel	1
opgav*	-2
opgiv*	-2
ophids*	-2
ophob*	-2
ophæv*	1
ophøje*	2
opildn*	-2
opkast*	-3
opkvik*	2
oplagr*	-2
opliv*	2
opløs*	-2
opmuntr*	2
opmærksomhedskrævende	-2
opnå*	2
oppisk*	-2
opportun*	1
opposition*	-2
oppump*	-2
oppust*	-2
oprev*	-3
oprigtig*	2
oprind*	1
oprør*	-2
opsagde	-2
opsang*	-2
opsige*	-2
opskræm*	-2
opslids*	-2
opslug*	-2
opspind	-2
opspræt*	-2
opstand*	-2
optimal*	1
optimer*	2
optimis*	2
optøj*	-2
ordkløve*	-2
ordskvalder*	-2
ordstrid*	-2
orgasmisk*	4
original*	1
originel*	1
outsider*	-2
overanstreng*	-2
overarbejd*	-2
overbebyrd*	-2
overbelast*	-2
overbærende	-2
overdrev*	-2
overdriv*	-2
overdåd*	3
overdøve*	-2
overfald*	-3
overfladisk*	-2
overflod	2
overflødig*	-2
overfus*	-2
overgiv*	-2
overgreb*	-2
overherredømme*	-2
overhør*	-2
overile*	-2
overjordisk*	2
overkom*	2
overlegen*	3
overlegn*	3
overmand*	-2
overmodig*	-3
overrend*	-2
overse*	-2
overskred*	-2
overskrid*	-2
overskud*	2
overskydende	-2
overskyg*	-2
oversvømme*	-2
overtro*	-2
overtræd*	-2
overvind*	-2
overvægt*	-2
overvæld*	-2
pandemoni*	-2
pandæmoni*	-2
panik*	-3
panisk*	-3
paradis*	4
paralysere*	-2
paranoi*	-3
parasit*	-3
parat*	1
parti	1
partie*	1
partition*	-2
party*	1
passend*	2
passion*	3
passé	-2
patentkrænkelse*	-2
patronisere*	-3
pebermø*	-2
pebersvend*	-2
pension*	-2
perfekt*	3
perfid*	-2
perifer*	-2
pertentlig*	2
pervers*	-2
perverter*	-2
pessimis*	-3
pest*	-2
pik*	-2
pikslikker*	-4
piksutter*	-4
pine*	-4
pinlig*	-3
pinsel*	-2
pinsler*	-2
pirre*	-2
pis	-3
pisk*	-2
pisse*	-3
pistol*	-2
pittoresk*	2
pjalt*	-2
pjat	-2
pjok	-3
pjæk*	-2
plage*	-2
plageånd	-2
plamage*	-2
plapr*	-2
pleje*	1
plet*	-2
pletfri*	2
pligt*	-2
pludr*	-2
plyndr*	-2
pløre*	-2
pokkers	-2
polititilhold*	-2
popularis*	1
popularitet*	2
positiv*	3
positivis*	1
postyr	-2
pot	-2
potentiale*	2
pragt*	3
pral*	-2
prangend*	-2
prekær*	-2
pres	-2
presse*	-2
pressemøde*	1
pressen	1
pretentiøs*	-2
pris	1
prise*	3
prisen	1
prist*	3
privileg*	2
problem*	-2
professional*	1
professionel*	1
profit*	2
profitløs*	-2
profitmager*	-2
projektil*	-2
prokrastin*	-2
promisku*	-2
propaganda*	-2
proper*	1
proppe*	-2
protest*	-2
provok*	-2
pryd*	3
prygelknabe*	-3
prygl*	-2
præference*	3
prægtig*	3
præjudice*	-3
præmie*	3
prøvelse*	-3
pukl*	-2
putte*	3
påbud*	-2
påfør*	-2
pågreb*	-2
pågrib*	-2
pålidelig*	2
pålæg*	-2
påskud*	-2
påstand*	-2
påstod	-2
påstå*	-2
påståelig*	-2
påtage*	-3
påtving*	-2
påvirkelig*	-2
raceadskillelse*	-2
racehad*	-2
racis*	-2
ragelse*	-2
rakkerpak*	-3
ramaskrig*	-3
ramme*	-2
ramt*	-2
rangsperson*	1
ransag*	-2
rant	-2
rante*	-2
rappenskralde*	-2
rar	3
rart	3
rasen*	-4
rasende	-3
raser*	-3
rask	2
rastløs*	-2
ration*	-2
ravage	-2
razzia*	-2
reaktionsdygtig*	-2
reaktionær*	-2
reaktiv*	-2
rebel*	-2
recession*	-2
recidiv*	-2
redde*	2
redelighed*	-1
redning*	2
redundan*	-2
regression*	-2
rekyl*	-2
renoncere*	-2
repressalier*	-2
reprimande*	-2
resignation*	-2
respekt*	3
resultatløs*	-2
retaliation*	-2
retaliere*	-2
[truncated: 1,134 more rows]
