# Supplementary material for: Lockdowns, lethality, and laissez-faire politics. Public discourses on political authorities in high-trust countries during the COVID-19 pandemic
Source: PLoS One. 2021 Jun 23;16(6):e0253175. doi: 10.1371/journal.pone.0253175 (PMC8221506; doi:10.1371/journal.pone.0253175)
Supplement: S3 Appendix — .zip-file including the Danish and Swedish SentiStrength dictionaries developed for the purposes of this study. (ZIP) [file pone.0253175.s003.zip › Danish sentiment dictionary/IdiomLookupTable.txt]

alarmklokkerne til at ringe	-2
andre boller på suppen	-2
anede ikke	-2
aner ikke	-2
bag lyset	-2
bag ud	-2
bar frugt	2
bar frugt	2
bed i græsset	-3
benene på nakken	-2
benzin på bålet	-2
bide i græsset	-3
bider i græsset	-3
bidt i græsset	-3
bjørnetjeneste	-2
blod på tanden	2
broddent kar	-2
brodne kar	-2
brænd fingrene	-2
brænde fingrene	-2
brænder fingrene	-2
brændt fingrene	-2
brændte fingrene	-2
bump på vejen	-2
båret frugt	2
bære frugt	2
bærer frugt	2
den kolde skulder	-2
den må du længere ud på landet med	-2
det døve øre til	-2
det lange ben foran	1
dolket i ryggen	-3
duede ikke	-3
duer ikke	-3
død og begravet	-3
en dråbe i havet	-2
en finger i jorden	1
en hvid pil efter	-2
en høj stjerne hos	2
en høne at plukke med	-2
en klods om benet	-2
en spand koldt vand i hovedet	-2
en streg i regningen	-2
englene synge	3
et føl på tværs	-3
et par på kassen	-2
falde i god jord	2
falde på halen	2
falder i god jord	2
falder på halen	2
faldt i god jord	2
faldt på halen	2
fanden på væggen	-2
fanen højt	2
fat i den lange ende	2
fattig som en kirkerotte	-3
fik et føl	2
fingrene i klemme	-2
fis i en hornlygte	-2
fjer i hatten	2
for egen dør	1
fra asken i ilden	-2
fra asken og i ilden	-2
fra asken og til ilden	-2
fra asken til ilden	-2
frisk som en fisk	2
frisk som en havørn	2
fy for den lede	-4
fy for fanden	-4
fy for helvede	-4
fy for satan	-4
få et føl	2
fået et føl	2
får et føl	2
galt i byen	-2
gav pote	2
gik agurk	-3
gik fra snøvsen	-3
gik i fisk	-2
gik i hundene	-2
gik over stregen	-2
give pote	2
giver pote	2
givet pote	2
glad i låget	2
glæde mig til	2
glæde sig til	2
glæder mig til	2
glæder sig til	2
goddag mand økseskaft	-2
gode kort på hånden	2
grin med	-3
grus i maskineriet	-2
gud ved om	1
gå agurk	-3
gå fra snøvsen	-3
gå i fisk	-2
gå i hundene	-2
gå over stregen	-2
gået agurk	-3
gået fra snøvsen	-3
gået i fisk	-2
gået i hundene	-2
gået over stregen	-2
går fra snøvsen	-3
går i fisk	-2
går i hundene	-2
går over stregen	-2
gør agurk	-3
halen mellem benene	-2
hang med hovedet	-2
hang med næbbet	-2
hellige grav er vel forvaret	1
helt nede i kulkælderen	-3
helt oppe i skyerne	3
helt til rotterne	-3
hen hvor peberet gror	-2
hjertet på det rette sted	2
hold da op	1
horn i siden på	-2
hovedet koldt	2
hovedet under armen	-2
hulter til bulter	-2
hunden begravet	-2
hva' så	1
hvad så	1
hverken hoved eller hale i	-2
hvor gærdet er lavest	-2
hvor herre bevares	-2
håndklædet i ringen	-2
hårene rejser sig på hovedet	-3
hænge med hovedet	-2
hænge med næbbet	-2
hænger med hovedet	-2
hænger med næbbet	-2
hængt med hovedet	-2
hængt med næbbet	-2
højt på strå	2
i den syvende himmel	3
i fedtefadet	-2
i for små sko	-2
i klemme -2
i kridthuset	2
i sit es	2
i små sko	-2
i suppedasen	-2
ikke den hurtigste knallert på havnen	-2
ikke den skarpeste kniv i skuffen	-2
ikke et ben til jorden	-2
ikke få armene ned	2
ikke løfte en finger	-2
ikke løftet en finger	-2
ikke noget at skrive hjem om	-2
ikke opfundet den dybe tallerken	-2
ikke røre en finger	-2
ikke rørt en finger	-2
ingen ben i	2
ingen ko på isen	2
ingen tvivl	1
katten i sækken	-2
katten om den varme grød	2
klædt på til	2
kniven for struben	-2
kolde fødder	-2
koldt ned ad ryggen	-2
kom til kort	-2
komme til kort	-2
kommer til kort	-2
kommet til kort	-2
kort lunte	-2
krig på kniven	-2
kunstig intelligens	1
købt og betalt	-2
køre med klatten	2
kører med klatten	2
kørt med klatten	2
kørte med klatten	2
lang i ansigtet	-3
lange fingre	-2
langt ud af halsen	-3
langt ude	-2
lege med ilden	-2
legede med ilden	-2
leger med ilden	-2
leget med ilden	-2
lig i lasten	-2
lokummet brænder	-3
liden tue vælter stort læs	-2
luft under vingerne	2
lys for enden af tunnelen	2
lyset for enden af tunnelen	2
løftede ikke en finger	-2
løfter ikke en finger	-2
mat i sokkerne	-2
med al respekt	1
med fletningerne i postkassen	-2
med håret i postkassen	-2
med håret ned af nakken	-2
med skægget i postkassen	-2
med åbne kort	2
ned med flaget	-2
nedenom og hjem	-2
negativ parlamentarisme	1
katten har slæbt ind	-3
næsen i sky	-2
og hvad så	-2
om hjørner med	-2
op i hat og briller	-2
opfør dig ordentligt	-2
oppe i det røde felt	-3
oppe på dupperne	2
over en dørtærskel	2
perler for svin	-3
positiv parlamentarism	1
prikken over i'et	-4
puste til ilden	-2
pustede til ilden	-2
puster til ilden	-2
pustet til ilden	-2
på bar bund	-2
på en lyserød sky	3
på forkant	2
på glatis	-2
på herrens mark	-2
på krigsstien	-2
på limpinden	-2
på skinner	2
på spanden	-2
på spil	-2
rabundus	-2
rejse børster	-2
rejser børster	-2
rejst børster	-2
rejste børster	-2
rent mel i posen	2
rotter på loftet	-2
ryste i bukserne	-2
rystede i bukserne	-2
ryster i bukserne	-2
rystet i bukserne	-2
rører ikke en finger	-2
rørte ikke en finger	-2
røv i begge ender	-3
save den gren over	-2
savede den gren over	-2
saver den gren over	-2
savet den gren over	-2
sit lys under en skæppe	-2
sjov med	-3
skeletter i skabet	-2
skingrende sindssyg	-4
skingrende sindssyge	-4
skingrende sindssygt	-4
skoven for bare træer	2
skreg til himlen	-3
skreget til himlen	-3
skrige til himlen	-3
skriger til himlen	-3
skudt papegøjen	2
skyde papegøjen	2
skyder papegøjen	2
skød papegøjen	2
slag i ansigtet	-2
slap af	-2
snakke sort	-2
snakkede sort	-2
snakker sort	-2
snakket sort	-2
sol og vind lige	1
som blommen i et æg	3
som en skrædder i helvede	-2
som sendt fra himlen	2
spidse albuer	-2
spilde krudt på	-2
spilder krudt på	-2
spildt krudt på	-2
spildte krudt på	-2
spænde ben for	-2
spænder ben for	-2
spændt ben for	-2
spændte ben for	-2
stirre sig blind	-2
stirrede sig blind	-2
stirrer sig blind	-2
stirret sig blind	-2
stort problem	-2
større problem	-2
største problem	-3
så fat det da	-2
så fat det dog	-2
så godt som	1
tabe ansigt	-2
taber ansigt	-2
tabt ansigt	-2
tabte ansigt	-2
tag det roligt	1
tage hatten af for	2
tage skraldet	-2
tager hatten af for	2
tager skraldet	-2
taget hatten af for	2
taget med fingrene i kagedåsen	-2
taget skraldet	-2
tale sort	-2
taler sort	-2
talet sort	-2
talte sort	-2
ti tommelfingre	-2
til sokkeholderne	2
to fluer med et smæk	1
tog hatten af for	-2
tog skraldet	-2
tommelskruer på	-2
toppen af kransekagen	-4
trådt i spinaten	-2
trådte i spinaten	-2
træde i spinaten	-2
træder i spinaten	-2
tyren ved hornene	2
ud over alle grænser	-2
ude af flippen	-3
ude med riven	-2
ugler i mosen	-2
under gulvtæppet	-2
under tøflen	-2
varm kartoffel	2
varm om hjertet	2
