# Supplementary material for: Lockdowns, lethality, and laissez-faire politics. Public discourses on political authorities in high-trust countries during the COVID-19 pandemic
Source: PLoS One. 2021 Jun 23;16(6):e0253175. doi: 10.1371/journal.pone.0253175 (PMC8221506; doi:10.1371/journal.pone.0253175)
Supplement: S3 Appendix — .zip-file including the Danish and Swedish SentiStrength dictionaries developed for the purposes of this study. (ZIP) [file pone.0253175.s003.zip › Swedish sentiment dictionary/BoosterWordList.txt]

absolut	1
anmärkningsvärt	1
bara	-1
bländande	2
borde	-1
bör	-1
definitivt	1
djupt	2
enormt	2
extremt	2
fenomenalt	2
fuckin	2
fucking	2
fullständigt	2
får	-1
helt	1
häpnadsväckande	2
ibland	-1
jävla	2
kan	-1
komplett	1
kunde	-1
mycket	1
något	-1
några	-1
otroligt	2
skulle	-1
spektakulärt	2
stor	1
stort	1
summa	-1
särskild	1
så	0
totalt	1
verkligen	1
väldigt 1
överväldigande	2
