# Supplementary material for: Lockdowns, lethality, and laissez-faire politics. Public discourses on political authorities in high-trust countries during the COVID-19 pandemic
Source: PLoS One. 2021 Jun 23;16(6):e0253175. doi: 10.1371/journal.pone.0253175 (PMC8221506; doi:10.1371/journal.pone.0253175)
Supplement: S3 Appendix — .zip-file including the Danish and Swedish SentiStrength dictionaries developed for the purposes of this study. (ZIP) [file pone.0253175.s003.zip › Swedish sentiment dictionary/EmoticonLookupTable.txt]

%-(	-1
%-)	1
(-:	1
(:	1
(^ ^)	1
(^-^)	1
(^.^)	1
(^_^)	1
(o:	1
(o;	0
)-:	-1
):	-1
)o:	-1
*)	0
*\o/*	1
--^--@	1
0:)	1
38*	-1
8)	1
8-)	0
8-0	-1
8/	-1
8\	-1
8c	-1
:#	-1
:'(	-1
:'-(	-1
:(	-1
:)	1
:*(	-1
:,(	-1
:-&	-1
:-(	-1
:-(o)	-1
:-)	1
:-*	1
:-*	1
:-/	-1
:-/	0
:-@	-1
:-D	1
:-O	0
:-P	1
:-S	-1
:-\	-1
:-\	0
:-|	-1
:-}	1
:/	-1
:0->-<|:	0
:3	1
:9	1
:D	1
:E	-1
:F	-1
:O	-1
:P	1
:P	1
:S	-1
:X	1
:[	-1
:[	-1
:\	-1
:]	1
:_(	-1
:b)	1
:l	0
:o(	-1
:o)	1
:p	1
:s	-1
:|	-1
:|	0
:Þ	1
:…(	-1
;)	0
;^)	1
;o)	0
</3-1	-1
<3	1
<:}	0
<o<	-1
=(	-1
=)	1
=[	-1
=]	1
>/	-1
>:(	-1
>:)	1
>:D	1
>:L	-1
>:O	-1
>=D	1
>[	-1
>\	-1
>o>	-1
@}->--	1
B(	-1
Bc	-1
D:	-1
O.o	0
O_o	0
X(	-1
X(	-1
X-(	-1
XD	1
XD	1
XO	-1
XP	-1
XP	1
^_^	1
^o)	-1
o.O	0
o.o	0
o_O	0
x3?	1
xD	1
xP	-1
|8C	-1
|8c	-1
|D	1
}:)	1
