# Supplementary material for: Lockdowns, lethality, and laissez-faire politics. Public discourses on political authorities in high-trust countries during the COVID-19 pandemic
Source: PLoS One. 2021 Jun 23;16(6):e0253175. doi: 10.1371/journal.pone.0253175 (PMC8221506; doi:10.1371/journal.pone.0253175)
Supplement: S3 Appendix — .zip-file including the Danish and Swedish SentiStrength dictionaries developed for the purposes of this study. (ZIP) [file pone.0253175.s003.zip › Swedish sentiment dictionary/EmotionLookupTable.txt]

		ha	2		This also means "have" in Swedish
abdikera*	-2	abdicere*	-2
abnorm*	-2	abnorm*	-2
absurd *	-2	absurd*	-2
acceptab *	2	acceptab*	2
ack	-2	ak	-2
afsondr *	-2	afsondr*	-2
agg	-2	nag	-2
aggress*	-3	aggress*	-3
alarm*	-3	alarm*	-3
alibi*	-2	alibi*	-2
allvarlig*	-3	alvorlig*	-3
allvarligst*	-4	allerværst*	-3
allvetand*	-2	bedrevidende	-2
alol	2	alol	2
altruistisk*	3	altruistisk*	3
ambivalen*	-2	ambivalen*	-2
amiral*	1	admiral*	1
amok	-2	amok	-2
amor*	2	amor*	2
amoral*	-3	amoral*	-3
amour	2	amour	2
amputer*	-2	amputer*	-2
analfabet*	-2	analfabet*	-2
anarki*	-2	anarki*	-2
anbring*	-2	påfør*	-2
anfall*	-3	overfald*	-3
angrepp*	-2	angreb*	-2
angripa*	-2	angrib*	-2
anklag*	-2	anklage*	-2
anmärkningsvärt*	2	bemærkelsesværdig*	2
annuller*	-2	annuller*	-2
anomali*	-2	anomali*	-2
anslutning*	2	tilslutning*	2
ansträng*	-2	anstreng*	-2
anständig*	3	anstændig*	3
anständighets*	1
anstöt*	-2	anstød	-2
ansvar*	-2	ansvar*	-2
ansvarsfri*	-2	ansvarsfri*	-2
ansvarslös*	-2	ansvarsløs*	-2
antagonistisk*	-2	antagon*	-2
antast*	-2	antast*	-2
antik*	-2	antikveret*	-2
antipat*	-2	antipat*	-2
antisocial*	-2	asocial*	-2
antyd*	-2	antyd*	-2
användbar*	2	anvendelig*	2
apati*	-2	apati*	-2
aphjärna*	-2	halvhjerne*	-2
applåder*	2	klapp*	2
arbetsföra*	2	rørig*	2
arbetslös*	-2	arbejdsløs*	-2
argbigga*	-2	havgasse*	-2
argh	-2	argh*	-2
armod*	-2	armod	-2
arrogan*	-3	arrogan*	-3
arsel*	-3	skiderik*	-3
artificiell*	-3	kunstig*	-3
artig*	3	galant*	3
arvoder*	2	honorer*	2
asocial*	-2	asocial*	-2
atrofi*	-2	atrofi*	-2
attacker*	-3	overfald*	-3
attraher*	3	tiltræk*	3
attraktiv*	2	attraktiv*	2
autentisk*	-2	uautentisk*	-2
autentisk*	2	autentisk*	2
autokratisk*	-2	autokrat*	-2
avancer*	2	avance*	2
avbeställa*	-2	afbestil*	-2
avbryta*	-2	afbryd*	-2
avers*	-3	avers*	-3
avfall*	-2	frafald*	-2
avfärd*	-2	affærdig*	-2
avföring*	-4	affør*	-4
avgick	-2	afgik	-2
avgift*	-2	afgift*	-2
avgrund*	-2	afgrund*	-2
avgräns*	-2	afgræns*	-2
avgå*	-2	afgå*	-2
avgång*	-2	tilbagetrækning*	-2
avhjälp*	1	afhjælp*	1
avkastning*	2	profit*	2
avkoppland*	2	afslappe*	2
avlasta*	2	aflast*	2
avled*	-2	afled*	-2
avlid*	4	salig	4
avliv*	-2	afliv*	-2
avlägs*	-2	afsondr*	-2
avlägsna*	-2	fjerne*	-2
avlös*	1	afløs*	1
avrätt*	-2	henret*	-2
avråd*	-2	fraråd*	-2
avsat*	-2	afsat*	-2
avskaf*	-2	afskaf*	-2
avsked*	-2	afskedig*	-2
avskilja*	-2	adskil*	-2
avskriv*	-2	afskrive *	-2
avskräck*	-2	afskræk*	-2
avsky*	-4	afsky*	-4
avskyvär*	-5	afskyelig*	-5
avskyvärd*	-4	grusom*	-4
avslag*	-2	afslag*	-2
avslappn*	2	afslappe*	2
avslog	-2	afslog	-2
avslå*	-2	afslå*	-2
avslöj*	-2	afslør*	-2
avspänd*	3	afspænd*	3
avstod	-2	opgav*	-2
avstyr*	-2	afværg*	-2
avstå*	-2	afkald*	-2
avstöt*	-2	afstød*	-2
avsäg*	-2	afsværg*	-2
avsäga*	-2
avsät*	-2	afsæt*	-2
avta*	-2	aftag*	-2
avtog	-2	aftog	-2
avtäck*	-2	afslør*	-2
avund*	-3	misunde*	-3
avundsjuk*	-3	jalou*	-3
avveckl*	-2	afvikl*	-2
avvik*	-2	afvig*	-2
avvikand*	-1	aparte	-1
avvis*	-2	affej*	-2
avväg*	-2	afveje	-2
awesome	4	awesome	4
babbla*	-2	plapr*	-2
baby*	2	baby*	2
bajs*	-3	lort*	-3
bakhåll*	-2	baghold*	-2
bakslag*	-2	bagslag*	-2
baksmälla*	-3	tømmermænd*	-3
baktal*	-3	bagtal*	-3
ballad*	-2	ballade	-2
banal*	-2	banal*	-2
bandit*	-3	bandit*	-3
bankrutt*	-3	bankerot*	-3
bannlys*	-2	bandlys*	-2
barbarisk*	-3	barbari*	-3
barnslig*	-2	barnlig*	-2
bastard*	-3	bastard*	-3
be	1	bede*	1
bedra*	-3	bedrag*	-3
bedrog	-2	bedrog	-2
bedröva*	-3	bedrøve*	-3
bedöva*	-2	bedøve*	-2
befläck*	-2	tilsøl*	-2
befläck*	-3	besudle	-3
befrämja*	-2	fremme*	-2
begrav*	-2	begrav*	-2
begräns*	-2	begræns*	-2
begråt*	-3	begræd*	-3
begär*	1	begær*	-2		Score corrected as "begär" can also mean "want"
begå*	1	begå*	1
begåvning	3
behag*	2	behag*	2
behöv	-2	behøve*	-2
behöv*	-2	trænge*	-2
beklag*	-2	beklage*	-2
beklämd*	-2	beklemt*	-2
bekymmerslös*	2	sorgløs	2
bekymr*	-2	bekymr*	-2
bekämp*	-2	bekæmp*	-2
belast*	-3	belast*	-3
belägr*	-2	belejr*	-2
belåt*	-2	selvtilfreds*	-2
belön*	1	belønn*	1
belöning*	2	dusør*	2
bemöt*	-2	imødegå*	-2
beredd*	1	parat*	1
beredskap*	1	beredskab*	1
beredvillig*	1	beredvillig*	1
beroende*	-2	afhængig*	-2
berus*	-2	berus*	-2
berykt*	-2	berygt*	-2
beröv*	-2	berøv*	-2
berövand*	-2	afsavn	-2
besatt*	-3	besat*	-3
beskatt*	-2	beskat*	-2
beslagta*	-2	beslaglæg*	-2
beslutsam*	2	beslutsom*	2
beslöj*	-2	sløre*	-2
besmittad*	-2	besmit*	-2
besserwisser*	-2	bedrevidende	-2
bestraf*	-2	afstraf*	-2
bestör*	-2	forstemt*	-2
bestört*	-2	bestyrt*	-2
besviken*	-3	skuffe*	-3
besvär*	-2	bøvl*	-2
besvära*	-2	genere*	-2
besvärlig*	-2	kropumulig*	-2
besynnerlig*	-1	besynderlig*	-1
besöksförbud*	-2	polititilhold*	-2
betungand*	-2	besvær*	-2
betydelsefull*	3	betydningsfuld*	3
betydelseslös*	-2	betydningsløs*	-2
betänklig*	-2	betænkelig*	-2
beundr*	3	beundr*	3
bevilj*	2	bevilg*	2
bff	4	bff	4
bifall	2	bifald	2
billig*	-2	billig*	-2
bisarr*	-2	bizar*	-2
bister*	-3	bister*	-3
bistra*	-3	bistre*	-3
bitch*	-2	bitch*	-2
bitter*	-2	bitter*	-2
bittersöt	1	bittersød*	1
bittra*	-2	bitre*	-2
björntjänst	-2	bjørnetjeneste	-2
blah	-2	blah	-2
blaser*	-3	blaser*	-3
blekna*	-2	falme*	-2
blind*	-2	blind*	-2
blocker*	-2	bloker*	-2
blodbad*	-2	blodbad*	-2
blodbestänkt*	-3	blodbestænkt*	-3
bloddrypand*	-3	bloddryppend*	-3
blodig*	-2	blodig*	-2
blodsutgjutelse*	-2	blodsudgydelse*	-2
blodtörst*	-2	blodtørst*	-2
blomstrande*	2	blomstrende	2
blott*	-2	blotte*	-2
blottlägg*	-2	blotlæg*	-2
blyg*	-2	frygtsom*	-2
blygsam*	-3	spag	-3
bländand*	3	blændende	3
bläng*	-2	skule*	-2
blåmärken*	-2	knubs*	-2
blåögd*	-2	blåøje*	-2
blödig*	-2	blødsød*	-2
bokföra*	-2	nedskrive*	-2
bollar	-2	klunker	-2
bomba*	-2	bombe*	-2
bondfangar*	-2	bondefange*	-2
bondånger*	-3	bondeanger	-3
bonus*	1	bonus*	1
borda*	-3	opbring*	-3
bordning*	-3	opbring*	-3
borgen	1	kaution*	1
bortavaro*	-2	fravær*	-2
bortfall*	-2	bortfald*	-2
bortför*	-2	bortfør*	-2
bortförskaff*	-2	bortskaf*	-2
bortkom*	-2	kejte*	-2
bortse*	-2	overhør*	-2
bortskaff*	-2	bortskaf*	-2
bortskäm*	2	forkælelse	2
bortskämd*	2	forvæn*	2
bortstöt*	-2	forstød*	-2
bota*	2	helbrede	2
bov	-3	slyngel*	-3
bovar*	-3	slyngl*	-3
boven*	-3	slyngl*	-3
box*	-2	bokse*	-2
bra	2	god	2
brant*	-2	stejle*	-2
briljan*	3	brillian*	3
brinn*	-2	brænd*	-2
brinnande	-2	brændende	-2
brist*	-2	brist*	-2
bristfällig*	-2	lemfældig*	-2
brokig*	-2	broge*	-2
brottsli*	-2	kriminel*	-2
brutal*	-3	brutal*	-3
brysk*	-2	brysk*	-2
bryt*	1	bryd*	1		Can be "bryde sig om"(+) or "bryde regler"(-)
bräcklig*	-2	skrøbelig*	-2
bränn*	-2	brænd*	-2
bråk	-2	ballade	-2
bråk*	-2	strid*	-2
buckl*	-2	bule*	-2
bullrig*	-2	larmende*	-2
bulvan*	-2	stråmand*	-2
buse*	-2	bølle*	-2
bärga*	2	bjærge*	2
bärsärk*	-2	berserk*	-2
bäst*	2	bedst*	2
bästa*	2	tarv*	2
bättre	2	bedre	2
bög*	-2	bøssede	-2
böja*	-2	bøj*	-2
böjbar*	2	smidig*	2
böjelse*	-2	hang	-2
böla*	-3	tude*	-3
bönfall*	-2	bønfald*	-2
börda*	-2	byrde*	-2
cancer	-4	kræft*	-4
cens*	-2	cens*	-2
charm*	2	charme*	2
chill	2	chill	2
chock*	-3	chok*	-3
cocksucker*	-4	cocksucker*	-4
cool	2	cool	2
coolest	3	coolest	3
crave*	-2	crave*	-2
craving*	-2	craving	-2
cringe*	-2	cringe*	-2
crush	-2	crush	-2
cutie*	2	cutie*	2
cyniker*	-2	kyniker*	-2
cynisk*	-2	kynisk*	-2
damn	-2	damn	-2
darling	3	darling	3
darr*	-3	dirre*	-3
darra*	-2	ryst*	-2
daska*	-2	klaps*	-2
debitor*	-2	debitor *	-2
decimer*	-2	decimat *	-2		Seemingly an error in the Danish list - should be decimer*
default	-2	default	-2
defekt*	-3	defekt*	-3
defensiv*	-2	defensiv*	-2
degrader*	-3	degrader*	-3
dekaden*	-2	dekaden*	-2
dela	1	dele	1
dela*	-2	opdel*	-2
delad*	1	delt	1
delaktig*	-2	meddelagtig*	-2
delirium	-2	delirium	-2
delning*	-2	deling*	-2
dementer*	-2	dementere*	-2
demon*	-2	dæmon*	-2
demoraliser*	-2	demoraliser*	-2
deponering*	-2	losseplads*	-2
deponi*	-2
depravera*	-4	depraver*	-4
depression*	-4	depression*	-4
deprimer*	-4	deprimer*	-4
desarmer*	-2	desarmer*	-2
deserter*	-2	desertere*	-2
desillusion*	-2	desillusion*	-2
desperat*	-3	desperat*	-3
destruer*	-1	destruere*	-1
destruering*	-2	destruktion*	-2
destruktion*	-2	destruktion*	-2
diktatorisk*	-2	diktatorisk*	-2
dikter*	-2	diktere*	-2
dilemma*	-2	dilemma*	-2
dimma*	-2	tåge*	-2
disharmonisk*	-2	disharmonisk*	-2
diskriminer*	-2	diskriminere*	-2
diskriminering*	-3	diskrimination*	-3
diskussion*	-2	diskussion*	-2
diskutabel*	-2	diskutab*	-2
dispyt*	-2	disput	-2
dissens*	-2	dissens	-2
dissonan*	-2	dissonan*	-2
distorsion*	-2	distort*	-2
distraher*	-2	distraher*	-2
djup*	2	dybfølt*	2
djurisk*	-2	dyrisk*	-2
djärv*	-2	dristig*	-2
djävla*	-3	djævl*	-3
djävulsk*	-2	diabolsk*	-2
dolk*	-2	dolke*	-2
domedag	-2	dommedag	-2
dominan*	-2	dominan*	-2
dominer*	-2	dominer*	-2
dominerande	-2	dominerende	-2
dope	-2	dope	-2
dopning	-2	doping	-2
drabba*	-2	ramme*	-2
driftsvårig*	-2	driftsproblem*	-2
drog	-2	stoffer	-2
drunkn*	-2	drukne*	-2
dråp	-4	drab	-4
dröj*	-2	tøve*	-2
dröja*	-2	nøle*	-2
dubbeltydig*	-2	flertydig*	-2
dubiös*	-2	dubiøs*	-2
duglig*	2	dygtig*	2
duktig*	2	dygtig*	2
dum*	-2	dum*	-2
dumbom*	-3	tosse*	-3
dumdristig*	-2	dumdristig*	-2
dummerjöns	-2	dummepeter	-2
dump*	-2	droppe*	-2
dumskalle*	-2	klaphat*	-2
dunst*	-3	dunst*	-3
dygd*	3	dyd*	3
dynamik*	2	dynamik*	2
dynamis*	2	dynamis*	2
dynga	-3	lort*	-3
dynga*	-3	møg	-3
dyr*	-2	dyr	-2
dyrbar*	3	dyrebar*	3
dyster*	-2	dyster*	-2
dysterhet*	-3	sortsyn*	-3
dystr*	-2	dystr*	-2
dålig*	-2	dårlig*	-2
dåligst*	-3	dårligst*	-3
dåra*	-2	tåbe*	-2
dåraktig*	-3	forrykt*	-3
dåre*	-2	fjols*	-2
dås	-2	døs	-2
dåsig*	-2	døsig*	-2
dö	-3	dø	-3
död*	-3	død*	-3
döda*	-2	dræb*	-2
dödlig*	-2	dødelig*	-2
dödläge*	-2	dødvande	-2
dödsoff*	-3	dødsof*	-3
dödvikt*	-2	dødvægt	-2
dölj*	-1	tilsløre*	-1
dölj*	-2	fordægtig*	-2
dömd*	-2	dømt*	-2
döv*	-2	døv*	-2
eccentricitet*	-2	eccentricitet*	-2
eccentrisk*	-1	eccentrisk*	-1
effektiv*	2	effektiv*	2
efterbliv*	-2	tilbagestå*	-2
efterfråga*	2	eftertragte*	2
efterkom*	2	efterkom*	2
efterlys*	-2	efterlys*	-2
efterspel*	-2	efterspil	-2
eftertänksam*	2	eftertænksom*	2
egendomlig*	-1	ejendommelig*	-1
egenrättfärdig*	-2	selvretfærdig*	-2
egensinnig*	-2	egensindig	-2
egois*	-3	egois*	-3
elakartad*	-3	ondarte*	-3
elaking*	-2	gavtyv*	-2
eldprov*	-3	ildprøve*	-3
elegan*	2	elegan*	2
eliminer*	-2	eliminer*	-2
eländ*	-3	jammer	-3
elände*	-3	elendig*	-3
emotionel*	-2	emotionel*	-2
ena	-2	ene	-2
enas	2	enig*	2
enastående	4	enestående	4
energ*	1	energ*	1
enfaldig*	-2	enfoldig*	-2
enformig*	-2	ensformig*	-2
engag*	1	engag*	1
ensam*	-2	alene*	-2
ense	2	enig*	2
enslig*
entusias*	3	entusias*	3
envet*	-2	stædig*	-2
envis*	-2	stædig*	-2
epidemi*	-2	epidemi*	-2
episk*	2	episk*	2
erkänna*	-2	indrøm*	-2
eroder*	-2	eroder*	-2
erosion*	-2	erosion*	-2
ersät*	1	erstat*	1
erövr*	-2	erobr*	-2
esoteris*	-2	esoteris*	-2
essentiel*	1	essentiel*	1
evinnerlig*	-2	evindelig*	-2
excellen*	3	excellen*	3
excentri*	-2	excentri*	-2
exil*	-2	eksil*	-2
exklusiv*	2	eksklusiv*	2
exkommuni*	-2	ekskommunik*	-2
exoti*	3	eksoti*	3
explo*	-2	eksplo*	-2
exponer*	-2	eksponer*	-2
extas*	4	ekstase*	4
extatisk*	4	ekstatisk*	4
extraarbet*	-2	ekstraarbejd*	-2
extraordinär*	2	ekstraordinær*	2
extravagan*	-2	ekstravagan*	-2
extremis*	-2	ekstremistisk*	-2
fabulös*	3	fabelagtig*	3
fair	2	fair	2
fake*	-2	fake*	-2
falluck*	-2	faldlem*	-2
falna*	-2	fortag*	-2
falsk*	-2	falsk*	-2
famös*	-2	famøs*	-2
fan	-3	fanden*	-3
fanatiker*	-2	fanatiker*	-2
fantasi*	2	fantasi*	2
fara	-2	fare	-2
farer	-2	farer	-2
farlig*	-2	farlig*	-2
fars	-2	farce*	-2
fasciner*	3	fascin*	3
fascis*	-2	fascist*	-2
fatal*	-3	fatal*	-3
fattig*	-2	fattig*	-2
favoriser*	-2	favoriser*	-2
feber*	-2	feber*	-2
febril*	-2	febril*	-2
fegis*	-2	kujon*	-2
fegis*	-3	slapsvans	-3
fejd*	-3	fejde*	-3
fel	-2	fejl*	-2
fela*	-3	fejle*	-3
felaktig*	-2	fejlagtig*	-2
felfri*	3	fejlfri*	3
felinform*	-2	fejlinform*	-2
felinformer*	-2	misinform*	-2
felplacer*	-2	fejlanbr*	-2
felrikta*	-2	fejljuster*	-2
felslut*	-2	fejlslutning*	-2
fenomenal*	4	fænomenal*	4
fest	1	fest	1
festa*	1	feste*	1
festlig*	2	festlig*	2
fet	-2	fed	-2
feta	-2	fede	-2
fetthaltig*	-2	fedtholdig*	-2
fiasko*	-2	fiasko*	-2
ficktjuv*	-2	lommetyv*	-2
fiende*	-2	fjend*	-2
fiesta*	1	fiesta*	1
fight*	-3	fight*	-3
fignerfärdig*	2	fingerfærdig*	2
fikus*	-2	bøs	-2
filtre*	-2	filtre*	-2
fin	3	fin	3
fina	3	fine	3
finare	3	finere	3
finast*	3	finest*	3
fingera*	-3	fingere*	-3
fint	3	fint	3
fira*	2	fejr*	2
firande*	2				Corresponds to "fejring"
fitta*	-3	fisse*	-3
fix*	2	fiks*	2
flagrant*	-2	flagrant*	-2
flamma*	-3	flamme*	-3
flexib*	1	fleksib*	1
flickvän*	4	kæreste*	4
flirt*	2	flirt*	2
fly	-2	flygt*	-2
flygplanskapning*	-2	flykapring*	-2
flyktig*	-2	flygtig*	-2
flytande*	-2	omskiftelig*	-2
flytning*	-2	udflåd	-2
fläck*	-2	plamage*	-2
fläckfri*	2	pletfri*	2
fläkt*	-2	flæns*	-2
fnitt*	3	fnis*	3
fnys*	-2	fnys*	-2
fobi*	-3	fobi*	-3
foglig*	-2	føjelig*	-2
folktomm*	-2	mennesketom*	-2
forlägen*	-2	forlegen*	-2
formfulländad*	3	formfuldendt*	3
formidab*	-2	formidab*	-2
fornnordisk*	-2	oldnordisk*	-2
foster*	1	foster*	1
fostre*	1	fostre*	1
framdriv*	3	fremdrift*	3
framfusig*	-2	fremfusende*	-2
framgång*	3	fremgang*	3
framlid*	4	salig	4
framsteg*	3	fremskridt*	3
framtving*	-2	fremtving*	-2
framväxand*	2	opblomstrende	2
freak	-2	freak*	-2
fred	1	fred	1
fremträd*	-2	fremhæv*	-2
fresta*	-2	friste*	-2
frigid*	-2	frigid*	-2
frihetsberöv*	-2	frihedsberøv*	-2
frikostig*	2	overflod	2
frita*	1	fritag*	1
frivol*	-2	frivol*	-2
frodig*	3	frodig*	3
frossbrytning*	-2	kuldegysning*	-2
frukta*	-4	frygte*	-4
fruktan*	-4	frygt	-4
fruktansvärd*	-3	frygtelig*	-2		Score adjusted, since fruktansvärd corresponds to both frygtelig and frygtindgydende
fruktbar*	2	frugtbar*	2
fruktbringande*	1	udbytterig*	1
fruktbärande*	1	udbytterig*	1
fruktlös*	-2	frugtløs*	-2
frustr*	-3	frustr*	-3
fräck*	-2	fræk*	-2
främja*	-2	fremme*	-2
frånsäg*	-2	fralægge*	-2
frånvaro*	-2	fravær*	-2
fröjd*	3	fryd	3
fröjda*	4	fryde*	4
fuck	-3	fuck	-3
fucked	-3	fucked*	-3
fucker	-3	fucker*	-3
fuckface	-3	fuckface	-3
fuckin*	-1	fuckin*	-1
fucks	-3	fucks	-3
fucktard	-3	fucktard	-3
fuckwit	-2	fuckwit	-2
ful	-3	fæl	-3
fula	-3	fæle	-3
fullständig*	3	fuldkom*	3
fulländad*	3	fuldendt*	3
fult	-3	fælt	-3
fumla*	-2	fumle*	-2
fumlig*	-2	klodse*	-2
funktionshindrad*	-2	handicappe*	-2
funktionssäker*	2	driftssik*	2
fusk*	-2	fusk*	-2
futtig*	-2	smålig*	-1
fyllig*	1	fyldig*	1
fynd	2
fyndig*	2	snarrådig*	2
fälla*	-2	fælde*	-2
fängelse*	-2	fængsel	-2
fängelsehål*	-2	fangehul*	-2
fängsla*	-2	fængsl*	-2
färdig*	1	færdig*	1
fåfäng*	-2	forfængelig*	-2
fåne*	-3	tosse*	-3
fånge*	-2	fange*	-2
fånig*	-2	tåbe*	-2
fårskalle*	-2	dummernik*	-2
födelsedag*	2	fødselsdag*	2
förakt*	-2	foragt*	-2
förbann*	-2	forband*	-2
förbehållslös*	-2	uforbehold*	-2
förbered*	1	forbered*	1
förbise*	-2	overse*	-2
förbittr*	-3	forbitre*	-3
förbjud*	-2	forbyd*	-2
förbleknad*	-2	fortog	-2
förbluff*	1	forbløffe*	1
förbryllad*	-2	forvirr*	-2
förbrytelse*	-2	forbrydelse*	-2
förbud*	-2	forbud*	-2
förbättr*	2	forbedr*	2
fördel*	2	fordel*	2
fördelaktig*	3	gavnlig*	3
fördjupning*	-2	fordybning*	-2
fördom*	-3	fordom*	-3
fördomsfri*	1	fordomsfri*	1
fördomsfull*	-2	fordomsfuld*	-2
fördriv*	-2	fordriv*	-2
fördröj*	-2	forsink*	-2
fördärv*	-3	fordærv*	-3
fördärvlig*	-3	nedrig*	-3
fördöm*	-2	fordømme*	-2
förebrå*	-2	bebrejd*	-2
förebrå*	-3	true*	-3
föregiv*	-2	foregiv*	-2
förenkl*	-2	forsimp*	-2
företräde*	2	fortrin	2
förevand*	-2	foregiv*	-2
förevit*	-3	true*	-3
förevändning*	-2	påskud*	-2
förfall*	-2	forfald	-2
förfalsk*	-2	forfalsk*	-2
förfalskar*	-2	falskner*	-2
förfina*	3	forfine*	3
förfärlig*	-3	forfærdelig*	-3
förfölj*	-3	forfølg*	-3
förföljelsemani*	-3	forfølgelsesvanvid*	-3
förförisk*	3	forførerisk*	3
förgift*	-3	forgift*	-3
förgrep*	-4	forgreb	-4
förgäves	-3	forgæves	-3
förgör*	-3	forpest*	-3
förhal*	-2	forsink*	-2
förhasta*	-2	forhaste*	-2
förhatlig*	-4	forhadt*	-4
förhindr*	-2	forhindr*	-2
förhoppiningsvis*	1	forhåbentlig	1
förhoppningsfull*	1	forhåbningsfuld*	1
förhärlig*	-2	forherlig*	-2
förjag*	-2	forjage*	-2
förkast*	-2	forkast*	-2
förkläd*	-2	forklæd*	-2
förkrossad*	-5	sønderknust*	-5
förkrossande	-2	knusende	-2
förkärlek*	3	forkærlighed*	3
förlamad*	-2	lamme*	-2
förlis*	-2	forlis*	-2
förlor*	-2	mist*	-2
förlov*	2	forlov*	2
förlust*	-2	tabet	-2
förlustbringande*	-2	tabsgivende	-2
förläg*	-3	flov*	-3
förlägn*	-2	forlegn*	-2
förlåt*	-2	forlad*	-2
förlåt*	2	tilgiv*	2
förman	1	formand*	1
förman*	-2	formane*	-2
förmaning*	-2	formaning*	-2
förminsk*	-2	formindsk*	-2
förmult*	-3	forrådn*	-3
förmynderaktig*	-3	formynderisk*	-3
förmät*	-3	formastelig*	-3
förmåg*	2	evne*	2
förmögenhet*	1	formue*	1
förnedr*	-2	nedgør*	-2
förnedr*	-3	fornedr*	-3
förnek*	-2	benægt*	-2
förnuft*	2	fornuft*	2
förnärm*	-3	fornærm*	-3
föroena*	-2	forplumr*	-2
förolämp*	-4	forulemp*	-4
föroren*	-2	foruren*	-2
förplikt*	-2	forpligte*	-2
förring*	-2	forringe*	-2
förring*	-3	forklejn*	-3
förrymd*	-2	bortløb*	-2
förrädar*	-3	forræder*	-3
förråd*	-3	forråde*	-3
förrådd*	-3	forrådt*	-3
försag*	-2	forsag*	-2
försagd*	-2	forsagt*	-2
försakelse*	-2	afsavn	-2
försen*	-2	forsink*	-2
försiktig*	1	forsigtig*	1
förskräck*	-4	forskræk*	-4
förskräcklig*	-2	skrækkelig*	-2
förskräckt*	-3	forfærd*	-3
förslag*	-2	snedig*	-2
förslav*	-3	trælbind*	-3
förslös*	-2	formøbl*	-2
försmäkta*	-2	hensygn*	-2
försmå*	-2	forsmå*	-2
förspill*	-2	forspild*	-2
försten*	-4	forsten*	-4
förstklassig*	3	førsteklasses*	3
förstopp*	-2	forstopp*	-2
förstor*	1	forstørre*	1
förståelig*	1	forståelig*	1
förstör*	-2	nedrive*	-2
försumbar*	-2	bagatelagtig*	-2
försumm*	-2	forsømme*	-2
försummelse*	-2	forseelse*	-2
försur*	-2	forsur*	-2
försvag*	-2	svække*	-2
försvaga*	-2	afkræft*	-2
försvar*	-1	forsvar*	-1
försvinn*	-2	forsvind*	-2
försvunni*	-2	bortkom*	-2
försäkr*	2	forsikre*	2
försäkrings*	1
försämr*	-3	forværr*	-3
försåtlig*	-3	lumsk*	-3
försörj*	2	forsørg*	2
försötm*	2	lindr*	2
förtal*	-2	bagvask*	-2
förtal*	-3	smæde*	-3
förtjusand*	3	fortryllende	3
förtjust*	4	henryk*	4
förtjänst*	2	fortjeneste*	2
förtroende*	2	tiltro	2
förtrolland*	3	fortryllende	3
förträfflig*	3	fortrinlig*	3
förtvining*	-2	atrofi*	-2
förtvivl*	-4	fortvivl*	-4
förtvivlad*	-5	hjerteknust*	-5
förundr*	-2	forundr*	-2
förutbestämd*	-3	forudfatte*	-3
förvara*	-2	indespær*	-2
förveckling*	-2	forvikling*	-2
förvirr*	-2	forvirr*	-2
förvirrad*	-2	fortumle*	-2
förvräng*	-2	forvræng*	-2
förvänd*	-2	forkvakl*	-2
förvänt*	2	forvent*	2
förvärr*	-3	forværr*	-3
förväxl*	-2	forveksl*	-2
föräldralös*	-2	forældreløs*	-2
föråldra*	-2	forælde*	-2
föråldrad*	-2	antikveret*	-2
förödelse*	-2	ravage	-2
galant*	3	galant*	3
galen	-2	gakkelak	-2
galning*	-2	galning*	-2
gam	-3	grib	-3
gamar*	-3	gribbe*	-3
gamla	-2	gamle	-2
gammal	-2	gammel*	-2
gapa*	-2	gabe	-2
gasa*	-2	gasse*	-2
gay*	-2	bøsset	-2
geek*	-1	geek*	-1
geggig*	-2	smatte*	-2
gemen*	-2	gemen*	-2
gemytlig*	2	lystig*	2
genant*	-2	akave*	-2
generad*	-2	genert*	-2
generö*	2	generø*	2
gengäld*	-2	gengælde*	-2
genial*	3	genial*	3
genomdriv*	-2	håndhæv*	-2
genomgripande*	-2	omsiggribende	-2
genomsläpplig*	-2	gennemsiv*	-2
genomträngand*	-2	gennemtrængende	-2
gerilla*	-2	guerrilla*	-2
gevär*	-2	gevær*	-2
ghetto*	-2	ghetto*	-2
gift	-4	gift	-4
giftet	-4	giften	-4
giftig*	-4	giftig*	-4
gille*	1	gilde*	1
girig*	-3	gerrig*	-3
givmild*	2	gavmild*	2
glad*	3	glad*	3
glamour*	2	glamour*	2
glans	2	glans	2
glansig*	2	skinnende	2
glo	-2	glo	-2
glor	-2	glor	-2
glorifi*	-2	glorifi*	-2
glorify	-2	glorify	-2
glory	2	glory	2
glupand*	-4	glubende	-4
glupsk*	-3	grisk*	-3
glädja*	4	glædes	4
glädje*	3	glæde*	3
glädjedödar*	-2	lyseslukker*	-2
glädjelös*	-3	trøstesløs*	-3
glåmig*	-2	gusten*	-2
glödand*	3	glødende	3
glömma*	-2	forglemmelse*	-2
glömsk*	-2	glemsom*	-2
gnäll*	-2	kværul*	-2
gnäll*	-3	klynk*	-3
gnällig*	-2	skinger*	-2
god		gode	3
godartad*	2	godartet*	2
goddam*	-3	goddam*	-3
godhet*	3	godhed*	3
godhjärtad*	3	godhjerte*	3
good	2	good	2
gorma*	-2	skvaldr*	-2
gott	2	godt	2
gransk*	-2	gransk*	-2
grattis*	3	tillykke*	3
gratuler*	2	lykønsk*	2
grav	-2	grav	-2
graverand*	-3	graverende	-3
gravplats*	-2	gravsted	-2
grep*	-2	pågrib*	-2
grinig*	-2	gnavne	-2
gripa*	-2	pågrib*	-2
gripe*	-2	pågrib*	-2
gripit*	-2	pågrib*	-2
gripna*	-2	pågreb*	-2
grips*	-2	pågrib*	-2
grotesk*	-3	grotesk*	-3
grr*	-3	grr*	-3
grubbla*	-2	grubl*	-2
grumlig*	-2	grumse*	-2
grundläggande	1	afgørende	1
grym*	-3	grusom*	-4
gräl*	-2	strid*	-2
grälsjuk*	-3	hidsig*	-3
gräm*	-3	græmme*	-3
gräs*	-2	tjald	-2
gräslig*	-2	rædsom*	-2
gråt	-4	gråd*	-4
gråta*	-4	græd*	-4
gudomlig*	2	guddommelig*	2
gudskelov	3	gudskelov*	3
gulaschbaron*	-2	gullaschbaron*	-2
guldstjärna	3
gunstig*	2	gunstig*	2
gylf*	-3	gylp*	-3
gynn*	3	gavn*	3
gynna*	-2	begunstig*	-2
gynnsam*	2	gunstig*	2
gyttjig*	-2	mudre*	-2
gäldenär*	-2	debitor *	-2
gärningskvinna*	-2	gerningskvinde*	-2
gärningsman*	-2	gerningsmand*	-2
gärningsmän*	-2	gerningsmænd*	-2
gärningsperson*	-2	gerningsperson*	-2
gäsp*	-2	gab	-2
gödsel*	-3	møg	-3
hack*	-2	hacke*	-2
hagga*	-2	kælling*	-2
haha*	2	haha*	2
haj	-2	haj	-2
hajar	-2	hajer	-2
hak*	-2	bule*	-2
hal	-3	slibrig*	-3
hala*	-3	slibrig*	-3
halshugg*	-5	halshug*	-5
halt	-3	slibrig*	-3
halta*	-2	halte*	-2
hamstra*	-2	hamstr*	-2
handgemäng*	-2	håndgemæng*	-2
handikapp*	-2	handicap	-2
handlingsförlam*	-2	handlingslam*	-2
handlingskraftig*	1	handlekraft*	1
harang*	-2	tirade*	-2
hardnackad*	-2	stædig*	-2
harm	-2	harme	-2
harmlös*	2	harmløs*	2
harmoni*	2	harmoni*	2
hash*	-2	hash*	-2
hat	-4	had	-4
hata*	-4	hade*	-4
hatad*	-4	forhadt*	-4
hater*	-4	hater*	-4
heder*	2	hæder*	2
hedra*	2	hædr*	2
hehe*	2	hehe*	2
hejaklacksleder*	1	cheerleader*	1
hektisk*	-2	hektisk*	-2
hela*	2	helbrede	2
helgrym*	-3	benhård*	-3
helvete	-2	helvede*	-2
hemlig*	-1	hemmelig*	-1
hemlängtan*	-3	hjemve	-3
hemsk*	-2	rædsom*	-2
hemsk*	-3	grum	-3
hemska*	-3	kummerlig*	-3
hemsök	-2	hjemsøg*	-2
herrelös*	-2	herreløs*	-2
hetsa*	-3	hidsig*	-3
hey	2	hey	2
hijack*	-2	hijack*	-2
himle*	2	himle*	2
himmel*	2	himmel*	2
himmelrik*	4	himmerig*	4
himmelsskriande	-3
hinder*	-2	barriere*	-2
hindr*	-2	forhindr*	-2
hittebarn*	-2	hittebarn*	-2
hjälp*	2	hjælpe*	2
hjälplös*	-2	hjælpeløs*	-2
hjälpsam*	2	hjælpsom*	2
hjälpt*		hjalp	2
hjälte*	3	helte*	3
hjärndöd*	-2	hjernedød*	-2
hjärtesorg*	-4	hjertesorg*	-4
hjärtevärm*	3	hjertevarm*	3
hjärtlig*	2	hjertelig*	2
hjärtlös*	-3	hjerteløs*	-3
hmm*	1	hmm*	1
hoho*	3	hoho*	3
homie	2	homie	2
homo	-3	homo	-3
hopp	3	håb	3
hoppa*	1	håbe*	1		Often used in "jeg håber" which is followed by statements of both positive and negative valence
hopplös*	-4	håbløs*	-4
hora	-3	hore	-3
hora*	-2	kælling*	-2
hord*	-2	horde	-2
hot	-3	trussel*	-3
hota*	-3	true*	-3
hotat*	-2	intimider*	-2
hotelse*	-3	trusl*	-3
hudlös*	-2	tyndhude*	-2
hugg*	-2	hugge*	-2
humor*	3	humor*	3
humorfri*	-3	humorforladt*	-3
humorlös*	-3	humorløs*	-3
hunger*	-2	hunger*	-2
hungrig*	-2	sulte*	-2
hurra*	3	hurra*	3
hustl*	-2	hustle	-2
hustler	-2	hustler	-2
huvudlös*	-2	hovedløs*	-2
huvudvärk*	-2	hovedpine*	-2
hyckare	-3	hykler	-3
hyckleri*	-2	hykleri*	-2
hynda*	-2	kælling*	-2
hypokond*	-2	hypokond*	-2
hysteri*	-2	hysteri*	-2
häftig*	-3	heftig*	-3
hälsofar*	-2	sundhedsfarlig*	-2
hälsorisk*	-2	sundhedsfarlig*	-2
hämm*	-2	hæmme*	-2
hämnd*	-3	hævn*	-3
hämndaktion*	-2	hævnaktion*	-2
hämning*	-2	hæmning*	-2
hämsko*	-2	hæmsko*	-2
hänförande*	4	betage*	4
hänförd*	4	henført*	4
häng*	1	hæng*	1
hängiven*	3	hengiven*	3
hängivna	3	hengivn*	3
hänsynsfull*	2	hensynsfuld*	2
hänsynslös*	-2	hensynsløs*	-2
häpna*	-4	lamslå*	-4
härj*	-2	husere*	-2
härja*	-2	hærg*	-2
härled*	-2	udled*	-2
härlig*	2	herlig*	2
härske*	-3	harsk*	-3
häva*	-2	omstød*	-2
hävda*	-2	påstå*	-2
häxa*	-2	heks*	-2
hål	-2	hul	-2
hån	-2	hån	-2
håna*	-2	håne*	-2
håogljudd*	-2	højtråbende	-2
hård	-2	hård*	-2
hårda	-2	hård*	-2
hårdhänt*	-2	hårdhænde*	-2
hårdnackad*	-2	stædig*	-2
hårklyv*	-2	ordkløve*	-2
hårt	-2	hård*	-2
högaktad*	2	højtære*	2
högdrag*	-2	hovne	-2
högförräder*	-3	højforræder*	-3
högmod*	-2	hovmod*	-2
högmodig*	-2	hoven*	-2
högra*	3	højerestående	3
högst*	3	højest*	3
högtravand*	-2	højtravende	-2
högtravande*	-2	svulstig*	-2
hövlig*	3	høflig*	3
idiot*	-3	idiot*	-3
igentäpp*	-2	tilstop*	-2
ignorant*	-3	ignorant*	-3
ignorer*	-2	ignorer*	-2
ihålig*	-2	hult	-2
illa	-2	ilde	-2
illa	-3	fortræd	-3
illaluktande*	-5	ildelugtend*	-5
illamående*	-2	lidelse*	-2
illavarslande*	-4	ildevarslende	-4
illegal*	-2	illegal*	-2
illvillig*	-4	ondsinde*	-4
ilsk*	-3	bidsk*	-3
imbecill*	-2	imbecil*	-2
imitation*	-3	imitation*	-3
imiter*	-3	imitere*	-3
implicer*	-2	implicer*	-2
implikation*	-2	implikation*	-2
imponera*	2	imponer*	2
impulsiv*	-2	impulsiv*	-2
inadekvat*		inadækvat*	-2
inaktiv*	-2	inaktiv*	-2
inaktiver*	-2	deaktiver*	-2
inbilsk*	-2	indbilsk*	-2
inblandning*	-2	indbland*	-2
incitament*	1	incitament*	1
indifferen*	-2	indifferen*	-2
indignation*	-3	indignation*	-3
indignera*	-3	indignere*	-3
indirekt*	-2	indirekte	-2
indrag*	-2	inddrag*	-2
ineffektiv*	-2	ineffektiv*	-2
infall*	-2	indfalde*	-2
infekter*	-2	inficere*	-2
infektion*	-2	infektion*	-2
inferiör*	-2	inferiør*	-2
infernalisk*	-4	rædderlig*	-4
infiltr*	-2	infiltr*	-2
inflammerad*	-2	betændt*	-2
inflation*	-2	inflation*	-2
infog*	1	indsæt*	1
infraktion*	-2	infraktion*	-2
införstådd*	-2	indforståe*	-2
inhemsk*	-2	hjemlig*	-2
inhibera*	-2	inhibere*	-2
inhuman*	-3	inhuman*	-3
inkasso	-2	inkasso	-2
inkläm*	-2	proppe*	-2
inkompatib*	-3	inkompatib*	-3
inkompeten*	-3	inkompeten*	-3
inkonsekven*	-2	inkonsekven*	-2
inkränkt*	-3	krænk*	-3
innehåll*	-2	indehold*	-2
innehållslös*	-2	indholdsløs*	-2
innerlig*	2	inderlig*	2
inneslutn*	-2	afsondr*	-2
inpiskare	-2	indpisker	-2
insekt	-2	insekt	-2
insinuer*	-2	insinuer*	-2
insjunk*	-2	indsunk*	-2
inskränk*	-2	indskrænk*	-2
insmickr*	-2	indsmigr*	-2
inspir*	3	inspir*	3
inspärrad*	-2	indespærr*	-2
instabil*	-2	instabil*	-2
insvepta*	-2	indhylle*	-2
intellekt*	1	intellekt*	1
intelligen*	2	intelligen*	2
intensiv*	-2	intens*	-2
interferer*	-2	interferere*	-2
intervener*	-2	intervener*	-2
intetsägande*	-2	intetsigende	-2
intolerant*	-3	intoleran*	-3
intresse	2	interesse	2
intressena*	2	interesserne	2
intresser	2	interesser	2
intressera*	2	interesserede	2
intryck*	2	indtryk	2
inträng*	-2	indtræng*	-2
invader*	-2	invader*	-2
invalid*	-2	invalid*	-2
invasion*	-2	invasion*	-2
invändning*	-2	indsigelse*	-2
ironi*	-2	ironi*	-2
irra*	-2	flakke*	-2
irrationalitet*	-3	irrationalitet*	-3
irrationell*	-3	irrationel*	-3
irreguljär*	-2	irregulær*	-2
irreparab*	-2	uafhjælpelig*	-2
irritera*	-2	irritere*	-2
isig*	-2	iskold*	-2
iskall*	-2	iskold*	-2
isoler*	-2	isolation*	-2		isolera, isolering
iver	2	iver	2
ivrig*	2	ivrig*	2
jackass*	-2	jackass*	-2
jaga	-2	jag*	-2
jakande*	3	bekræftende	3
jippi*	2	jubii*	2
jobblös*	-2	jobløs*	-2
joke*	2	joke*	2
joll*	-2	pludr*	-2
jovial*	3	jovial*	3
joyride	-2	joyride	-2
joystick	1	joystick	1
jubla*	4	juble*	4
jädra*	-2	pokkers	-2
jägare*	-2	jæger*	-2
jämn*	-2	jævn*	-2
jämra*	-3	jamr*	-3
järnhår*	1	jernhård*	1
jättesur*	-4	stiktosse*	-4
jävel*	-3	djævel*	-3
jävig*	-3	inhabil*	-3
jävla*	-2	djævl*	-3
jöns*	-2	fjog*	-2
kall*	-2	kold*	-2
kamouflage*	-2	sløring*	-2
kamp	-2	kamp*	-2
kamrat*	2	kammerat*	2
kanaliser*	1	kanaliser*	1
kanalje*	-2	slubbert*	-2
kannibal*	-2	kannibal*	-2
kanon	3	kanon	3
kantra*	-2	kæntre*	-2
kaos	-2	kaos*	-2
kaot*	-2	kaot*	-2
kapa*	-2	kapr*	-2
kapituler*	-2	kapituler*	-2
kapning*	-2	kapr*	-2
karantän*	-2	karantæne*	-2
kasser*	-2	bortkast*	-2
kassera*	-2	kassere*	-2
katastrof*	-4	katastrof*	-4
kaxig*	-2	kæphøj*	-2
kela*	3	kæle*	3
kick	4	kick	4
kidnap*	-2	kidnap*	-2
klaga	-2	brok*	-2
klagovisor*	-2	klagesang*	-2
klandervärt*	-4	forkastelig*	-4
klandr*	-2	klandr*	-2
klappa*	2	klapp*	2
klatschig*	2	fængende	2
klick	-2	klike*	-2
klinga*	-2	klirre*	-2
klipsk*	-2	snedig*	-2
klok*	2	klog*	2
klokhet*	1	klogskab	1
klumpeduns*	-2	fjog*	-2
klumpig*	-2	klodse*	-2
klumpig*	-4	tølperagtig*	-4
klyfta*	-2	skel	-2
klyftig*	3	kløgtig*	3
klädd*	2	klædt*	2
klädedräkt*	1	klædedragt*	1
klämm*	-2	mase*	-2
klängig*	-2	omklamr*	-2
klös*	-2	kradse*	-2
knastertorr*	-2	skinger*	-2
knega*	-2	knokl*	-2
knep	-2	kneb	-2
knep*	-2	finte	-2
knepig*	-2	snedig*	-2
knipa*	-2	knibe*	-2
knipe*	-2	knibe*	-2
knipi*	-2	knibe*	-2
knips	-2	knibe*	-2
knorra*	-2	knurr*	-2
knotig*	-2	knudr*	-2
knuff*
knytnäva*	-2	knytnæve*	-2
knäck*	-2	brække*	-2
knäppgök	-3	tosse*	-3
knäpphuvud*	-2	fjog*	-2
knäppis*	-3	slapsvans	-3
knäppskalle	-2	særling*	-2
kolartro*	-2	tyrkertro	-2
kollaps*	-2	kollaps*	-2
kollider*	-2	kollidere*	-2
kollision*	-2	kollision*	-2
kolossal*	4	kolossal*	4
kombattant*	-2	kombattant *	-2
komfort*	2	komfort*	2
kompis*	2	makker	2
komplicer*	-2	komplicere*	-2
komplikation*	-2	komplikation*	-2
komplimang*	2	kompliment*	2
kondoleanser*	-3	kondolere*	-3
konfisk*	-2	konfisk*	-2
konfiskation*	-2	konfiskation	-2
konflikt*	-1	konflikt*	-1
konfronter*	-3	konfront*	-3
konfys*	-1	konfus*	-1
konkurre*	-2	konkurre*	-2
konkurs*	-2	konkurs*	-2
konsekvens*	-2	konsekvens*	-2
konspir*	-2	konspir*	-2
konspiratör*	-2	medsammensvor*	-2
konstgjord*	-3	kunstig*	-3
konstig*	-1	løjerlig*	-1
konstig*	-2	akave*	-2
konstlad*	-3	kunstig*	-3
konsumi*	-2	forbrugeri*	-2
kontamin*	-2	kontamin*	-2
kontinuerlig*	-2	kontinuerlig*	-2
kontrovers*	-2	kontrovers*	-2
konventionell*	-3	konventionel*	-3
korkskalle*	-2	spasser*	-2
korroder*	-2	korroder*	-2
korrosion*	-2	korrosion*	-2
korrupt*	-3	korrupt*	-3
kors	-2	kors	-2
korsa*	-2	kryds*	-2
kortsiktig*	-2	kortsigte*	-2
kortsyn*	-2	snævertsyne*	-2
krafs*	-2	kradse*	-2
kraft*	1	kraft*	1
kraftlös*	-2	kraftløs*	-2
kram	2	knus	1
krama*	3	kramm*	3
kramp*	-2	krampe*	-2
kras	-2	kras	-2
krig*	-3	krig*	-3
kriga*	-3	bekrig*	-3
krigföring*	-3	krigsførende*	-3
krigsbyte*	-2	krigsbytte*	-2
krigsprofitör*	-2	krigsspekulant*	-2
kriminell*	-2	kriminel*	-2
kringflackande*	-2	omflakkende	-2
kringgå*	-2	forbigå*	-2
kringströvand*	-2	omstrejfende	-2
kringvandr*	-2	omstrejfende	-2
kris	-3	kriser*	-3
krisdrabbad*	-3	skrantende	-3
kriser*	-3	kriser*	-3
kritik*	-2	kritik*	-2
kritis*	-2	kritis*	-2
krokig*	-2	krumme*	-2
kronisk*	-3	kronisk	-3
kry	2	rask	2
krympling*	-2	krøbling*	-2
krypande*	-3	snigende	-3
kräk*	-3	bræk	-3
kräkning*	-3	opkast*	-3
kränk*	-2	krænk*	-3
krävande	-2	krævende	-2
krångel*	-2	bøvl*	-2
kuk	-2	pik*	-2
kukhål*	-4	piksutter*	-4
kuksugare*	-4	pikslikker*	-4
kul	4	megasej*	4
kulor*	-2	klunker	-2
kumulativ*	-2	ophob*	-2
kuriositet*	-2	kuriositet*	-2
kursförlust*	-3	kurstab*	-3
kuva*	-2	kue*	-2
kvack*	-2	kvæk*	-2
kval*	-2	kval	-2
kvalfullt*	-3	knuge*	-3
kvar	-1	tilovers	-1
kvarhåll*	-2	tilbagehold*	-2
kvarstadsförbud*	-2	fogedforbud*	-2
kverul*	-2	kværul*	-2
kvick*	2	kvik*	2
kvicksilver	1	kviksølv	1
kvitt	-2	kvit*	-2
kväk*	-2	kvæk*	-2
kväv*	-3	kvalt*	-3
kylig*	-2	kølig*	-2
kyss*	3	kys	3
käbbla*	-2	kværul*	-2
käft*	-2	kæft	-2
kämp*	-2	kæmp*	-2
känslig*	-2	akave*	-2
känslokall*	-2	følelseskold*	-2
känslolös*	-2	følelsesløs*	-2
känslomässig*	-2	følelsesbetone*	-2
känslomæssig*	-2	følelsesmæssig*	-2
känslosam*	-2	følelseslade*	-2
kära*	1	kære	1		Scored at 1 because of "kære regering" etc.
kärasta	4	kæreste*	4
käraste*	4	kæreste*	4
käresta*	4	kæreste*	4
käring	-2	kælling*	-2
kärlek*	3	kærlighed*	3
kärlekslös*	-3	kærlighedsløs*	-3
kärring*	-2	kælling*	-2
kåtbock*	-2	kødhoved*	-2
kölhal*	-2	kølhal*	-2
laban	-2	laban*	-2
labil*	-2	labil*	-2
lagföra*	-2	retsforfølg*	-2
laglös*	-2	fredløs*	-2
lagra*	-2	oplagr*	-2
lagrat*	-2	hengemt*	-2
lagstridig*	-2	lovstridig*	-2
lamslagen*	-4	lamslå*	-4
landsförräd*	-3	landsforræder*	-3
lans	-2	lanse*	-2
lapp*	-2	pjalt*	-2
lat	-2	doven*	-2
lata	-2	dovn*	-2
ledig*	-2	ledig*	-2
ledsam*	-2	kedelig*	-2
ledsen	-4	ked	-4
ledsen*	-3	trist*	-3
lek	1	leg	1
leka*	1	lege*	1
leke*	1	lege*	1
leks	1	lege*	1
lekt*	1	lege*	1
lemläst*	-2	lemlæst*	-2
lerig*	-2	pløre*	-2
levnadsglad*	3	livsglad*	3
lidande*	-2	lidelse*	-2
likgiltig*	-2	ligegyldig*	-2
liknöjd*	-2	ligeglad*	-2
likvidation*	-2	likvidation*	-2
likvider*	-2	likvider*	-2
limiter*	-2	limiter*	-2
listig*	-2	listig*	-2
livlig*	2	livlig*	2
livlös*	-2	livløs*	-2
livsglädje*	3	livsglæde*	3
livsnödvändig*	1	livsnødvendig*	1
livsviktig*	1	livsvigtig*	1
ljug*	-2	lyv*	-2
ljugit*	-2	løjet	-2
ljussläckar*	-2	lyseslukker*	-2
ljuv*	2	blid	2
ljuvlig*	3	dejlig*	3
ljög*	-2	løj*	-2
lmao	3	lmao	3
lo	2	lo	2
locka*	-2	lokke*	-2
lojal*	2	loyal*	2
lol	2	lol	2
lol'd	2	lol'd	2
lold	2	lold	2
lolol*	2	lolol*	2
losslitn*	-2	løsrev*	-2
lossn*	2	løsne*	2
lovord	2	rosende	2
lovorda*	2	rose*	2
lovpris*	3	lovpris*	3
luder*	-3	luder*	-3
lugg	2	luv	2
lugn*	2	berolige*	2
lukta*	-3	hørm*	-3
lulz	2	lulz	2
lura*	-1	lure*	-1
lurfitta*	-2	narrefisse*	-2
lurig*	-2	luske*	-2
lust*	3	lyst	3
lustig*	-1	løjerlig*	-1
lycka*	2	held	2
lyckas*	3	lykkes	3
lycklig*	2	heldig*	2
lyckopeak*	3	lykkefølelse*	3
lyckorus*	3	lykkefølelse*	3
lycksalig*	5	lyksalig*	5
lymlar*	-2	lømler*	-2
lymmel*	-2	lømmel*	-2
lynnig*	-3	humørsyg*	-3
lysand*	3	lysende	3
lyx	3	luksu*	3
läck	-2	læk	-2
läcka*	-2	lække*	-2
läcke*	-2	lække*	-2
läcker*	3	lækker*	3
läckra*	3	lækre*	3
läckre*	3	labre	3
läcks*	-2	lække*	-2
läckström*	-2	lækstrøm*	-2
läckt*	-2	lække*	-2
läglig*	1	belejlig*	1
lägre*	-2	lavere	-2
lägst*	-2	lavest*	-2
lägöverträd*	-2	lovovertræd*	-2
läka*	2	helbrede	2
läkadom*	2	helbreder	2
lämna*	-2	forlad*	-2
ländsforräd*	-3
längta*	-2	længes	-2
lätt	1	nem	1
lätta*	2	lindr*	2
lätthet*	1	nemhed	1
lättpåverkad*	-2	påvirkelig*	-2
lättretlig*	-2	nærtagende	-2
lättrog*	-2	godtroende*	-2
lättvindig*	-2	lemfældig*	-2
låg	-2	lav	-2
låga	1	lave	1
lågkonjunktur*	-2	lavkonjunktur*	-2
lågt	-2	lavt	-2
långdrag*	-3	langtruk*	-3
långtråkig*	-2	kedelig*	-2
låtsa*	-2	foregav	-2
löfte*	2	forjætte*	2
lögn*	-2	løgn*	-2
lögnaktig*	-4	løgnagtig*	-4
lögnare*	-3	løgner*	-3
lögnhals*	-3	løgnhals*	-3
löjla*	3	fjolle*	3
löjlig*	-2	tåbe*	-2
löjlig*	-3	grinagtig*	-3
lömsk*	-2	luske*	-2
lömsk*	-3	skumle*	-3
lönlös*	-3	nytteløs*	-3
lönnmord*	-3	snigmord*	-3
lönnmördare*	-3	snigmord*	-3
lösaktig*	-2	letlevende	-2
lösning*	2	løsning*	2
mager*	-2	mager	-2
magisk*	3	magisk*	3
magra*	-2	magre	-2
maktlös*	-2	magtesløs*	-2
makulering*	-2	mortifikation*	-2
malign*	-3	ondarte*	-3
mandråp*	-4	manddrab*	-4
manipuler*	-2	manipul*	-2
mardröm*	-3	mareridt*	-3
marginal*	-2	marginal*	-2
marginell*	-2	marginal*	-2
markant*	-2	markant*	-2
martyr*	-2	martyr*	-2
masker*	-2	sløre*	-2
masochis*	-3	masochis*	-3
massaker*	-2	massakre*	-2
masshysteri*	-2	massehysteri*	-2
mast*	-2	mast*	-2
matt	-2	glansløs*	-2
matt*	-2	mat	-2
medborgaranda*	2	samfundssind*	2
medelbra*	-2	middelmådig*	-2
medelmåttig*	-2	middelmådig*	-2
medlidande*	-2	medlidenhed	-2
medömkan*	-3	medynk	-3
melankolisk*	-4	melankol*	-4
melodramatisk*	-2	melodramatisk*	-2
meningslös*	-2	meningsløs*	-2
meningsskiljaktig*	-2	meningsforskel*	-2
merarbet*	-2	ekstraarbejd*	-2
meriter*	2	merit	2
mes	-3	slapsvans	-3
mildr*	3	mildne*	3
miljöbelast*	-2	miljøbelast*	-2
miljöföroren*	-2	miljøforuren*	-2
miljöskad*	-2	miljøskade*	-2
mindervärd*	-2	mindreværd*	-2
minna*	-2	minde*	-2
minnesbeta*	-2	huskekage*	-2
minnesvärd*	2	mindeværdig*	2
minsk*	-2	dale*	-2
minska*	-2	nedskær*	-2
minska*	1	mindsk*	1
mirakulös*	3	mirakuløs*	3
miserab*	-3	miserab*	-3
missbelåt*	-3	misfornøje*	-3
missbruk*	-3	misbrug*	-3
missfoster*	-2	misfost*	-2
missförstå*	-2	misforstå*	-2
missgrepp*	-2	fejlgreb*	-2
missgynna*	-2	forfordel*	-2
misshandl*	-2	mishandl*	-2
misshushållning*	-3	misrøgt*	-3
misskrediter*	-2	miskreditere*	-2
misskött*	-2	fejlhåndter*	-2
misslycka*	-3	mislykke*	-3
misslyckande*	-1	misere*	-1
missmodig*	-3	modløs*	-3
missnöjd*	-3	misfornøje*	-3
misstag*	-2	fejlgreb*	-2
misstolk*	-2	fejlfortolk*	-2
misstroende	-2
misströst*	-4	fortvivl*	-4
missunn*	-3	misunde*	-3
missupfatt*	-2	fejlopfat*	-2
missuppfatta*	-2	misinform*	-2
missvisande*	-2	misvisende	-2
mjuka*	1	lempe*	1
mobba*	-3	mobbe*	-3
mod	-1	mod	-1
modfälld*	-3	slukøret	-3
modig*	3	brav	3
modlös*	-3	modløs*	-3
mongol*	-2	mongol*	-2
monoton*	-2	monoton*	-2
monster*	-2	monster*	-2
monstruös*	-3	monstrøs*	-3
mord*	-3	mord*	-2
morra*	-4	snerr*	-4
motarbet*	-2	modarbejde*	-2
motbevis*	-2	modbevis*	-2
motbjudande*	-4	modbydelig*	-4
motgång*	-2	modgang*	-2
motherfucker*	-4	motherfucker	-4
motkandidat*	-2	modkandidat*	-2
motpart*	-2	modpart*	-2
motsats*	1	modsætning*	1
motsatt*	-2	modsat*	-2
motspänstig*	-2	genstridig*	-2
motstrid*	-2	modstrid*	-2
motsträvig*	-2	kontrær*	-2
motstånd*	-2	modstand*	-2
motsvarig*	-2	modspil*	-2
motsägelsefull*	-2	selvmodsig*	-2
motsätt*	-2	modsæt*	-2
mottag*	-2	modtagelig*	-2
motverk*	-2	modvirk*	-2
motvilja*	-2	modvilje*	-2
motvillig*	-2	modvillig*	-2
muml*	-2	muml*	-2
mumla*	-2	fremmuml*	-2
munter*	2	munter*	2
munterhet*	2	muntr*	2
muntr*	3	munterhed*	3
muta	-2	bestikke*	-2
muthafuck*	-4	muthafuck*	-4
mutta*	-3	kusse*	-3
muttr*	-2	muml*	-2
mygel*	-3	sleaz*	-3
mys	3	hyg	3
mysa*	3	hygge*	3
mäktig*	2	mægtig*	2
märklig*	-1	mærkelig*	-1
märkvärdig*	-1	mærkværdig*	-1
mästerstycke*	3	mesterstykke*	3
målande*	2	malende*	2
mållös*	-2	målløs*	-2
målmedveten*	1	målbevidst*	1
mödosam*	-2	besvær*	-2
mögla*	-2	mugne	-2
mörd*	-2	myrd*	-2
mörk*	-1	mørk*	-1
möta*	-2	modgå*	-2
n00b	-2	n00b	-2
naiv*	-2	naiv*	-2
namnlös*	-2	navnløs*	-2
narkoman*	-2	narkoman*	-2
nazi*	-2	nazi*	-2
nedböj*	-2	nedbøj*	-2
nederbörd*	-2	nedbør*	-2
nederlag*		nederlag*	-1
nedfall*	-2	nedfald*	-2
nedgång*	-2	afmatning*	-2
nedgång*	1	nedgang*	1
nedhäng*	-2	nedhæng*	-2
nedlägg*	-2	nedlæg*	-2
nedlåt*	-3	nedlad*	-3
nedsatt*	-2	nedsat*	-2
nedskriv*	-2	nedskrive*	-2
nedslag*	-2	nedslagt*	-2
nedslå*	-2	nedslåe*	-2
nedsmuts*	-2	tilsmuds*	-2
nedstämd*	-4	tungsind*	-4
nedsvärt*	-2	tilsvært*	-2
nedsätt*	-2	nedsæt*	-2
negativ*	-2	negativ*	-2
nejsida*	-2	nejsiger*	-2
neka*	-2	nægt*	-2
nersöl*	-2	tilsøl*	-2
nervös*	-2	nervøs*	-2
netbryt*	-2	nedbryd*	-2
neurotisk*	-3	neurotisk*	-3
neutraliser*	-2	neutraliser*	-2
nice	3	nice	3
nitisk*	-3	nidkær*	-3
nitälska*	-3	nidkær*	-3
njuta*	3	nyde*	3
njutning*	4	lystfølelse*	4
noga	2	omhyggelig*	2
noggrann*	2	omhyggelig*	2
nolla*	-3	pjok	-3
nonchalant*	-1	nonchalan*	-1
nonchaler*	-3	negliger*	-3
nonsens*	-2	nonsens	-2
noob	-2	noob	-2
notorisk*	-2	notorisk*	-2
novis*	-2	novice*	-2
nucka*	-2	pebermø*	-2
nummer*	1	nummer	1
nutcase	-2	nutcase	-2
nybörjare*	-2	nybegynder*	-2
nyckfull*	-2	lunefuld*	-2
nyfiken*	-2	snushane*	-2
nyfikna*	-2	snushane*	-2
nykomling*	-2	nybegynder*	-2
nypa*	-2	knibe*	-2
nypning*	-2	knibe*	-2
nytta*	2	nytt*	2
närig*	-3	nærig*	-3
näring*	1	næring*	1
närsyn*	-2	snævertsyne*	-2
näve*	-2	næve*	-2
nåd	2	nåde	2
nådig*	2	nådig*	2
nödfall*	-2	nødstilfælde	-2
nödlidande*	-3	nødlidende	-3
nöja*	3	fornøj*	3
nörd*	-2	nørd*	-2
nörden*	-2	klogeåge	-2
nöt	-2	nød	-2
oacceptab*	-2	uacceptab*	-2
oaktsam*	-3	uagtsom*	-3
oanständig*	-2	sjofel*	-2
oansvarig*	-2	ansvarsløs*	-2
oanvändbar*	-2	uanvendelig*	-2
oaptitlig*	-3	uappetitlig*	-3
oavbrut*	-2	uafbrudt*	-2
oavsett*	-2	uanset	-2
obarmhärtig*	-2	ubarmhjertig*	-2
obearbetad*	-2	uforarbejde*	-2
obefogat*	-3	ubegrund*	-3
obehag*	-2	ubehag*	-2
obekväm*	-3	ubekvem*	-3
obemärkt*	-2	ubemærk*	-2
oberäknelig*	-2	uberegnelig*	-2
obeskrivlig*	-2	ubeskrivelig*	-2
obeslutsam*	-2	ubeslutsom*	-2
obestämd*	-2	uafgrænse*	-2
obetalbar*	4	ubetalelig*	4
obetydlig*	-2	uanselig*	-2
obetänksam*	-2	ubetænksom*	-2
obevakad*	-2	ubevogte*	-2
obeväpnad*	-2	ubevæbne*	-2
obrukbar*	-3	ubrugelig*	-3
obskyr*	-1	obskur*	-1
obstruer*	-2	obstruer*	-2
obändig*	-3	ubændig*	-3
oböjlig*	-2	ubøjelig*	-2
ociviliserad*	-3	ucivilisere*	-3
ockuper*	-3	besætte*	-3
odefinierbar*	-2	ubestemmelig*	-2
odelat*	-2	udelt*	-2
odemokratisk*	-2	udemokratisk*	-2
odiplomatisk*	-2	udiplomatisk*	-2
oduglig*	-2	uduelig*	-2
odugling*	-2	taber*	-2
odåg*	-2	slubbert*	-2
odåga*	-2	uduelig*	-2
oense	-2	uenig*	-2
ofattbar*	-2	ufattelig*	-2
offer*	-3	offer*	-3
offra*	-3	ofre*	-3
ofördelaktig*	-2	ufordelagtig*	-2
oförglömlig*	2	uforglemmelig*	2
oförklarlig*	-2	uforklarlig*	-2
oförnuftig*	-2	ufornuftig*	-2
oförnuftig*	-3	fornuftsstridig*	-3
oförrät*	-2	foruret*	-2
oförsiktig*	-2	uforsigtig*	-2
oförskämd*	-3	uforskamme*	-3
ogilla*	-2	misbillig*	-2
ohejdad*	-2	hæmningsløs*	-2
ohyfsad*	-2	grov*	-2
ohygglig*	-2	grufuld*	-2
ohyra*	-3	afskum*	-3
ohämmad*	-2	hæmningsløs*	-2
ohövlig*	-3	ubehøvle*	-3
ok	1	ok	1
okay	1	okay	1
okays	1	okays	1
okänd*	-2	ubekendt*	-2
olaglig*	-2	uberettig*	-2
olika*	-1	anderledes	-1
olycksbådand*	-4	ildevarslende	-4
oläglig*	-2	ubelejlig*	-2
olämplig*	-2	ubelejlig*	-2
omfamn*	3	omfavne*	3
omfatta*	-2	omspænd*	-2
omfattande*	-2	omfattende	-2
omfattning*	1	omfang*	1
omfg	2	omfg	2
omg	2	omg	2
omilt*	-2	ublid*	-2
omintetg*	-2	forpurre*	-2
ominös*	-3	ominøs*	-3
omkom*	-2	omkom*	-2
omkullkast*	-2	omvælt*	-2
omsorg*	2	medfølelse*	2
omsorgsfull*	2	omhyggelig*	2
omstridd*	-2	omstridt*	-2
omständlig*	-2	omstændelig*	-2
omstört*	-2	omvælt*	-2
omtvist*	-2	omtvistelig*	-2
omtänksam*	2	betænksom*	2
omtänksam*	3	omsorgsfuld*	3
omättlig*	-3	glubsk*	-3
onanist*	-2	onanist*	-2
ond	-3	ond	-3
onda	-3	onde	-3
ondska*	-4	ondskab*	-4
ondskefull*	-4	nederdrægtig*	-4
ont	-3	ondt	-3
opportun*	1	opportun*	1
opposition*	-2	opposition*	-2
oproportionerlig*	-2	disproportion*	-2
optimal*	1	optimal*	1
optimer*	2	optimer*	2
optimis*	2	optimis*	2
opåverkad*	3	uberørt*	3
ordstrid*	-2	ordstrid*	-2
orgasmisk*	4	orgasmisk*	4
original*	1	original*	1
originell*	1	originel*	1
orimlig*	-4	ublu	-4
orm*	-2	slange	-2
oroa*	-2	bekymr*	-2
oroand*	-2	forurolig*	-2
orädd*	2	frygtløs	2
orätt*	-2	forkert*	-2
orörd*	3	uberørt*	3
orörlig*	-2	bevægelsesløs*	-2
osett*	-1	ubeset*	-1
oskattbar*	-2	kostbar*	-2
oskyddad*	-2	ubeskytte*	-2
otalt	-2	nag	-2
otillåt*	-3	uforligelig*	-3
oupklar*	-2	uafklare*	-2
outsider*	-2	outsider*	-2
ovanjordisk*	2	overjordisk*	2
ovillkorlig*	-2	ubetinge*	-2
ovänlig*	-2	ublid*	-2
oväsen*	-2	spektakler*	-2
ovårda*	-3	snuske*	-3
oåterkallelig*	-2	uafhjælpelig*	-2
oöverstiglig*	-2	uafhjælpelig*	-2
pandemoni*	-2	pandemoni*	-2
panik*	-3	panik*	-3
panikslag*	-3	panisk*	-3
paradis*	4	paradis*	4
paralyser*	-2	paralysere*	-2
paranoi*	-3	paranoi*	-3
parasit*	-3	parasit*	-3
parti	1	parti	1
partisk*	-2	partisk*	-2
partition*	-2	partition*	-2
party*	1	party*	1
passande*	2	passend*	2
passion*	3	lidenskab*	3
passé	-2	passé	-2
patentintrång*	-2	patentkrænkelse*	-2
patrask*	-3	rakkerpak*	-3
patriarkalisk*	-3	alfaderlig*	-3
patroniser*	-3	patronisere*	-3
pension*	-2	pension*	-2
perifer*	-2	perifer*	-2
pervers*	-2	pervers*	-2
perverter*	-2	perverter*	-2
pessimis*	-3	pessimis*	-3
pest*	-2	pest*	-2
petig*	2	pertentlig*	2
pinsam*	-2	akave*	-2
pinsam*	-3	pinlig*	-3
piska*	-2	pisk*	-2
piss	-2	tis	-2
piss	-3	pis	-3
pissa*	-3	pisse*	-3
pistol*	-2	pistol*	-2
pittoresk*	2	billedskøn*	2
pladd*	-2	sludr*	-2
planlös*	-2	formålsløs*	-2
plikt*	-2	pligt*	-2
plundingståg*	-2	strejftog*	-2
plundra*	-2	plyndr*	-2
plätt*	-2	plet*	-2
plåga*	-2	pinsel*	-2
plågad*	-3	forpint*	-3
plågoande*	-2	plageånd	-2
pojkvän*	4	kæreste*	4
popularis*	1	popularis*	1
popularitet*	2	popularitet*	2
positiv*	3	positiv*	3
positivis*	1	positivis*	1
potential*	2	potentiale*	2
prakt*	3	pragt*	3
praktfull*	3	prægtig*	3
preferens*	3	præference*	3
prejudice*	-3	præjudice*	-3
prekär*	-2	prekær*	-2
pressa*	-2	presse*	-2
presse*	1	pressen	1
presskonferens*	1	pressemøde*	1
pretentiös*	-2	pretentiøs*	-2
pris	1	pris	1
pris	3	præmie*	3
prisa*	3	prise*	3
prisen	1	prisen	1
privileg*	2	privileg*	2
problem*	-2	problem*	-2
profitör*	-2	profitmager*	-2
projektil*	-2	projektil*	-2
prokrastin*	-2	prokrastin*	-2
promenad*	-2	travetur*	-2
promisku*	-2	promisku*	-2
propaganda*	-2	propaganda*	-2
proper*	1	proper*	1
protest*	-2	protest*	-2
provdock*	-2	attrap*	-2
provocer*	-2	provok*	-2
provokation*	-2	provok*	-2
pryda	2	smykke*	2
pryda	3	pryd*	3
prydde	3	pryd*	3
prydde*	2	smykke*	2
pryde*	2	smykke*	2
pryder	3	pryd*	3
prydnad*	3	pryd*	3
prygla*	-2	gennembank*	-2
prytt	3	pryd*	3
prålig*	-2	prangend*	-2
prövning*	-3	prøvelse*	-3
pucko	-2	fjog*	-2
puss*	3	kysse*	3
putta*	3	putte*	3
påbud*	-2	påbud*	-2
påhittat	-2	opspind	-2
påhittig*	2	opfindsom*	2
pålitlig*	2	pålidelig*	2
påskynd*	-2	fremskynd*	-2
påstå*	-2	påstå*	-2
påstående*	-2	påstand*	-2
påträngande*	-2	påståelig*	-2
påtving*	-2	påtving*	-2
rabalder*	-2	furore*	-2
rackare*	-2	slubbert*	-2
rader*	-2	slette*	-2
rafflande*	2	spændende	2
ragata*	-2	havgasse*	-2
ramaskri*	-3	ramaskrig*	-3
rannsak*	-2	ransag*	-2
ranson*	-2	ration*	-2
rant	-2	rant	-2
ranta*	-2	rante*	-2
raritet*	-2	kuriositet*	-2
rasa*	-3	raser*	-3
rasande*	-3	rasende	-3
rashat*	-2	racehad*	-2
rasis*	-2	racis*	-2
rask	2	rask	2
rastlös*	-2	hvileløs*	-2
razzia	-2	razzia*	-2
reaktionssnabb*	-2	reaktionsdygtig*	-2
reaktionär*	-2	reaktionær*	-2
reaktiv*	-2	reaktiv*	-2
rebell*	-2	rebel*	-2
recession*	-2	recession*	-2
recidiv*	-2	recidiv*	-2
redlös*	-2	sanseløs*	-2
redundan*	-2	redundan*	-2
regression*	-2	regression*	-2
rekyl*	-2	rekyl*	-2
rentav*	-2	ligefrem*	-2
repressalier*	-2	repressalier*	-2
reprimand*	-2	reprimande*	-2
resignation*	-2	resignation*	-2
respekt*	3	respekt*	3
ressegregation*	-2	raceadskillelse*	-2
resultatlös*	-2	resultatløs*	-2
reta*	-2	drille*	-2
retirera*	-2	retirere*	-2
reträtt*	-2	retræte*	-2
reva	-2	rift*	-2
reverser*	-2	revertere*	-2
revitaliser*	2	revitaliser*	2
revolte*	-2	revolte*	-2
revolution*	-2	revolution*	-2
revolver*	-2	revolver*	-2
rigid*	-2	rigid*	-2
rik	1	rig	1
rike	1	rige	1
rikedom*	1	rigdom*	1
rikhaltig*	2	righoldighed*	2
ringa*	-2	ringe	-2
ringakt*	-3	ringeagt*	-3
ringl*	-2	bugte*	-3		Was -3, but this seems nonsensical so changed to -2
risk	-2	risik*	-2
riske*		risici*	-2
risktagand*	-2	hasardere*	-2
risp*	-2	flænge*	-2
rival*	-2	rival*	-2
ro	1	ro	1
roa	2	more*	2
road*	2	more*	2
roar*	2	more*	2
rocka*	2	rocke*	2
rofl	2	rofl	2
roflmao	2	roflmao	2
rolig*	1	sjov*	1		Often used in the sense of "odd" in a political context
rolig*	2	morsom*	2
romans*	4	romance*	4
romanti*	4	romanti*	4
rop	-3	råb*	-3
ros	2	ros*	2
rosa	1	rosa	1
rostig*	-2	rusten*	-2
rot	-2	rod	-2
rotvälska*	-2	kaudervælsk	-2
rovriddar*	-2	gullaschbaron*	-2
ruiner*	-2	ruinere*	-2
rumphål*	-2	numsehul*	-2
ruttna*	-2	rådn*	-2
ryckig*	-3	forfjamske*	-3
ryka*	-2	ryge*	-2
rykte*	-2	rygte*	-2
rymlig*	2	rummelig*	2
rynka*	-2	rynk*	-2
ryslig*	-2	rædsom*	-2
rysning*	-2	kuldegysning*	-2
räd	-2	razzia*	-2
rädd*	-3	skræmt*	-2
rädda*	1	redde*	2		Can be "save" or "scared"
räddhågsna*	-4	frygtsom*	-4
räddning*	2	redning*	2
rädsla*	-3	angst*	-3
rädsla*	-4	frygt	-4
rätt*	2
rättegång*	-2	retssag*	-2
rättfram*	-2	ligefrem*	-2
rättfär*	2	retfær*	2
rättshaveris*	-2	rethaverisk*	-2
rättskaff*	2	retskaf*	2
rå	-2	rå	-2
rått*	-2	råt	-2
råtta*	-2	rotte*	-2
röja*	-2	røbe*	-2
röka*	-2	ryge*	-2
rörd*	2	rørt	2
röv	-2	røv	-2
röva*	-2	røve*	-2
rövhål*	-3	røvhul*	-3
sabba*	-2	kludr*	-2
sabot*	-2	sabot*	-2
sakna*	-2	mangl*	-2
saktmodig*	-2	sagtmodig*	-2
sammanbitet*	-2	sammenbidt*	-2
sammanbrott*	-2	sammenbrud*	-2
sammanhåll*	3	samhørig*	3
sammanstöt*	-2	sammenstød*	-2
sammansvärj*	-2	sammensværg*	-2
samspelt*	-2	samspilsramt*	-2
samvetskval*	-3	samvittighedskval*	-3
samvetslös*	-2	samvittighedsløs*	-2
sarkas*	-3	sarkas*	-3
satan*	-3	satan*	-3
satsa*	-2	satse*	-2
satsning*	-2	satsn*	-2
scope*	1	omfang*	1
seger*	2	sejr*	2
senil*	-2	senil*	-2
sentimental*	3	rørstrømsk*	3
seriös*	-2	seriøs*	-2
sexig*	3	sexe*	3
sexis*	-3	sexist*	-3
sexy	3	sexy*	3
sila*	-2	nedsiv*	-2
simplistisk*	-2	simplistisk*	-2
sippra*	-2	sive*	-2
sjabbl*	-2	kludr*	-2
sjuk*	-2	syg*	-2
sjukhus*	1	sygehus*	1
sjuklig*	-2	svagelig*	-2
sjukvård*	1	sygeplej*	1
sjunk*	-2	bundfæld*	-2
sjunkit*	-2	sunke*	-2
själfränd*	4	sjælefrænde*	4
självbelåt*	-2	selvglad*	-2
självgod*	-2	selvglad*	-2
självisk*	-4	selvisk*	-4
självmord*	-4	selvmord*	-4
självrättfärdig*	-2	selvretfærdig*	-2
sjönk*	-2	sank*	-2
skabbig*	-2	slatten*	-2
skada	-2	skade*	-2
skadad*	-3	tilskadekom*	-3
skadeståndsansvar*	-3	erstatningsansvar*	-3
skaka*	-2	ryst*	-2
skam*	-3	skam*	-3
skandal*	-3	skandal*	-3
skandalös*	-3	skandaløs*	-3
skar	-2	skar	-2
skara*	-2	skare	-2
skarp*	1	skarp*	1
skata	-2	skade*	-2
skava*	-2	gnave*	-2
skavank*	-2	skavank*	-2
skenande*	-2	løbsk*	-2
skepnad*	-2	skikkelse*	-2
skepti*	-2	skepti*	-2
sketchy*	-2	sketchy	-2
skicklig*	2	behændig*	2
skilje*	-2	skilles	-2
[truncated: 742 more rows]
