# Supplementary material for: Lockdowns, lethality, and laissez-faire politics. Public discourses on political authorities in high-trust countries during the COVID-19 pandemic
Source: PLoS One. 2021 Jun 23;16(6):e0253175. doi: 10.1371/journal.pone.0253175 (PMC8221506; doi:10.1371/journal.pone.0253175)
Supplement: S3 Appendix — .zip-file including the Danish and Swedish SentiStrength dictionaries developed for the purposes of this study. (ZIP) [file pone.0253175.s003.zip › Swedish sentiment dictionary/IdiomLookupTable.txt]

artificiell intelligens	1
bakom ljuset	-2
bar frukt	2
bensin på brasan	-2
bet i gräset	-3
bita i gräset	-3
biter i gräset	-3
bitit i gräset	-3
blodad tand	2
bra kort i rockärmen	2
brände fingrarna	-2
bränna fingrarna	-2
brännar fingrarna	-2
bränt fingrarna	-2
burit frukt	2
bär frukt	2
bära frukt	2
duger inte	-2
död och begraven	-3
dög inte	-3
dövörat til	-2
eld och lågor	3
en black om foten	-2
en droppe i havet	-2
en gås oplockad med	-2
en kvarnsten om halsen	-2
en kyckling att plocka med	-2
en oplockad gås med	-2
en spann kallt vatten	-2
ett ess i våra händer	2
ett rosafärgat moln	3
fanan högt	2
fjäder i hatten	2
frisk som en nötkärna	2
från noll	-2
fy fan	-4
fy for den lede	-4
fy for helvete	-4
fy för i helvete	-4
fy satan	-4
fy satingen	-4
gav utdelning	2
giva utdelning	2
giver utdelning	2
givit utdelning	2
goddag yxskaft	-2
grisen i säcken	-2
grus i maskineriet	-2
gudarna vet om	1
gut vet om	1
gut vet, om	1
gäll galen	-4
gått över gränsen	-2
hatten af for	2
helt ruttna	-3
helvetet bryter lös	-3
het potatis	2
hinder i vägen för	-2
hinder på vägen	-2
hjårtat på rätt ställe	2
horn i sidan på	-2
huggit i ryggen
huller om buller	-2
hur är läget	1
huvudet kallt	2
huvudet under armen	-2
hänga läpp	-2
hänga med huvudet	-2
hängde läpp	-2
hängde med huvudet	-2
hänger läpp	-2
hänger med huvudet	-2
hängt läpp	-2
hängt med huvudet	-2
håret resar sig på huvudet	-3
i god jord	2
i kläm	-2
i sjunde himlen	3
in handduken	-2
inga hästar i stallet	-2
ingen ko på isen	2
inget att skriva hem för	-2
inta lyft ett finger	-2
inta lyfta ett finger	-2
inte den vassaste kniven i lådan	-2
inte ens en potta att pissa i	-3
inte ett ben att stå på	-2
inte mycket att tala om	-2
kalla fötter	-2
kalla fötter	-2
katt kring en het gröd	2
katten i burken	-2
katten släpade in	-3
kniv vid halsen	-2
kniven mot strupen	-2
kom till korta	-2
komma till korta	-2
kommer till korta	-2
kommit till korta	-2
kort stubin	-2
käppar i hjulet	-2
kårar längs ryggen	-2
kårar längs ryggraden	-2
kårar utefter ryggen	-2
kårar utefter ryggraden	-2
köpt och betalad	-2
körsbäret ovanpå körsbäret	-4
leka med elden	-2
leker med elden	-2
lekt med elden	-2
lekte med elden	-2
lik i skåpen	-2
lika smart som ett bowlingklot	-2
ljus i slutet av tunneln	2
ljus lite grann under skäppan	-2
ljuset i slutet av tunneln	2
luft under vingarna	2
lyft inta ett finger	-2
lyft på hatten för	2
lyfta på hatten för	2
lyfter inta ett finger	-2
lyfter på hatten för	2
lång i ansiktet	-2
långa fingrar	-2
långt som jag kan kasta	-2
malörten i glädjebägaren	-2
med all respekt	1
med fingrarna i syltburken	-2
med öppna kort	2
minsta motståndets lag	-2
narr av	-3
negativ parlamentarism	1
näsan i vädret	-2
positiv parlamentarisme	1
pricken över i	-4
pärlor för svinen	-3
på hal is	-2
på krigsstigen	-2
rent mjöl i påsen	2
resa ragg	-2
reser ragg	-2
rest ragg	-2
reste ragg	-2
ruttet äpple	-2
rysningar längs ryggraden	-2
råtter på vinden	-2
se fram emot	2
ser fram emot	2
sett fram emot	2
sig lustig över	-3
skelett i garderoben	-2
skogen för alla träd	2
skogen för bara träd	2
skogen för träden	2
slag i ansiktet	-2
slappna av	-2
som en gudasänd	2
stirra sig blinda	-2
stirra sig blinda	-2
stirrade sig blinda	-2
stirrar sig blinda	-2
stirrar sig blinda	-2
stirrat sig blinda	-2
stort problem	-2
stort problem	-2
störra problem	-2
större problem	-2
största problem	-2
största problem	-3
svansarna mellan benen	-2
svansen mellan benen	-2
sära på benen för	-2
så gott som	1
såg fram emot	2
såga av den gren	-2
sågade av den gren	-2
sågar av den gren	-2
sågat av den gren	-2
ta de lugnt	1
ta det lugnt	-2
ta skiten	-2
ta smällen	-2
ta stöten	-2
tag i den goda ändan av slickepinnen	2
tagit skiten	-2
tagit smällen	-2
tagit stöten	-2
tappa ansiktet	-2
tappade ansiktet	-2
tappar ansiktet	-2
tappat ansiktet	-2
tar skiten	-2
tar smällen	-2
tar stöten	-2
tjuren vid hornen	2
tog skiten	-2
tog smällen	-2
tog stöten	-2
trampa i skiten	-2
trampade i skiten	-2
trampar i skiten	-2
trampat i skiten	-2
tummen mitt i handen	-2
tumskruvar	-2
tumskruvarne	-2
två flugor i en smäll	1
ugglor i mossen	-2
under mattan	-2
under tofflen	-2
uppfann inte den djupa tallriken	-2
uppför dig ordentligt	-2
ur askan i elden	-2
varningsklockorna att ringa	-2
vassa armbåger	-2
vem bryr sig	-2
örat vid marken	1
