# Supplementary material for: Lockdowns, lethality, and laissez-faire politics. Public discourses on political authorities in high-trust countries during the COVID-19 pandemic
Source: PLoS One. 2021 Jun 23;16(6):e0253175. doi: 10.1371/journal.pone.0253175 (PMC8221506; doi:10.1371/journal.pone.0253175)
Supplement: S3 Appendix — .zip-file including the Danish and Swedish SentiStrength dictionaries developed for the purposes of this study. (ZIP) [file pone.0253175.s003.zip › Swedish sentiment dictionary/NegatingWordList.txt]

aldrig
brukar
ingen
inte
minst
