# Supplementary material for: Lockdowns, lethality, and laissez-faire politics. Public discourses on political authorities in high-trust countries during the COVID-19 pandemic
Source: PLoS One. 2021 Jun 23;16(6):e0253175. doi: 10.1371/journal.pone.0253175 (PMC8221506; doi:10.1371/journal.pone.0253175)
Supplement: S4 Appendix — Contains two.exe-files: part 1 of 2 (DK, DE) and part 2 of 2 (NL, SE). (ZIP) [file pone.0253175.s004.zip]

Archive with 2 entries (2 files):
- S4 Appendix 1 of 2 (DK, DE).xlsx
- S4 Appendix 2 of 2 (NL, SE).xlsx
