# Supplementary material for: Lockdowns, lethality, and laissez-faire politics. Public discourses on political authorities in high-trust countries during the COVID-19 pandemic
Source: PLoS One. 2021 Jun 23;16(6):e0253175. doi: 10.1371/journal.pone.0253175 (PMC8221506; doi:10.1371/journal.pone.0253175)
Supplement: S4 Appendix — Contains two.exe-files: part 1 of 2 (DK, DE) and part 2 of 2 (NL, SE). (ZIP) [file pone.0253175.s004.zip › S4 Appendix 1 of 2 (DK, DE).xlsx]

## Sheet: DK-1 bigrams
Word a	Word b	Frequency	Mutual Information
klimamaessig	undtagelsestilstand	3	0.005167504559998927
regering	aflyst	1	9.32185e+11
Japan	2011	1	0.002172060215777235
Coronavirus	afhaenger	1	0.001034815205149751
Frederiksen	lige	1	5.28371e+11
sagt	lidt	1	0.0013186879382801012
coronavirussen	meretilfaeldigt	1	0.0018964145634779034
saa	lidt	1	5.98174e+11
aarsag	udpeget	1	0.002172060215777235
taet	dialog	1	0.0018242341288207133
naeste	COVID19tiltag	1	0.0017682466340576937
vestjysk	mand	1	0.002172060215777235
pictwittercom	dTZHn16KZD	1	0.0013853537886368847
mor	Danmark	1	0.0013451232588792405
ny	rammende	1	0.002172060215777235
Godt	regeringen	1	7.20878e+11
Oplysning	noeglen	1	0.002172060215777235
mens	regering	1	0.001051548303455717
smaa	julelege	1	0.002172060215777235
beslutning	valgt	1	0.0017225015199996425
handle	alene	1	0.0017225015199996425
udlaendingepolitikken	dkpol	1	0.0011133710259945671
virksomheder	udbetale	1	0.0017225015199996425
C3	A5bnekort	3	0.005051473731475562
oege	doedeligheden	1	0.002172060215777235
digitalisering	Kinas	1	0.002172060215777235
ifttt	2IrjFFE	1	0.0015485884765213816
beroeringsforbud	sender	1	0.002172060215777235
American	Airlines	1	0.002172060215777235
status	1.23638e+18	1	0.0012947742819757648
fordel	laese	1	0.001998147172298974
statsministeren	kan	1	3.799e+11
sygeplejerskemaaske	alleredecoronasmittet	1	0.002172060215777235
Hvorfor	revurdere	1	0.0015943335905794329
helt	reelt	1	0.0012729428242220504
lave	stor	1	0.0013451232588792405
opm	aerksom	1	0.002172060215777235
loeser	spise	1	0.001998147172298974
saa	laes	1	0.0011759001367227654
dkpol	sundpol	5	0.004450249894006206
omkring	dkoeko	1	0.001492600981758362
endnu	uhoert	1	0.0017682466340576937
coronavirus	Pinligt	1	0.001040269843568766
guldkorn	ift	1	0.0018242341288207133
millioner	indbyggere	1	0.001998147172298974
regeringen	opfordrer	1	5.73401e+11
saaledes	forstaa	1	0.002172060215777235
Sundhedsminister	Hr	1	0.002172060215777235
COVID19	samt	1	0.0013746754330431208
statsministerstorearrangementerboeraflyses	kys	1	0.001998147172298974
lidt	venstre	1	0.001446855867700311
karantaene	danske	1	0.0010294766317196786
Aarhus	https	1	0.001092155282624374
betyder	aflysninger	1	0.0018964145634779034
hentes	Tyskland	1	0.002172060215777235
tage	stilling	1	0.0015704199342750965
Corona	u	1	0.0012283619975681744
starte	redde	1	0.002172060215777235
hele	statsministeren	1	7.31121e+11
vigtigt	vores	1	0.0011712102154009796
tabte	indtaegter	1	0.001998147172298974
Saknas	prov	1	0.002172060215777235
afhaenger	utilstraekkelighed	1	0.0017225015199996425
RRM2Pw	pictwittercom	1	0.0013853537886368847
sundhedssystemet	taet	1	0.0018242341288207133
afgoerende	doeve	1	0.0018242341288207133
eksotiske	dyr	1	0.002172060215777235
situationen	skaber	1	0.0015099115336802602
migrantinvasion	ender	1	0.001998147172298974
meninger	item	2	0.003996294344597948
Corona	https	1	1.48457e+12
tanke	mens	1	0.001998147172298974
regering	sat	1	0.001060352837902668
kraefter	andet	1	0.0017225015199996425
sengeplader	danske	2	0.00286658042687844
twittercom	17tommasi	1	0.0012947742819757648
covid19dk	http	1	8.8644e+10
dkpol	haandttryk	1	0.0011097081363375535
25	procent	1	0.002172060215777235
lytter	tv2newsdk	1	0.001998147172298974
dkpol	t	1	7.05895e+10
downscaling	hele	1	0.0015485884765213816
kamp	Coronavirus	1	0.0013545924387092189
venstre	midten	1	0.001998147172298974
SARS	reagerede	1	0.0016503210853424525
Mette	Frederiksens	1	0.0011532809122767875
dage	dkpol	1	7.09557e+11
krisekommunikationen	regeringDK	1	0.00120076238956486
viser	nyeste	1	0.0015099115336802602
Spanien	gik	1	0.001998147172298974
Italien	Coronavirus	3	0.002960050072256385
COVID19dk	https	2	0.0011408323043791827
samarbejde	stedet	1	0.0017225015199996425
informationer	myndighederne	1	0.0016503210853424525
opinion	artikel	1	0.0016503210853424525
glaeder	se	1	0.0015099115336802602
ff9iuw	coronaekspert_fra_au_hvad_regeringen_boer_goere_for	1	0.002172060215777235
nej	ment	1	0.002172060215777235
epidemi	https	1	8.1651e+11
aflyst	Odder	1	0.0016503210853424525
kreditpolitik	Finanstilsynet	1	0.002172060215777235
item	mettefrederiksenudnyttercoronasituation	2	0.003996294344597948
Paaskepakke	saa	1	0.001180679395230958
enkelt	arrangementstilladelse	1	0.002172060215777235
stemte	derfor	1	0.0018242341288207133
foelge	Corona	1	8.30452e+11
regering	engang	1	0.001060352837902668
tager	situationen	1	0.0012342658813809288
fordi	noedt	1	0.0015485884765213816
selvom	saa	1	9.05034e+11
dkmedierHttps	wwwedtwodthnbdk	1	0.0017682466340576937
50	norditalienere	3	0.005472702386462139
mettescoronaplanfortael	ubehageligesandhed	1	0.002172060215777235
Coronavirus	helt	1	7.08821e+11
oplyser	Statsministeriet	1	0.0017225015199996425
andre	borgere	1	0.0011447748948018404
nok	desvaerre	1	0.0015099115336802602
gjort	godt	1	0.0014081789248591896
behov	hjaelpeforanstaltninger	1	0.001998147172298974
drastisk	vaerks	1	0.002172060215777235
prioritet	ulighed	1	0.0017682466340576937
regeringen	laegger	1	0.0011246919004679384
siddende	regering	1	0.0013271939557550484
Foer	statsministerens	1	0.001998147172298974
kan	holde	1	7.36814e+11
siger	NWammen	1	0.00127294282422205
mindske	COVID19dk	1	0.001060352837902668
aflyses	udsaettes	1	0.00143329021343922
Gaa	dkpol	1	9.39458e+11
dkpol	sige	1	7.05895e+10
saa	ret	1	8.28074e+11
Statsministeren	holder	2	0.0024685317627618575
coronavirus	COVID19China	1	0.001040269843568766
overhoved	kan	1	8.90961e+11
kun	taenker	1	0.0016503210853424525
Undrer	lidt	1	0.0015943335905794329
udrejse	Lombardiet	1	0.001998147172298974
dkpolpictwittercom	uRJ0bSX7rD	1	0.001683824577158521
https	wwwdanmarksfremtiddk	5	0.004779238933347967
kriser	corona	1	0.001259377169960959
Thomas	Kahlenberg	1	0.002172060215777235
erhvervsliv	bla	1	0.0013359984902019994
udvikler	ender	1	0.0018242341288207133
national	karantaene	1	0.0017225015199996425
wwwcoronasmittedk	https	1	0.001092155282624374
maa	kinesiske	1	0.001492600981758362
COVID19	dkpolpictwittercom	1	9.70862e+11
influenzaepidemi	slog	1	0.002172060215777235
godt	statskvinde	1	0.001620768911178572
hvordan	loeser	1	0.001420420547101172
travlt	vaske	1	0.002172060215777235
dkfinanspictwittercom	fhkxe6AQy4	1	0.001998147172298974
needed	from	1	0.002172060215777235
ramte	atomkraftvaerket	1	0.002172060215777235
V	enstre	1	0.002172060215777235
TV2	News	1	0.001998147172298974
uge	Christiansborg	1	0.0017225015199996425
Statsminister	Mette	5	0.006323578716955157
tiltag	kan	1	4.14967e+12
arrangementstilladelse	tage	1	0.0015704199342750965
befolkning	smittet	1	0.0013186879382801012
kan	gennemfoere	1	0.0011406276353315157
aerdighed	flere	1	0.0015285054821874797
total	spreder	1	0.0017225015199996425
regeringen	goere	1	5.46965e+11
landet	naermest	1	0.0015099115336802602
danskerne	opfordes	1	0.002172060215777235
forbyde	komme	1	0.001492600981758362
maa	regeringen	1	4.45233e+11
haandterer	krise	1	0.0015485884765213816
forstaar	statsministeren	1	0.0010990297807437893
opfordrer	arrangementer	1	7.43483e+11
alvorligt	set	1	0.0018964145634779034
Regeringen	dkpol	1	1.69673e+12
kinesiske	regering	1	0.0013271939557550484
droefte	organisationerne	1	0.001998147172298974
andre	problemstillinger	1	0.0015943335905794329
anbefalingerne	omkring	1	0.0018964145634779034
holde	mund	1	0.0015943335905794329
uddyber	Spejlsalen	1	0.002172060215777235
leve	9	1	0.001998147172298974
dkpol	dkmedier	11	0.010422138396138113
guardian	snart	1	0.0018242341288207133
Frederiksen	21	1	0.0011905200088598914
indsigt	siger	1	0.0013186879382801012
aar	tilbage	1	0.0018242341288207133
pressemoede	vedroerende	1	0.0012528598298881485
lovgive	staa	1	0.0017682466340576937
sige	hele	1	0.00120076238956486
koster	65kr	1	0.0018964145634779034
Italien	artikel	1	0.0010067663517526971
befolkning	gaar	1	0.0013186879382801012
lang	tid	1	0.0017225015199996425
1000	mennesker	2	0.001994594343845437
skraekken	https	1	0.001092155282624374
kan	leve	1	0.0011406276353315157
haandtere	sandhedenpictwittercom	1	0.0017682466340576937
dlvrit	RRM6mT	1	0.0017682466340576937
hvem	saa	1	0.001180679395230958
vigtigste	tiltag	1	0.001420420547101172
bae	virus	1	0.0015943335905794329
billige	points	1	0.001998147172298974
Regeringen	lukket	1	8.24548e+10
maa	paatage	1	0.001492600981758362
foran	kurven	1	0.002172060215777235
mindske	smittespredning	1	0.0016503210853424525
AI	sundhed	1	0.0018964145634779034
aede	karakter	1	0.002172060215777235
Venedig	Emilia	1	0.001998147172298974
danske	sygehuse	1	0.001420420547101172
noedhjaelp	coronaramtoekonomi	2	0.003996294344597948
Bare	lad	1	0.002172060215777235
forhandlinger	gjorde	1	0.002172060215777235
coronavirus	sundpol	1	4.16798e+11
saa	bringer	1	0.0011759001367227654
aflyses	forventer	1	0.001259377169960959
lukke	landetsskoler	1	0.0015285054821874797
twittercom	petersinnbeck	1	0.0012947742819757648
e6SsvW4tY5	bei	1	0.002172060215777235
ifttt	2VMaCHn	1	0.0015485884765213816
tco	utm_content	4	0.007072986536230775
forsoeg	mindske	1	0.0017682466340576937
indsatsen	rejseriet	1	0.001998147172298974
https	bigbangkonferencendk	1	0.001040269843568766
regeringDK	raadfoere	1	0.0011712102154009796
FPU	regeringen	1	0.0011246919004679384
v	Socialdemokratiet	1	0.0018964145634779034
holde	medarbejdere	1	0.001492600981758362
kysse	give	1	0.0015943335905794329
Faa	lagt	1	0.002172060215777235
Corona	faa	1	5.66213e+11
lever	helt	1	0.0013965068907968354
belejligt	danske	1	0.0010854641264826982
vis	sex	1	0.0018242341288207133
kommet	frem	1	0.0018964145634779034
stor	epidemi	2	0.0031886671811588658
taenke	problemet	1	0.001998147172298974
dag	moedes	1	0.00127294282422205
raad	mindske	1	0.0015943335905794329
undgaaet	indlands	1	0.002172060215777235
https	wwwregeringendk	3	0.003120809530706297
opfordrer	FPU	1	0.001620768911178572
pga	corona	1	6.81651e+11
indkoebt	ekstra	1	0.001998147172298974
paabyde	forsikringerne	1	0.002172060215777235
respektere	folk	1	0.0018242341288207133
coronavirus	http	7	0.005117844896173558
skoler	universiteter	4	0.006281679737100386
gives	haandtryk	1	0.001683824577158521
konsekvens	ved	1	0.0014611971129510888
stoppet	ligaen	1	0.0018964145634779034
nytimes	Stop	1	0.001998147172298974
besserwisserne	Coronavirus	1	0.0013545924387092189
forsikring	tabte	1	0.002172060215777235
fumlet	maa	1	0.0013545924387092189
foer	forklaring	1	0.0018242341288207133
dyrt	betalt	1	0.002172060215777235
foelge	coronavirussen	1	0.0013746754330431208
sndk	Verden	2	0.003445003039999285
selvom	skader	1	0.0018964145634779034
ved	virussen	1	0.00107259446014465
u	bevidst	1	0.002172060215777235
blandt	andet	1	0.0015485884765213816
egen	sikkerhed	1	0.0017225015199996425
Faren	coronasmitte	1	0.0018964145634779034
Statsmin	regeringDK	4	0.003545759177697628
gang	lave	1	0.0013451232588792405
ethvert	ansvar	1	0.0016503210853424525
ulande	betinget	1	0.002172060215777235
tilgang	virus	1	0.0015943335905794329
score	billige	1	0.0016503210853424525
hvilke	udfordringer	1	0.002172060215777235
invasionen	Mellemoesten	1	0.0018964145634779034
loesning	samme	1	0.001620768911178572
p	https	1	9.18242e+11
coronavirus	Mette	1	1.7867e+12
Udenrigsministeriet	direktoeren	2	0.003445003039999285
vaedde	6	1	0.001998147172298974
Pludder	egenhaendigt	1	0.002172060215777235
Regeringen	bare	1	5.3271e+11
tager	forholdsregler	1	0.0014468558677003113
kan	bekaempe	1	7.92802e+11
covid19	sundhed	1	0.0013451232588792405
Heller	sygeplejersker	1	0.002172060215777235
bider	maerke	1	0.002172060215777235
loen	medarbejdere	1	0.0018964145634779034
haandtering	situationen	1	0.00128001099543898
pictwittercom	Twlydnw4m2	1	0.0013853537886368847
Danmark	igen	1	0.001132533272559858
wwwdanmarksfremtiddk	klimaradetanbefalinger	1	0.0017682466340576937
kom	2015	1	0.0018242341288207133
https	wwwtheguardiancom	1	0.001040269843568766
https	twittercom	20	0.018446885897070494
faar	effekt	1	0.0015485884765213816
forsikringerne	udbetaler	1	0.002172060215777235
Dansk	luftfart	1	0.0016503210853424525
angaar	covid19	1	0.0015485884765213816
uddannelses	sted	1	0.001998147172298974
oekonomisk	modsvar	1	0.001683824577158521
uddele	farvekoder	1	0.002172060215777235
hvorfor	spoerger	1	0.001446855867700311
ifttt	2TrWiSD	1	0.0015485884765213816
saa	blevet	1	9.00254e+10
lukker	skoler	1	0.0013186879382801012
statsborger	kan	1	7.62793e+11
Brug	hjaelp	1	0.0016503210853424525
1200	gaester	1	0.001998147172298974
s	needed	1	0.001620768911178572
orientere	udviklingen	3	0.00530473990217308
arrangoer	fordi	1	0.0013746754330431208
trafik	uheld	1	0.002172060215777235
problemerne	Coronavirus	1	0.001180679395230958
partierne	samarbejde	1	0.0018964145634779034
graenserne	permanent	1	0.002172060215777235
twittercom	M_B_Petersen	8	0.00971898504726727
menneskeliv	danske	1	0.00143329021343922
coronavirus	coronavirusdk	1	5.90711e+11
Heunicke	SSTSundhed	1	9.05034e+11
C3	A6ndrerkurs	3	0.005051473731475562
allesammen	handle	1	0.0015943335905794329
Foelg	pressemoedet	1	0.0015943335905794329
skoler	grund	3	0.003551750713432359
ellers	loeber	1	0.001998147172298974
sundhedssektoren	haandtere	1	0.0017682466340576937
saa	grint	1	0.0011759001367227654
maaske	smittet	1	0.0015943335905794329
syge	hvilket	1	0.0018242341288207133
kommentar	mettefrederiksensmareridt	1	0.001998147172298974
stort	set	1	0.0017225015199996425
dkkultur	dkpolhttps	1	0.001446855867700311
politik	regeringenaabnerkompensationcoronaaflysninger	1	0.001620768911178572
arrangementer	1000	10	0.00973383515618382
mere	1000	16	0.01734110162929099
news	health51714498	1	0.0017682466340576937
aflys	arrangementer	1	0.0011208612384975038
mettefrederiksenopfordrererhvervslivet	aflyse	1	0.001492600981758362
deltagere	grund	3	0.0029965522765177245
sikkerhed	foerst	1	0.0018964145634779034
smitteudbrud	virus	1	0.0015943335905794329
spin	Mette	1	0.0011365478139708219
ligge	plan	1	0.0016503210853424525
Heunicke	Statsmin	2	0.0022417224769950075
statsministerindkaldersikkerhedsudvalg	foerstecoronafund	1	0.002172060215777235
betale	kultur	1	0.0018242341288207133
myndighederne	coronavirus	1	4.89899e+11
store	forsamlinger	1	0.0014764080418641916
fortaelle	naeste	1	0.0015943335905794329
Lige	moedes	1	0.0016503210853424525
marts	2020	2	0.00256002199087796
wwwdanskerhvervdk	presse	1	0.0017682466340576937
sige	regeringDK	1	8.52936e+11
ceremonierne	stadig	1	0.002172060215777235
udover	patientsikkerheden	1	0.002172060215777235
coronatiltag	opfordringer	1	0.0018964145634779034
dkmedier	sundpol	2	0.002086084571961539
corona	besserwisserne	1	0.0013271939557550484
nogen	maaneder	1	0.0015485884765213816
svaer	beslutning	1	0.001998147172298974
inddaemningsforsoeg	SARSCoV2	1	0.002172060215777235
dag	offentliggjort	1	0.001446855867700311
international	worldnews	1	0.001998147172298974
doeve	faar	1	0.0013746754330431208
lyder	Dansk	1	0.0018964145634779034
regeringens	anbefalinger	1	0.001420420547101172
Tivoli	Hotel	1	0.001998147172298974
aarets	vinder	1	0.002172060215777235
tror	sygdom	1	0.0017225015199996425
1130	Statsministeriet	1	0.0014468558677003113
nogen	tid	1	0.0012729428242220504
hurtigere	virussen	1	0.0016503210853424525
optaget	COVID19dk	1	0.0014081789248591896
Loehde	sikken	1	0.001998147172298974
godt	Regeringen	1	9.4131e+11
stor	ro	1	0.0017682466340576937
dkpol	dkoekohttps	1	0.0011097081363375535
efterspoergselsvirkninger	Coronavirus	1	0.0013545924387092189
liige	corona	1	0.001259377169960959
petersinnbeck	status	1	0.0012947742819757648
norditalienere	frit	1	0.0017225015199996425
fanget	troestesloese	1	0.002172060215777235
holder	sammen	2	0.0027493508660862416
skabe	masse	1	0.0018242341288207133
lidt	perspektiv	1	0.001620768911178572
pressemoede	tidligere	1	0.0012528598298881485
traek	boer	1	0.0013644330523381524
Vigtig	laesning	2	0.003996294344597948
coronavirus	Coronavid19	1	0.001040269843568766
ansvaret	synes	1	0.0018964145634779034
youre	probably	1	0.002172060215777235
hyggeligt	hoere	1	0.0018964145634779034
spille	omsorgsfuld	1	0.001683824577158521
COVID19	CoronaDK	1	0.0013746754330431208
dkpolpictwittercom	Xq9yNLnkIS	1	0.001683824577158521
Gaa	panik	1	0.0015485884765213816
konsekvenser	virksomheder	1	0.0014081789248591896
http	stoetpartietfremaddk	1	0.0013545924387092189
haanlig	goer	1	0.0015704199342750965
twittercom	MichaelAllesoe	1	0.0012947742819757648
samfundssind	ift	1	0.0018242341288207133
regeringDK	dens	1	0.0011712102154009796
regeringDK	toer	1	8.95565e+11
faktuelt	klogere	1	0.0018964145634779034
taenke	grundigt	1	0.001998147172298974
radikale	Venstre	1	0.002172060215777235
samt	droefte	1	0.002172060215777235
befolkning	haanlig	1	0.0018964145634779034
drnyheder	Musikhuset	1	0.002172060215777235
uden	haandtryk	1	0.0011620854467237385
oekonomi	finansministerregeringenventer	2	0.0037928291269558067
News	give	1	0.0015943335905794329
udviklingen	myndighedernes	1	0.0015943335905794329
lille	stykke	1	0.002172060215777235
tolk	jeres	1	0.001998147172298974
arbejde	samtidig	1	0.0018964145634779034
B	COVID19	1	0.001211440745158624
Gennemfoer	ceremonier	1	0.002172060215777235
artikler	klima	1	0.0015485884765213816
fralaegge	ethvert	1	0.002172060215777235
moede	COVID19	1	0.001037527701680363
regeringen	udskyde	1	6.02953e+11
Moeller	Larsen	1	0.002172060215777235
trodser	regeringens	1	0.0015943335905794329
kan	aabenbart	1	9.66715e+11
DK	nyheden	1	0.0015943335905794329
lodrette	fald	1	0.002172060215777235
dkmedier	DanskDf1995	1	0.001492600981758362
alm	influenza	1	0.001683824577158521
Stor	ros	1	0.002172060215777235
Regeringen	Sundhedsstyrelsen	2	0.002253258777494207
tingene	stor	1	0.0018964145634779034
Kun	kan	1	8.90961e+11
kampen	Regeringen	1	0.0013186879382801012
vaerks	udvide	1	0.002172060215777235
toer	tage	2	0.002937374650908051
mon	regeringen	1	9.50779e+11
modtog	blod	1	0.001998147172298974
udtalt	sundhedssystemet	1	0.002172060215777235
regeringDK	dkmedierhttps	1	9.97297e+11
bare	plante	1	0.001446855867700311
rigtigt	stoppe	1	0.0018242341288207133
kolossale	fejl	1	0.002172060215777235
faar	statsministeren	1	7.51204e+11
kan	lukke	3	0.002262373816601617
114400	regeringDK	1	0.00120076238956486
politik	vedr	1	0.001446855867700311
pictwittercom	VOZ8rqO33X	1	0.0013853537886368847
COVID19dk	v	1	0.00120076238956486
indrejse	DK	1	0.0013746754330431208
saa	belejligt	1	9.00254e+10
status	1.23664e+18	1	0.0012947742819757648
foelger	anbefalinger	1	0.0014764080418641916
more	http	1	0.0013746754330431208
regeringen	regeringDK	1	1.53394e+12
muligt	kommer	1	0.001446855867700311
landet	mere	1	8.14259e+11
Covid19	smitteudbrud	1	0.0017225015199996425
altid	vigtig	1	0.0017225015199996425
klar	hjaelp	1	0.00107259446014465
skaeg	snot	1	0.002172060215777235
Tommy	nede	1	0.002172060215777235
Covid19situationen	aabningsgalla	1	0.002172060215777235
deler	crackpotlinks	1	0.002172060215777235
voldsomt	bekymrede	1	0.0018964145634779034
saenke	spredningen	1	0.0018964145634779034
tale	Corona	1	0.0010043653431396483
enig	kamp	1	0.0018242341288207133
sygehuse	faa	1	0.0015099115336802602
Markus_Soeder	status	1	0.0012947742819757648
lade	vaer	1	0.0018964145634779034
haardest	ramt	1	0.0016503210853424525
regeringens	ligegyldighed	1	0.0017682466340576937
Frederiksen	live	1	0.0011905200088598914
audk	presse	2	0.0035364932681153875
dine	skuldre	1	0.0018964145634779034
uden	screening	1	0.0016503210853424525
coronavirus	v	1	7.64624e+11
Dagens	konspirationsteori	1	0.002172060215777235
https	fredericiaavisendk	1	0.001040269843568766
omgang	Influenza	1	0.002172060215777235
oedelaegge	Europas	1	0.002172060215777235
danskpolitik	ekspertkritik	1	0.002172060215777235
flygtningeproblemet	loeses	1	0.0018964145634779034
sammen	koalition	1	0.0016503210853424525
dage	saa	1	7.76866e+11
Gode	punkter	1	0.001998147172298974
coronavirus	d	1	6.92444e+11
regeringen	forberede	1	9.50779e+11
defensiven	ligesom	1	0.0018964145634779034
regeringen	lukker	1	8.49046e+10
coronavirusrammer	danskeregering	1	0.002172060215777235
lov	koere	1	0.002172060215777235
overalt	landet	1	0.001446855867700311
regeringen	saa	1	1.33311e+12
klar	nye	1	9.32185e+11
maj	koeber	1	0.002172060215777235
aeldste	datters	1	0.002172060215777235
sundhed	forebyggelse	1	0.0018964145634779034
Hvordan	kan	3	0.0034998190576666643
ligge	klimakrisen	1	0.0018242341288207133
masse	mest	1	0.0014764080418641916
isaer	nok	1	0.0014468558677003113
nyhederne	saa	2	0.002361358790461916
regeringen	rykke	1	9.50779e+11
coronaekspert_fra_au_hvad_regeringen_boer_goere_for	Via	1	0.002172060215777235
kampen	klima	1	0.0015485884765213816
haaber	ansvaret	1	0.0015485884765213816
Alex	nok	1	0.0017225015199996425
konstruktivtmode	regeringen	1	0.0011246919004679384
lig	bordet	1	0.002172060215777235
COVID19	nye	1	7.12527e+11
Norditalien	Danmarks	1	0.0018242341288207133
altid	hyggeligt	1	0.001998147172298974
COVID19dk	dkpolpictwittercom	2	0.0024930150072458223
mangler	tiltag	1	0.001420420547101172
COVID19	sendte	1	0.0013746754330431208
raekken	udloese	1	0.002172060215777235
1000	gaester	1	0.0010990297807437893
foersteprioritet	jeres	1	0.001998147172298974
makrooekonomisk	maa	1	0.0015285054821874797
diktere	rigtige	1	0.002172060215777235
desvaerre	forstaaet	1	0.0015485884765213816
tror	hovedparten	1	0.0017225015199996425
NWammen	taler	1	0.0018964145634779034
uheld	tabt	1	0.0018242341288207133
100000	sengepladser	1	0.0015485884765213816
doede	Danmark	1	0.0011712102154009796
1128	infektioner	1	0.002172060215777235
soerge	egen	1	0.0017225015199996425
DOX	aflyser	1	0.0017682466340576937
situation	coronavirus	1	7.35993e+11
samfundsoekonomien	fordrer	1	0.002172060215777235
vide	hvorfor	1	0.0013359984902019994
dkpol	dkoeko	3	0.00294462062075203
statsministeren	puster	1	0.0013853537886368847
COVID19dk	dkpolhttps	2	0.0021980595614875787
covid19	sundpol	2	0.002342420430801959
indsigt	risikoen	1	0.0016503210853424525
indfoere	beroeringsforbud	1	0.002172060215777235
gange	goer	1	0.0015704199342750965
afvikler	DR	1	0.0018242341288207133
Kina	risiko	1	0.0015943335905794329
millioner	maaske	1	0.001998147172298974
anvisninger	Covid19	1	0.0015704199342750965
flygtningekrisen	Graekenland	1	0.002172060215777235
bedrage	gamble	1	0.002172060215777235
gennemfoert	DK	1	0.0013746754330431208
katastrofale	haandtering	1	0.0017225015199996425
danske	skatteydere	1	0.001420420547101172
par	borgerlige	1	0.0018242341288207133
health	alone	1	0.001998147172298974
medier	endnu	1	0.0015485884765213816
Kun	opfordringer	1	0.001620768911178572
manden	netop	1	0.0018242341288207133
ved	spredning	1	0.00107259446014465
Saa	coronatweet	1	0.0015943335905794329
mobilepay	114400	1	0.002172060215777235
ansvar	spinfolkene	1	0.0018242341288207133
siger	KatiaHoresta	1	0.001446855867700311
topmoede	stillet	1	0.002172060215777235
m	nok	1	0.0015485884765213816
regeringDK	boer	4	0.002845636555673675
fortaelle	undgaa	1	0.0015485884765213816
bedst	politikerne	1	0.0017225015199996425
siden	start	1	0.0017682466340576937
A6ndrerkurs	begynder	3	0.005167504559998927
gang	lukke	1	0.0012342658813809288
dages	isolation	1	0.002172060215777235
aflyser	udskyder	1	0.0015943335905794329
4	tusind	1	0.0018242341288207133
Alvoren	bag	1	0.0017682466340576937
opfordringen	samles	1	0.001998147172298974
interesse	angrebsmail	1	0.002172060215777235
omgaaende	pga	1	0.0015099115336802602
klimaet	kan	1	9.92693e+10
spredning	corona	1	9.11551e+11
influenca	koster	1	0.0018964145634779034
1000	deltagere	25	0.03134082576907845
direkte	oekonomiske	1	0.0018242341288207133
kan	Socialdemokraternes	1	0.0011406276353315157
doedsfald	Italien	1	0.0013451232588792405
grundet	coronavirus	1	8.37725e+11
udmeldinger	rigtigt	1	0.001998147172298974
kan	fralaegge	1	0.0011406276353315157
nyheder	politik	5	0.00636471412111025
niveau	regeringDK	1	0.00120076238956486
stil	krav	1	0.0018964145634779034
regeringDK	COVID19dk	1	4.07329e+11
flygtninge	Long	1	0.001998147172298974
Endelig	saglig	1	0.002172060215777235
vores	politiker	1	0.001620768911178572
20200304italienskemedierregeringen	lukke	1	0.0015099115336802602
bekymrede	sejler	1	0.002172060215777235
alleredecoronasmittet	Netavisen_Pio	1	0.002172060215777235
coronaudmelding	uansvarligt	1	0.002172060215777235
fatter	intet	1	0.0018242341288207133
coronavirus	vigtig	1	7.64624e+11
ekspert	forb	1	0.002172060215777235
arrangementer	faar	1	6.71303e+11
erhvervslivet	ved	1	9.72961e+11
belejligt	dkmedier	1	0.001060352837902668
heldig	medier	1	0.0017682466340576937
dkpol	mon	1	8.34062e+11
aflyses	udskydes	1	0.0010854641264826982
sndk	Danmark	1	0.0010694776065799088
saa	undgaaet	1	0.0011759001367227654
noedvendigt	kort	1	0.001492600981758362
info	corona	1	0.0010854641264826982
se	aktuelle	1	0.001683824577158521
ved	to	1	0.001420420547101172
kontakt	Ole	1	0.001998147172298974
rigspoliti	simonkollerup	1	0.001998147172298974
vores	forberede	1	0.001446855867700311
GaaAfMettehttps	wwwdanmarksfremtiddk	1	0.0015099115336802602
status	1.23626e+18	8	0.010358194255806119
samfundsmaessige	konsekvenser	1	0.0018242341288207133
erhvervslivet	aflyse	2	0.0023565567732358184
regeringen	kritiseret	1	0.0011246919004679384
naeste	regering	1	9.2338e+11
kan	bare	3	0.00216186334115341
problem	DK	1	0.0012729428242220504
kirker	stand	1	0.002172060215777235
par	dine	1	0.0017225015199996425
ssi_dk	covid19	1	0.0015485884765213816
tid	forbyde	1	0.001492600981758362
temmelig	gaar	1	0.0015943335905794329
saa	banen	1	0.0011759001367227654
Skab	muligheder	1	0.002172060215777235
Conteregeringen	utilstraekkelig	1	0.002172060215777235
statsministeren	erhvervsliv	1	8.34062e+11
Basketligaen	spiller	1	0.0017225015199996425
gaa	panik	1	0.0010789467864098874
virus	saa	1	7.76866e+11
sundhedsrisiko	vores	1	0.001620768911178572
ECE11994974	regeringenloverhjaelp	1	0.002172060215777235
stemning	skjuler	1	0.002172060215777235
ringer	testet	1	0.002172060215777235
Derfor	opfordrer	1	0.001620768911178572
loeser	problemerne	1	0.0018242341288207133
foelger	taet	1	0.0014764080418641916
aestformand	KIlkjaer	1	0.002172060215777235
sports	kulturbegivenheder	1	0.002172060215777235
gaa	rigtig	1	0.0011246919004679384
punkter	foersteprioritet	1	0.001998147172298974
spille	C3	3	0.004413703772517416
siger	statsministeren	3	0.0027753502117965844
beredskab	haandtere	1	0.0015943335905794329
term	klimakrise	1	0.0018242341288207133
saa	erstatning	1	9.00254e+10
nyheder	konstruktivtmode	1	0.001420420547101172
haand	aarets	1	0.0016503210853424525
tide	tage	1	0.0015704199342750965
kun	klimaforhandling	1	0.0016503210853424525
hjemmekarantaene	skiferie	1	0.002172060215777235
droeftelse	sandsynligt	1	0.002172060215777235
19	Corona	1	8.30452e+11
Doeve	kan	1	0.001166606352555555
offentliggjort	raekke	1	0.0016503210853424525
Coronavirus	coverup	1	0.0013104608574490825
midten	stemte	1	0.002172060215777235
Kina	karantaenebestemt	1	0.0017682466340576937
aflyses	grund	2	0.0018901091496410123
siger	statsminister	2	0.0021980595614875787
M_B_Petersen	Bedste	1	0.0015704199342750965
forrige	regeringen	1	9.50779e+11
erhvervslivet	dkpol	1	6.25135e+11
seneste	Coronaoverskrifter	1	0.0018964145634779034
spoergsmaal	analyse	1	0.001998147172298974
C25indeksets	relativt	1	0.002172060215777235
indkalder	sikkerhedsudvalg	1	0.001998147172298974
andet	saa	1	8.32853e+11
kan	m	1	9.66715e+11
Statsmin	svigter	1	0.0015099115336802602
forsaette	svigte	1	0.002172060215777235
Coronavirus	regeringen	1	2.63093e+12
tal	model	1	0.001998147172298974
gaester	pga	1	0.0013359984902019994
ryster	markedet	1	0.002172060215777235
besluttet	lukke	1	0.0013359984902019994
statsministeren	moedes	1	0.001037527701680363
ilden	angaar	1	0.002172060215777235
aflyse	arrangementer	7	0.007724854806029238
detta	Mette	1	0.0013104608574490825
pamper	regeringDK	1	0.00120076238956486
Boer	Fraraader	1	0.002172060215777235
Roedovre	center	1	0.002172060215777235
igennem	kommunikation	1	0.0016503210853424525
sandsynlighed	fie	1	0.002172060215777235
gaaet	staa	1	0.0017682466340576937
version	statsminister	1	0.0016503210853424525
screening	info	1	0.0018964145634779034
rammer	haandtryksceremonierne	1	0.0018242341288207133
saa	inkompetent	1	0.0011759001367227654
myndighederne	anbefale	1	0.0016503210853424525
tyske	regering	1	0.0013271939557550484
opfordring	aflyse	2	0.002781736745874583
score	nemme	2	0.0036484682576414266
Klima	biodiversitetkrisen	1	0.0017682466340576937
sekretariatschef	Esben	1	0.002172060215777235
artikel	statsministerindkaldersikkerhedsudvalg	1	0.001683824577158521
ifttt	2vCaK1A	1	0.0015485884765213816
magtfuldkommen	regering	1	0.0013271939557550484
art7693963	Skuffetborgmesterm	1	0.002172060215777235
afveje	samfundsmaessige	1	0.002172060215777235
twittercom	BBCBreaking	1	0.0012947742819757648
frygtes	vaerre	1	0.002172060215777235
Spolitik	fik	1	0.0018964145634779034
uden	Europa	1	0.0016503210853424525
giver	haand	1	0.001620768911178572
medie	debatindlaeg	2	0.003996294344597948
svenskere	draebt	1	0.002172060215777235
Ingen	skaenker	1	0.001998147172298974
roede	regering	1	0.0011532809122767875
politik	regeringenarrangementer	2	0.003241537822357144
hvordan	coronavirus	1	4.33912e+11
dkmedier	https	1	4.12696e+11
dkpol_net	StramKursDK	1	0.002172060215777235
saelge	forsider	1	0.002172060215777235
Coronavirus	definerende	1	0.0013104608574490825
behandles	krise	1	0.0018242341288207133
goere	udgangsforbud	1	0.001683824577158521
smide	nye	1	0.0015099115336802602
kompencere	aflystekulturbegivenheder	1	0.002172060215777235
engang	byerne	1	0.0018964145634779034
v	aerre	1	0.0018964145634779034
regeringenklar	kompencere	1	0.002172060215777235
http	coronasmittedk	4	0.005418369754836875
laekage	Finansmin	1	0.002172060215777235
Coronavirus	betyder	1	0.0013104608574490825
psykologisk	folkesundhedsmaessig	1	0.002172060215777235
Regeringen	aabner	3	0.0036850859927045226
Statsministeren	goer	1	9.08271e+11
voldsomt	knapt	1	0.0018964145634779034
bordet	Statsmin	1	0.0015704199342750965
uhoert	tillidsbrud	1	0.002172060215777235
regeringen	aendrer	3	0.0033740757014038146
CoronaVirus	Statsministeriet	1	0.0017225015199996425
tiltag	inddaemme	6	0.00852252328260703
pga	statsministeren	1	7.96949e+11
uden	passagere	1	0.0016503210853424525
enig	sat	1	0.0015485884765213816
alvoren	regeringen	1	0.0011246919004679384
regeringen	intellektuelle	1	0.0011246919004679384
bare	megavigtigt	1	0.001446855867700311
GeorgeWrixon	status	1	0.0012947742819757648
gehoer	kraever	1	0.0018242341288207133
corona	Alvoren	1	0.0013271939557550484
Heunicke	Sorenlippert	1	0.0015485884765213816
totalt	tabt	1	0.0018242341288207133
aansvagt	aflyse	1	0.001492600981758362
bitly	2Tzna37	1	0.0018242341288207133
Vaersgo	gaa	1	0.0015285054821874797
spillesteder	maa	1	0.0012528598298881485
naermest	laegges	1	0.001998147172298974
statsminister	Mette	6	0.007252369491768071
all	countries	1	0.002172060215777235
grunden	regeringen	1	0.0011246919004679384
vigtig	harmonisk	1	0.0018964145634779034
digital	indsamling	1	0.001998147172298974
forkerte	beslutning	1	0.0018242341288207133
forventer	arrangementer	1	0.0010191286296764334
status	1.23683e+18	1	0.0012947742819757648
dkbiz	dkpolpictwittercom	1	0.0011246919004679384
faa	se	1	0.0010043653431396483
lukke	landets	1	0.0015285054821874797
coronavirus	netop	1	6.92444e+11
Frederiksen	tager	1	7.40961e+11
Godt	regeringDK	2	0.001941723702647159
pr	automatik	1	0.002172060215777235
Short	term	1	0.001998147172298974
coronavirus	loerdag	1	0.001040269843568766
landet	helt	1	0.0010821842956563825
commentisfree	picture	1	0.002172060215777235
danske	myndigheder	1	0.0010166069653816305
Saa	politikerne	1	0.0013186879382801012
Befolkningen	kan	1	0.001166606352555555
bitly	2TJ8VaX	1	0.0018242341288207133
nyheder	penge	1	0.00107259446014465
hoejere	ordens	1	0.002172060215777235
kun	faar	1	0.001026849346086599
kan	Paaskepakke	1	0.0011406276353315157
DRBreaking	Breaking	1	0.001998147172298974
SSI_dk	status	1	0.0012947742819757648
RRM6mT	pictwittercom	1	0.0013853537886368847
stop	spredningen	1	0.0017225015199996425
statsministeren	fremlagde	1	0.0013853537886368847
vej	Coronavirus	1	0.0010789467864098874
senest	statsborgere	1	0.001998147172298974
FOA_dk	medlemmerne	1	0.002172060215777235
fokus	Coronavirus	1	0.0010067663517526971
Frederiksen	fumlet	1	0.0010166069653816305
Swan	coronavirus	1	0.0010116384171734965
isolation	uden	1	0.0016503210853424525
lev	fornuftigt	1	0.001998147172298974
Frederiksen	lukninger	1	0.0011905200088598914
status	1.23696e+18	2	0.0025895485639515297
hurtigt	sikre	1	0.001492600981758362
newsogcohttps	wwwdanmarksfremtiddk	1	0.001683824577158521
fundet	fokusfjerner	2	0.003996294344597948
erhvervsliv	loenmodtagere	4	0.006511348329582008
zone	forbyde	1	0.0017225015199996425
myndighedernes	tiltag	1	0.0012465075036229112
aabner	kompensation	2	0.003445003039999285
Glimrende	startudspil	1	0.002172060215777235
Kongelige	Teater	1	0.002172060215777235
trygt	kan	1	0.001166606352555555
KonservativeDK	Enhedslisten	1	0.002172060215777235
regeringen	drejer	1	0.0011246919004679384
klimakrise	COVID19DK	1	0.0018964145634779034
https	soundcloudcom	1	0.001040269843568766
CPH	lufthavn	1	0.001998147172298974
covid19	Glimrende	1	0.001620768911178572
Coronavirus	Hvornaar	6	0.007862765144694493
Kampen	ulighed	1	0.0017682466340576937
Lige	saa	1	0.0010067663517526971
varsler	nye	4	0.005815696155668964
Ingen	tager	1	0.0015485884765213816
opfordringen	regeringen	1	9.50779e+11
Odder	Frivilligfest	1	0.0017225015199996425
Vis	statsoverhovedet	1	0.0018242341288207133
Frederiksens	anbefaling	1	0.0018964145634779034
Saa	maa	1	9.50779e+11
kammer	Forsker	1	0.002172060215777235
ift	coronavirus	1	6.63812e+11
bekymret	faa	1	0.0015099115336802602
Hvorfor	tager	1	0.0011447748948018404
spille	aabne	3	0.005051473731475562
maa	saa	1	5.0122e+11
http	audk	2	0.0027091848774184377
give	kompensation	1	0.0012225938473185746
coronastrategi	mener	1	0.001683824577158521
nyheder	Virus	1	0.00107259446014465
koster	doedsfald	1	0.0015485884765213816
1030	COVID19dk	2	0.0028163578497183792
staar	allesammen	1	0.0017225015199996425
forstand	epidemiske	1	0.002172060215777235
godt	socialisten	1	0.001620768911178572
respektloeshed	regeringen	1	0.0011246919004679384
absurd	https	1	0.001092155282624374
udstyr	testecoronavirus	1	0.001998147172298974
stoettepartier	SFpolitik	1	0.002172060215777235
saa	handlekraftige	1	0.0011759001367227654
vises	foerst	2	0.0037928291269558067
NWammen	https	1	8.1651e+11
coronavirusDK	udligning	1	0.0016503210853424525
folk	fjerne	1	0.0015485884765213816
vise	samfundssind	1	0.001998147172298974
faktisk	perfekt	1	0.0018964145634779034
status	1.23634e+18	1	0.0012947742819757648
ik	saa	1	0.001180679395230958
10	mio	1	0.0018242341288207133
hvilket	siden	1	0.0014468558677003113
smittede	Danmark	2	0.0022304454412759196
introducerer	Frankrig	1	0.001998147172298974
mennesker	underholdes	1	0.0017225015199996425
finanspolitisk	beredskab	1	0.0017682466340576937
dkpol	eupol	1	0.0011097081363375535
slipper	billigt	1	0.002172060215777235
forstaar	coronavirus	1	7.35993e+11
forstaaet	hvordan	1	0.0012465075036229112
goer	livet	1	0.0015943335905794329
tiltag	coronavirus	4	0.0024312993418158214
fie	Laursen	1	0.002172060215777235
goer	syge	1	0.0013186879382801012
myndigheder	regeringDK	1	8.52936e+11
omhu	stoppet	1	0.0017225015199996425
Sundhedsmyndigheder	bla	1	0.0018242341288207133
tiltag	traenger	1	0.001420420547101172
Super	traad	1	0.001998147172298974
slik	ved	1	0.0014611971129510888
opfordre	bestemme	1	0.0018964145634779034
100000	vis	1	0.001492600981758362
endnu	mere	1	8.98681e+11
befolkningens	inkompetence	1	0.001998147172298974
utilstraekkelighed	mennesker	1	0.0017225015199996425
Corona	dkpol	1	1.69673e+12
nemt	give	1	0.001420420547101172
COVID19	coronavirus	1	2.14254e+12
Viruslukker	skoler	1	0.0015943335905794329
twittercom	LisaOlsson2	1	0.0012947742819757648
myndighederne	styr	1	0.0013024949983859305
twittercom	TRM_dk	1	0.0011208612384975038
s	ekspertliste	3	0.004862306733535715
moede	regeringDK	2	0.002053698692173198
coronavirus	Regeringen	2	0.001069447306056308
angrebsmail	udligningsreform	1	0.001998147172298974
COVID19	udbruddet	1	0.001026849346086599
Frederiksen	opfordrer	3	0.002744623069681679
siden	sagt	1	0.001492600981758362
politikerne	holder	1	0.0014468558677003113
wwwkulturmonitordk	regeringenklar	1	0.001998147172298974
SSTSundhedhttps	twittercom	1	0.0011285819549076697
Rigspoliti	begyndt	1	0.001998147172298974
sundpolhttps	wwwdrdk	1	0.0014081789248591896
begge	tilfaelde	1	0.001998147172298974
Afart	corona	1	0.001259377169960959
Danmark	altsaa	1	0.001132533272559858
bevise	totalt	1	0.002172060215777235
hvordan	danske	1	8.55564e+11
lukke	landet	1	9.77214e+11
Regeringen	arbejder	1	0.0010544489540899133
krav	stop	1	0.0017225015199996425
rejse	DK	1	0.0013746754330431208
aflyses	vaf	1	0.00143329021343922
samme	handlekraft	1	0.001620768911178572
beredskab	info	1	0.0017225015199996425
BNP	efterfoelgende	1	0.0018964145634779034
meningsmaaling	initiativer	1	0.002172060215777235
regionerne	Https	1	0.0018242341288207133
mere	defensivt	1	0.0012872840694728282
Corona	britiske	1	0.0010544489540899133
slaar	andet	1	0.0017225015199996425
kommudligning	ordentlig	1	0.002172060215777235
nyheder	samletoverblik	1	0.001420420547101172
utm_content	tp	4	0.007296936515282853
inddaemme	smitte	2	0.0027493508660862416
statsministeren	Mette	1	5.23754e+11
dlvrit	RRDjKc	1	0.0017682466340576937
haandtere	COVID19	1	9.8154e+11
kan	saa	1	1.49247e+12
nye	forholdsregler	1	0.0012342658813809288
viser	kommer	1	9.5862e+11
foelge	regeringens	1	0.0013186879382801012
aflyser	baggrund	1	0.0017682466340576937
respekt	skoler	1	0.0015943335905794329
dkpolhttps	borsendk	1	0.0013545924387092189
gav	BIG	1	0.002172060215777235
aflyses	https	10	0.009311119054841614
Folketinget	maa	2	0.0027091848774184377
rundt	omkring	1	0.0017225015199996425
Klimaet	venter	1	0.002172060215777235
skills	dkpol	1	0.0011133710259945671
oevrige	sygdomme	1	0.0017225015199996425
saetter	fart	1	0.001998147172298974
handlekraftige	ift	1	0.0018242341288207133
haandtere	efterspoergselsvirkninger	1	0.0017682466340576937
drejer	afboede	1	0.002172060215777235
meldte	pressemoede	1	0.0015099115336802602
SSTSundhed	gennemfoert	1	0.0013359984902019994
tagansvaret	dineskuldre	1	0.002172060215777235
https	ifttt	12	0.012483238122825188
lejre	Mellemoesten	1	0.0018964145634779034
haandterer	situationen	1	0.0014081789248591896
Coronavirus	smitten	1	0.001034815205149751
uger	teste	1	0.001998147172298974
siger	videnskaben	1	0.001446855867700311
pressemoede	Corona	1	6.36456e+11
goer	status	1	7.17048e+11
Coronavirus	smitter	1	0.0011365478139708219
klimaomraadet	viser	1	0.001620768911178572
FEK6y6ltWY	eudk	1	0.002172060215777235
udfolder	hente	1	0.002172060215777235
Naeste	uges	1	0.001998147172298974
borgerlige	sammen	1	0.0014764080418641916
coronasmittedk	Folk	1	0.0018242341288207133
indbudt	BoJos	1	0.002172060215777235
regeringDK	nej	1	0.0011712102154009796
dkpolhttps	wwwdrdk	1	0.001040269843568766
oekonomisk	coronanoedhjaelp	1	0.001683824577158521
NyeBorgerlige	Stop	1	0.001998147172298974
coronavirus	kun	1	5.90711e+11
Graekenland	tanke	1	0.002172060215777235
USAs	skyld	1	0.002172060215777235
DR	statsministeren	1	0.001026849346086599
saa	gaar	1	5.98174e+11
politik	omraadet	1	0.001620768911178572
noedvendigt	politiske	1	0.0017225015199996425
respiratoren	danske	1	0.00143329021343922
tager	tingene	1	0.0017225015199996425
statsoverhovedet	tagansvaret	1	0.001998147172298974
hver	enkelt	1	0.0018242341288207133
aap	pf19	1	0.002172060215777235
Danmarks	integrationsminister	1	0.0017682466340576937
raaderum	finde	1	0.0018242341288207133
Odder	Kommunes	1	0.0018964145634779034
gaar	selvsving	1	0.001420420547101172
Hardvard	laeger	1	0.002172060215777235
DK	kan	1	5.8888e+11
ift	Corona	1	9.32185e+11
haandtere	Corana	1	0.0017682466340576937
dkpolpictwittercom	ymUqiZExZq	1	0.001683824577158521
lige	model	1	0.0013746754330431208
medmindre	kronisk	1	0.001998147172298974
spilles	uden	1	0.0016503210853424525
vores	indsamling	1	0.001446855867700311
pga	Coronavirus	2	0.0019015577139793554
spin	bedrag	1	0.001998147172298974
situation	kraever	1	0.0015485884765213816
ifttt	2wvt4cP	1	0.0015485884765213816
Danmark	senest	1	0.0014081789248591896
wwwberlingskedk	oekonomi	2	0.0030971769530427633
migrater	omkommet	1	0.002172060215777235
oekonomisk	tab	1	0.0014081789248591896
opgave	brug	1	0.0018964145634779034
hele	lidt	1	9.50779e+11
ifttt	2TsAsP1	1	0.0015485884765213816
handle	hvaaad	1	0.0017225015199996425
oevrige	problemer	1	0.0017225015199996425
wwwkulturmonitordk	spillesteder	1	0.0017225015199996425
slap	skraekken	1	0.002172060215777235
gaar	hurtigt	1	0.0013186879382801012
nyheden	Corona	1	0.00128001099543898
tallet	100	1	0.0018964145634779034
BTs	Karoline	1	0.002172060215777235
mellem	trafik	1	0.002172060215777235
Klima	ulighed	1	0.0013644330523381524
pictwittercom	xeNAi5WBSo	1	0.0013853537886368847
nye	tiltag	9	0.011786068526425742
Rigspoliti	UMBorgerservicepictwittercom	1	0.001998147172298974
netop	offentliggjort	1	0.0016503210853424525
sikre	oplever	1	0.0017682466340576937
5G	goer	1	0.0012947742819757648
coronavirus	siger	3	0.0019093687855476734
intercitytog	Kattegatfaerge	1	0.002172060215777235
regeringenaabnerkompensationcoronaaflysninger	snakke	1	0.0018242341288207133
tilfaelde	paavirker	1	0.002172060215777235
ekstremt	fokuserede	1	0.002172060215777235
vaaben	coronavirus	1	8.37725e+11
afgoer	lov	1	0.002172060215777235
regeringDK	statsministeren	1	3.73825e+12
hvilken	policyrespons	1	0.002172060215777235
dkbiz	dkpol	4	0.003270569517445335
bedst	mulige	1	0.001998147172298974
nok	bare	1	9.88172e+11
Musikhuset	Aarhus	1	0.002172060215777235
10	befolkning	1	0.0016503210853424525
problemer	senere	1	0.0018242341288207133
se	Italiens	1	0.0014081789248591896
soundcloudcom	halvleg	1	0.002172060215777235
politikerne	statsminister	1	0.0013746754330431208
EU	regeringDK	1	0.001026849346086599
wwwbbccom	news	1	0.0018242341288207133
hjaelpe	butikkerne	1	0.0017682466340576937
handle	such	1	0.0017225015199996425
give	knus	2	0.003140839868550193
Klima	ren	1	0.0017682466340576937
_	source	1	0.0017682466340576937
gang	Socialdemokrat	1	0.0018964145634779034
kender	skaeg	1	0.002172060215777235
Teater	d	1	0.0018242341288207133
dkpolhttps	twittercom	4	0.004027065407010789
troede	truslen	1	0.002172060215777235
goer	mest	1	0.00107259446014465
forhold	Corona	1	0.0010043653431396483
finde	forhandle	1	0.0018964145634779034
regeringen	lempe	1	0.0011246919004679384
borgere	smittet	1	0.0011905200088598914
Juventus	Inter	1	0.002172060215777235
tab	foelge	1	0.0015485884765213816
2020	afgoere	1	0.0015099115336802602
kun	hysteri	1	0.0014764080418641916
COVID19	COVID19dk	3	0.0026593193832732203
Tiltag	svarer	1	0.001998147172298974
SSTSundhed	COVID19	1	7.23205e+11
afgoere	hvordan	1	0.0015943335905794329
alene	sammen	1	0.0016503210853424525
2020	3	8	0.012079292269442082
regeringen	erklaerer	1	0.0011246919004679384
nummer	100	1	0.0018964145634779034
overflader	9	1	0.001998147172298974
arrangementer	deltagere	1	4.67837e+11
holde	knaldroede	1	0.0017682466340576937
https	wwwredditcom	1	0.001040269843568766
corona	stop	1	0.0011532809122767875
ekstra	respiratoren	1	0.001998147172298974
skiferie	via	1	0.002172060215777235
panikspredning	covid19dk	1	0.0017225015199996425
Erhvervsstyrelsen	pressemoede	2	0.0030198230673605204
fik	chancen	1	0.002172060215777235
lader	arrangoerer	1	0.0018964145634779034
permanent	undgaa	1	0.0017225015199996425
citat	tolkes	1	0.002172060215777235
tiltag	regeringen	1	3.73052e+12
borgere	hvordan	1	0.0011905200088598914
aflyses	Kelis	1	0.00143329021343922
faar	behov	1	0.0013746754330431208
Influenza	B	1	0.001998147172298974
statsborgerskabceremonierne	omdiskuterede	1	0.002172060215777235
konkrete	tiltag	1	0.0012465075036229112
mere	rolig	1	0.0012872840694728282
coronavirus	voldsomt	1	7.64624e+11
ammitzbollbille	stille	1	0.001998147172298974
dksundhed	heunicke	1	0.002172060215777235
faar	alvor	1	0.0012729428242220504
statsministeren	bekendt	1	0.0013853537886368847
SSTSundhed	DKsundhed	1	0.0011620854467237385
saa	betale	1	0.0010019870932445045
regeringen	vise	1	9.50779e+11
give	haand	7	0.010551549878066028
eneste	rigtigt	1	0.001998147172298974
ramt	anbefalingerne	1	0.001683824577158521
aerksom	sk	1	0.002172060215777235
vilje	goere	1	0.001420420547101172
inkompetent	forstaar	1	0.001998147172298974
aar	ret	1	0.0016503210853424525
smittet	Coronavirus	1	7.76866e+11
EUoplysningen	regeringDK	1	0.00120076238956486
C3	A5aflysedagensceremoni	1	0.001683824577158521
tabt	vaeddemaal	1	0.0018242341288207133
europe	denmarkcoronaviruscitizenship	1	0.002172060215777235
ommervis	statsoverhovedet	1	0.001998147172298974
lande	boer	1	0.0011905200088598914
dkpol	virushttps	1	0.0011097081363375535
gennemfoere	hjemmekampe	1	0.002172060215777235
faa	coronavirus	1	3.32179e+11
regeringDK	regionerne	1	0.0011712102154009796
Virus	Fredag	1	0.0018242341288207133
mere	spaendende	1	0.0012872840694728282
konspirationsteori	leveret	1	0.002172060215777235
statsministeren	aflys	1	0.001211440745158624
folk	lade	1	0.0015485884765213816
39rA7So	sydfyn	1	0.002172060215777235
start	90	1	0.0018964145634779034
2015	efterfoelgende	1	0.0017225015199996425
styr	omraade	1	0.0018242341288207133
bare	imod	1	0.001446855867700311
blokeret	kirker	1	0.001998147172298974
borgere	risikerer	1	0.001492600981758362
aet	samarbejde	1	0.001620768911178572
lade	mindst	1	0.001492600981758362
statsborgerskab	nydanskere	1	0.001998147172298974
COVID19	dkmedier	1	6.10794e+11
Voldsomt	https	1	0.001092155282624374
btn	utm_source	4	0.007296936515282853
dkpol	GaaAfMette	1	7.61882e+11
samfund	dkpol	1	5.91632e+11
ser	statsministeren	6	0.007335563083911445
psykologi	kommunikation	1	0.0018242341288207133
Danmarks	Fremtid	1	0.0017682466340576937
status	1.23291e+18	1	0.0012947742819757648
Gad	vide	1	0.0018964145634779034
20200306haardkritik	regeringenscoronaudmeldinguansvarligt	1	0.002172060215777235
beslutning	fordi	1	0.0013746754330431208
pasta	gaer	2	0.003996294344597948
source	forside	1	0.002172060215777235
international	ECE11984259	1	0.001998147172298974
hvorfor	stoppe	1	0.00127294282422205
Arrangementer	flere	1	0.0013545924387092189
andre	kampe	1	0.0013186879382801012
ramt	COVID19	1	8.97118e+10
bedring	kaereste	1	0.002172060215777235
karantaene	2	1	0.001492600981758362
borger	Covid19	2	0.002793013781593671
samme	beredskab	1	0.0012169553294590306
forkerte	arrogante	1	0.001998147172298974
erkl	aere	3	0.005689243690433709
medierne	goer	1	0.0015704199342750965
kraever	saerlov	1	0.0018242341288207133
mere	vigtigt	1	8.37725e+11
korte	historie	1	0.0018964145634779034
loeses	politisk	1	0.001683824577158521
komme	an	1	0.0017682466340576937
maa	vigtigste	1	0.0013186879382801012
handle	sikre	1	0.0013186879382801012
htmlutm	_	1	0.0017682466340576937
3	scenarier	1	0.001620768911178572
coronavirus	kan	4	0.0015305682692144306
plante	alligevel	1	0.0018964145634779034
dens	stoettepartier	1	0.002172060215777235
samfund	EU	1	0.0014764080418641916
virushttps	twittercom	1	0.0013024949983859305
vide	Coronatiltagene	1	0.0018242341288207133
fokus	migranter	1	0.0016503210853424525
lande	samme	1	0.001446855867700311
dkgreen	dkpo	1	0.001998147172298974
BoJos	regering	1	0.0013271939557550484
DF	udlaendingepolitikken	1	0.002172060215777235
SMSerup	dkpol	1	0.0011133710259945671
mulige	haandtering	1	0.0017225015199996425
heldige	mikrofonholderiet	1	0.002172060215777235
wwwtheguardiancom	commentisfree	1	0.002172060215777235
ifht	covid19dk	1	0.0017225015199996425
worldnews	incoronavirusfightchinagivescitizensacolorcodewithredflags	1	0.002172060215777235
hverken	tal	1	0.001998147172298974
pictwittercom	0gPIz50laz	1	0.0013853537886368847
latterlige	verden	1	0.0018964145634779034
ligesom	iltmaskerne	1	0.0018242341288207133
regering	http	1	5.38614e+11
hospitaler	senge	1	0.0018964145634779034
haandtryk	nytimes	1	0.001683824577158521
komme	uden	1	0.0012465075036229112
Spejlsalen	regeringDK	1	0.00120076238956486
Haandtering	COVID19dk	1	0.0014081789248591896
vigtigt	give	1	0.0011447748948018404
overreagere	lidt	1	0.0015943335905794329
tiltag	starter	1	0.001420420547101172
klimaet	ligegyldigt	1	0.001998147172298974
Hvorfor	Mette	1	7.32734e+11
debat	kroniken	3	0.005689243690433709
tysk	erhvervsliv	1	0.001446855867700311
Ole	sidste	1	0.001998147172298974
dineskuldre	dkpol	1	0.0011133710259945671
coronanoedhjaelp	holder	1	0.0017225015199996425
dkpol	coronavirus	5	0.0017654995972667808
jeres	agenda	1	0.001998147172298974
haar	brystet	1	0.002172060215777235
beslutninger	lukke	1	0.0015099115336802602
broed	steg	1	0.002172060215777235
ulighed	problem	1	0.001492600981758362
lempe	krav	1	0.0018964145634779034
orker	naesten	1	0.0018242341288207133
SundPol	DkPol	3	0.005256161082490568
laeger	https	1	0.001092155282624374
regeringen	mener	1	6.36456e+11
prioritere	saa	1	0.001180679395230958
kan	haandteres	1	0.0011406276353315157
dkpol	Corona	1	2.17659e+12
respiratorer	intensiv	1	0.002172060215777235
danske	hospitaler	1	0.0011447748948018404
raekke	tiltag	1	0.00107259446014465
25000	nye	1	0.0013359984902019994
dkpolpictwittercom	e6SsvW4tY5	1	0.001683824577158521
hvorfor	efterfoelgende	1	0.0013451232588792405
samfundet	tage	1	0.001166606352555555
Frederiksen	pictwittercom	1	4.03814e+11
anbefale	udskyde	1	0.0016503210853424525
SSTSundhed	direktoeren	2	0.0024685317627618575
historierne	sted	1	0.001998147172298974
_	dkoeko	1	0.0013644330523381524
coronadanmark	pictwittercom	1	0.0013853537886368847
andre	vigtigere	1	0.0015943335905794329
kraever	gennemtaenkt	1	0.0018242341288207133
lave	naturmedicin	1	0.001446855867700311
stoppe	stor	1	0.001620768911178572
skyde	skylden	1	0.0018964145634779034
Larsen	Kommentarserien	1	0.002172060215777235
RasmusMalver	status	1	0.0012947742819757648
ogsaablevdetfredag	oeh	1	0.002172060215777235
ansvar	event	1	0.0018242341288207133
doe	Corona	1	8.76197e+11
politik	ECE11994974	1	0.001620768911178572
omtaler	corona	1	0.001259377169960959
event	arr	1	0.001998147172298974
not	going	1	0.001998147172298974
tilgaengelighed	lighed	1	0.002172060215777235
teste	100000	1	0.0017225015199996425
kan	tage	1	5.38987e+11
covid19	coronavirus	3	0.0022079782946224946
overhoved	gjort	1	0.001620768911178572
rammer	bla	1	0.0014764080418641916
https	wwwberlingskedk	4	0.003754148938990781
dyr	lave	1	0.001620768911178572
bare	regeringDK	1	4.75558e+10
Forsker	smittepsykologi	3	0.005689243690433709
viser	overreaktion	1	0.0013359984902019994
mens	statsministeren	1	0.0010990297807437893
aflyse	corona	1	5.79918e+11
spise	gaa	1	0.0015285054821874797
gaar	panik	1	0.0011447748948018404
biodiversitetkrisen	behandles	1	0.002172060215777235
dag	109	1	0.001620768911178572
21	smittede	2	0.0035364932681153875
coronavirussen	kan	1	8.90961e+11
Adgang	kl	2	0.003445003039999285
statskvinde	Mette	1	0.0013104608574490825
epidemi	Danmark	1	0.0010694776065799088
Long	term	1	0.001998147172298974
sllearede	bane	1	0.001998147172298974
rigtig	sige	1	0.0013644330523381524
regeringenscoronaudmeldinguansvarligt	urimeligtmener	1	0.002172060215777235
aflyst	eventet	1	0.0018242341288207133
naturmedicin	selvom	1	0.0017225015199996425
Danmark	Statsministerenvarslernyetiltag	1	0.0014081789248591896
stiller	helt	1	0.0015704199342750965
aeldre	85	1	0.0018964145634779034
nyheder	90personer	1	0.001420420547101172
reelt	spoergsmaal	1	0.0017225015199996425
hvilket	kan	1	8.90961e+11
haand	kramme	1	0.0014764080418641916
steder	haft	2	0.0037928291269558067
utm_campaign	btn	4	0.007072986536230775
sengepladser	Corona	1	0.0010043653431396483
ivaerksaettermichaelmoellerlarsen	kommentarserienkaeremettefrederiksen	1	0.002172060215777235
brugen	eksotiske	1	0.002172060215777235
betinget	bistand	1	0.002172060215777235
haandtryk	corona	1	7.71142e+11
maa	lukke	1	8.30452e+11
Baseret	seneste	1	0.001998147172298974
hurtigst	muligt	1	0.001998147172298974
karantaene	foelge	1	0.0013186879382801012
regering	saetter	1	0.0011620854467237385
7	dage	1	0.0017225015199996425
pinligt	journalisternes	1	0.002172060215777235
mener	altsaa	1	0.0014081789248591896
RRRH4S	pictwittercom	1	0.0013853537886368847
Sundhedsstyrelsen	hjaelp	1	0.0013746754330431208
omkommet	corona	1	0.001259377169960959
23	smittede	1	0.0015943335905794329
smitte	andre	1	0.0011447748948018404
interesser	forbindelse	1	0.001998147172298974
finansministerregeringenventer	noedhjaelp	2	0.003996294344597948
CORONA	regeringDK	1	0.001026849346086599
SARSCoV2	forsoeg	1	0.002172060215777235
eksaminator	hele	1	0.0015485884765213816
flyttes	fokus	1	0.0017682466340576937
laenge	forsaette	1	0.002172060215777235
hele	verden	1	0.0012528598298881485
ramt	Coronavirus	1	8.66357e+11
teorier	set	1	0.0018964145634779034
Frederiksen	https	1	1.10615e+12
forsoeger	spille	1	0.001683824577158521
DK	uden	1	0.00107259446014465
overbevist	endnu	1	0.0018964145634779034
ift	coronavirusdk	1	0.0013746754330431208
virus	slaar	1	0.0015943335905794329
universiteter	landet	2	0.002893711735400622
skabe	panik	1	0.0015485884765213816
statsborgerskabet	coronavirussen	1	0.0018242341288207133
klimam	aessig	3	0.005689243690433709
udnytter	coronasituation	2	0.003996294344597948
SSTSundhed	siger	1	8.30452e+11
Vigtigt	t	1	0.0013186879382801012
regeringen	just	1	0.0011246919004679384
Folketinget	ligge	1	0.0016503210853424525
Klar	tale	1	0.001998147172298974
statsministerenmoedes	erhvervsliv	1	0.001620768911178572
eupol	JeppeKofod	1	0.001998147172298974
revurdere	hver	1	0.0018242341288207133
vis	ekstra	1	0.0016503210853424525
9	dage	1	0.0014468558677003113
samvittigheden	corona	1	0.001259377169960959
muhamedanere	Mellemoesten	1	0.0018964145634779034
udmelding	pressemoede	1	0.0015099115336802602
statsministeren	bede	1	0.0013853537886368847
Foelg	siger	1	0.0010887874000388208
hjaelp	erhvervslivet	1	0.0011955889385398075
Danskerne	desvaerre	1	0.001998147172298974
blokeret	masse	1	0.0018242341288207133
episode	nummer	1	0.002172060215777235
status	dagens	1	0.0011208612384975038
Risikoen	bo	1	0.002172060215777235
livet	bare	1	0.0014764080418641916
tema	2020	1	0.0015099115336802602
indtil	Corona	1	9.32185e+11
dermed	kommer	1	0.001620768911178572
karantaene	fordi	1	0.0011447748948018404
status	1.23547e+18	1	0.0012947742819757648
coronaudspil	regeringen	1	0.0011246919004679384
regering	besluttet	1	0.0011620854467237385
finansloven	saa	1	0.001180679395230958
siger	lige	1	7.84707e+11
hetz	fremmed	1	0.002172060215777235
Danmark	Danske	1	0.0014081789248591896
uge	spilles	1	0.001998147172298974
ment	positivt	1	0.002172060215777235
konkluderer	DR	1	0.0018242341288207133
folket	mindst	1	0.0017682466340576937
skade	vises	2	0.003996294344597948
komme	igennem	1	0.0015943335905794329
organisationer	loenmodtagerorganisationer	1	0.002172060215777235
Coronavirus	5G	2	0.0022730956279416437
udvidelse	roede	1	0.001998147172298974
mennesker	land	1	0.0014468558677003113
Godt	slap	1	0.0017682466340576937
Denmark	comments	1	0.001998147172298974
Yup	ingen	1	0.001683824577158521
BennyEngelbrech	Heunicke	1	0.0013545924387092189
sent	siger	1	0.0012169553294590306
kommunikation	myndighederne	1	0.0013024949983859305
utilstraekkeligheden	regeringen	1	0.0011246919004679384
90	erne	1	0.001998147172298974
naesten	4	1	0.0018242341288207133
Italiens	regering	4	0.004901845387735911
truer	unge	1	0.0017225015199996425
sundpol	Heunicke	1	8.84951e+11
statsborgere	Kina	1	0.0015485884765213816
skoler	lukket	1	0.001166606352555555
Inden	millioner	1	0.001998147172298974
RRRH3z	pictwittercom	1	0.0013853537886368847
tage	soelvpapirshatten	1	0.0015704199342750965
Kina	overhoved	1	0.0015943335905794329
alarm	opfordre	1	0.0018242341288207133
sundpol	newsogcohttps	1	0.0015285054821874797
fordi	indset	1	0.0015485884765213816
boer	forbyde	1	0.0010887874000388208
dkpol	regeringDK	1	1.3841e+12
borgerservice	Udenrigsministeriet	2	0.003996294344597948
paabud	regeringDK	1	9.25117e+11
kriminelle	hele	1	0.0015485884765213816
Utroligt	London	1	0.001998147172298974
leder	dag	1	0.001106097951960719
staten	saa	1	0.001180679395230958
aabenbart	godt	1	0.0013359984902019994
ufatteligt	svag	1	0.002172060215777235
debatindlaeg	https	2	0.002184310565248748
feks	doerhaandtag	1	0.002172060215777235
indlands	regeringDK	1	0.00120076238956486
politikendk	indland	1	0.0011447748948018404
roed	zone	1	0.0018242341288207133
knap	saa	1	0.001180679395230958
Corona	rejse	1	9.52716e+10
Venstre	KonservativeDK	1	0.002172060215777235
4	punkter	1	0.0018242341288207133
afhaenger	befolkningens	1	0.0018964145634779034
sundpol	dkpol	2	0.0012874586717661458
Sadiq	Khan	1	0.002172060215777235
regeringen	dag	1	5.46965e+11
spreder	hurtigere	1	0.0018242341288207133
al	incitament	1	0.002172060215777235
krise	siden	1	0.0015485884765213816
adgang	forsikring	1	0.001998147172298974
hoere	episode	1	0.0018964145634779034
haandtering	COVID19	1	9.8154e+11
wwwedtwodthnbdk	Nyt	1	0.0016503210853424525
Statsministerenvarslernyetiltag	coronavirus	1	0.0010116384171734965
Ivaerksaetter	Michael	1	0.002172060215777235
dkbiz	Https	1	0.001180679395230958
sekund	viden	1	0.002172060215777235
brancher	makrooekonomisk	1	0.002172060215777235
t	aenker	1	0.0017682466340576937
1000	deltagereboerudskydes	2	0.0025458856484441
Coronatiltagene	HYSTERI	1	0.002172060215777235
ifoelge	foerende	1	0.002172060215777235
truer	mareridtet	1	0.0018964145634779034
puster	ilden	1	0.002172060215777235
komit	foreslaar	1	0.001998147172298974
https	wwwthetimescouk	1	0.001040269843568766
Rune	Klan	1	0.002172060215777235
ramt	stoerre	1	0.0012342658813809288
misforstaaet	vist	1	0.002172060215777235
see	more	1	0.002172060215777235
lad	folk	1	0.0018242341288207133
relativt	korte	1	0.0018964145634779034
tror	del	1	0.0017225015199996425
50	oere	1	0.0018242341288207133
fraraader	hoere	1	0.0015485884765213816
status	1.23638e+18	1	0.0012947742819757648
mener	arrangoer	1	0.001683824577158521
skylden	spillesteder	1	0.0017225015199996425
6	maaneder	1	0.0018242341288207133
gad	tid	1	0.0017225015199996425
presse	eksp	2	0.0035364932681153875
handlekraft	klimaomraadet	1	0.002172060215777235
europecoronaviruscrisisalmosteverycountryhascasesofcoronavirusnow	euandecdchadbeenpressuringgovernmentstoconcealcases	1	0.002172060215777235
Regeringen	foreslaar	1	0.0010544489540899133
kommer	guldkorn	1	0.0015485884765213816
LisaOlsson2	status	1	0.0012947742819757648
pressemoede	COVID19	1	7.41799e+11
doe	uden	1	0.0012465075036229112
aeldre	svaekket	1	0.0018964145634779034
can	not	1	0.001998147172298974
foelge	faa	1	0.001060352837902668
Marcher	dkkultur	1	0.001998147172298974
influenza	DK	1	0.0011447748948018404
inviteret	raekke	1	0.0016503210853424525
indland	leder	6	0.009333939886429866
bringer	Danmark	1	0.0013451232588792405
kommende	uge	1	0.0017225015199996425
forhold	Regeringen	1	0.0012169553294590306
hoejrisikogruppe	tager	1	0.0017225015199996425
vel	bare	2	0.00240152477912972
haandtryk	pga	2	0.002391177877079615
Lesbos	regering	1	0.0013271939557550484
andre	fundet	2	0.0031886671811588658
kulturarrangoerer	ramt	1	0.0016503210853424525
GaaAfMette	dkmedierHttps	1	0.001998147172298974
dialogforum	hjaelpe	1	0.0017682466340576937
tab	stoerrelsesorden	1	0.001998147172298974
fokus	corona	1	9.11551e+11
politisk	udmelding	1	0.001683824577158521
Bang	d	1	0.0018242341288207133
egentlig	regeringDK	1	0.001026849346086599
dkpol	COVID19dk	4	0.0027746117295041187
rejse	rundt	1	0.0017225015199996425
Coronaoverskrifter	tegner	1	0.002172060215777235
procent	hoejeste	1	0.002172060215777235
kommer	gaa	1	9.05034e+11
gamle	klimakrisen	1	0.001998147172298974
kan	godt	1	6.52392e+11
samme	doer	1	0.001620768911178572
1	8	1	0.0018242341288207133
http	nyhedertv2dk	1	0.001180679395230958
Danmark	kan	1	4.02725e+12
regeringDK	haandterer	1	8.95565e+11
1	3	1	0.0013359984902019994
Regeringen	vel	1	9.52716e+10
fordi	mener	1	0.001060352837902668
stedet	befolkning	1	0.0014764080418641916
samlede	efterspoergsel	1	0.001998147172298974
simpelt	sammen	1	0.0016503210853424525
indland	art7693963	1	0.0015943335905794329
erstatning	kraever	1	0.0018242341288207133
alligevel	efterlevet	1	0.001998147172298974
twittercom	ZmvGFpu0Sg	1	0.0012947742819757648
rigspolitichefen	direktoeren	2	0.003445003039999285
smitte	steorier	2	0.003445003039999285
indsamling	kan	1	9.92693e+10
pga	faa	1	9.32185e+11
helt	flere	1	9.05034e+11
regering	tider	1	0.0013359984902019994
arrangoer	trodser	1	0.0018242341288207133
hurtig	rigtig	1	0.0015943335905794329
mest	kolossale	1	0.0016503210853424525
Corona	udbruddet	1	8.80536e+11
dkpol	SSTSundhed	1	4.66153e+11
norditaliendanmarkshaandtering	absurd	1	0.001998147172298974
greb	begge	1	0.002172060215777235
kan	goere	1	5.62901e+11
laesning	hvorfor	1	0.001683824577158521
total	magtfuldkommen	1	0.0018964145634779034
laegernes	Sundhedsstyrelsen	1	0.0018964145634779034
Baade	private	1	0.002172060215777235
Vis	Lederskab	1	0.001998147172298974
abonnement	https	1	0.001092155282624374
Lombardiet	10	1	0.0018242341288207133
Horesta	tager	1	0.0017225015199996425
snakke	https	1	7.44329e+11
politik	deutschland	1	0.001620768911178572
oplever	lydhoerhed	1	0.001998147172298974
Uden	held	1	0.002172060215777235
jan	26	1	0.002172060215777235
borgerlige	blaese	1	0.001998147172298974
forrige	regerings	1	0.001998147172298974
doe	bae	1	0.0017682466340576937
Kafka	lever	1	0.001998147172298974
news	international	1	0.0015943335905794329
hele	udtalelsen	1	0.0015285054821874797
ret	beset	1	0.0018242341288207133
Royal	Arena	1	0.002172060215777235
17tommasi	status	1	0.0012947742819757648
sagtens	haandtere	1	0.0017682466340576937
an	bange	1	0.001998147172298974
term	flygtninge	1	0.0018242341288207133
laek	notat	1	0.002172060215777235
fly	noed	1	0.0018964145634779034
gamble	danskernes	1	0.002172060215777235
siger	regeringen	1	3.99488e+12
kommentarserienkaeremettefrederiksen	pressemoede	1	0.0015099115336802602
forbindelse	fugleinfluenza	1	0.0015485884765213816
potentielt	kan	1	0.001166606352555555
finanskrisen	dkpol	1	9.39458e+11
saa	gaa	1	5.32345e+11
Naah	saa	1	0.001180679395230958
3	7	1	0.0016503210853424525
3	4	1	0.0016503210853424525
fint	statsministeren	1	0.0010990297807437893
klar	holde	1	0.0011905200088598914
sagt	Thomas	1	0.0018964145634779034
Institut	omtaler	1	0.002172060215777235
nyhedertv2dk	udland	1	0.001998147172298974
alternativet	_	1	0.0017682466340576937
fordi	lyttede	1	0.0015485884765213816
samme	vilje	1	0.001446855867700311
kritiserer	kommunikationen	1	0.002172060215777235
2	venstreidioter	1	0.0017225015199996425
sikkerhedsudvalg	foerste	1	0.001998147172298974
Coronavirus	politisk	1	8.22225e+10
jordskaelv	tsunami	1	0.002172060215777235
Haard	kritik	1	0.0018964145634779034
raekke	italienske	2	0.0036484682576414266
aflyst	pga	1	0.0011620854467237385
RasmusPrehn	SSTSundhedhttps	1	0.001998147172298974
udnyttet	COVID19	1	0.0013853537886368847
spinfolkene	sendt	1	0.002172060215777235
15	mio	1	0.001998147172298974
engang	kan	1	8.90961e+11
regeringen	boer	1	3.17065e+11
climatejustice	dkgreen	1	0.002172060215777235
engang	allesammen	1	0.0017225015199996425
Saa	kan	3	0.0025935761389712523
kaldet	Mette	1	0.0013104608574490825
9	patienter	1	0.0018964145634779034
nogen	forestillet	1	0.0017225015199996425
udligningsreform	laekage	1	0.002172060215777235
influenza	viser	1	0.0012169553294590306
naesten	overalt	1	0.0016503210853424525
2	store	1	0.0013746754330431208
koncerter	regeringDK	1	0.00120076238956486
bede	folk	1	0.0018242341288207133
aeldre	kronisksyge	1	0.0018964145634779034
Fredag	indkaldte	1	0.002172060215777235
statsministerens	pressemoede	1	0.0013359984902019994
SFpolitik	fuldstaendig	1	0.001998147172298974
Frederiksen	tage	1	5.8888e+11
click	https	1	0.001092155282624374
viser	italienere	1	0.0015099115336802602
svigter	ansvar	1	0.0016503210853424525
JeppeKofod	RasmusPrehn	1	0.001998147172298974
erhvervsliv	rykke	1	0.0015099115336802602
fx	ingen	1	0.001683824577158521
Pga	almindelig	1	0.002172060215777235
lige	virker	1	0.0015485884765213816
indeholder	ordet	1	0.002172060215777235
offentlig	transport	1	0.002172060215777235
nemt	regering	1	0.0011532809122767875
tusinder	ihjel	1	0.0018964145634779034
model	plads	1	0.0018242341288207133
nyheder	opinion	1	0.001420420547101172
smule	Corona	1	0.00128001099543898
presse	nyheder	1	0.0010166069653816305
forside	utm_campaign	1	0.0017682466340576937
bare	ondt	1	0.00127294282422205
kommer	regeringen	1	5.0122e+11
pictwittercom	zVrBu6EylH	1	0.0013853537886368847
regeringDK	tide	1	0.0011712102154009796
sophieloehde	godt	1	0.001683824577158521
influenza	heraf	1	0.0017682466340576937
pressemoede	situationen	1	0.001040269843568766
wwwthailandmedicalnews	news	1	0.0018242341288207133
grundlag	personligt	1	0.002172060215777235
reagerer	reagerer	1	0.0018242341288207133
coronavirus	rammer	2	0.0017327136001810098
tv2newsdk	hoerer	1	0.0018964145634779034
hjemme	coronadanmark	1	0.0018242341288207133
haandterer	coronavirus	1	7.35993e+11
direktoeren	SSTSundhed	2	0.002505719659776297
Regeringen	saetter	1	0.0010544489540899133
Arrangementer	1000	1	0.0010990297807437893
396830	boersen_mener_coronaskraek_maa_ikke_lede_til_oekonomisk_panikpolitik	1	0.002172060215777235
handling	lyder	1	0.002172060215777235
imod	regering	1	0.0013271939557550484
twittercom	GeorgeWrixon	1	0.0012947742819757648
syg	aeldre	1	0.0018964145634779034
talt	Dennis	1	0.002172060215777235
Danmark	http	1	6.10794e+11
coronavirus	undgaa	1	5.90711e+11
raekke	erhvervslivets	1	0.0018242341288207133
aften	anbefalingen	1	0.0018964145634779034
doer	hver	1	0.0018242341288207133
rejseriet	landet	1	0.001446855867700311
staa	ansvaret	1	0.0015485884765213816
SZ	status	1	0.0012947742819757648
situationen	http	1	8.8644e+10
doedsfald	regeringen	1	8.49046e+10
ved	bare	1	7.24768e+11
ekspertlister	corona	1	0.001259377169960959
coronavirus	ulighed	1	6.36456e+11
corona	dkpol	2	8.84836e+11
DR	overreagere	1	0.0018242341288207133
kan	se	1	6.52392e+11
langt	mere	1	0.0013024949983859305
Coronavid19	guardiannews	1	0.002172060215777235
vaaben	tabt	1	0.0016503210853424525
spillesteder	mister	1	0.0018964145634779034
informeren	status	1	0.0012947742819757648
magten	AAbne	1	0.002172060215777235
opfoersel	andre	1	0.001420420547101172
koalition	villige	1	0.002172060215777235
inddaemmecoronavirus	danmark	2	0.0035364932681153875
coronavirus	hvem	1	0.001040269843568766
mest	akut	1	0.0016503210853424525
helt	100000	1	0.0012729428242220504
politikerne	14	1	0.001620768911178572
samlede	erhvervslivet	1	0.0015099115336802602
aflyse	udskyde	2	0.0022895497896036807
gaar	paabud	1	0.0011905200088598914
hjaelp	dele	1	0.0015099115336802602
saa	tror	1	0.0010019870932445045
trov	aerdighed	1	0.002172060215777235
3	3	1	0.001132533272559858
Statsmin	DKsundhed	1	0.0011620854467237385
sikre	hurtig	1	0.0015943335905794329
mening	intet	1	0.0018242341288207133
branchen	oekonomisk	1	0.0016503210853424525
skubber	paest	1	0.002172060215777235
egentlig	intercitytog	1	0.001998147172298974
Opfordrer	derfor	1	0.0018242341288207133
SEA	s	1	0.001620768911178572
helt	egen	1	0.0012729428242220504
Frivilligfest	aflyst	1	0.0015943335905794329
fuldstaendig	tabt	1	0.0016503210853424525
kan	grunden	1	0.0011406276353315157
oeh	saywhatpictwittercom	1	0.002172060215777235
2	3	1	0.0012342658813809288
nogen	forstaar	1	0.0015485884765213816
policyrespons	regeringen	1	0.0011246919004679384
DR1	https	1	0.001092155282624374
startudspil	evt	1	0.001998147172298974
Enhedslisten	alternativet	1	0.002172060215777235
fordrer	tiltag	1	0.001420420547101172
dkpol	COVID	1	5.58417e+11
lukke	samfundet	3	0.0040637773161276555
skoler	fordi	1	9.46948e+11
moedt	drama	1	0.002172060215777235
haanden	virksomhederne	1	0.001998147172298974
2	uger	1	0.0015485884765213816
coronavirus	dansk	1	5.18531e+11
hver	isaer	1	0.0015485884765213816
6	3	1	0.0015099115336802602
ifttt	2v49p3i	1	0.0015485884765213816
folk	ved	1	0.0011133710259945671
Michael	Moeller	1	0.002172060215777235
saa	andre	2	0.0015441731100064482
wwwkristeligtdagbladdk	danmark	1	0.0017682466340576937
2020	ivaerksaettermichaelmoellerlarsen	1	0.0015099115336802602
Indtil	dag	1	0.0015943335905794329
pictwittercom	oXUIz0E6cw	1	0.0013853537886368847
foranstaltninger	naermest	1	0.001998147172298974
Virus	kommer	1	0.00127294282422205
kompensation	kulturarrangoerer	1	0.0018242341288207133
Karoline	Lerche	1	0.002172060215777235
bag	danske	1	0.0010294766317196786
Via	r	1	0.001998147172298974
https	wwwraesondk	1	0.001040269843568766
kampe	Basketligaen	1	0.0018964145634779034
underholdes	Rune	1	0.002172060215777235
regeringDK	tager	1	7.21652e+11
m	fordel	1	0.001998147172298974
Offentlige	forsamlinger	1	0.0018242341288207133
Panik	Danmark	3	0.004035369776637721
udvise	lederskab	1	0.002172060215777235
lave	national	1	0.001620768911178572
ingen	doede	1	0.0013186879382801012
coronafund	Danmark	1	0.0013451232588792405
aften	medlemmer	1	0.0017225015199996425
articles	italyplanslargescalelockdownincountrysnorthtofightcoronavirus11583613874	1	0.002172060215777235
tvivle	political	1	0.002172060215777235
stop	forurening	1	0.001998147172298974
utilstraekkelig	fordi	1	0.0015485884765213816
coronavirus	udskydelse	1	0.001040269843568766
laegeforeningen	s	1	0.001620768911178572
virksomhederne	konsekvenserne	1	0.002172060215777235
to	pressemoeder	1	0.001998147172298974
bane	coronavirus	1	8.37725e+11
Hvorfor	kan	1	5.8888e+11
skatteydere	betale	1	0.001998147172298974
Corona	dkmedier	1	4.64481e+10
seneste	uge	1	0.001620768911178572
krisestab	vedroerende	1	0.0018964145634779034
regeringDK	ting	1	9.97297e+11
statsoverhovedet	tag	1	0.001998147172298974
vedroerende	coronavirus	2	0.0018198116167048519
Att	Statsmin	1	0.0015704199342750965
udvikler	oekonomisk	1	0.0014764080418641916
http	tweetedtimescom	1	0.0013545924387092189
coronavirus	bad	1	0.001040269843568766
troestesloese	lejre	1	0.002172060215777235
sengepladser	borgere	1	0.0014468558677003113
kronisk	naeldefeber	1	0.001998147172298974
mest	jernmaend	1	0.0016503210853424525
s	uge	1	0.0013451232588792405
rettidig	omhu	1	0.001998147172298974
forsamlinger	aflyses	1	0.0010486808038403137
haand	give	1	0.00107259446014465
artikel	920873	1	0.001683824577158521
oevrige	kan	1	8.90961e+11
skatdk	dkpol	1	0.0011133710259945671
arrogante	valg	1	0.002172060215777235
statsminister	lige	1	9.5862e+11
billigt	smaa	1	0.002172060215777235
Coronavirus	COVID19	1	5.23754e+11
kun	forholder	1	0.0016503210853424525
political	skills	1	0.002172060215777235
nok	ude	1	0.001683824577158521
comments	ff9iuw	1	0.002172060215777235
droppe	krav	1	0.0018964145634779034
Gaar	snabbt	1	0.002172060215777235
samme	aarsag	1	0.001620768911178572
regeringen	bruge	1	0.0011246919004679384
ondt	Danmark	1	0.0013451232588792405
coronahjaelpepakke	nat	1	0.002172060215777235
Alternativet	gaa	1	0.0015285054821874797
spiller	musklerne	1	0.0018964145634779034
hvorfor	forsigtighed	1	0.001620768911178572
nye	coronatiltag	1	0.0015099115336802602
bare	komme	1	0.0010430422859807695
saa	Coronavirus	1	3.58432e+12
26	stevebellondenmarkseizingrefugeesassetscartoon	1	0.002172060215777235
piopiodk	sygeplejerskemaaske	1	0.001998147172298974
boern	sidder	1	0.0018242341288207133
coronavirus	Italiens	1	7.64624e+11
puste	gloederne	1	0.002172060215777235
hele	fake	1	0.0015285054821874797
vaer	kramme	1	0.001998147172298974
se	overholde	1	0.001683824577158521
Regeringen	Folketinget	4	0.004913447990272698
blevet	indkoebt	1	0.0017682466340576937
aabenbart	lig	1	0.0018242341288207133
derfor	Xolairbehandling	1	0.0017682466340576937
kan	ammitzbollbille	1	0.0011406276353315157
sidste	dage	1	0.0017225015199996425
DK	1400	1	0.001420420547101172
efterlevet	naesten	1	0.0018242341288207133
dkpol	dkmedierhttps	1	9.35795e+11
tegner	vaerste	1	0.002172060215777235
regeringen	toer	1	8.49046e+10
mener	professor	1	0.0015099115336802602
stole	t	1	0.0017682466340576937
COVID19	Statsministeriet	2	0.0021980595614875787
haand	ved	1	9.39458e+11
edition	news	1	0.0018242341288207133
sent	Klima	1	0.0018964145634779034
3A	pictwittercom	1	0.0011097081363375535
efterfoelgende	gav	1	0.0018964145634779034
wwwdanmarksfremtiddk	mettefrederiksencoronavirus	4	0.007072986536230775
lukket	lort	1	0.0015943335905794329
haandtering	absurd	1	0.0015943335905794329
Arrangoererne	stoerste	1	0.0018964145634779034
behandling	bare	1	0.0013024949983859305
statsministeren	indledning	1	0.0013853537886368847
laegges	oede	1	0.002172060215777235
demonstration	dage	1	0.0017225015199996425
saette	dansk	1	0.0013746754330431208
maa	samfundet	1	0.0010430422859807695
average	Tommy	1	0.002172060215777235
regeringen	indsaa	1	0.0011246919004679384
helbred	fare	1	0.002172060215777235
kineserne	coronavirus	1	0.0010116384171734965
https	wwwdanskerhvervdk	1	0.001040269843568766
saa	virkelig	2	0.002351800273445531
sygdom	regeringen	1	0.0011246919004679384
virksomheder	haardest	1	0.0017225015199996425
ved	giver	1	0.001420420547101172
Statsministeren	deltog	1	0.0013359984902019994
bestraebelset	normalt	1	0.002172060215777235
stoerste	begivenhed	1	0.0018964145634779034
kaste	danske	1	0.00143329021343922
covid19	hvorfor	1	0.001132533272559858
Ministries	of	1	0.001998147172298974
simpelthen	statsborgerskabsceremonier	1	0.002172060215777235
forbud	haandtryk	1	0.001683824577158521
skat	moms	1	0.002172060215777235
lidt	skrap	1	0.001620768911178572
kommer	m	1	0.0013746754330431208
Heunicke	laenge	1	0.0015485884765213816
spinalarm	dkpol	1	0.0011133710259945671
https	wwwbtdk	2	0.0017327136001810098
ende	situation	1	0.0018242341288207133
blanding	mellem	1	0.002172060215777235
talerstolen	erkl	3	0.005167504559998927
gaa	udover	1	0.0015285054821874797
regeringDK	Statsmin	1	5.6957e+11
top	prioritet	1	0.001998147172298974
sige	COVID19dk	1	0.001060352837902668
kan	doneres	1	0.0011406276353315157
Foelg	udviklingen	1	0.0013644330523381524
Coronavirus	ved	1	5.99598e+11
Foelg	https	1	6.88342e+11
Fantastisk	demonstration	1	0.002172060215777235
109	kommet	1	0.0018964145634779034
Statsmin	Foer	1	0.0015099115336802602
hospitaler	faa	1	0.0012342658813809288
skoler	lukkede	1	0.0015704199342750965
ansvar	arrangoerer	1	0.0015485884765213816
ser	udlandet	1	0.0012947742819757648
saette	hele	1	0.0012729428242220504
saa	bekymret	1	0.0011759001367227654
inficerede	Italien	1	0.001620768911178572
se	samme	1	0.001132533272559858
siger	ingen	1	9.5862e+11
lagt	plan	1	0.0018242341288207133
kontrol	fordi	1	0.0015485884765213816
statsminister	front	1	0.001446855867700311
Covid19	DK	1	0.0010990297807437893
rigtige	adfaerd	1	0.002172060215777235
rykke	ceremonierne	1	0.0018242341288207133
pga	coronafaren	1	0.0015943335905794329
ca	12500	1	0.002172060215777235
tabt	smaakagerne	1	0.0018242341288207133
DK	virksomhederne	1	0.001420420547101172
pressemoedet	myndighederne	1	0.0014764080418641916
Corona	virus	2	0.001649096831697266
coronavirusreferrer	RSS	1	0.002172060215777235
store	arrangementer	1	9.46948e+11
afgoerende	lige	1	0.0013359984902019994
afventer	oekonomisk	1	0.0016503210853424525
Milano	indtil	1	0.0018242341288207133
berlingske	Https	1	0.0018242341288207133
alligevel	doe	1	0.0015943335905794329
eksperterne	blevet	1	0.0017225015199996425
Frederiksen	naesten	1	8.42694e+11
pictwittercom	kXR0lKUlih	1	0.0013853537886368847
status	1.23712e+18	1	0.0012947742819757648
tiltag	overfor	1	0.0011447748948018404
kan	finde	2	0.0019334291837065092
undgaar	kys	1	0.001998147172298974
regeringen	offentlig	1	0.0011246919004679384
smittet	10000	1	0.0013186879382801012
TRM_dk	status	1	0.0011208612384975038
italienere	frit	1	0.0018242341288207133
Stop	hetz	1	0.001998147172298974
saerlov	retssag	1	0.002172060215777235
Corona	truer	1	0.0010544489540899133
KristianMadsen	status	1	0.0012947742819757648
haand	Danmark	1	8.23384e+11
Emilia	Romagna	1	0.001998147172298974
affected	is	1	0.002172060215777235
sundhedsmyndighedernes	raad	1	0.001998147172298974
praesenterer	nye	2	0.0030198230673605204
https	wwwbbccom	1	0.001040269843568766
raadfoere	forhold	1	0.0018964145634779034
aabne	kort	3	0.00530473990217308
status	1.23293e+18	1	0.0012947742819757648
mettefrederiksencoronavirus	https	1	9.18242e+11
saa	mennesker	1	7.26341e+11
hundredvis	mennesker	1	0.0017225015199996425
_	p_14909	1	0.0017682466340576937
situationen	Lige	1	0.001683824577158521
of	health	1	0.0018242341288207133
Handlekraften	ved	1	0.0014611971129510888
finde	loesning	1	0.0018964145634779034
lykkes	undgaa	1	0.0013746754330431208
myndigheder	haandterer	1	0.0015485884765213816
Siger	tilfaeldet	1	0.002172060215777235
flere	svenskere	1	0.0015285054821874797
saa	haabe	1	0.0011759001367227654
staar	bare	1	0.00120076238956486
osv	hvorfor	1	0.0015099115336802602
dkpol	gjort	1	8.34062e+11
tillid	trov	1	0.002172060215777235
virus	maa	1	0.0011246919004679384
kurs	begynder	3	0.005167504559998927
Uvaerdigt	regeringDK	1	0.00120076238956486
regeringen	diktere	1	0.0011246919004679384
kronisksyge	patientsikker	1	0.002172060215777235
doeve	borgere	1	0.0015485884765213816
initiativer	statsministeren	1	0.0013746754330431208
problem	ulighed	1	0.001492600981758362
Fraraader	Opfordrer	1	0.002172060215777235
kilder	fortaeller	1	0.001998147172298974
rammende	tegning	1	0.002172060215777235
igennem	evt	1	0.0018242341288207133
Coronakrisenkanlukkesamfundethelt	regeringen	3	0.0033740757014038146
dkpolpictwittercom	P9RiIu22e1	1	0.001683824577158521
statsborger	Regeringen	1	0.0010887874000388208
ligger	sidst	1	0.001998147172298974
noedt	respektere	1	0.002172060215777235
tidligere	speciale	1	0.0018242341288207133
faaet	lyve	1	0.001998147172298974
regeringen	hjaelpe	1	7.20878e+11
foranstaltningerne	smittespredning	1	0.001998147172298974
coronasituation	score	2	0.0037928291269558067
flygtninge	FN	1	0.001998147172298974
Khan	Labour	1	0.002172060215777235
teste	coronavirus	1	8.37725e+11
800000	danskere	1	0.002172060215777235
sprede	mere	1	0.0011285819549076697
sk	https	1	9.18242e+11
danmark	snart	1	0.0018242341288207133
endnu	overhoved	1	0.0015943335905794329
saa	vide	1	9.00254e+10
loenmodtagerorganisationer	moede	1	0.0018242341288207133
loerdag	d	1	0.0018242341288207133
thread	1236262892481261568html	3	0.005689243690433709
sundhed	EU	1	0.0017225015199996425
SARS	CoV2	1	0.0018242341288207133
udlandet	tilbage	1	0.0018242341288207133
sammen	rigspolitichefen	2	0.003300642170684905
derfor	siddende	1	0.0017682466340576937
Halvleg	Redaktionen	1	0.002172060215777235
_	soco	1	0.0017682466340576937
naevnt	2231	1	0.001998147172298974
haandtrykkene	statsborgerskabet	1	0.002172060215777235
trussel	tro	1	0.0018964145634779034
opfordrer	aflysning	1	0.001620768911178572
kan	citat	1	0.0011406276353315157
Statsministeriet	pressemeddelelse	1	0.001998147172298974
fare	danskerne	1	0.002172060215777235
forsigtighed	omkring	1	0.0018964145634779034
bred	politisk	1	0.001683824577158521
medlemmer	konsekvens	1	0.001998147172298974
tidligere	narkodoemte	1	0.0018242341288207133
stille	roligt	1	0.0018242341288207133
uansvarligt	urimeligt	1	0.002172060215777235
aenker	katastrofale	1	0.002172060215777235
forbindelse	Covid19	1	0.0012225938473185746
Tak	fordi	1	0.0012729428242220504
aflyses	Politik	1	0.00143329021343922
coronavirus	COVID19dk	1	2.76389e+11
85	90	1	0.0018964145634779034
udviklingen	https	1	6.88342e+11
afbalanceret	haandtering	1	0.0017225015199996425
smittespredning	Covid19	1	0.0015704199342750965
ene	udelukker	1	0.002172060215777235
betydningen	danske	1	0.00143329021343922
naturmedicin	maa	1	0.0013545924387092189
Horsens	kan	1	0.001166606352555555
danskmelodigrandprixafholdesudentilskuere	pictwittercom	1	0.0013853537886368847
smitten	COVID19	1	0.001211440745158624
to	niecer	1	0.001998147172298974
pressemoede	coronavirus	2	0.0010839934541240046
flere	investeringer	1	0.0015285054821874797
sundpolhttps	wwwaltingetdk	1	0.001620768911178572
coronavirus	dkpol	6	0.0025868360973821426
twittercom	FrandsenKasper	1	0.0012947742819757648
Statsmin	regeringen	1	4.62543e+11
tage	sammen	1	0.0010486808038403137
ansvaret	dine	1	0.001620768911178572
point	http	2	0.0027493508660862416
risikoen	ved	1	0.0011133710259945671
forebyggende	indsats	1	0.001998147172298974
kan	skabes	1	0.0011406276353315157
sikre	bedst	1	0.0015943335905794329
fordi	lukket	1	0.0011447748948018404
Hvorfor	indrejse	1	0.001420420547101172
Odder	Statsministeren	1	0.001492600981758362
kram	kropskontakt	1	0.002172060215777235
sat	omstillingen	1	0.0018964145634779034
stor	redningspakke	1	0.0017682466340576937
anbefaler	udskyder	1	0.0018242341288207133
fulde	ansvar	1	0.0016503210853424525
speciale	vejleder	1	0.002172060215777235
faar	forsinket	1	0.0015485884765213816
bare	opfordre	1	0.0010990297807437893
leder	2020	6	0.008827407545034832
Italien	tallene	1	0.0015285054821874797
StramKursDK	NyeBorgerlige	1	0.002172060215777235
Corona	rammer	2	0.0021088979081798267
direktoeren	organisation	2	0.003445003039999285
hotline	dialogforum	1	0.002172060215777235
[truncated: 2,790 more rows]

## Sheet: DK-1 CS
Term	Frequency	TF*IDF	Ratio of texts occurring in
arrangementstilladelse	1	4536.66	0.0031152647
manden	1	4536.66	0.0031152647
vej	3	0.0011019278	0.009345794
orker	1	4536.66	0.0031152647
konkluderer	1	4536.66	0.0031152647
Adgang	3	0.0011019278	0.009345794
haardest	1	4536.66	0.0031152647
affected	1	4536.66	0.0031152647
olieformuer	1	4536.66	0.0031152647
Europa	1	4536.66	0.0031152647
aften	4	0.0013787837	0.012461059
konstateret	1	4536.66	0.0031152647
tema	1	4536.66	0.0031152647
Ole	2	79.8362	0.0062305294
Indsatsen	2	79.8362	0.0062305294
nyt	5	0.0016357783	0.015576324
Afart	1	4536.66	0.0031152647
aendrer	3	0.0011019278	0.009345794
psykologisk	1	4536.66	0.0031152647
toer	3	0.0011019278	0.009345794
faar	12	0.00310007	0.037383176
#Denmark	1	4536.66	0.0031152647
slaar	2	79.8362	0.0062305294
egenhaendigt	1	4536.66	0.0031152647
datters	1	4536.66	0.0031152647
unge	2	907.332	0.0031152647
hensyn	1	4536.66	0.0031152647
imod	1	4536.66	0.0031152647
twitter	1	4536.66	0.0031152647
Tivoli	1	4536.66	0.0031152647
Nej	3	0.0011019278	0.009345794
Airlines	1	4536.66	0.0031152647
@guardian	1	4536.66	0.0031152647
n	1	4536.66	0.0031152647
undgaas	1	4536.66	0.0031152647
Swan	1	4536.66	0.0031152647
millioner	2	79.8362	0.0062305294
spurgt	1	4536.66	0.0031152647
forkerte	2	79.8362	0.0062305294
evt	2	79.8362	0.0062305294
udmaerket	1	4536.66	0.0031152647
rost	1	4536.66	0.0031152647
Heller	1	4536.66	0.0031152647
sat	3	0.0011019278	0.009345794
regler	1	4536.66	0.0031152647
pga	13	0.0033584088	0.037383176
me	1	4536.66	0.0031152647
stil	1	4536.66	0.0031152647
puste	1	4536.66	0.0031152647
@M_B_Petersen	3	0.0011019278	0.009345794
Hvilken	2	79.8362	0.0062305294
hoejrisikogruppe	1	4536.66	0.0031152647
masker	2	79.8362	0.0062305294
@SMSerup	1	4536.66	0.0031152647
klimamaessig	3	0.0011019278	0.009345794
effekt	1	4536.66	0.0031152647
m	1	4536.66	0.0031152647
effekter	2	79.8362	0.0062305294
@radikale	1	4536.66	0.0031152647
traadloes	2	79.8362	0.0062305294
#AI	1	4536.66	0.0031152647
tiltag	22	0.004715708	0.06542056
Information	3	0.0011975431	0.0062305294
Beskyttelses	1	4536.66	0.0031152647
skridt	2	907.332	0.0031152647
ekstremt	1	4536.66	0.0031152647
samtlige	1	4536.66	0.0031152647
britiske	2	79.8362	0.0062305294
svigtet	1	4536.66	0.0031152647
News	1	4536.66	0.0031152647
DKpol	1	4536.66	0.0031152647
gamle	1	4536.66	0.0031152647
myndigheder	5	0.0016357783	0.015576324
interesser	1	4536.66	0.0031152647
koalition	1	4536.66	0.0031152647
kombineres	1	4536.66	0.0031152647
ender	2	79.8362	0.0062305294
gammel	1	4536.66	0.0031152647
likviditeten	2	79.8362	0.0062305294
Ministries	1	4536.66	0.0031152647
tilstand	1	4536.66	0.0031152647
rykker	1	4536.66	0.0031152647
patienter	1	4536.66	0.0031152647
virker	2	79.8362	0.0062305294
samles	1	4536.66	0.0031152647
opgave	1	4536.66	0.0031152647
imoedekommer	1	4536.66	0.0031152647
Prix	1	4536.66	0.0031152647
p	1	4536.66	0.0031152647
@KatiaHoresta	1	4536.66	0.0031152647
ramt	8	0.0023216868	0.024922118
oplyser	1	4536.66	0.0031152647
Black	1	4536.66	0.0031152647
forsider	1	4536.66	0.0031152647
uge	3	0.0011019278	0.009345794
@V	1	4536.66	0.0031152647
totalt	1	4536.66	0.0031152647
hjaelpeforanstaltninger	1	4536.66	0.0031152647
arbejde	2	79.8362	0.0062305294
vaccineres	1	4536.66	0.0031152647
@BrianAMikkelsen	1	4536.66	0.0031152647
lovpligtige	1	4536.66	0.0031152647
svarer	2	79.8362	0.0062305294
#dkmusikhttps	1	4536.66	0.0031152647
Peter	1	4536.66	0.0031152647
udmelding	1	4536.66	0.0031152647
bred	1	4536.66	0.0031152647
virkelig	3	0.0011019278	0.009345794
@KIlkjaer	1	4536.66	0.0031152647
status	1	4536.66	0.0031152647
sikkerhedsudvalg	1	4536.66	0.0031152647
hjemmeside	1	4536.66	0.0031152647
#BreakingNews	1	4536.66	0.0031152647
Sophie	2	79.8362	0.0062305294
85	1	4536.66	0.0031152647
erkl	3	0.0011019278	0.009345794
tro	3	0.0011019278	0.009345794
svigter	1	4536.66	0.0031152647
Khan	1	4536.66	0.0031152647
beroeringsforbud	1	4536.66	0.0031152647
ved	22	0.00463526	0.06853583
taet	4	0.0013787837	0.012461059
alvor	3	0.0011019278	0.009345794
troestesloese	1	4536.66	0.0031152647
kraefter	1	4536.66	0.0031152647
helbred	2	79.8362	0.0062305294
traenger	1	4536.66	0.0031152647
kris	1	4536.66	0.0031152647
foer	3	0.0011019278	0.009345794
fralaegge	1	4536.66	0.0031152647
Leder	4	0.0013787837	0.012461059
statsborgerskabsceremonier	1	4536.66	0.0031152647
transport	1	4536.66	0.0031152647
forhandle	1	4536.66	0.0031152647
#NoPol	1	4536.66	0.0031152647
Fredag	1	4536.66	0.0031152647
@Heunicke	13	0.0032766156	0.040498443
Breaking	3	0.0011019278	0.009345794
taler	2	79.8362	0.0062305294
Arena	1	4536.66	0.0031152647
gaar	11	0.0029993765	0.031152649
ministersvigt	1	4536.66	0.0031152647
Gode	1	4536.66	0.0031152647
smitteudbrud	1	4536.66	0.0031152647
bistand	1	4536.66	0.0031152647
topmoede	1	4536.66	0.0031152647
lukke	12	0.0031821446	0.034267914
kolossale	1	4536.66	0.0031152647
fanget	1	4536.66	0.0031152647
farligere	2	79.8362	0.0062305294
atomkraftvaerket	1	4536.66	0.0031152647
ingen	12	0.0031821446	0.034267914
bedst	2	79.8362	0.0062305294
epidemiloven	1	4536.66	0.0031152647
#nyheder	2	79.8362	0.0062305294
situationen	7	0.0021049501	0.021806853
hvilket	3	0.0011019278	0.009345794
brystet	1	4536.66	0.0031152647
lov	1	4536.66	0.0031152647
CPH	2	79.8362	0.0062305294
rigtige	1	4536.66	0.0031152647
@BennyEngelbrech	2	79.8362	0.0062305294
Frederiksen	54	0.0075659743	0.1682243
Fuckup	1	4536.66	0.0031152647
haenderne	1	4536.66	0.0031152647
borgere	6	0.0020681757	0.012461059
kraever	4	0.0013787837	0.012461059
defensiven	1	4536.66	0.0031152647
saakaldte	1	4536.66	0.0031152647
hamstrer	1	4536.66	0.0031152647
B	3	0.0011975431	0.0062305294
Handlekraften	1	4536.66	0.0031152647
vestjysk	1	4536.66	0.0031152647
Congress	1	4536.66	0.0031152647
forbudt	1	4536.66	0.0031152647
udskydes	4	0.0013787837	0.012461059
senere	2	79.8362	0.0062305294
modsvar	1	4536.66	0.0031152647
stoerrelsesorden	1	4536.66	0.0031152647
slaa	1	4536.66	0.0031152647
stoettepartier	1	4536.66	0.0031152647
sadle	1	4536.66	0.0031152647
skaerper	1	4536.66	0.0031152647
udligningsreform	1	4536.66	0.0031152647
efterkommere	1	4536.66	0.0031152647
@Netavisen_Pio	1	4536.66	0.0031152647
bane	2	79.8362	0.0062305294
sendt	1	4536.66	0.0031152647
stort	2	79.8362	0.0062305294
notat	1	4536.66	0.0031152647
derfor	6	0.0018769453	0.018691588
hoejeste	1	4536.66	0.0031152647
done	1	4536.66	0.0031152647
reaktioner	1	4536.66	0.0031152647
#migrantinvasion	1	4536.66	0.0031152647
metro	1	4536.66	0.0031152647
altsaa	3	0.0011019278	0.009345794
bedrage	1	4536.66	0.0031152647
respiratoren	1	4536.66	0.0031152647
#Norway	1	4536.66	0.0031152647
Mia	1	4536.66	0.0031152647
beslutningstagerne	1	4536.66	0.0031152647
broed	1	4536.66	0.0031152647
vaerd	1	4536.66	0.0031152647
f	1	4536.66	0.0031152647
ulighed	5	0.0016357783	0.015576324
Milano	1	4536.66	0.0031152647
politikerne	3	0.0011019278	0.009345794
trodser	2	907.332	0.0031152647
rolig	1	4536.66	0.0031152647
#klima	2	79.8362	0.0062305294
kort	5	0.0016357783	0.015576324
leve	1	4536.66	0.0031152647
political	1	4536.66	0.0031152647
Arrangoererne	1	4536.66	0.0031152647
staa	5	0.0016357783	0.015576324
intercitytog	1	4536.66	0.0031152647
indraget	1	4536.66	0.0031152647
average	1	4536.66	0.0031152647
pasta	1	4536.66	0.0031152647
tilgang	1	4536.66	0.0031152647
flygtningekrisen	1	4536.66	0.0031152647
siger	19	0.004222132	0.05919003
Bang	1	4536.66	0.0031152647
udmeldingerne	1	4536.66	0.0031152647
panikke	1	4536.66	0.0031152647
sammenligning	1	4536.66	0.0031152647
countries	1	4536.66	0.0031152647
foreslaar	2	79.8362	0.0062305294
#Panik	2	79.8362	0.0062305294
set	6	0.0018769453	0.018691588
afventer	1	4536.66	0.0031152647
fokusfjerner	2	79.8362	0.0062305294
siden	6	0.0018769453	0.018691588
skuldre	1	4536.66	0.0031152647
SaaDanmark	1	4536.66	0.0031152647
bedt	1	4536.66	0.0031152647
forberede	2	79.8362	0.0062305294
skaenker	1	4536.66	0.0031152647
roede	2	79.8362	0.0062305294
indset	1	4536.66	0.0031152647
medarbejdere	3	0.0011019278	0.009345794
#Broendby	1	4536.66	0.0031152647
samfundssind	1	4536.66	0.0031152647
konkurser	1	4536.66	0.0031152647
invasionen	1	4536.66	0.0031152647
klarer	1	4536.66	0.0031152647
forholdsregler	3	0.0011019278	0.009345794
personer	5	0.0016357783	0.015576324
#newsogcohttps	1	4536.66	0.0031152647
indlaegges	1	4536.66	0.0031152647
optaget	1	4536.66	0.0031152647
#panikspredning	1	4536.66	0.0031152647
handler	4	0.0013787837	0.012461059
banen	1	4536.66	0.0031152647
taeller	1	4536.66	0.0031152647
undgaar	1	4536.66	0.0031152647
Udenrigsministeriet	2	79.8362	0.0062305294
moeder	1	4536.66	0.0031152647
scenarier	1	4536.66	0.0031152647
laesning	2	79.8362	0.0062305294
nervoes	1	4536.66	0.0031152647
udskyder	1	4536.66	0.0031152647
respiratorer	1	4536.66	0.0031152647
doch	1	4536.66	0.0031152647
binder	1	4536.66	0.0031152647
offentlig	1	4536.66	0.0031152647
pres	1	4536.66	0.0031152647
Karoline	1	4536.66	0.0031152647
samfundsoekonomien	1	4536.66	0.0031152647
nyhederne	2	79.8362	0.0062305294
lukkede	1	4536.66	0.0031152647
indgaaende	1	4536.66	0.0031152647
medmindre	1	4536.66	0.0031152647
tabte	1	4536.66	0.0031152647
ik	1	4536.66	0.0031152647
haandteringen	3	0.0011019278	0.009345794
@Statsmin	14	0.003528663	0.040498443
moedes	4	0.001469237	0.009345794
udlaendingepolitikken	1	4536.66	0.0031152647
foerste	3	0.0011019278	0.009345794
episode	1	4536.66	0.0031152647
dag	12	0.00310007	0.037383176
indtaegter	2	79.8362	0.0062305294
arr	2	79.8362	0.0062305294
health	1	4536.66	0.0031152647
grundlag	1	4536.66	0.0031152647
Utroligt	2	79.8362	0.0062305294
speciale	1	4536.66	0.0031152647
muligt	2	79.8362	0.0062305294
vaedde	1	4536.66	0.0031152647
#Coronavirus	48	0.007169713	0.1495327
steppe	1	4536.66	0.0031152647
sex	1	4536.66	0.0031152647
#besserwisserne	2	79.8362	0.0062305294
noedloegne	1	4536.66	0.0031152647
kriser	1	4536.66	0.0031152647
sagt	3	0.0011019278	0.009345794
lederskab	2	79.8362	0.0062305294
oplyst	1	4536.66	0.0031152647
klimakampen	1	4536.66	0.0031152647
dansk	14	0.0036167481	0.037383176
passe	1	4536.66	0.0031152647
klimaet	3	0.0011019278	0.009345794
inklusive	1	4536.66	0.0031152647
konsekvens	1	4536.66	0.0031152647
haandtrykkene	1	4536.66	0.0031152647
kulturbegivenheder	1	4536.66	0.0031152647
praesenterer	2	79.8362	0.0062305294
@RasmusPrehn	1	4536.66	0.0031152647
@venstredk	1	4536.66	0.0031152647
sengepladser	4	0.0013787837	0.012461059
puster	1	4536.66	0.0031152647
@erstatning	1	4536.66	0.0031152647
kronisk	2	79.8362	0.0062305294
blaese	1	4536.66	0.0031152647
Olieprisens	1	4536.66	0.0031152647
forsikringerne	1	4536.66	0.0031152647
videnskabelige	1	4536.66	0.0031152647
spredning	4	0.0013787837	0.012461059
midten	1	4536.66	0.0031152647
Times	1	4536.66	0.0031152647
efterspoergselsvirkninger	1	4536.66	0.0031152647
Europaeiske	1	4536.66	0.0031152647
psykologien	4	0.0013787837	0.012461059
pinligt	2	907.332	0.0031152647
marts	5	0.0016357783	0.015576324
Sjukvaard	1	4536.66	0.0031152647
viden	1	4536.66	0.0031152647
forsoege	1	4536.66	0.0031152647
hjaelp	8	0.0023216868	0.024922118
evnede	1	4536.66	0.0031152647
sygt	1	4536.66	0.0031152647
#nejtiltossedekonspirationsteorier	1	4536.66	0.0031152647
kontakter	1	4536.66	0.0031152647
ligesom	4	0.0013787837	0.012461059
Erhvervsstyrelsen	2	79.8362	0.0062305294
@PeterThagesen	1	4536.66	0.0031152647
bladtegner	1	4536.66	0.0031152647
#KbhPol	1	4536.66	0.0031152647
ene	1	4536.66	0.0031152647
Transmissionen	1	4536.66	0.0031152647
konspiration	1	4536.66	0.0031152647
nettet	1	4536.66	0.0031152647
aeldre	3	0.0011019278	0.009345794
udbetale	1	4536.66	0.0031152647
udvikler	2	79.8362	0.0062305294
bestemt	1	4536.66	0.0031152647
bruger	2	79.8362	0.0062305294
fall	1	4536.66	0.0031152647
Tidlig	1	4536.66	0.0031152647
permanent	1	4536.66	0.0031152647
ude	1	4536.66	0.0031152647
oedelaegger	1	4536.66	0.0031152647
ekspertliste	3	0.0011019278	0.009345794
statsborgerskabet	1	4536.66	0.0031152647
mv	1	4536.66	0.0031152647
upassende	1	4536.66	0.0031152647
Statsministeriet	6	0.0018769453	0.018691588
personligt	1	4536.66	0.0031152647
Aarhus	1	4536.66	0.0031152647
jeres	2	79.8362	0.0062305294
@dksundhed	5	0.0016357783	0.015576324
term	2	907.332	0.0031152647
influenca	1	4536.66	0.0031152647
tallet	1	4536.66	0.0031152647
krisestab	1	4536.66	0.0031152647
#spinalarm	1	4536.66	0.0031152647
spillesteder	2	79.8362	0.0062305294
dagen	1	4536.66	0.0031152647
from	1	4536.66	0.0031152647
#serieadkhttps	1	4536.66	0.0031152647
@LiberalAlliance	1	4536.66	0.0031152647
kriminelle	1	4536.66	0.0031152647
uges	1	4536.66	0.0031152647
Franz	1	4536.66	0.0031152647
paatage	1	4536.66	0.0031152647
krisen	1	4536.66	0.0031152647
butikkerne	2	79.8362	0.0062305294
forsinket	1	4536.66	0.0031152647
oekonomi	2	79.8362	0.0062305294
noedvendigt	3	0.0011019278	0.009345794
regering	31	0.005695827	0.09657321
deltid	1	4536.66	0.0031152647
#haandtryk	1	4536.66	0.0031152647
#covid	70	0.009320491	0.18380062
passagere	1	4536.66	0.0031152647
gamble	1	4536.66	0.0031152647
Bell	1	4536.66	0.0031152647
desvaerre	3	0.0011019278	0.009345794
uger	2	79.8362	0.0062305294
smittene	1	4536.66	0.0031152647
statsborger	5	0.0017234797	0.012461059
influenza	9	0.0027063645	0.021806853
oplysninger	1	4536.66	0.0031152647
uddyber	1	4536.66	0.0031152647
bekendt	1	4536.66	0.0031152647
alvorlig	2	79.8362	0.0062305294
trussel	1	4536.66	0.0031152647
#udligning	1	4536.66	0.0031152647
tilgaengelighed	1	4536.66	0.0031152647
videregivet	1	4536.66	0.0031152647
Kaere	1	4536.66	0.0031152647
naeldefeber	1	4536.66	0.0031152647
organisationer	1	4536.66	0.0031152647
oege	1	4536.66	0.0031152647
Larsen	1	4536.66	0.0031152647
Godt	14	0.003528663	0.040498443
befolkning	4	0.0013787837	0.012461059
doedelig	1	4536.66	0.0031152647
DR	4	0.0013787837	0.012461059
lejrene	1	4536.66	0.0031152647
beslutning	2	79.8362	0.0062305294
ren	1	4536.66	0.0031152647
ryster	1	4536.66	0.0031152647
#dkoekohttps	1	4536.66	0.0031152647
specifikt	1	4536.66	0.0031152647
frygt	4	0.0013787837	0.012461059
#EU	1	4536.66	0.0031152647
raad	2	79.8362	0.0062305294
brugen	1	4536.66	0.0031152647
drastisk	1	4536.66	0.0031152647
hjemme	2	79.8362	0.0062305294
tager	6	0.0018769453	0.018691588
soon	1	4536.66	0.0031152647
Coronavirus	87	0.00916808	0.26168224
Hr	1	4536.66	0.0031152647
blokeret	2	79.8362	0.0062305294
laegge	1	4536.66	0.0031152647
mindske	5	0.0017234797	0.012461059
#dkbiz	14	0.003447109	0.043613706
gaer	1	4536.66	0.0031152647
Romagna	1	4536.66	0.0031152647
blodbank	1	4536.66	0.0031152647
aendring	1	4536.66	0.0031152647
ilden	1	4536.66	0.0031152647
offentliggjort	2	79.8362	0.0062305294
sted	2	79.8362	0.0062305294
S	1	4536.66	0.0031152647
#dkgreenhttps	1	4536.66	0.0031152647
gang	3	0.0011019278	0.009345794
bekymrende	1	4536.66	0.0031152647
aerre	1	4536.66	0.0031152647
traad	2	79.8362	0.0062305294
American	1	4536.66	0.0031152647
lighed	1	4536.66	0.0031152647
stedet	4	0.0013787837	0.012461059
indsamling	2	907.332	0.0031152647
coronavirussen	1	4536.66	0.0031152647
t	4	0.0013787837	0.012461059
rundt	3	0.0011019278	0.009345794
vilje	2	79.8362	0.0062305294
tider	1	4536.66	0.0031152647
Halvleg	1	4536.66	0.0031152647
syg	1	4536.66	0.0031152647
AIDS	1	4536.66	0.0031152647
Via	2	79.8362	0.0062305294
haft	2	79.8362	0.0062305294
statsoverhovedet	1	4536.66	0.0031152647
Venedig	1	4536.66	0.0031152647
Ugen	1	4536.66	0.0031152647
stillet	1	4536.66	0.0031152647
@TRM_dk	1	4536.66	0.0031152647
forstaaet	4	0.0013787837	0.012461059
bede	1	4536.66	0.0031152647
Sundhedsmyndigheder	1	4536.66	0.0031152647
forrige	2	79.8362	0.0062305294
globale	1	4536.66	0.0031152647
naturkrisen	1	4536.66	0.0031152647
49	1	4536.66	0.0031152647
hjemmekampe	1	4536.66	0.0031152647
regel	1	4536.66	0.0031152647
tilfaeldet	1	4536.66	0.0031152647
#luftenshelte	1	4536.66	0.0031152647
19China	1	4536.66	0.0031152647
fortaelle	2	79.8362	0.0062305294
offentlige	2	79.8362	0.0062305294
mandag	2	79.8362	0.0062305294
pressemoede	13	0.0032766156	0.040498443
tidligere	4	0.0013787837	0.012461059
bestraebelset	1	4536.66	0.0031152647
udloese	1	4536.66	0.0031152647
rigtigt	2	79.8362	0.0062305294
uansvarligt	1	4536.66	0.0031152647
fortalte	1	4536.66	0.0031152647
handlekraft	1	4536.66	0.0031152647
fejlopfattelse	1	4536.66	0.0031152647
dermed	1	4536.66	0.0031152647
1000	27	0.0052540842	0.08411215
Hvorfor	19	0.004678219	0.043613706
v	2	79.8362	0.0062305294
nyheden	1	4536.66	0.0031152647
definerende	1	4536.66	0.0031152647
overreagere	1	4536.66	0.0031152647
symbolpolitik	1	4536.66	0.0031152647
Mette	59	0.007935121	0.18068536
Kommentarserien	1	4536.66	0.0031152647
proaktivt	1	4536.66	0.0031152647
omkring	3	0.0011019278	0.009345794
opm	1	4536.66	0.0031152647
ret	5	0.0016357783	0.015576324
indeholder	1	4536.66	0.0031152647
rigspolitichefen	2	79.8362	0.0062305294
traet	2	79.8362	0.0062305294
ml	1	4536.66	0.0031152647
facto	1	4536.66	0.0031152647
handle	6	0.0018769453	0.018691588
@DanJoergensen	1	4536.66	0.0031152647
sekretariatschef	1	4536.66	0.0031152647
diktere	1	4536.66	0.0031152647
paabud	5	0.0016357783	0.015576324
#fyn	1	4536.66	0.0031152647
Ekstrem	1	4536.66	0.0031152647
finanskrisen	2	79.8362	0.0062305294
held	1	4536.66	0.0031152647
fremmoedte	1	4536.66	0.0031152647
fremlagt	1	4536.66	0.0031152647
enig	5	0.0016357783	0.015576324
90	3	0.0011019278	0.009345794
flyvninger	1	4536.66	0.0031152647
ulande	1	4536.66	0.0031152647
proeveballon	1	4536.66	0.0031152647
alvorligt	3	0.0011019278	0.009345794
faaet	2	79.8362	0.0062305294
politiske	2	907.332	0.0031152647
soelvpapirshatten	1	4536.66	0.0031152647
alligevel	3	0.0011019278	0.009345794
DI	1	4536.66	0.0031152647
skrap	1	4536.66	0.0031152647
positivt	1	4536.66	0.0031152647
anywhere	1	4536.66	0.0031152647
Finanstilsynet	1	4536.66	0.0031152647
points	1	4536.66	0.0031152647
Forebyggelse	2	79.8362	0.0062305294
jordskaelv	1	4536.66	0.0031152647
hele	13	0.0032766156	0.040498443
#statsborgerskab	1	4536.66	0.0031152647
Apropos	1	4536.66	0.0031152647
dages	1	4536.66	0.0031152647
tallene	1	4536.66	0.0031152647
vinder	1	4536.66	0.0031152647
sent	3	0.0011975431	0.0062305294
strandet	1	4536.66	0.0031152647
forbindelse	4	0.0013787837	0.012461059
uhoert	1	4536.66	0.0031152647
altid	2	79.8362	0.0062305294
hellere	1	4536.66	0.0031152647
government	1	4536.66	0.0031152647
sandsynligt	1	4536.66	0.0031152647
steg	1	4536.66	0.0031152647
kampen	4	0.001469237	0.009345794
material	1	4536.66	0.0031152647
meningsmaaling	1	4536.66	0.0031152647
forside	1	4536.66	0.0031152647
muhamedanere	1	4536.66	0.0031152647
coronavirusset	1	4536.66	0.0031152647
retssag	1	4536.66	0.0031152647
digital	1	4536.66	0.0031152647
retningen	1	4536.66	0.0031152647
steorier	2	79.8362	0.0062305294
@Enhedslisten	1	4536.66	0.0031152647
steder	3	0.0011019278	0.009345794
forsynings	1	4536.66	0.0031152647
Undrer	2	79.8362	0.0062305294
danskernes	1	4536.66	0.0031152647
relativt	1	4536.66	0.0031152647
haanlig	1	4536.66	0.0031152647
agenda	1	4536.66	0.0031152647
laser	1	4536.66	0.0031152647
DK	13	0.0035447176	0.031152649
@patientsikker	1	4536.66	0.0031152647
stiller	1	4536.66	0.0031152647
sammenbrud	2	907.332	0.0031152647
Kahlenberg	1	4536.66	0.0031152647
lukninger	1	4536.66	0.0031152647
fordi	12	0.00310007	0.037383176
turde	1	4536.66	0.0031152647
indfoere	1	4536.66	0.0031152647
kan	62	0.008423362	0.17757009
London	1	4536.66	0.0031152647
noedt	1	4536.66	0.0031152647
absolutte	1	4536.66	0.0031152647
vaagent	1	4536.66	0.0031152647
Spanien	1	4536.66	0.0031152647
update	1	4536.66	0.0031152647
hjaelpepakker	1	4536.66	0.0031152647
intellektuelle	1	4536.66	0.0031152647
mrsa	1	4536.66	0.0031152647
undgaa	6	0.0018769453	0.018691588
Juventus	1	4536.66	0.0031152647
tilbageslag	1	4536.66	0.0031152647
borgerservice	2	79.8362	0.0062305294
agerer	1	4536.66	0.0031152647
laese	3	0.0011019278	0.009345794
vaelger	1	4536.66	0.0031152647
bordet	1	4536.66	0.0031152647
udbetaler	1	4536.66	0.0031152647
smittespredning	2	79.8362	0.0062305294
ctxref	1	4536.66	0.0031152647
arrangoer	2	79.8362	0.0062305294
aabne	4	0.0013787837	0.012461059
kronisksyge	1	4536.66	0.0031152647
uoenskede	1	4536.66	0.0031152647
hoerer	3	0.0011019278	0.009345794
TROUBLE	1	4536.66	0.0031152647
overleve	1	4536.66	0.0031152647
haandtere	5	0.0016357783	0.015576324
top	1	4536.66	0.0031152647
stikker	1	4536.66	0.0031152647
aestformand	1	4536.66	0.0031152647
hente	1	4536.66	0.0031152647
skaber	2	79.8362	0.0062305294
referat	1	4536.66	0.0031152647
behov	2	79.8362	0.0062305294
oevrige	3	0.0011019278	0.009345794
cykelstien	1	4536.66	0.0031152647
gives	1	4536.66	0.0031152647
Paradise	1	4536.66	0.0031152647
tiltagene	1	4536.66	0.0031152647
@regionerne	1	4536.66	0.0031152647
70	1	4536.66	0.0031152647
Grand	1	4536.66	0.0031152647
YES	1	4536.66	0.0031152647
syge	4	0.001469237	0.009345794
soerge	2	79.8362	0.0062305294
myndighedernes	2	79.8362	0.0062305294
skatteydere	1	4536.66	0.0031152647
@SSTSundhedhttps	2	79.8362	0.0062305294
#SARSCoV	1	4536.66	0.0031152647
#Coronavid	1	4536.66	0.0031152647
folk	6	0.0018769453	0.018691588
Arne	1	4536.66	0.0031152647
Short	1	4536.66	0.0031152647
SEA	1	4536.66	0.0031152647
indkalder	2	79.8362	0.0062305294
#udligningsreform	1	4536.66	0.0031152647
beset	1	4536.66	0.0031152647
giver	1	4536.66	0.0031152647
konspirationsteori	1	4536.66	0.0031152647
Moeller	1	4536.66	0.0031152647
lever	2	79.8362	0.0062305294
grund	11	0.0029169656	0.034267914
Fortsaet	1	4536.66	0.0031152647
spoergsmaal	2	79.8362	0.0062305294
forsikring	2	79.8362	0.0062305294
Virus	14	0.003528663	0.040498443
#virushttps	1	4536.66	0.0031152647
prioritere	1	4536.66	0.0031152647
aabenbart	4	0.0013787837	0.012461059
utilstraekkelig	1	4536.66	0.0031152647
endnu	7	0.0021049501	0.021806853
sundhed	2	79.8362	0.0062305294
mennesker	6	0.0018769453	0.018691588
Vaersgo	1	4536.66	0.0031152647
laeger	1	4536.66	0.0031152647
klar	13	0.0033584088	0.037383176
staten	1	4536.66	0.0031152647
Kina	6	0.0018769453	0.018691588
eksaminator	1	4536.66	0.0031152647
konstuktivt	1	4536.66	0.0031152647
chancen	1	4536.66	0.0031152647
situation	4	0.0013787837	0.012461059
krav	3	0.0011019278	0.009345794
dine	3	0.0011975431	0.0062305294
gehoer	2	79.8362	0.0062305294
raadfoere	1	4536.66	0.0031152647
henvisning	1	4536.66	0.0031152647
vide	4	0.0013787837	0.012461059
oekonomien	1	4536.66	0.0031152647
traek	1	4536.66	0.0031152647
bevaege	1	4536.66	0.0031152647
anvisninger	1	4536.66	0.0031152647
Thread	3	0.0011019278	0.009345794
Palmaa	1	4536.66	0.0031152647
smule	1	4536.66	0.0031152647
universiteter	3	0.0011975431	0.0062305294
Sundhedsstyrelsen	3	0.0011019278	0.009345794
enige	1	4536.66	0.0031152647
heldige	1	4536.66	0.0031152647
traels	1	4536.66	0.0031152647
mand	1	4536.66	0.0031152647
lukningen	1	4536.66	0.0031152647
COVID19	2	79.8362	0.0062305294
lort	2	79.8362	0.0062305294
niveau	1	4536.66	0.0031152647
@Venstre	1	4536.66	0.0031152647
begraense	1	4536.66	0.0031152647
presse	1	4536.66	0.0031152647
sikre	5	0.0016357783	0.015576324
#sydfyn	1	4536.66	0.0031152647
#ogsaablevdetfredag	1	4536.66	0.0031152647
loeses	3	0.0011019278	0.009345794
soendag	1	4536.66	0.0031152647
tal	2	79.8362	0.0062305294
ordet	1	4536.66	0.0031152647
teste	2	79.8362	0.0062305294
plante	1	4536.66	0.0031152647
finansen	1	4536.66	0.0031152647
Saknas	1	4536.66	0.0031152647
verdenskrig	1	4536.66	0.0031152647
senge	1	4536.66	0.0031152647
#dkgreen	3	0.0011019278	0.009345794
andre	10	0.002726706	0.031152649
#detdanskesprog	1	4536.66	0.0031152647
#dkfinanshttps	2	79.8362	0.0062305294
blevet	5	0.0016357783	0.015576324
lange	1	4536.66	0.0031152647
trafik	1	4536.66	0.0031152647
1400	2	79.8362	0.0062305294
Tak	3	0.0011019278	0.009345794
@alternativet_	1	4536.66	0.0031152647
igaar	2	79.8362	0.0062305294
loeser	2	79.8362	0.0062305294
allesammen	2	79.8362	0.0062305294
eksotiske	1	4536.66	0.0031152647
bekaempe	4	0.0013787837	0.012461059
vigtigste	2	79.8362	0.0062305294
tilstande	2	79.8362	0.0062305294
beklager	1	4536.66	0.0031152647
begyndt	1	4536.66	0.0031152647
tsunami	1	4536.66	0.0031152647
loejet	2	79.8362	0.0062305294
uden	9	0.002611898	0.024922118
nemme	2	79.8362	0.0062305294
befolkningens	1	4536.66	0.0031152647
sige	5	0.0016357783	0.015576324
bekraeftet	1	4536.66	0.0031152647
front	2	79.8362	0.0062305294
efterlyst	1	4536.66	0.0031152647
Forudsaetningen	1	4536.66	0.0031152647
inddaemme	6	0.0018769453	0.018691588
klimamaal	1	4536.66	0.0031152647
Long	1	4536.66	0.0031152647
hurtig	2	79.8362	0.0062305294
aflyses	19	0.004222132	0.05919003
helt	13	0.0033584088	0.037383176
fald	1	4536.66	0.0031152647
@berlingske	1	4536.66	0.0031152647
sengeplader	2	79.8362	0.0062305294
Klan	1	4536.66	0.0031152647
vigtigt	12	0.00310007	0.037383176
ofre	1	4536.66	0.0031152647
doneres	1	4536.66	0.0031152647
indkaldte	1	4536.66	0.0031152647
potentielt	1	4536.66	0.0031152647
spredningen	3	0.0011019278	0.009345794
DR1	1	4536.66	0.0031152647
erhvervsliv	8	0.0023216868	0.024922118
virussen	4	0.0013787837	0.012461059
immunsystem	1	4536.66	0.0031152647
udgangsforbud	1	4536.66	0.0031152647
mobilepay	1	4536.66	0.0031152647
aflysning	1	4536.66	0.0031152647
Michael	1	4536.66	0.0031152647
#coronavirusDK	10	0.002726706	0.031152649
sundhedsrisiko	1	4536.66	0.0031152647
ro	1	4536.66	0.0031152647
ros	1	4536.66	0.0031152647
smitten	3	0.0011019278	0.009345794
utm_campaign	1	4536.66	0.0031152647
ordentligt	1	4536.66	0.0031152647
upp	1	4536.66	0.0031152647
kramme	2	79.8362	0.0062305294
Spred	1	4536.66	0.0031152647
betyder	1	4536.66	0.0031152647
noedsaget	1	4536.66	0.0031152647
deltagere	26	0.00513662	0.080996886
sllearede	1	4536.66	0.0031152647
debatindlaeg	2	79.8362	0.0062305294
starter	1	4536.66	0.0031152647
boblen	1	4536.66	0.0031152647
vores	13	0.0032766156	0.040498443
fly	2	79.8362	0.0062305294
normalt	1	4536.66	0.0031152647
score	4	0.0013787837	0.012461059
omdiskuterede	1	4536.66	0.0031152647
dens	1	4536.66	0.0031152647
Mangel	2	79.8362	0.0062305294
alone	1	4536.66	0.0031152647
Christiansborg	3	0.0011019278	0.009345794
aere	3	0.0011019278	0.009345794
haar	1	4536.66	0.0031152647
Naturligvis	1	4536.66	0.0031152647
statsministeren	39	0.0066233175	0.115264796
aflyser	4	0.0013787837	0.012461059
bestemme	1	4536.66	0.0031152647
oprettet	1	4536.66	0.0031152647
ceremonierne	2	79.8362	0.0062305294
overholde	1	4536.66	0.0031152647
truslen	1	4536.66	0.0031152647
serioest	3	0.0011975431	0.0062305294
moedte	1	4536.66	0.0031152647
Sundhedsminister	2	79.8362	0.0062305294
Brugsen	1	4536.66	0.0031152647
baade	2	79.8362	0.0062305294
effektivt	1	4536.66	0.0031152647
samme	11	0.0029993765	0.031152649
folkeoplysning	1	4536.66	0.0031152647
lille	1	4536.66	0.0031152647
give	11	0.0031923195	0.024922118
oevrigt	1	4536.66	0.0031152647
lavere	1	4536.66	0.0031152647
#climate	1	4536.66	0.0031152647
Resten	1	4536.66	0.0031152647
aarligt	2	79.8362	0.0062305294
finansloven	1	4536.66	0.0031152647
haabe	1	4536.66	0.0031152647
mangler	1	4536.66	0.0031152647
tillid	1	4536.66	0.0031152647
forsigtighed	1	4536.66	0.0031152647
stadig	1	4536.66	0.0031152647
omgang	1	4536.66	0.0031152647
kommende	2	79.8362	0.0062305294
benytter	1	4536.66	0.0031152647
79	1	4536.66	0.0031152647
artikel	1	4536.66	0.0031152647
Taenk	1	4536.66	0.0031152647
mindre	1	4536.66	0.0031152647
@sophieloehde	1	4536.66	0.0031152647
latterlige	1	4536.66	0.0031152647
faktisk	3	0.0011019278	0.009345794
raekken	1	4536.66	0.0031152647
Loehde	2	79.8362	0.0062305294
svenske	1	4536.66	0.0031152647
panik	8	0.0024056572	0.021806853
smitter	2	79.8362	0.0062305294
Esben	1	4536.66	0.0031152647
Oplysning	1	4536.66	0.0031152647
italienere	2	907.332	0.0031152647
sikkerhed	2	79.8362	0.0062305294
Graekenland	1	4536.66	0.0031152647
moedt	1	4536.66	0.0031152647
svaert	1	4536.66	0.0031152647
nyeste	1	4536.66	0.0031152647
loenmodtagere	4	0.0013787837	0.012461059
greb	1	4536.66	0.0031152647
bevis	1	4536.66	0.0031152647
Desuden	1	4536.66	0.0031152647
dyr	1	4536.66	0.0031152647
hoert	1	4536.66	0.0031152647
arrangement	1	4536.66	0.0031152647
maaned	1	4536.66	0.0031152647
indsaa	1	4536.66	0.0031152647
haaber	3	0.0011019278	0.009345794
ifoelge	1	4536.66	0.0031152647
kropskontakt	1	4536.66	0.0031152647
aerksom	1	4536.66	0.0031152647
karakter	1	4536.66	0.0031152647
handlingsplan	1	4536.66	0.0031152647
live	3	0.0011019278	0.009345794
optraede	1	4536.66	0.0031152647
hjemmekarantaene	1	4536.66	0.0031152647
kram	1	4536.66	0.0031152647
procedureaendinger	1	4536.66	0.0031152647
vaerre	1	4536.66	0.0031152647
fornuftigt	2	79.8362	0.0062305294
smittet	9	0.002611898	0.024922118
omfattende	1	4536.66	0.0031152647
#dkpo	1	4536.66	0.0031152647
Frankrig	3	0.0011019278	0.009345794
ansvaret	4	0.0013787837	0.012461059
#pf	1	4536.66	0.0031152647
mening	1	4536.66	0.0031152647
svigerfor	1	4536.66	0.0031152647
ny	2	79.8362	0.0062305294
@covid	1	4536.66	0.0031152647
redde	1	4536.66	0.0031152647
bekymrede	1	4536.66	0.0031152647
udnytter	2	79.8362	0.0062305294
oeje	1	4536.66	0.0031152647
fremtiden	1	4536.66	0.0031152647
belejligt	4	0.0013787837	0.012461059
udstyr	1	4536.66	0.0031152647
billige	2	79.8362	0.0062305294
flygtninge	3	0.0011019278	0.009345794
hetz	1	4536.66	0.0031152647
betydningen	1	4536.66	0.0031152647
nedgang	1	4536.66	0.0031152647
@FAZ_Politikpic	1	4536.66	0.0031152647
undskyld	1	4536.66	0.0031152647
udbrudt	1	4536.66	0.0031152647
avisen	1	4536.66	0.0031152647
Folketinget	4	0.0013787837	0.012461059
gjorde	1	4536.66	0.0031152647
tror	10	0.002809525	0.028037382
underdrejet	1	4536.66	0.0031152647
hemmelighedernes	1	4536.66	0.0031152647
fundet	2	79.8362	0.0062305294
kinesiske	1	4536.66	0.0031152647
screening	1	4536.66	0.0031152647
ser	13	0.0032766156	0.040498443
Endelig	1	4536.66	0.0031152647
absurd	1	4536.66	0.0031152647
Nice	1	4536.66	0.0031152647
misforstaaet	1	4536.66	0.0031152647
forhold	3	0.0011019278	0.009345794
gennemhaandtryksceremoni	1	4536.66	0.0031152647
villige	1	4536.66	0.0031152647
udnyttet	1	4536.66	0.0031152647
samvittigheden	1	4536.66	0.0031152647
politiker	1	4536.66	0.0031152647
handlekraftige	1	4536.66	0.0031152647
kaereste	1	4536.66	0.0031152647
kommunikation	4	0.0013787837	0.012461059
@ammitzbollbille	1	4536.66	0.0031152647
lagt	1	4536.66	0.0031152647
konsekvenserne	1	4536.66	0.0031152647
gav	1	4536.66	0.0031152647
musklerne	1	4536.66	0.0031152647
adfaerd	1	4536.66	0.0031152647
906	1	4536.66	0.0031152647
flere	11	0.0029169656	0.034267914
sporten	1	4536.66	0.0031152647
varsler	5	0.0016357783	0.015576324
flytrafikken	1	4536.66	0.0031152647
relevante	1	4536.66	0.0031152647
omsorgsfuld	1	4536.66	0.0031152647
@NyeBorgerlige	1	4536.66	0.0031152647
TV2	2	79.8362	0.0062305294
indledning	1	4536.66	0.0031152647
kigget	1	4536.66	0.0031152647
usikkerhed	1	4536.66	0.0031152647
saa	63	0.008559222	0.17757009
argument	1	4536.66	0.0031152647
tusind	2	79.8362	0.0062305294
overhoved	3	0.0011019278	0.009345794
tribuner	1	4536.66	0.0031152647
kontakt	1	4536.66	0.0031152647
DOX	1	4536.66	0.0031152647
fulde	1	4536.66	0.0031152647
goer	11	0.0029169656	0.034267914
aber	1	4536.66	0.0031152647
taettere	2	79.8362	0.0062305294
doede	3	0.0011019278	0.009345794
stemmeret	1	4536.66	0.0031152647
Lives	1	4536.66	0.0031152647
nuvaerende	1	4536.66	0.0031152647
#dkpol	98	0.00913979	0.30529594
bae	1	4536.66	0.0031152647
hoer	1	4536.66	0.0031152647
superligaen	1	4536.66	0.0031152647
udtalelsen	1	4536.66	0.0031152647
oellen	1	4536.66	0.0031152647
overflader	2	79.8362	0.0062305294
trov	1	4536.66	0.0031152647
Tommy	1	4536.66	0.0031152647
organisation	2	79.8362	0.0062305294
slap	1	4536.66	0.0031152647
Lesbos	1	4536.66	0.0031152647
#selvsving	1	4536.66	0.0031152647
Norditalien	1	4536.66	0.0031152647
hvaaad	1	4536.66	0.0031152647
@DRNyheder	2	79.8362	0.0062305294
ifht	2	79.8362	0.0062305294
haandtryksceremoni	1	4536.66	0.0031152647
EU	1	4536.66	0.0031152647
steget	1	4536.66	0.0031152647
flygtningeproblemet	1	4536.66	0.0031152647
italienske	4	0.0013787837	0.012461059
Frederiksens	1	4536.66	0.0031152647
slik	1	4536.66	0.0031152647
taenkt	1	4536.66	0.0031152647
aar	2	79.8362	0.0062305294
pressemeddelelse	1	4536.66	0.0031152647
fokus	5	0.0016357783	0.015576324
lejre	1	4536.66	0.0031152647
#dkpolhttp	1	4536.66	0.0031152647
unprecedented	1	4536.66	0.0031152647
aaben	2	79.8362	0.0062305294
aet	3	0.0011019278	0.009345794
redningskrans	1	4536.66	0.0031152647
ceremonier	1	4536.66	0.0031152647
procent	1	4536.66	0.0031152647
FPU	1	4536.66	0.0031152647
stilling	1	4536.66	0.0031152647
markedet	1	4536.66	0.0031152647
mener	8	0.0024056572	0.021806853
Naah	1	4536.66	0.0031152647
hundredvis	1	4536.66	0.0031152647
pamper	1	4536.66	0.0031152647
narkodoemte	1	4536.66	0.0031152647
is	1	4536.66	0.0031152647
startudspil	1	4536.66	0.0031152647
@folketinget	1	4536.66	0.0031152647
going	1	4536.66	0.0031152647
iltmaskerne	1	4536.66	0.0031152647
dage	6	0.0018769453	0.018691588
krise	4	0.0013787837	0.012461059
bad	1	4536.66	0.0031152647
#oeh	1	4536.66	0.0031152647
aflyse	14	0.003528663	0.040498443
lytte	2	79.8362	0.0062305294
Frivilligfest	2	907.332	0.0031152647
mere	34	0.0061621848	0.09968847
politik	4	0.0013787837	0.012461059
suspenderer	1	4536.66	0.0031152647
#aap	1	4536.66	0.0031152647
sundhedssystemet	1	4536.66	0.0031152647
Trist	1	4536.66	0.0031152647
Forsker	7	0.0021049501	0.021806853
noeje	1	4536.66	0.0031152647
videnskaben	1	4536.66	0.0031152647
viruspanik	1	4536.66	0.0031152647
saenke	1	4536.66	0.0031152647
deler	1	4536.66	0.0031152647
troede	1	4536.66	0.0031152647
karantaene	6	0.0018769453	0.018691588
fraraader	5	0.0016357783	0.015576324
afstand	1	4536.66	0.0031152647
aktuelle	1	4536.66	0.0031152647
regeringens	5	0.0016357783	0.015576324
haandsraekning	1	4536.66	0.0031152647
source	1	4536.66	0.0031152647
koncerter	1	4536.66	0.0031152647
efterspoergsel	1	4536.66	0.0031152647
befolkningen	2	79.8362	0.0062305294
bei	1	4536.66	0.0031152647
forkoelelse	1	4536.66	0.0031152647
faktuelt	1	4536.66	0.0031152647
@PiaOlsen	1	4536.66	0.0031152647
Kaempe	1	4536.66	0.0031152647
ekspert	1	4536.66	0.0031152647
Skab	1	4536.66	0.0031152647
dejligt	2	79.8362	0.0062305294
#dkmedier	22	0.00463526	0.06853583
afboede	1	4536.66	0.0031152647
koelvandet	1	4536.66	0.0031152647
Heunicke	1	4536.66	0.0031152647
Rettidig	2	79.8362	0.0062305294
ja	1	4536.66	0.0031152647
forholde	1	4536.66	0.0031152647
naer	1	4536.66	0.0031152647
ide	2	79.8362	0.0062305294
ferie	1	4536.66	0.0031152647
landet	9	0.0025285725	0.028037382
Gennemfoer	1	4536.66	0.0031152647
vejleder	1	4536.66	0.0031152647
kaldet	1	4536.66	0.0031152647
slet	1	4536.66	0.0031152647
aflysningen	1	4536.66	0.0031152647
Veneto	2	79.8362	0.0062305294
#dksund	1	4536.66	0.0031152647
goere	10	0.002726706	0.031152649
#sundhed	2	79.8362	0.0062305294
masiv	2	907.332	0.0031152647
magten	1	4536.66	0.0031152647
fumlet	2	79.8362	0.0062305294
indsats	2	79.8362	0.0062305294
udfolder	1	4536.66	0.0031152647
bag	5	0.0016357783	0.015576324
sygdom	1	4536.66	0.0031152647
ordentlig	2	79.8362	0.0062305294
omraade	1	4536.66	0.0031152647
@NWammen	3	0.0011019278	0.009345794
sundhedsvaesnet	2	79.8362	0.0062305294
Kom	3	0.0011019278	0.009345794
kompensation	4	0.0013787837	0.012461059
drama	1	4536.66	0.0031152647
finde	4	0.0013787837	0.012461059
kender	1	4536.66	0.0031152647
holde	5	0.0016357783	0.015576324
lader	1	4536.66	0.0031152647
ligegyldighed	1	4536.66	0.0031152647
blod	2	907.332	0.0031152647
Yup	1	4536.66	0.0031152647
rejseriet	2	79.8362	0.0062305294
selvfoelgelig	1	4536.66	0.0031152647
flyttes	1	4536.66	0.0031152647
grint	1	4536.66	0.0031152647
@SteenBocian	1	4536.66	0.0031152647
droeftelse	1	4536.66	0.0031152647
hurtigst	1	4536.66	0.0031152647
bare	19	0.0043028807	0.056074765
valgt	3	0.0011019278	0.009345794
ihjel	3	0.0011019278	0.009345794
#fyensdk	1	4536.66	0.0031152647
can	1	4536.66	0.0031152647
aergerligt	1	4536.66	0.0031152647
indkoebt	1	4536.66	0.0031152647
korrekt	1	4536.66	0.0031152647
foerer	1	4536.66	0.0031152647
arrogante	1	4536.66	0.0031152647
kammer	1	4536.66	0.0031152647
mikrofonholderi	1	4536.66	0.0031152647
indlysende	1	4536.66	0.0031152647
moede	4	0.0013787837	0.012461059
skabes	1	4536.66	0.0031152647
antallet	2	79.8362	0.0062305294
aktivere	1	4536.66	0.0031152647
april	1	4536.66	0.0031152647
vaske	1	4536.66	0.0031152647
svaer	1	4536.66	0.0031152647
events	1	4536.66	0.0031152647
skills	1	4536.66	0.0031152647
borger	5	0.0017234797	0.012461059
un	3	0.0011019278	0.009345794
aflysninger	3	0.0011019278	0.009345794
Finland	1	4536.66	0.0031152647
@Sorenlippert	1	4536.66	0.0031152647
overreaktion	2	79.8362	0.0062305294
snart	3	0.0011019278	0.009345794
mulige	1	4536.66	0.0031152647
klimaforhandling	1	4536.66	0.0031152647
morgen	1	4536.66	0.0031152647
Foelg	5	0.0016357783	0.015576324
underholdes	1	4536.66	0.0031152647
kommunikationstrategi	4	0.0013787837	0.012461059
see	1	4536.66	0.0031152647
ellers	3	0.0011019278	0.009345794
udraabt	1	4536.66	0.0031152647
oekonomisk	8	0.0024056572	0.021806853
aenker	1	4536.66	0.0031152647
spise	1	4536.66	0.0031152647
haandterer	3	0.0011019278	0.009345794
doer	1	4536.66	0.0031152647
regioner	1	4536.66	0.0031152647
hverken	1	4536.66	0.0031152647
skabe	2	79.8362	0.0062305294
#climatejustice	1	4536.66	0.0031152647
niecer	1	4536.66	0.0031152647
forskning	5	0.0016357783	0.015576324
Ej	1	4536.66	0.0031152647
overhovedet	2	79.8362	0.0062305294
@nytimes	1	4536.66	0.0031152647
tolkes	1	4536.66	0.0031152647
tysk	3	0.0011975431	0.0062305294
dybt	1	4536.66	0.0031152647
statsborgere	2	907.332	0.0031152647
BNP	1	4536.66	0.0031152647
haandteres	1	4536.66	0.0031152647
#eudk	1	4536.66	0.0031152647
borgerlige	2	79.8362	0.0062305294
forstaaeligt	1	4536.66	0.0031152647
Udskyd	1	4536.66	0.0031152647
slipper	1	4536.66	0.0031152647
Roedovre	1	4536.66	0.0031152647
fortaeller	2	79.8362	0.0062305294
erhvervslivets	1	4536.66	0.0031152647
mon	4	0.0013787837	0.012461059
igen	3	0.0011019278	0.009345794
kurven	1	4536.66	0.0031152647
Topmaalet	1	4536.66	0.0031152647
begge	2	79.8362	0.0062305294
sundhedsmyndighederne	1	4536.66	0.0031152647
sports	1	4536.66	0.0031152647
kamp	1	4536.66	0.0031152647
vaerste	1	4536.66	0.0031152647
21	2	79.8362	0.0062305294
skyde	1	4536.66	0.0031152647
urimeligt	1	4536.66	0.0031152647
sendte	1	4536.66	0.0031152647
egne	1	4536.66	0.0031152647
epidemiske	1	4536.66	0.0031152647
skade	2	79.8362	0.0062305294
findes	1	4536.66	0.0031152647
Sunday	1	4536.66	0.0031152647
defensivt	1	4536.66	0.0031152647
julelege	1	4536.66	0.0031152647
2011	1	4536.66	0.0031152647
problemstillinger	1	4536.66	0.0031152647
stor	6	0.0019629342	0.015576324
Papes	1	4536.66	0.0031152647
@DanskDf1995	1	4536.66	0.0031152647
reagerede	2	79.8362	0.0062305294
billigt	2	79.8362	0.0062305294
@JeppeKofod	2	79.8362	0.0062305294
medvind	1	4536.66	0.0031152647
#drakonisketiltaghttps	1	4536.66	0.0031152647
interesse	1	4536.66	0.0031152647
gik	3	0.0011019278	0.009345794
konsekvenser	4	0.001469237	0.009345794
problemerne	2	79.8362	0.0062305294
nyhed_10	1	4536.66	0.0031152647
fejl	1	4536.66	0.0031152647
daemme	1	4536.66	0.0031152647
opfordret	1	4536.66	0.0031152647
national	1	4536.66	0.0031152647
uddele	1	4536.66	0.0031152647
Serum	1	4536.66	0.0031152647
behandling	2	907.332	0.0031152647
erhvervslivet	7	0.0021049501	0.021806853
tvivle	1	4536.66	0.0031152647
haanddesinfektionsmidler	1	4536.66	0.0031152647
viser	13	0.0032766156	0.040498443
statsborgerskabsceremonierne	1	4536.66	0.0031152647
taenke	2	79.8362	0.0062305294
Pisker	1	4536.66	0.0031152647
forslaa	1	4536.66	0.0031152647
budt	1	4536.66	0.0031152647
uledsagede	1	4536.66	0.0031152647
overfor	3	0.0011019278	0.009345794
Berlingo	1	4536.66	0.0031152647
forkert	3	0.0011975431	0.0062305294
efterlevet	1	4536.66	0.0031152647
tyske	1	4536.66	0.0031152647
intensiv	1	4536.66	0.0031152647
114400	1	4536.66	0.0031152647
alvoren	2	79.8362	0.0062305294
ext	1	4536.66	0.0031152647
graenser	1	4536.66	0.0031152647
al	1	4536.66	0.0031152647
ment	1	4536.66	0.0031152647
start	1	4536.66	0.0031152647
SARS	4	0.0013787837	0.012461059
kikser	1	4536.66	0.0031152647
20	1	4536.66	0.0031152647
svaekket	1	4536.66	0.0031152647
bankerne	1	4536.66	0.0031152647
doerhaandtag	1	4536.66	0.0031152647
klimasind	1	4536.66	0.0031152647
skjuler	1	4536.66	0.0031152647
betalt	1	4536.66	0.0031152647
mens	3	0.0011019278	0.009345794
stemning	1	4536.66	0.0031152647
foranstaltninger	1	4536.66	0.0031152647
miljoeet	1	4536.66	0.0031152647
rykke	2	79.8362	0.0062305294
talerstolen	6	0.0018769453	0.018691588
19https	1	4536.66	0.0031152647
udligning	1	4536.66	0.0031152647
Forbyd	1	4536.66	0.0031152647
undertegnede	1	4536.66	0.0031152647
udskydelse	1	4536.66	0.0031152647
statsborgerskab	1	4536.66	0.0031152647
vedroerende	3	0.0011019278	0.009345794
rapporterer	2	79.8362	0.0062305294
omtaler	1	4536.66	0.0031152647
opfordrer	11	0.0029169656	0.034267914
forstaa	1	4536.66	0.0031152647
an	1	4536.66	0.0031152647
Redaktionen	1	4536.66	0.0031152647
Super	1	4536.66	0.0031152647
Center	2	79.8362	0.0062305294
rigtighed	1	4536.66	0.0031152647
Doeve	3	0.0011975431	0.0062305294
whole	1	4536.66	0.0031152647
statslige	1	4536.66	0.0031152647
risikoen	5	0.0016357783	0.015576324
stribe	1	4536.66	0.0031152647
hoax	1	4536.66	0.0031152647
praecis	1	4536.66	0.0031152647
forbyde	3	0.0011019278	0.009345794
straalings	2	79.8362	0.0062305294
klimaomraadet	1	4536.66	0.0031152647
anbefalingerne	1	4536.66	0.0031152647
intet	4	0.0013787837	0.012461059
presset	3	0.0011019278	0.009345794
perfekt	1	4536.66	0.0031152647
respektere	1	4536.66	0.0031152647
snot	1	4536.66	0.0031152647
2015	2	79.8362	0.0062305294
vigtigere	1	4536.66	0.0031152647
enstre	1	4536.66	0.0031152647
2019	1	4536.66	0.0031152647
Stop	4	0.001469237	0.009345794
styr	4	0.0013787837	0.012461059
menneskeliv	1	4536.66	0.0031152647
tomme	1	4536.66	0.0031152647
skat	1	4536.66	0.0031152647
Kelis	1	4536.66	0.0031152647
vise	2	79.8362	0.0062305294
doe	5	0.0017234797	0.012461059
argumentationen	1	4536.66	0.0031152647
fremlagde	1	4536.66	0.0031152647
patientsikkerheden	1	4536.66	0.0031152647
hentes	1	4536.66	0.0031152647
barrikaderer	1	4536.66	0.0031152647
ringer	1	4536.66	0.0031152647
naesten	4	0.001469237	0.009345794
opfordes	1	4536.66	0.0031152647
boernefoedselsdag	1	4536.66	0.0031152647
byerne	1	4536.66	0.0031152647
abonnement	1	4536.66	0.0031152647
teorier	1	4536.66	0.0031152647
branchen	1	4536.66	0.0031152647
medlem	1	4536.66	0.0031152647
modarbejde	1	4536.66	0.0031152647
stand	1	4536.66	0.0031152647
@laegeforeningen	1	4536.66	0.0031152647
frygte	1	4536.66	0.0031152647
danskere	1	4536.66	0.0031152647
socialisten	1	4536.66	0.0031152647
vaer	1	4536.66	0.0031152647
folkesundhedsmaessig	1	4536.66	0.0031152647
arbejder	2	79.8362	0.0062305294
mavefornemmelser	1	4536.66	0.0031152647
indgaar	1	4536.66	0.0031152647
@ssi_dk	1	4536.66	0.0031152647
Serie	1	4536.66	0.0031152647
langt	1	4536.66	0.0031152647
kulturarrangoerer	1	4536.66	0.0031152647
grundigt	1	4536.66	0.0031152647
bider	1	4536.66	0.0031152647
inficerede	1	4536.66	0.0031152647
DRBreaking	1	4536.66	0.0031152647
lydhoerhed	1	4536.66	0.0031152647
lige	17	0.0040073385	0.049844235
forstand	1	4536.66	0.0031152647
kritiseret	1	4536.66	0.0031152647
enkelt	1	4536.66	0.0031152647
faa	16	0.003939553	0.043613706
foranstaltningerne	1	4536.66	0.0031152647
@Rigspoliti	3	0.0011019278	0.009345794
god	3	0.0011019278	0.009345794
beskytte	1	4536.66	0.0031152647
tanke	1	4536.66	0.0031152647
saaledes	1	4536.66	0.0031152647
omkommet	1	4536.66	0.0031152647
Lux	1	4536.66	0.0031152647
coronaen	1	4536.66	0.0031152647
Att	1	4536.66	0.0031152647
Dennis	2	907.332	0.0031152647
siddende	1	4536.66	0.0031152647
artikler	2	907.332	0.0031152647
doedeligheden	2	907.332	0.0031152647
ligaen	1	4536.66	0.0031152647
uddannelses	1	4536.66	0.0031152647
of	2	907.332	0.0031152647
just	1	4536.66	0.0031152647
#GaaAfHeunicke	3	0.0011019278	0.009345794
samfundsmaessige	1	4536.66	0.0031152647
Sygehus	1	4536.66	0.0031152647
deltog	2	79.8362	0.0062305294
Hingstekaaring	1	4536.66	0.0031152647
organisationerne	2	79.8362	0.0062305294
DBBF	1	4536.66	0.0031152647
lande	2	79.8362	0.0062305294
officielt	1	4536.66	0.0031152647
utilstraekkelighed	2	79.8362	0.0062305294
lukket	5	0.0016357783	0.015576324
dele	4	0.0013787837	0.012461059
aflyst	7	0.0021049501	0.021806853
masse	2	79.8362	0.0062305294
vaaben	2	79.8362	0.0062305294
let	1	4536.66	0.0031152647
Inter	1	4536.66	0.0031152647
AC	1	4536.66	0.0031152647
lufthavn	1	4536.66	0.0031152647
anbefaling	3	0.0011019278	0.009345794
ting	2	79.8362	0.0062305294
ift	4	0.001469237	0.009345794
Danmarks	5	0.0016357783	0.015576324
mandagen	1	4536.66	0.0031152647
gaa	16	0.003771613	0.049844235
journalisternes	1	4536.66	0.0031152647
Socialdemokrat	1	4536.66	0.0031152647
finansmarked	1	4536.66	0.0031152647
borgerligt	2	79.8362	0.0062305294
naegte	1	4536.66	0.0031152647
plan	6	0.0018769453	0.018691588
0	1	4536.66	0.0031152647
Gid	1	4536.66	0.0031152647
challenge	1	4536.66	0.0031152647
opfoersel	2	79.8362	0.0062305294
livet	1	4536.66	0.0031152647
Gi	1	4536.66	0.0031152647
indsigt	2	79.8362	0.0062305294
private	1	4536.66	0.0031152647
regningen	2	79.8362	0.0062305294
snabbt	1	4536.66	0.0031152647
verden	5	0.0016357783	0.015576324
mor	1	4536.66	0.0031152647
Biden	1	4536.66	0.0031152647
by	3	0.0011019278	0.009345794
muligheder	1	4536.66	0.0031152647
vises	2	79.8362	0.0062305294
idraets	1	4536.66	0.0031152647
gjort	3	0.0011019278	0.009345794
lev	1	4536.66	0.0031152647
#dkturisme	1	4536.66	0.0031152647
modtog	1	4536.66	0.0031152647
Melodi	1	4536.66	0.0031152647
#drnyheder	1	4536.66	0.0031152647
fake	1	4536.66	0.0031152647
aflys	2	79.8362	0.0062305294
rammer	4	0.0013787837	0.012461059
lave	9	0.0025285725	0.028037382
nummer	1	4536.66	0.0031152647
blande	1	4536.66	0.0031152647
bekymret	1	4536.66	0.0031152647
roligt	2	79.8362	0.0062305294
afbalanceret	1	4536.66	0.0031152647
nemlig	1	4536.66	0.0031152647
direkte	3	0.0011019278	0.009345794
vis	7	0.0021049501	0.021806853
folket	1	4536.66	0.0031152647
smide	1	4536.66	0.0031152647
Institut	1	4536.66	0.0031152647
bevise	1	4536.66	0.0031152647
dom	1	4536.66	0.0031152647
erne	1	4536.66	0.0031152647
fleste	1	4536.66	0.0031152647
rammes	2	907.332	0.0031152647
point	3	0.0011019278	0.009345794
derefter	1	4536.66	0.0031152647
utilstraekkeligheden	1	4536.66	0.0031152647
stykke	1	4536.66	0.0031152647
Gad	2	79.8362	0.0062305294
kongelige	2	79.8362	0.0062305294
#fascistmettehttps	1	4536.66	0.0031152647
udmeldinger	1	4536.66	0.0031152647
modtaget	1	4536.66	0.0031152647
mister	2	79.8362	0.0062305294
#GaaAfMette	4	0.0013787837	0.012461059
spin	2	79.8362	0.0062305294
kritiserer	1	4536.66	0.0031152647
gennemfoere	1	4536.66	0.0031152647
Alternativet	1	4536.66	0.0031152647
efterfoelgende	3	0.0011019278	0.009345794
hyggeligt	1	4536.66	0.0031152647
naeste	7	0.0021897694	0.018691588
Brug	5	0.0016357783	0.015576324
megavigtigt	1	4536.66	0.0031152647
sandheden	1	4536.66	0.0031152647
udbuddet	1	4536.66	0.0031152647
undersoege	1	4536.66	0.0031152647
vurderer	2	79.8362	0.0062305294
slatten	1	4536.66	0.0031152647
haand	9	0.0027063645	0.021806853
roed	2	79.8362	0.0062305294
myndighederne	8	0.0024056572	0.021806853
meldt	2	79.8362	0.0062305294
forholder	1	4536.66	0.0031152647
klare	1	4536.66	0.0031152647
vaek	1	4536.66	0.0031152647
sender	1	4536.66	0.0031152647
hjemvendt	1	4536.66	0.0031152647
6	1	4536.66	0.0031152647
sprede	2	79.8362	0.0062305294
Emilia	2	79.8362	0.0062305294
#sldk	1	4536.66	0.0031152647
udsatte	3	0.0013609983	0.0031152647
Dude	1	4536.66	0.0031152647
Indtil	5	0.0016357783	0.015576324
festivalen	1	4536.66	0.0031152647
anytime	1	4536.66	0.0031152647
passer	1	4536.66	0.0031152647
plads	2	79.8362	0.0062305294
engang	3	0.0011019278	0.009345794
Japan	1	4536.66	0.0031152647
HORESTAs	1	4536.66	0.0031152647
betale	2	79.8362	0.0062305294
#finderselvud	1	4536.66	0.0031152647
@Musikhuset	1	4536.66	0.0031152647
indbyggere	1	4536.66	0.0031152647
#venstre	1	4536.66	0.0031152647
laenge	1	4536.66	0.0031152647
1200	1	4536.66	0.0031152647
laegernes	1	4536.66	0.0031152647
omraader	1	4536.66	0.0031152647
hvorvidt	1	4536.66	0.0031152647
loenmodtagerorganisationer	1	4536.66	0.0031152647
Haard	1	4536.66	0.0031152647
udvikling	1	4536.66	0.0031152647
#dkkultur	2	79.8362	0.0062305294
probably	1	4536.66	0.0031152647
besluttet	2	79.8362	0.0062305294
biodiversitetkrisen	1	4536.66	0.0031152647
@VEGAcph	1	4536.66	0.0031152647
indrejse	2	79.8362	0.0062305294
109	1	4536.66	0.0031152647
haender	2	79.8362	0.0062305294
@SSTSundhed	14	0.003447109	0.043613706
pragmatisk	1	4536.66	0.0031152647
#arbejde	1	4536.66	0.0031152647
kilder	1	4536.66	0.0031152647
droppe	1	4536.66	0.0031152647
Aalborg	1	4536.66	0.0031152647
svinepest	1	4536.66	0.0031152647
hurtigt	3	0.0011019278	0.009345794
frygter	1	4536.66	0.0031152647
kysse	1	4536.66	0.0031152647
kreds	1	4536.66	0.0031152647
par	2	79.8362	0.0062305294
@EvaJung_	1	4536.66	0.0031152647
FN	1	4536.66	0.0031152647
#Corana	1	4536.66	0.0031152647
kernen	1	4536.66	0.0031152647
#news	1	4536.66	0.0031152647
7	3	0.0011019278	0.009345794
Koncertarrangoerer	1	4536.66	0.0031152647
#bbdk	1	4536.66	0.0031152647
bo	1	4536.66	0.0031152647
farvekoder	1	4536.66	0.0031152647
omraadet	1	4536.66	0.0031152647
bringer	1	4536.66	0.0031152647
#SundPol	20	0.0043637105	0.062305298
tilfaelde	1	4536.66	0.0031152647
vaelgererklaering	1	4536.66	0.0031152647
begivenhed	1	4536.66	0.0031152647
oekonomiske	2	907.332	0.0031152647
2	6	0.0018769453	0.018691588
@Finansmin	1	4536.66	0.0031152647
hospitaler	3	0.0011019278	0.009345794
burde	1	4536.66	0.0031152647
synes	2	79.8362	0.0062305294
prioritet	2	79.8362	0.0062305294
frem	1	4536.66	0.0031152647
Fremtid	2	79.8362	0.0062305294
mellem	1	4536.66	0.0031152647
@PovlDengsoe	1	4536.66	0.0031152647
skraekken	1	4536.66	0.0031152647
ansvarsforflygtigelse	1	4536.66	0.0031152647
anbefale	1	4536.66	0.0031152647
travlt	1	4536.66	0.0031152647
foersteprioritet	1	4536.66	0.0031152647
info	3	0.0011019278	0.009345794
opfordring	4	0.0013787837	0.012461059
@FOA_dk	1	4536.66	0.0031152647
fremmed	1	4536.66	0.0031152647
1	2	79.8362	0.0062305294
tr	1	4536.66	0.0031152647
lykkes	5	0.0016357783	0.015576324
korte	3	0.0011019278	0.009345794
opfordre	4	0.0013787837	0.012461059
doegn	1	4536.66	0.0031152647
Tyndt	1	4536.66	0.0031152647
systemet	1	4536.66	0.0031152647
Europas	1	4536.66	0.0031152647
udviklingen	6	0.0018769453	0.018691588
nemt	2	79.8362	0.0062305294
foedselsdagsboern	1	4536.66	0.0031152647
fuldtid	1	4536.66	0.0031152647
to	2	79.8362	0.0062305294
vist	2	79.8362	0.0062305294
fie	1	4536.66	0.0031152647
Rune	1	4536.66	0.0031152647
afgoere	1	4536.66	0.0031152647
afblaeser	1	4536.66	0.0031152647
koeber	1	4536.66	0.0031152647
stoppet	3	0.0011019278	0.009345794
#vaf	1	4536.66	0.0031152647
ligge	2	79.8362	0.0062305294
arbejdes	1	4536.66	0.0031152647
aeldste	1	4536.66	0.0031152647
lade	3	0.0011019278	0.009345794
4	2	79.8362	0.0062305294
samarbejde	3	0.0011019278	0.009345794
tvivl	1	4536.66	0.0031152647
professor	2	79.8362	0.0062305294
dialogforum	1	4536.66	0.0031152647
stoerste	3	0.0011019278	0.009345794
allerede	3	0.0011019278	0.009345794
Sadiq	1	4536.66	0.0031152647
aarsag	1	4536.66	0.0031152647
#dkpolhttps	13	0.0032766156	0.040498443
systemer	1	4536.66	0.0031152647
droefte	1	4536.66	0.0031152647
trygt	1	4536.66	0.0031152647
hjaelpe	5	0.0016357783	0.015576324
3	2	79.8362	0.0062305294
afvikler	1	4536.66	0.0031152647
stoerre	7	0.0021049501	0.021806853
angaar	1	4536.66	0.0031152647
Lad	2	79.8362	0.0062305294
udtalt	1	4536.66	0.0031152647
svineinfluenza	1	4536.66	0.0031152647
aktoererne	1	4536.66	0.0031152647
arrangementer	34	0.0060001607	0.105919
Uvaerdigt	1	4536.66	0.0031152647
kampe	3	0.0011975431	0.0062305294
forsaette	1	4536.66	0.0031152647
Inden	1	4536.66	0.0031152647
vente	1	4536.66	0.0031152647
doedsfald	4	0.0013787837	0.012461059
spoergsmaalet	2	79.8362	0.0062305294
#klimakrise	3	0.0011019278	0.009345794
2008	1	4536.66	0.0031152647
vaelter	1	4536.66	0.0031152647
sagtens	1	4536.66	0.0031152647
kineserne	1	4536.66	0.0031152647
@dkpol	3	0.0011019278	0.009345794
spm	1	4536.66	0.0031152647
tabt	4	0.0013787837	0.012461059
forrest	1	4536.66	0.0031152647
Statsminister	15	0.0036119833	0.046728972
mund	2	79.8362	0.0062305294
inkompetente	1	4536.66	0.0031152647
indlaeggelse	1	4536.66	0.0031152647
undtagelsestilstand	6	0.0018769453	0.018691588
demonstration	1	4536.66	0.0031152647
udmeldt	1	4536.66	0.0031152647
sundhedssektoren	1	4536.66	0.0031152647
mareridtet	1	4536.66	0.0031152647
medansvar	1	4536.66	0.0031152647
Marcher	1	4536.66	0.0031152647
BoJos	1	4536.66	0.0031152647
The	1	4536.66	0.0031152647
forsamlinger	4	0.0013787837	0.012461059
lovgive	1	4536.66	0.0031152647
heldig	1	4536.66	0.0031152647
stole	1	4536.66	0.0031152647
lider	2	907.332	0.0031152647
restriktiv	1	4536.66	0.0031152647
checke	1	4536.66	0.0031152647
5G	5	0.0018365463	0.009345794
sidste	1	4536.66	0.0031152647
piner	1	4536.66	0.0031152647
hoere	3	0.0011019278	0.009345794
gaester	2	79.8362	0.0062305294
oensker	1	4536.66	0.0031152647
foersteprioritetsundersoegelse	1	4536.66	0.0031152647
#dkoeko	5	0.0016357783	0.015576324
tab	3	0.0011975431	0.0062305294
AU	1	4536.66	0.0031152647
traditioner	1	4536.66	0.0031152647
eksperterne	2	79.8362	0.0062305294
reagerer	2	907.332	0.0031152647
staar	3	0.0011019278	0.009345794
haandtryk	6	0.0022038557	0.009345794
fokuserer	1	4536.66	0.0031152647
Spejlsalen	1	4536.66	0.0031152647
penge	3	0.0011019278	0.009345794
100	3	0.0011975431	0.0062305294
medlemmer	2	79.8362	0.0062305294
#dkfinans	2	79.8362	0.0062305294
forebyggende	1	4536.66	0.0031152647
knaldroede	1	4536.66	0.0031152647
spille	4	0.0013787837	0.012461059
Dels	1	4536.66	0.0031152647
forvejen	1	4536.66	0.0031152647
aelter	1	4536.66	0.0031152647
gnist	1	4536.66	0.0031152647
revurdere	1	4536.66	0.0031152647
luftfart	2	907.332	0.0031152647
tag	1	4536.66	0.0031152647
USAs	1	4536.66	0.0031152647
statskvinde	1	4536.66	0.0031152647
kl	7	0.0022900896	0.015576324
hurtigere	2	79.8362	0.0062305294
fjerne	3	0.0011019278	0.009345794
massivt	1	4536.66	0.0031152647
smitte	8	0.0023216868	0.024922118
tilraadigsstaaende	1	4536.66	0.0031152647
migranter	2	79.8362	0.0062305294
latterligt	1	4536.66	0.0031152647
#climateemergency	1	4536.66	0.0031152647
ceremoni	1	4536.66	0.0031152647
danske	21	0.004581896	0.062305298
Glimrende	1	4536.66	0.0031152647
kontrol	2	79.8362	0.0062305294
naermest	2	79.8362	0.0062305294
stille	2	79.8362	0.0062305294
laegges	1	4536.66	0.0031152647
staal	1	4536.66	0.0031152647
katastrofale	1	4536.66	0.0031152647
psykologi	1	4536.66	0.0031152647
kys	1	4536.66	0.0031152647
#SvPolhttps	1	4536.66	0.0031152647
kommer	12	0.00310007	0.037383176
svin	1	4536.66	0.0031152647
Danmark	27	0.00550406	0.07476635
fik	1	4536.66	0.0031152647
beskyttes	1	4536.66	0.0031152647
9	3	0.0011019278	0.009345794
afhaenger	3	0.0011019278	0.009345794
sociale	1	4536.66	0.0031152647
problem	3	0.0011019278	0.009345794
smaakagerne	1	4536.66	0.0031152647
dyrere	1	4536.66	0.0031152647
fx	1	4536.66	0.0031152647
bange	3	0.0011975431	0.0062305294
kastet	1	4536.66	0.0031152647
faelles	1	4536.66	0.0031152647
jordens	1	4536.66	0.0031152647
nogen	8	0.0023216868	0.024922118
gennemfoert	2	79.8362	0.0062305294
istedet	1	4536.66	0.0031152647
aner	1	4536.66	0.0031152647
event	1	4536.66	0.0031152647
19dk	35	0.006096886	0.10903427
typer	1	4536.66	0.0031152647
24	1	4536.66	0.0031152647
igang	1	4536.66	0.0031152647
naevnt	2	79.8362	0.0062305294
stormer	1	4536.66	0.0031152647
Hvornaar	8	0.0023216868	0.024922118
klimakrisen	2	79.8362	0.0062305294
laegger	1	4536.66	0.0031152647
sekund	1	4536.66	0.0031152647
@regeringDK	54	0.0075659743	0.1682243
erstatning	2	79.8362	0.0062305294
idag	1	4536.66	0.0031152647
spidsen	1	4536.66	0.0031152647
Taenker	5	0.0016357783	0.015576324
landets	1	4536.66	0.0031152647
saetter	2	79.8362	0.0062305294
Blir	2	79.8362	0.0062305294
BIG	2	79.8362	0.0062305294
komme	5	0.0016357783	0.015576324
ivaerksat	1	4536.66	0.0031152647
inddaemningsforsoeg	1	4536.66	0.0031152647
Baseret	1	4536.66	0.0031152647
redningspakke	1	4536.66	0.0031152647
loesning	1	4536.66	0.0031152647
opdateret	1	4536.66	0.0031152647
alarm	1	4536.66	0.0031152647
detta	1	4536.66	0.0031152647
23	1	4536.66	0.0031152647
baggrund	1	4536.66	0.0031152647
tage	11	0.0029169656	0.034267914
selvsving	1	4536.66	0.0031152647
sikkert	1	4536.66	0.0031152647
kommet	3	0.0011019278	0.009345794
spillerforening	1	4536.66	0.0031152647
#corona	21	0.0045013577	0.06542056
paavirker	1	4536.66	0.0031152647
@AarhusUni	3	0.0011019278	0.009345794
ignorerer	1	4536.66	0.0031152647
hvem	1	4536.66	0.0031152647
vigtig	5	0.0016357783	0.015576324
maj	1	4536.66	0.0031152647
kompensere	1	4536.66	0.0031152647
Dagens	3	0.0011019278	0.009345794
rejse	3	0.0011019278	0.009345794
tegner	1	4536.66	0.0031152647
pressemoedet	2	79.8362	0.0062305294
ligger	2	79.8362	0.0062305294
citat	1	4536.66	0.0031152647
biodiversitetskrise	1	4536.66	0.0031152647
skubber	1	4536.66	0.0031152647
borgerne	1	4536.66	0.0031152647
debattere	1	4536.66	0.0031152647
hysteri	4	0.0013787837	0.012461059
pludselig	2	79.8362	0.0062305294
indbudt	1	4536.66	0.0031152647
needed	1	4536.66	0.0031152647
digitalisering	1	4536.66	0.0031152647
overdrevet	1	4536.66	0.0031152647
pandemien	1	4536.66	0.0031152647
knus	2	907.332	0.0031152647
ansvarligt	1	4536.66	0.0031152647
aendre	4	0.0013787837	0.012461059
@DanskIndustri	1	4536.66	0.0031152647
sygdomme	2	79.8362	0.0062305294
sammen	8	0.0023216868	0.024922118
ommer	1	4536.66	0.0031152647
sikker	1	4536.66	0.0031152647
naturmedicin	2	907.332	0.0031152647
grunden	2	79.8362	0.0062305294
venter	2	79.8362	0.0062305294
historierne	1	4536.66	0.0031152647
#koncert	1	4536.66	0.0031152647
erhverv	1	4536.66	0.0031152647
oehm	1	4536.66	0.0031152647
tegning	1	4536.66	0.0031152647
Labour	1	4536.66	0.0031152647
udover	1	4536.66	0.0031152647
Steve	1	4536.66	0.0031152647
haarde	1	4536.66	0.0031152647
knapt	1	4536.66	0.0031152647
50	2	79.8362	0.0062305294
oprindelse	1	4536.66	0.0031152647
noeglen	1	4536.66	0.0031152647
ufatteligt	1	4536.66	0.0031152647
spiller	3	0.0011019278	0.009345794
Polens	1	4536.66	0.0031152647
integrationsminister	1	4536.66	0.0031152647
Voldsomt	4	0.0013787837	0.012461059
selvom	4	0.0013787837	0.012461059
nede	1	4536.66	0.0031152647
fuldstaendig	2	79.8362	0.0062305294
@SSTbrostrom	3	0.0011019278	0.009345794
paanaer	1	4536.66	0.0031152647
analyse	1	4536.66	0.0031152647
svag	1	4536.66	0.0031152647
fornuftig	1	4536.66	0.0031152647
forstaar	3	0.0011019278	0.009345794
saerlov	1	4536.66	0.0031152647
loerdag	1	4536.66	0.0031152647
udlandet	3	0.0011019278	0.009345794
netop	6	0.0018769453	0.018691588
prisstigninger	1	4536.66	0.0031152647
skaeg	1	4536.66	0.0031152647
paabyde	1	4536.66	0.0031152647
Arrangoeren	1	4536.66	0.0031152647
AArets	2	907.332	0.0031152647
Pludder	1	4536.66	0.0031152647
forklaring	2	907.332	0.0031152647
10	2	79.8362	0.0062305294
65kr	1	4536.66	0.0031152647
behandles	1	4536.66	0.0031152647
hjaelper	1	4536.66	0.0031152647
finanspolitisk	1	4536.66	0.0031152647
publikummer	1	4536.66	0.0031152647
tegnsprog	2	79.8362	0.0062305294
senest	1	4536.66	0.0031152647
politisk	7	0.0021897694	0.018691588
maerker	1	4536.66	0.0031152647
@EUoplysningen	1	4536.66	0.0031152647
What	1	4536.66	0.0031152647
partierne	1	4536.66	0.0031152647
lyve	1	4536.66	0.0031152647
klassekampen	1	4536.66	0.0031152647
kreditpolitik	1	4536.66	0.0031152647
mindst	5	0.0016357783	0.015576324
betyde	1	4536.66	0.0031152647
@UMBorgerservicepic	1	4536.66	0.0031152647
DF	1	4536.66	0.0031152647
erklaerer	1	4536.66	0.0031152647
statsborgerskabceremonierne	1	4536.66	0.0031152647
klimastrejkere	1	4536.66	0.0031152647
forbud	2	79.8362	0.0062305294
loeber	1	4536.66	0.0031152647
eneste	1	4536.66	0.0031152647
klogere	3	0.0011019278	0.009345794
Rent	1	4536.66	0.0031152647
forurening	2	907.332	0.0031152647
lyttede	1	4536.66	0.0031152647
dialog	1	4536.66	0.0031152647
testet	1	4536.66	0.0031152647
hotline	1	4536.66	0.0031152647
tusinder	1	4536.66	0.0031152647
kritisk	1	4536.66	0.0031152647
anbefalling	1	4536.66	0.0031152647
alm	2	79.8362	0.0062305294
eventet	1	4536.66	0.0031152647
spilles	1	4536.66	0.0031152647
vedr	3	0.0011019278	0.009345794
@tv2newsdk	1	4536.66	0.0031152647
overreagerer	1	4536.66	0.0031152647
isaer	4	0.0013787837	0.012461059
taber	2	79.8362	0.0062305294
hjemmefra	1	4536.66	0.0031152647
@dkpol_net	1	4536.66	0.0031152647
fatter	1	4536.66	0.0031152647
afveje	1	4536.66	0.0031152647
mest	8	0.0024056572	0.021806853
aabner	3	0.0011019278	0.009345794
omgaaende	1	4536.66	0.0031152647
fejlen	1	4536.66	0.0031152647
all	1	4536.66	0.0031152647
afgoer	1	4536.66	0.0031152647
restriktioner	1	4536.66	0.0031152647
gerne	2	79.8362	0.0062305294
tolk	1	4536.66	0.0031152647
tillidsbrud	1	4536.66	0.0031152647
loebet	1	4536.66	0.0031152647
Laursen	1	4536.66	0.0031152647
fokuserede	1	4536.66	0.0031152647
ekstra	2	907.332	0.0031152647
heraf	1	4536.66	0.0031152647
holder	6	0.0018769453	0.018691588
maerke	1	4536.66	0.0031152647
vaerks	1	4536.66	0.0031152647
statsministerens	2	79.8362	0.0062305294
sidst	1	4536.66	0.0031152647
samtidigt	1	4536.66	0.0031152647
@epidemiloven	1	4536.66	0.0031152647
fugleinfluenza	3	0.0011019278	0.009345794
Stevnsfortet	1	4536.66	0.0031152647
bedrag	1	4536.66	0.0031152647
guldkorn	1	4536.66	0.0031152647
ekstraordinaer	1	4536.66	0.0031152647
uheld	1	4536.66	0.0031152647
hovedparten	1	4536.66	0.0031152647
borgmester	1	4536.66	0.0031152647
vaeddemaal	1	4536.66	0.0031152647
forbundne	1	4536.66	0.0031152647
erklaere	3	0.0011019278	0.009345794
Thomas	1	4536.66	0.0031152647
simpelt	1	4536.66	0.0031152647
#haandttryk	1	4536.66	0.0031152647
informationer	1	4536.66	0.0031152647
venstre	1	4536.66	0.0031152647
gennemtaenkt	1	4536.66	0.0031152647
total	3	0.0011019278	0.009345794
not	2	79.8362	0.0062305294
paest	1	4536.66	0.0031152647
inviteret	2	79.8362	0.0062305294
haanden	1	4536.66	0.0031152647
ordens	1	4536.66	0.0031152647
galt	1	4536.66	0.0031152647
klima	9	0.0025285725	0.028037382
skyld	1	4536.66	0.0031152647
udskyde	8	0.0023216868	0.024922118
gloederne	1	4536.66	0.0031152647
inkompetent	1	4536.66	0.0031152647
lempe	1	4536.66	0.0031152647
lang	1	4536.66	0.0031152647
oede	1	4536.66	0.0031152647
respektloeshed	1	4536.66	0.0031152647
ethvert	1	4536.66	0.0031152647
tilskuere	2	79.8362	0.0062305294
beredskabet	1	4536.66	0.0031152647
version	1	4536.66	0.0031152647
noedvendige	2	79.8362	0.0062305294
tjekker	1	4536.66	0.0031152647
oplever	2	79.8362	0.0062305294
slog	1	4536.66	0.0031152647
standset	1	4536.66	0.0031152647
ramte	2	79.8362	0.0062305294
nat	1	4536.66	0.0031152647
aede	1	4536.66	0.0031152647
globalisering	1	4536.66	0.0031152647
skylden	3	0.0011975431	0.0062305294
maaneder	2	79.8362	0.0062305294
omstillingen	1	4536.66	0.0031152647
tingene	1	4536.66	0.0031152647
igennem	2	79.8362	0.0062305294
forestillet	1	4536.66	0.0031152647
bagefter	2	79.8362	0.0062305294
59	1	4536.66	0.0031152647
frit	2	79.8362	0.0062305294
regerings	1	4536.66	0.0031152647
forventer	3	0.0011019278	0.009345794
kun	11	0.0029169656	0.034267914
fare	1	4536.66	0.0031152647
:(	1	4536.66	0.0031152647
forb	1	4536.66	0.0031152647
#Danmark	1	4536.66	0.0031152647
gulvet	1	4536.66	0.0031152647
klimam	3	0.0011019278	0.009345794
noed	1	4536.66	0.0031152647
praesentere	1	4536.66	0.0031152647
Kafka	1	4536.66	0.0031152647
udvide	1	4536.66	0.0031152647
grundet	2	79.8362	0.0062305294
Basketligaen	2	907.332	0.0031152647
land	3	0.0011019278	0.009345794
kriseledelse	1	4536.66	0.0031152647
bruge	1	4536.66	0.0031152647
gaaet	1	4536.66	0.0031152647
rammende	1	4536.66	0.0031152647
norditalienere	1	4536.66	0.0031152647
Socialdemokraternes	1	4536.66	0.0031152647
overbevist	1	4536.66	0.0031152647
kirker	1	4536.66	0.0031152647
sikken	1	4536.66	0.0031152647
betinget	1	4536.66	0.0031152647
ondt	2	79.8362	0.0062305294
maade	2	79.8362	0.0062305294
simpelthen	1	4536.66	0.0031152647
almindelig	1	4536.66	0.0031152647
historie	1	4536.66	0.0031152647
prov	1	4536.66	0.0031152647
hvilke	1	4536.66	0.0031152647
Kinas	1	4536.66	0.0031152647
redegoere	1	4536.66	0.0031152647
tale	3	0.0011975431	0.0062305294
kultur	2	79.8362	0.0062305294
alene	1	4536.66	0.0031152647
Royal	1	4536.66	0.0031152647
Hold	1	4536.66	0.0031152647
Bedste	1	4536.66	0.0031152647
Beslutningen	1	4536.66	0.0031152647
tilbage	2	79.8362	0.0062305294
snakke	3	0.0011019278	0.009345794
Faren	1	4536.66	0.0031152647
englaender	1	4536.66	0.0031152647
katastrofe	1	4536.66	0.0031152647
forsoeger	1	4536.66	0.0031152647
maaneden	1	4536.66	0.0031152647
del	2	79.8362	0.0062305294
afgoerende	2	79.8362	0.0062305294
epidemi	4	0.0013787837	0.012461059
haandtryksceremonierne	1	4536.66	0.0031152647
forsoegt	1	4536.66	0.0031152647
2020	3	0.0011019278	0.009345794
koere	1	4536.66	0.0031152647
draebt	1	4536.66	0.0031152647
konkrete	2	79.8362	0.0062305294
Teater	1	4536.66	0.0031152647
introducerer	1	4536.66	0.0031152647
fred	1	4536.66	0.0031152647
frygtes	1	4536.66	0.0031152647
meeen	1	4536.66	0.0031152647
virksomhederne	2	79.8362	0.0062305294
pressemoeder	1	4536.66	0.0031152647
Italiens	6	0.0018769453	0.018691588
youre	1	4536.66	0.0031152647
udbruddet	4	0.0013787837	0.012461059
beredskab	5	0.0016357783	0.015576324
samt	1	4536.66	0.0031152647
anbefaler	2	79.8362	0.0062305294
Hotel	2	79.8362	0.0062305294
Nok	9	0.0025285725	0.028037382
aerdighed	1	4536.66	0.0031152647
#sundpolhttps	3	0.0011019278	0.009345794
Tyskland	1	4536.66	0.0031152647
maa	16	0.003852782	0.046728972
fascistoide	1	4536.66	0.0031152647
sundhedsmyndighedernes	1	4536.66	0.0031152647
sutten	1	4536.66	0.0031152647
more	1	4536.66	0.0031152647
knap	1	4536.66	0.0031152647
moms	1	4536.66	0.0031152647
imponerende	1	4536.66	0.0031152647
rolle	1	4536.66	0.0031152647
Hardvard	1	4536.66	0.0031152647
migrater	1	4536.66	0.0031152647
arrangoerer	3	0.0011019278	0.009345794
#dktrphttps	1	4536.66	0.0031152647
hver	4	0.0013787837	0.012461059
loen	1	4536.66	0.0031152647
andet	6	0.0018769453	0.018691588
medie	2	79.8362	0.0062305294
Horsens	1	4536.66	0.0031152647
#CoronaDK	4	0.0013787837	0.012461059
[truncated: 260 more rows]

## Sheet: DK-2 bigrams
Word a	Word b	Frequency	Mutual Information
corona	vist	1	6.33093e+10
tager	faelles	1	1.20801e+12
folks	hjem	2	3.33445e+11
strategi	coronavirusdk	1	8.14948e+10
Frederiksen	lige	2	7.17565e+09
slet	set	1	1.49361e+11
Saa	KU	1	1.94238e+12
Slet	rammer	1	2.30976e+12
europa	artikel	1	1.74394e+12
noedvendig	tlf	1	2.74185e+12
Groent	lys	1	3.00595e+11
corona	vise	1	7.40576e+10
COVID19dk	tingene	1	1.14476e+12
firmaer	fx	1	2.01537e+12
samle	staa	1	1.59317e+12
myndigheder	mere	1	6.97402e+10
Thisted	tale	1	2.16888e+12
doegnet	samtidig	1	2.7899e+12
andre	topledere	1	1.92897e+12
venstredk	helt	1	1.22026e+12
Skud	Carlsbergfondet	1	3.13233e+12
fortaelle	hvilken	1	2.28825e+11
pictwittercom	D9XmUCDMRL	1	1.6104e+11
ende	katastrofalt	1	2.7899e+12
tager	drastiske	2	3.14111e+12
tillverk	test	1	2.22288e+12
vigtigt	signal	2	4.08029e+12
staar	direkte	1	1.26562e+12
SST	regeringen	1	9.53094e+10
andet	corona	1	5.58166e+10
handler	udvise	1	1.74034e+12
samfund	20200313mettefrederiksentestetnegativ	2	4.16554e+12
regeringDK	Corona	3	-2.53896e+10
covid19regeringenopfordrererhvervslivet	holdemedarbejderehjemme	1	3.34837e+11
saa	laes	2	2.1074e+11
dkbiz	knaekke	1	1.49118e+12
Tak	herfra	1	1.34228e+12
set	stedet	1	1.36027e+11
aftale	mellem	2	3.64819e+11
Statsmin	twittervaeg	1	1.74214e+11
oevrigt	taenkt	1	2.10504e+12
muligheder	EU	1	1.87766e+12
ragnarok	landets	1	2.39942e+12
hamstring	maa	1	5.96335e+10
graensekontrol	https	11	9.8865e+10
forlaenger	lockdown	1	1.72977e+12
taget	drastiske	1	1.47319e+12
spind	regeringen	1	1.45474e+12
ser	USA	1	1.32198e+12
aabenbaret	endnu	1	2.21457e+12
midlertidige	kreditter	1	2.91628e+12
foelg	myndighedernes	1	2.19858e+12
boerneomraadet	kompoldk	1	2.57385e+09
lever	haanden	2	3.93465e+12
valgt	strategi	1	1.48718e+12
udskydes	2021	1	2.7899e+12
krisetid	ganske	1	2.30976e+12
smv	ekstra	1	2.02416e+12
praecis	modsatte	1	2.3578e+11
status	1.24091e+18	1	1.59881e+12
sygdom	andre	1	1.12623e+12
indtil	lavet	2	3.36942e+12
adfaerd	siger	1	1.48089e+12
hoerer	undtagelsestilstand	1	2.0425e+12
svigter	massiv	1	2.28825e+11
Maaske	doer	1	1.6104e+11
finde	toemme	1	2.12903e+12
fjernundervisning	online	1	2.70023e+11
Andre	europaeiske	1	2.7899e+12
C3	A6neramtemedarbejdere	1	2.02864e+12
Italien	Coronavirus	5	8.48467e+10
A5r	forsmagp	1	3.13233e+12
Corona	svarer	1	1.04879e+12
aslaugarna	status	1	1.59881e+12
error	is	1	2.91628e+12
momsen	1	1	2.28825e+11
konsekvent	krisemanagement	1	2.91628e+12
laege	bragte	1	2.91628e+12
Hovedstadsomraadet	Nordsjaelland	1	3.34837e+11
EU	magter	1	1.67151e+12
stopper	coronavirus	2	2.14177e+11
kun	ske	1	1.4928e+11
Astridkrag	pm	1	2.70023e+11
corona	situationen	2	1.75252e+12
forsaetter	total	1	1.91612e+12
surrealistisk	ubehagelig	1	3.13233e+12
mulig	omfang	1	2.70023e+11
E2	80	2	5.83256e+11
udbryder	liste	1	2.5489e+10
partier	bakker	2	3.45782e+11
Tesfaye	se	1	2.04725e+12
20DRAMATISKE	20INDGREB	6	0.0016739393039275903
lykkelig	bo	1	3.00595e+11
Forstaa	eksponentiel	1	3.13233e+12
JakobEllemann	pelledragsted	1	2.10504e+12
lige	igen	1	7.63971e+10
syge	udviser	1	2.0722e+12
foer	Coronakrisen	1	1.23442e+12
Pis	indser	1	3.34837e+11
smaa	haandvaerksvirksomheder	1	2.26813e+12
vores	aeldre	2	2.22129e+12
Frederiksen	lidt	1	1.91866e+09
2020	MetteFrederiksen	1	1.25714e+12
regering	udsteder	1	1.70165e+12
heldigvis	hoejt	1	241463081193
regering	oevrigt	1	1.09512e+12
ved	sige	1	7.41157e+10
Afvaerges	corona	1	1.58545e+12
DKPOL	Saa	1	2.57385e+09
doede	32	1	2.0425e+12
Naeppe	doede	1	2.33285e+12
Nej	danske	1	1.06151e+12
form	mikrofonholderi	1	1.89778e+11
god	tid	1	8.96983e+10
Venstre	saa	1	1.04685e+12
JakobEllemann	DanskDf1995	1	2.10504e+12
tag	roligt	1	2.44747e+11
forhandlingsmoeder	virtuelt	1	3.13233e+12
dag	spraenges	1	1.94931e+12
COVID19	dkpolpictwittercom	1	5.7671e+10
offentligt	ansat	1	2.38492e+12
dkpolpictwittercom	sezdDduxNu	1	2.19089e+12
foerst	landede	1	2.16888e+12
skolechat	uddpolpictwittercom	1	2.84673e+12
4	nationalisme	1	2.57385e+09
corona	krise	1	5.15493e+11
folk	hamstre	1	9.32709e+10
kritisk	stilling	1	2.0425e+12
tiltag	kan	2	6.68612e+10
foraeldet	passe	1	2.33285e+12
hvordan	smitte	1	1.1203e+12
gaa	konkurs	1	1.95999e+12
allerede	nok	1	1.04492e+12
sina	gr	1	3.00595e+11
dagpengesystemet	arbejde	1	1.73501e+12
DK	14	1	1.06808e+12
sker	aendringer	1	2.44747e+11
F	statsminister	1	8.55362e+10
beskytte	landets	1	1.55535e+12
haaber	personer	1	1.22917e+12
spare	gjorde	1	2.19858e+12
store	problemer	2	3.40013e+12
goere	spoergsmaal	1	7.73006e+10
vigtigt	regeringen	1	5.36985e+10
regering	handler	1	6.98349e+10
regering	handlet	2	2.23644e+11
Danmark	dag	1	2.8053e+10
gaderne	taender	1	2.91628e+12
misbruge	triste	1	3.13233e+12
naesten	hel	1	241463081193
skaeres	andre	1	1.90076e+12
muskler	regeringen	1	1.23869e+11
PiaOlsen	PSkipperEL	1	3.00595e+11
uker	offentlige	1	2.32109e+11
influenza	saa	1	8.30801e+10
Danmark	coronadk	1	8.61015e+08
kan	corona	1	-2.50924e+11
ansatte	corona	1	5.25327e+10
virks	goere	1	1.7866e+11
ForsigtighedsPrincippet	dkpol	1	1.27393e+11
mens	laeser	1	2.28825e+11
testede	aarige	1	2.7899e+12
doeve	kommer	1	1.648e+12
Kaere	politikere	1	1.54657e+12
ladet	intensivtallet	1	3.13233e+12
ditoverblikdk	tysklandnyankomnemigranterbringercoronavirus	2	6.01189e+11
dansk	konsul	1	2.19858e+12
forsat	kommer	2	3.54876e+12
handlede	tide	1	2.66352e+12
foregaar	egentlig	1	2.26813e+12
Hojskolerne	kultur	1	2.48418e+12
holde	medarbejdere	1	1.15609e+12
Finansmin	DanJoergensenhttps	1	2.5489e+10
corona	statsminister	2	6.74545e+10
Danmark	gjort	1	5.89476e+10
pga	corona	5	5.29907e+11
skrev	Danmark	1	1.18607e+12
paapasselige	foelge	1	2.16888e+12
unge	kendtyoutuberskanal	1	2.25854e+12
Indgreb	kun	1	2.00683e+11
uger	boern	1	1.09876e+12
forvente	samme	1	1.81259e+12
gangen	dkpol	2	2295102182888
taenker	journalister	1	1.70323e+11
regne	regeringen	1	1.11231e+12
tilstande	Corona	1	1.47319e+12
lukket	skoler	3	4.35354e+11
Frederiksen	bare	1	2.99797e+09
DK	56	1	2.14832e+11
Tak	andre	1	5.42809e+10
angeist	regeringDK	1	1.1064e+12
Europa	handlet	1	1.90076e+12
boer	tage	1	8.41835e+10
passerede	andre	1	1.90076e+12
sundhedsvaesenet	teste	1	1.68173e+12
weekend	dkpol	1	8.41835e+10
twittercom	Hojskolebladet	2	3.19535e+11
myndigheder	mens	1	1.392e+12
forstaaelse	krisehaandtering	1	2.44747e+11
Seruminstituttets	kurs	1	2.84673e+12
enig	mangler	1	1.85357e+12
Burde	regeringDK	1	9.80019e+10
samme	metoder	1	1.90076e+12
spoergsmaal	dkbiz	1	6.0569e+10
mere	COVID19	1	1.453e+11
sted	koeber	1	2.60097e+11
Sveriges	regering	1	1.4526e+12
Mon	afstemningen	1	2.5489e+10
onsdag	kl	2	2.92032e+11
corona	landet	1	5.33833e+10
forbindelse	Coronavirussen	1	1.83121e+11
seneste	nyt	2	3.86786e+12
sundhedsminister	proever	1	2.18338e+12
indlagt	sygehus	5	0.0013317594164049878
regeringDK	dag	1	-1.17653e+11
lukket	pga	3	3.70539e+12
rigtigt	goere	1	1.25525e+12
laese	raad	1	1.91298e+12
udvis	samfundssind	1	2.5258e+11
venter	coronaDK	1	2.39942e+12
intensivtallet	fordoble	1	3.34837e+11
Tests	isolation	1	2.7899e+12
behov	goere	1	1158574727754
lukker	skoler	3	4.08453e+11
baade	bag	1	1.42667e+12
roede	oerer	1	2.91628e+12
pictwittercom	rD1zSWB4OH	1	1.6104e+11
twittercom	M_B_Petersen	5	6.90814e+11
travlt	finde	1	1.75128e+12
paavirket	corona	1	1.15335e+11
Problemet	mere	1	1.48878e+12
venner	naeste	1	2.11681e+12
lukkes	pga	1	1.42147e+12
Endelig	god	1	1.95639e+12
madpakker	14	1	2.26813e+12
rationelle	argument	1	3.00595e+11
NannaBalslev	status	1	1.59881e+12
member	signupfbclid	1	3.34837e+11
stigende	styrke	1	2.57385e+09
DRUltra	saa	1	1.5485e+12
COVID19dk	1	1	5.16728e+10
saa	hjem	1	2.73456e+11
tilfaelles	USA	1	2.44747e+11
omstille	produktionen	2	6.01189e+11
medicinsk	cannabis	1	3.34837e+11
undgaa	spredningen	1	1.55535e+12
svage	borgere	1	1.70966e+12
Maigaard84	status	1	1.59881e+12
vidtgaaendehastelovgivning	tvangsindlaeggesyge	7	0.0019192959737826282
nok	fordi	1	9.5338e+10
tale	store	2	2.63421e+10
indsats	inddaemme	1	1.78043e+11
mettefrederiksenholdt	pressemoedeboernenese	5	0.0014233634550511172
Berlingskes	leder	1	2.24924e+12
coronavirus	politik	1	3.48727e+10
holdninger	synes	1	2.12286e+12
styre	udviklingen	1	2.70023e+11
hjemme	budskabet	1	1.52073e+11
status	1.24025e+18	1	1.59881e+12
foelger	bare	1	1.21858e+12
COVID19dk	lockdown	2	1.89765e+12
invadere	vore	1	2.7899e+12
marts	dkmedier	1	4.31329e+10
godt	Regeringen	1	4.1256e+09
saelge	alkohol	1	2.70023e+11
regeringDK	lukke	5	2.66861e+11
Sydkorea	tog	1	1.75128e+12
tidligt	svar	8	0.0018068347494496154
handlekraft	braender	1	2.39942e+12
stedet	maa	1	9.59903e+10
fven	lagde	1	2.63068e+12
dele	PerClausen3	1	2.48418e+12
Afrika	overleve	1	3.00595e+11
LRisgaard	Jacob_Holbraad	1	2.7899e+12
Aftale	regeringDK	1	1.32245e+11
aeldre	andre	1	1.03657e+12
saa	boer	2	1.29745e+11
hinanden	regeringDK	1	2.32615e+11
Fordi	Statsmin	1	9.32306e+10
styrer	krisen	1	1.94582e+09
kritisktilstand	artikel	1	1.95999e+12
statsminister	Pas	1	1.46272e+12
coronadk	sundpol	2	1.08034e+12
COVID19	strategier	1	1.1742e+12
vores	regeringDK	1	-2.67138e+11
Tag	alvorligt	1	1.65202e+12
s	coronaportraet	1	2.05209e+12
Krig	corona	1	1.58545e+12
19	coronavirusdk	1	7.62879e+10
hjaelp	dansk	1	1.06642e+12
muligvis	slet	1	2.16888e+12
tjene	penge	1	2.34508e+12
regeringDK	trepartsaftale	1	3.59294e+11
udgangsforbud	borgerne	1	1.82645e+12
landet	karantaene	2	3.27633e+11
faar	brug	3	3.71179e+11
bruge	dagens	1	1.64011e+12
indbildt	problem	1	2.66352e+12
Teststrategien	siden	1	2.19089e+12
vigtigt	arbejde	1	1.15968e+12
hvorfor	SSTSundhed	1	7.30242e+10
dkpol	statsministeren	1	-2.68675e+11
corona	burde	1	8.01093e+10
laegerne	britiske	1	2.70023e+11
indenrigsminister	Morgan	1	3.13233e+12
ferie	14	1	1.58328e+12
sige	udsat	1	1.87766e+12
heldige	DF	1	2.48418e+12
forslag	forlaengelse	1	1.92571e+12
lyset	nuvaerende	1	1.79933e+12
EU	s	3	4.03286e+11
brug	handledygtig	1	2.09371e+12
hamstring	dkbizpictwittercom	1	1.41891e+12
Sandheden	Statsmin	1	1.77638e+11
orienterer	COVID19	1	1.66723e+11
byen	tale	1	2.16888e+12
viden	BoJos	1	2.66352e+12
DUF	faellesskab	1	2.60097e+11
Dansk	Erhverv	1	2.60097e+11
sent	kolossalt	1	1.99852e+12
uldhandsken	dkpol	1	1.27393e+11
vaerste	konsekvenser	1	1.76454e+12
anbefaler	svenske	1	1.3694e+12
siger	slaar	1	1.44417e+11
svaert	forstaa	1	2.01537e+12
hjem	ferie	1	1.37657e+11
indlagt	intensiv	1	1.97866e+12
aars	effektiviseringer	1	2.7899e+12
fornuftigt	radioen	1	2.91628e+12
altomherning	Danmark	1	1.47167e+12
faerdig	hamstre	1	2.10504e+12
Closures	In	1	3.34837e+11
manglet	evner	1	2.11681e+12
haandterer	coronadk	1	9.28575e+09
regering	stor	1	5.29312e+10
Kan	huske	1	1.70007e+12
500	pers	1	2.91628e+12
pictwittercom	KRwADAAQyM	1	1.6104e+11
Socialdemokratiets	Hovedbestyrelse	1	3.13233e+12
RRgkxl	pictwittercom	1	1.63241e+12
Data	ca	1	2.32109e+11
kan	stoppes	1	1.29595e+12
se	ansvarlige	1	1.45047e+10
forsigtighedsprincip	statsministeren	1	1.85876e+12
smittede	stige	1	2.16187e+12
maade	evne	1	1.91298e+12
politisk	beslutning	4	7.55598e+11
vesten	udenleder	1	3.34837e+11
forhold	testning	1	2.18338e+12
https	faadk	1	1.19249e+11
tal	videnskaben	1	2.5489e+10
isoleres	tjekkes	1	3.13233e+12
fester	https	1	1.23161e+12
sikker	goer	1	1.14107e+12
siden	mandag	1	1.44073e+11
bakker	SF	1	2.057e+12
sendt	stemme	1	2.16888e+12
hvordan	virussen	1	1.24668e+12
hatten	Mette	1	1.1713e+12
oejne	landets	1	2.057e+12
aftes	tale	1	1.48402e+11
DkPol	FtLivepictwittercom	1	2.63068e+12
mere	magtkamp	1	1.6104e+11
dkoeko	initiativer	1	1.57685e+11
twitter	utm_medium	7	0.0017428592740058885
arbejdsgiverperioden	dvs	1	3.13233e+12
Taenk	skattepenge	1	2.63068e+12
andet	ringet	1	2.10504e+12
regering	lader	1	1.0535e+12
graensen	saa	1	3.55142e+10
burde	smide	1	2.48418e+12
COVID19dk	dkpolpictwittercom	4	3.63925e+11
vinder	slet	1	2.38492e+12
arbejder	bruge	3	4.94666e+11
tiltag	regeringe	2	3.78379e+12
mens	hver	1	1.55535e+12
fri	kritisk	1	1.80811e+12
utm_campaign	buffer	1	1.90681e+11
did	12012710	1	2.7899e+12
udbrudet	wuhancoronavirus	1	3.34837e+11
overtraedelse	maskeringsforbuddet	1	3.34837e+11
tjekkedanskernesbevaegelser	mobildata	1	3.34837e+11
reageret	rigtigt	1	2.01537e+12
pressemoedeboernenese	skolechat	1	2.57385e+09
skabe	ravage	1	2.63068e+12
pictwittercom	j0Ao2D7yUp	1	1.6104e+11
Dronningen	times	1	2.28825e+11
gang	2142	1	2.23142e+12
hvilke	egenskaber	1	2.74185e+12
omkring	muslimsk	1	2.18338e+12
lige	huskes	1	1.92897e+12
laegge	tal	1	1.84095e+11
coronasmittede	asylansoegere	3	6.27006e+11
Danmark	mere	2	8.10616e+10
dkpol	burde	1	3.98366e+10
nyudviklet	vaccine	1	2.63068e+12
ret	oploese	1	2.43062e+12
respektere	hvert	1	2.5043e+11
frit	vaek	1	2.0425e+12
samler	tegn	2	4.70275e+11
khag	coronavirusdanmarkregeringenspressemod	1	3.34837e+11
coronastaar	overfornedlukning	1	3.34837e+11
hjaelp	ang	1	1.96733e+12
indbegrebet	dansk	1	2.23142e+12
debattere	dkpol	1	9.31503e+10
toerre	facts	1	3.00595e+11
godt	oensket	1	1.45118e+12
frederiksen	danskerneblivhjemme	1	3.00595e+11
opfordrer	bank	1	1.88328e+12
samfundets	vagthund	1	3.00595e+11
proever	overtale	1	2.74185e+12
TV	fortaeller	1	2.0722e+12
afskaffelse	COVID19dk	1	1.53896e+12
styrelsens	advarsel	1	3.34837e+11
bremset	corona	1	1.3694e+12
Gob_eus	Statsministeren	1	2.12286e+12
steder	blevet	1	2.05209e+12
vaerktoejskassen	myndighederne	1	2.20647e+12
ekstraordinaere	omstaendigheder	1	2.5043e+11
snakke	oejenhoejde	1	3.13233e+12
hjaelpe	coronaramte	3	5.08304e+11
pictwittercom	VARwGnICer	1	1.6104e+11
JA	legeaftaler	1	3.13233e+12
naevnt	restauranter	1	2.70023e+11
coronadk	aula	1	1.76261e+12
skyttegrave	coronaen	1	2.7899e+12
slag	indtaegter	1	2.7899e+12
domstole	situation	1	2.10504e+12
LarsSandahlS	kaldt	1	2.38492e+12
coronadk	Trump	1	9.40043e+09
voldsomme	sammenlignet	1	2.70023e+11
marxistiske	EU	1	2.30976e+12
tilfaeldig	EUbureaukrat	1	3.13233e+12
status	1.23885e+18	1	1.59881e+12
ibdk	coronakrisenkanende	1	3.13233e+12
mortaliteten	andre	1	1.90076e+12
mens	danskesundhedsmyndighedermanede	1	2.5043e+11
rigtige	goere	2	2.60188e+11
sagde	virussen	1	1.4569e+10
Mariager	kro	1	3.34837e+11
ende	handler	1	2.00265e+12
raaderum	staerk	1	2.44747e+11
karantaene	grund	1	1.1501e+12
komme	DK	2	2.19342e+12
gaaet	vidt	1	1.94582e+09
politi	sundhedsvaesen	1	2.32109e+11
Hvem	fandt	1	241463081193
ramme	stater	4	0.0011108699893023239
samt	test	1	1.35869e+12
huske	set	1	1.76649e+11
pressemoeder	statsministeren	2	2.42124e+11
kan	besoege	1	1.16957e+12
epicentre	corona	1	1.58545e+12
coronavirusdanskemedier	dkpol	12	0.001254191019364461
taler	Danmark	1	6.84425e+10
fysiodk	smaa	1	2.06198e+11
test	befolkningen	1	1.21858e+12
Glad	Statsminister	1	1.81714e+12
dag	praecis	1	1.39083e+11
_	2yotcQ1fXjdikrjWs8Ui6dxnGwYhp2xJlB0phBmHlZlsv9A5lssY	1	2.43062e+12
bt	politiken	1	2.66352e+12
saa	sundhedsprofessionelle	1	1.30646e+12
Statsmin	halter	1	1.24049e+12
Brostroem	hvorfor	1	1.33979e+11
nye	covid19dkinitiativer	1	2.01108e+12
Hvorfor	gjorde	1	1.41133e+12
dag	holde	1	6.73133e+10
INGEN	testes	1	2.09932e+12
COVID19	Regering	1	1.06932e+11
staar	alvorlig	1	1.2051e+12
sundhedsfaglig	opbakning	1	2.09371e+12
saa	fyringer	1	9.64031e+10
1813	kbh	1	3.34837e+11
sammen	situation	1	9.11688e+10
fingre	haab	1	2.66352e+12
coronakrisen	indtraf	1	2.34508e+12
heller	inden	1	1.60339e+12
Burde	regeringen	1	1.11231e+12
statsministeren	sundhedsministeren	1	1.67007e+11
initiativer	regeringDK	2	1.17909e+12
dkpol	politics	1	1.22094e+12
viser	baade	1	1212919187633
tiltag	Statsministeren	1	6.66378e+10
boern	Svarer	1	2.19858e+12
udtale	t	1	2.057e+12
Knapt	saa	1	1.5485e+12
oevrige	paneldeltagere	1	2.74185e+12
underlivet	ingen	1	2.17604e+12
omraade	bor	1	2.91628e+12
fat	coronakrisen	1	1.58436e+11
uge	tidligere	1	1.65202e+12
pictwittercom	uM6mTS15aN	1	1.6104e+11
simonkollerup	NWammen	4	6.99772e+11
tal	forhold	1	1.59995e+12
pandamien	samfunds	1	3.13233e+12
dkbiz	smv	1	1.27514e+11
Endnu	SMVdanmark	1	2.0722e+12
vinde	kampen	2	4.34488e+12
sommerhusejere	mettefrederiksenmaa	1	3.34837e+11
rammer	haardt	1	1631145711317
DR	TV	1	2.14175e+12
MettePrime	spidsen	1	2.16187e+12
Coronakrisen	udsigt	1	2.08819e+12
samfundssindet	overlast	1	3.13233e+12
handicaporganisationerne	brav	1	3.34837e+11
haaber	kun	1	1.02953e+11
vade	lidt	2	3.16873e+11
medicin	Sygeplejestudie	1	3.13233e+12
sobre	bundsolide	1	3.13233e+12
skriver	bare	1	1.23869e+11
Dagen	Mette	1	1.38735e+12
KareMolbak	dkpol	1	1.05788e+12
glaeder	gode	1	1.96733e+12
fly	restaurant	1	2.57385e+09
lukker	danmark	1	9.43915e+10
400milliarder	kaellingen	1	3.34837e+11
fiskeritidendedk	nyheder	1	1.78869e+11
foelger	trop	1	2.26813e+12
mangel	ledelse	9	0.001640049742060722
forholde	aktivt	1	2.57385e+09
stoette	dksocial	1	1.82645e+12
COVID19	SSTSundhed	2	8.31323e+10
stoette	brancher	1	2.0425e+12
professionelt	handlekraftigt	1	3.00595e+11
status	1.23712e+18	1	1.59881e+12
sort	regering	1	1.4526e+12
coronasmittedeindlagt	landetssygehuse	1	3.34837e+11
dine	boern	1	1.80589e+11
status	1.23762e+18	1	1.59881e+12
temperaturen	danske	1	1.83604e+12
diagnostik	fx	1	2.44747e+11
20coronastrategien	2024	6	0.0016739393039275903
Arne	maa	1	1.66161e+12
kan	Vaekstfonden	1	1.512e+12
JuulMona	status	1	1.04033e+12
langt	farligere	1	2.18338e+12
kraever	regeringDK	1	3.58995e+10
virusudvikling	Statsminister	1	2.24924e+12
aflyses	siger	1	1.76649e+11
faar	penge	1	1.08489e+11
videoer	tweets	1	2.91628e+12
NEDLUKNING	DANMARK	1	3.13233e+12
Medlemmerne	DI_Raadgiverne	1	3.13233e+12
ekstra	pakke	1	1.71788e+12
landet	lukket	1	1.11303e+12
lukke	landets	2	2.74428e+12
overlevelseonsdag	betalemilliarder	1	3.34837e+11
virusen	takker	1	3.34837e+11
saa	foelg	1	1.09041e+12
ansatte	fleste	1	1.60339e+12
begraensning	salg	1	241463081193
tid	resten	1	1.23337e+12
piopiodk	kritiskeaktionaerer	1	2.91628e+12
mere	http	3	2.16378e+12
Lynforhandlinger	nye	1	2.01537e+12
coronakrisen	Politiken	1	1.91298e+12
Nyt	stormloeb	1	2.70023e+11
konspirations	teorier	1	3.34837e+11
opstaa	nye	1	1.79933e+12
landsforraeder	gerne	1	2.3578e+11
data	klart	1	1.72977e+12
RESIDENTER	Turister	1	3.34837e+11
respekt	sobre	1	2.0425e+12
Sanchez	truffet	1	3.13233e+12
Store	smaa	1	1.71955e+12
hamstre	hjerne	1	2.18338e+12
faa	kritiske	1	1.09175e+12
erhvervslivet	coronatider	1	2.48418e+12
kapaciteten	sygehusene	1	2.63068e+12
forbrugogliv	sundhedogmotion	3	9.01784e+11
hvorfor	Heunicke	1	7.44221e+10
statsminister	svarer	1	1.24668e+12
F	hoester	1	2.14175e+12
People	gon	1	3.13233e+12
Ja	Sundhedsstyrens	1	2.29882e+11
vores	https	1	-3.57975e+10
staar	lukke	1	8.12018e+09
ansatte	frivillige	1	1.94582e+09
krise	brug	1	1.19157e+12
centre	statsministerens	1	2.91628e+12
designere	mfl	1	2.63068e+12
historiske	krise	1	2.2402e+11
pictwittercom	MDqDW5gMzz	1	1.6104e+11
pressemoede	fortsaetter	1	1.18607e+12
Ladet	folk	3	5.90198e+11
behovet	intensivpladser	1	3.34837e+11
lidt	politik	1	6.28608e+10
Statsministeriet	hoere	1	1.98253e+12
sstsundhed	endelig	1	2.25854e+12
spoergsmaal	Regeringen	1	6.52143e+09
statsministerenlukkededanmark	saavaeltedefolk	1	3.34837e+11
dkbiz	skadevirkninger	1	1.83361e+12
tvinger	kun	1	1.79079e+10
http	regeringendk	1	1.88045e+12
coronavirusdk	Covid_19dk	1	1.59206e+12
lige	krig	1	1.42732e+12
overstaaet	kapitel	1	2.48418e+12
polder	http	4	6.73884e+11
kan	modvirke	1	1.16957e+12
sagde	begaa	1	1.81944e+12
siger	Lars	1	1.3393e+12
Saa	maa	2	1.37542e+12
Sovet	timen	1	2.7899e+12
dages	kritik	1	2.05209e+12
ansatte	staar	1	1.05074e+12
rammer	dkpol	1	4.74458e+11
status	1.23998e+18	1	1.59881e+12
stadig	opfordrer	1	9.04985e+10
Hastelov	tegnebraettet	1	3.13233e+12
virksomhedernes	omkostninger	1	2.70023e+11
kort	ved	1	9.95555e+10
millioner	smittet	1	1.11956e+12
synes	spoergsmaal	1	1.06091e+12
allerede	morgen	2	2.89461e+12
se	danskerne	1	8.19489e+10
transport	madspild	1	3.00595e+11
medicine	sph	1	3.34837e+11
pressemoede	sundhedsmyndighederne	1	1.34529e+11
global	opvarmning	1	2.84673e+12
forhaabentligt	kommer	1	1.77438e+12
Mettefrederiksen	undtagelsestilstand	1	2.25854e+12
dispensere	lokale	1	3.34837e+11
opfordrer	brugt	1	1.54085e+11
indkaldelse	dagsorden	1	3.34837e+11
wwwberlingskedk	globalt	3	5.29946e+11
antal	begraensning	1	2.19858e+12
helst	Sydkorea	1	1.83121e+11
coronaforskning	falder	4	0.001115959535951727
ude	hamstre	1	1.49852e+12
kampen	spredning	1	1.42019e+12
gjort	goere	1	8.85699e+10
goer	helt	1	4.97806e+10
Coronavirus	Landini	1	2.03781e+10
saa	tydeligvis	1	1.02086e+12
danske	folk	2	1.2558e+12
ok	cool	1	3.00595e+11
bageren	traengt	1	3.34837e+11
influenza	patienter	1	1.91298e+12
goer	hele	1	5.25327e+10
Husk	regeringen	1	7.37045e+10
Corona	dkpol	6	1.0858e+12
Danmarks	rigeste	1	2.14175e+12
vores	fodboldaktiviteter	1	1.75879e+12
parter	god	1	1.33537e+12
bedste	fald	1	1.90076e+12
Uden	evne	1	241463081193
enig	saa	1	8.01093e+10
vaernemidler	coronatests	1	2.70023e+11
sammen	sende	1	1.33245e+11
unge	fortsat	1	1.41447e+12
dagpengene	haevet	1	3.34837e+11
imamen	stadig	1	2.23142e+12
regeringDK	fortjener	2	1.93163e+12
vovede	handle	1	2.16888e+12
lidt	ligeglad	1	1.45118e+12
forhindre	indvandring	1	2.18338e+12
S	ivaerksatte	1	2.16187e+12
hvordan	forventer	1	1.50435e+11
Regering	vej	1	1.501e+12
paaskud	forringe	1	2.91628e+12
kan	miste	2	2.0207e+11
3	trepartsaftale	4	5.78713e+11
bergamokaemper	doegndriftreddelivmaaske	1	3.34837e+11
dkpolhttps	povinternational	1	1.64011e+12
indkalde	forhandlinger	1	3.00595e+11
rigtige	Roche	1	2.43062e+12
pictwittercom	mRBdO7rUGi	1	1.6104e+11
drastisk	budskab	1	2.25854e+12
balance	offentligebudgetter	1	3.13233e+12
stopper	flere	1	1.28124e+12
Svigtet	Danmark	1	1.68772e+12
DkAid	DkPol	1	2.5489e+10
test	isolation	1	1.70966e+12
uger	lockdown	1	1.45474e+12
Covid19	Covid_19	4	5.89428e+11
STILLING	FAA	1	3.34837e+11
Sammenhold	dk	1	2.44747e+11
folks	penge	1	1.69693e+11
forklaring	opstaar	1	2.7899e+12
totalitaer	regering	1	1.4526e+12
passer	netop	1	1.66723e+11
Landet	lukkede	1	2.24924e+12
mandat	katastrofen	1	3.13233e+12
Corona	denmark	1	1.69693e+11
pictwittercom	xNIbgzrw7Z	1	1.6104e+11
saelge	samling	1	2.57385e+09
haandtering	Corona	1	6.85942e+10
fraraades	pga	1	1.82645e+12
haandtere	COVID19	2	2.00037e+11
skoler	biografer	1	2.39942e+12
politik	analyser	1	2.02864e+12
Hvem	opretter	1	2.28825e+11
Corona	Vaersgo	1	1.69693e+11
twittercom	Jakobsorgenfri	2	3.19535e+11
lukke	al	3	5.52284e+11
ligeglad	EUretten	1	2.84673e+12
asylansoegere	konstateret	1	2.29882e+11
bekaempelsen	coronavirus	2	2.77239e+11
Erik	Broegger	2	6.26465e+11
makker	14	1	2.26813e+12
Claus	Elgaard	1	3.34837e+11
gode	eksempler	1	2.30976e+12
smittespredningen	Danmark	1	1.25563e+12
twitterhjerne	regeringDK	1	7.15923e+10
https	ifttt	12	0.0014309928216428834
Sundhedsmyndighederne	opgiver	1	2.91628e+12
uden	maaske	1	1.02086e+12
behoevede	handle	1	2.16888e+12
borgere	stedet	2	3.69439e+11
private	arbejdsgivere	2	3.57529e+12
Kommer	snart	1	1.70483e+12
oevrigt	flot	1	1.91612e+12
skyts	frem	1	2.28825e+11
UMBorgerservice	vidst	1	3.00595e+11
Danmark	kvinde	1	1.27433e+12
test	pga	1	1.08864e+12
COVID19	karantaene	1	6.98539e+10
in	these	1	3.00595e+11
samlet	regeringDK	1	4.21543e+11
DK	venter	1	1.24741e+12
coronavirus	screening	1	1.67295e+12
alvorligt	Kan	1	1.73856e+12
angst	vrede	1	3.13233e+12
faar	konsekvenser	1	1.11088e+12
britiske	regering	7	0.0010694372294784576
unge	lettere	1	1.7569e+12
raser	regeringen	1	1.45474e+12
156	mdr	1	2.91628e+12
almene	borgere	1	2.26813e+12
tillid	baade	1	1.33052e+12
accelererer	vildt	1	2.74185e+12
ik	bare	1	1.52429e+12
personer	off	4	8.56702e+11
Jensen	arbejde	1	1.86139e+12
regeringDK	kritik	1	6.60101e+10
ren	POLITISK	1	2.7899e+12
Mette	larsloekke	1	1.06725e+12
heller	overvurdere	1	2.5043e+11
situation	kraever	1	1.33979e+11
efterleve	anvisningerne	1	3.13233e+12
20userstate	20openid	1	3.34837e+11
vise	hvilken	1	1.88899e+12
gaa	gjort	1	1.05909e+12
beroert	pga	1	1.95283e+12
helst	skrive	1	2.28825e+11
Danmark	goere	1	3.60704e+10
TheLeadCNN	status	1	1.59881e+12
hjertesyge	saarbare	1	2.48418e+12
sat	skammekrogen	1	2.29882e+11
gaa	karantaene	1	1.19873e+11
erhvervsminister	simonkollerup	1	2.38492e+12
svigtet	tiltagende	1	2.19089e+12
tal	Italien	1	1.70483e+12
goere	offentligheden	1	1.81714e+12
smitten	Coronavirus	1	1.48089e+12
gang	alligevel	1	1.51373e+12
Regeringen	sundhedseksperterne	1	1.58764e+11
ubaerligt	Spl	1	3.34837e+11
beslutning	graenselukning	1	1.60109e+12
business	cases	1	2.5043e+11
Model	virker	1	2.38492e+12
Frederiksen	helt	1	2.36762e+11
kommer	massiv	1	1.39435e+12
ved	hastebehandlingerne	1	1.76844e+11
Helle	Thorning	1	3.34837e+11
reel	info	1	2.16888e+12
intet	normalt	1	1.50519e+12
rigtige	skridt	1	1.38106e+11
handlet	uansvarligt	1	2.18338e+12
magasin	imerco	1	3.34837e+11
sygehuset	corona	1	1.3694e+12
hinanden	haandslag	1	2.25854e+12
uddannet	laerer	1	2.26813e+12
staar	ubetraadt	1	2.08819e+12
tager	sgu	1	1.15445e+12
stort	problem	1	1.79933e+12
Miljoezonerne	stiller	1	2.60097e+11
folk	begynder	1	1.2423e+12
usikkerheder	Covid19	1	2.21457e+12
bruge	magtmidler	1	2.28825e+11
lettet	Danmark	1	1.47167e+12
lod	skaegget	1	3.34837e+11
ifttt	2Q42uhG	1	2.57385e+09
kun	300mia	1	1.99445e+12
smittespredning	covid19	1	1.36454e+12
krone	vores	1	1.56033e+11
konsekvenser	Corona	1	7.71482e+10
denaegteemil	status	1	1.59881e+12
dele	magten	1	2.14175e+12
teorier	US	1	2.84673e+12
indse	midlertidige	1	2.70023e+11
C3	B8getstraf	1	2.02864e+12
universiteter	regeringen	1	1.02265e+12
rigtigkrise	corona	1	1.58545e+12
gik	gummistoevler	1	2.63068e+12
DanJoergensen	coronadk	1	1.2264e+12
krisesituation	lytter	1	2.14175e+12
spaendende	foelge	1	1.73678e+11
gaar	staerkt	1	1.20031e+12
dkpolhttps	twittercom	22	0.0028244114077521894
alvorlige	meldinger	1	2.02416e+12
gad	godt	1	1.67295e+12
forberedte	regeringen	1	1.45474e+12
asylomraadet	siger	1	1.98253e+12
ECE12011816	enhedslisten	1	3.00595e+11
haand	hinanden	1	1.31094e+12
klubnyt	breakingfblukker	1	3.34837e+11
forhold	Corona	1	7.40287e+10
luftenshelte	dkpol	1	1.27393e+11
hastelov	forsamlingsforbud	1	2.3578e+11
reducere	smitten	1	2.16888e+12
haardt	udnytte	1	2.14175e+12
parter	dkpol	1	3.1048e+10
status	1.24066e+18	1	1.59881e+12
goer	ansvaret	1	1.02697e+11
betalt	konsekvente	1	2.70023e+11
skraemmende	fornuftigt	1	2.3578e+11
WHOs	test	1	2.22288e+12
regeringen	simonkollerup	1	4.90574e+10
leveret	mikrofonholderi	1	2.0722e+12
kroner	uden	1	1.3393e+12
ved	egen	1	1.05074e+12
krone	Coronavirus	1	1.91298e+12
Nemlig	graadighed	1	2.7899e+12
wake	up	1	3.34837e+11
samfundssind	statsminister	1	1.09853e+12
ekstra	haardt	2	3.52716e+12
indfoere	Corona	1	9.41835e+10
jesper_fisker	regeringDK	1	1.1064e+12
forfulgt	situationen	1	2.38492e+12
EU	tager	2	2.49005e+11
epidemi	noedt	1	2.16187e+12
tumulte	kaos	1	2.74185e+12
esbjergenserneignoreredestatsministerenigennytstormloeb	bilka	1	3.34837e+11
DanskErhverv	LRisgaard	1	2.09932e+12
advarede	regeringen	1	1.23869e+11
statsministeren	kritisk	1	9.52378e+10
virkelighed	BT	1	2.057e+12
beskaeftiget	flette	1	3.34837e+11
spinbobbel	https	1	1.23161e+12
skriver	informeren	1	2.0722e+12
750	ansatte	1	2.24924e+12
time	time	2	3.79555e+11
corona	dkgreen	1	7.79589e+10
allerede	mad	1	1.88899e+12
saa	oprettet	1	1.52251e+12
goere	staar	3	3.41434e+12
Regering	Frederiksen	1	6.91155e+10
regeringDK	faa	2	2.93957e+09
samt	SSTSundhed	1	1.00795e+11
Echobox	1583956348	1	3.34837e+11
spindoktor	Statsmin	1	1.56033e+11
dansk	politik	1	8.74363e+10
uden	dokumentation	1	1.80811e+12
corona	gaelder	1	7.79589e+10
ingen	maade	1	1.14476e+12
hvordan	hvorledes	1	2.11087e+12
SSTSundhed	taget	1	7.01722e+10
saa	snart	1	6.78431e+10
SSTSundhed	tager	1	6.1767e+09
funding	gaps	1	3.34837e+11
regeringen	reageret	3	3.88442e+11
regeringen	spaende	1	1.45403e+11
ES	tager	1	2.09932e+12
stoler	Mette	1	1.1713e+12
graensevagter	stoppe	1	2.3578e+11
praesenterede	udspil	1	2.3578e+11
stabsapparat	sikre	1	2.38492e+12
stor	indsats	1	1.22128e+12
nok	nogen	1	1.20996e+12
skraemmer	virkelig	1	2.10504e+12
timeloen	dkpol	1	1.27393e+11
kalde	skift	1	2.84673e+12
DR1	Ramasjang	1	2.7899e+12
2	militaere	1	2.18338e+12
indtil	fysiodk	1	2.05209e+12
FN	s	1	1.64011e+12
dkmedier	dkpolpictwittercom	1	3.30822e+09
besked	offentligtansatte	1	2.26813e+12
Kaere	statsminister	1	8.1865e+10
nedlukningen	forlaenget	1	2.25854e+12
Dagens	coronaoverblik	5	0.0013949494199396587
ved	pressemoede	1	2.89486e+10
vade	vade	1	2.09371e+12
regeringen	dkoeko	1	5.89834e+11
Danmarks	statsminister	1	8.55362e+10
rokokoposten	rokokopostenregeringenlukkerinternettet	1	3.34837e+11
id	tmgliveapp_iosshare_AvCqzz9cZd69	1	2.66352e+12
COVID19	UMBorgerservice	1	1.33342e+11
truer	job	1	1.92571e+12
stunt	igennem	1	2.30976e+12
herhjemme	fattet	1	2.44747e+11
Nej	eneste	1	1.67295e+12
dkpol	rammes	1	7.88841e+09
pictwittercom	lsyc41sepO	1	1.6104e+11
regeringen	loenmodtagere	1	4.90574e+10
wwwtheguardiancom	usnews	1	3.34837e+11
farlig	sundhedskrise	1	2.3578e+11
siger	LarsSandahlS	1	1.19842e+12
nyetiltag	coronavirus	3	4.53772e+11
udrejse	DK	1	2.09371e+12
fint	breder	1	2.63068e+12
saa	lang	2	1.78896e+12
igshid	uf8pnrkr5irk	1	2.74185e+12
Forsikring	indtaegtstab	1	3.00595e+11
Danmark	ganske	1	1.09991e+12
helst	lidt	1	1.25714e+12
Update	on	1	2.57385e+09
spekulere	beslutning	1	2.10504e+12
unge	boernetvavisen	1	2.25854e+12
info	landets	1	1.71457e+11
Derudover	regeringen	1	1.45474e+12
maaske	valgt	1	1.53338e+12
syge	karantaeneramte	1	241463081193
besked	forsamlingsforbuddet	2	4.96837e+11
kroner	coronaforskning	2	4.89494e+11
Christiansborg	maa	1	1.66161e+12
tilmed	travlt	1	2.74185e+12
Godt	posten	1	2.02416e+12
ekstra	indsats	1	1.53154e+12
lavet	overblik	1	2.09371e+12
To	seje	1	2.57385e+09
Rusland	Canada	1	2.91628e+12
smittede	faa	1	7.84556e+09
Transporterer	gods	1	2.91628e+12
blevet	bevis	1	1.91612e+12
kan	svare	1	8.63856e+10
viser	staar	2	2.43749e+12
https	wwwhandelsblattcom	1	1.19249e+11
SEK	svarende	1	3.13233e+12
solidaritet	samt	1	1.87766e+12
nye	COVID19	1	3.29928e+11
indad	hulen	1	3.00595e+11
MortenDahlin	venstredk	1	2.20647e+12
110	klager	1	3.34837e+11
regering	sundhedsvaesen	2	2.46567e+12
tiltagenes	skyld	1	2.57385e+09
dansker	dag	1	1.364e+12
pictwittercom	GQ7kLr8Y5g	1	1.6104e+11
dokumentarfilmfestivalen	CPH	1	3.00595e+11
dk	debat	4	7.57635e+11
kommunikeret	ledt	1	3.13233e+12
Enig	Regeringen	1	1.22952e+11
M_B_Petersen	flattenthecurve	1	2.38492e+12
fest	el	1	2.91628e+12
tager	sag	1	1.35451e+11
SMVdanmark	dkpol	1	6.25787e+10
staerk	ledelse	1	1.2423e+12
tager	saa	1	2.72324e+11
dkpol	coronavirus	11	2.44429e+12
tillid	statsministeren	1	8.68191e+10
Faa	lukket	3	5.15866e+11
havregryn	lidt	1	1.97484e+11
goer	forsat	4	6.80027e+11
folk	afholder	1	1.61756e+12
Fogde	and	1	2.70023e+11
regeringDK	finder	1	7.49769e+10
folks	bevidsthed	1	2.70023e+11
regeringen	uden	1	1.29806e+11
Regeringen	forebygge	2	2.74318e+12
corona	amok	1	1.62366e+11
COVID19dk	StayTheFHome	1	1.57685e+11
saetter	Danmark	1	7.10415e+10
amerikanske	svenske	1	1.86405e+11
mere	overbevist	1	1.6104e+11
derfor	brianweichardt	1	1.89778e+11
indfoerer	social	1	1.40333e+12
overarbejde	artikel	1	1.74394e+12
Sverige	tilbyder	1	2.14175e+12
udsat	situation	1	1.76261e+12
maaneder	foer	2	3.20679e+11
led	beskyttelsesforanstaltningerne	1	3.00595e+11
panikke	dksundhed	1	2.84673e+12
coronadk	Dag	1	1.42019e+12
lytte	sundhedsfaglige	1	2.16187e+12
kold	vand	1	2.57385e+09
vente	lidt	1	1.47319e+12
Frederiksen	sender	1	8.17999e+10
SMV	haardt	1	1.78247e+11
COVID19dk	dkhandicap	1	1.23442e+12
betyder	kan	1	7.30662e+10
DK	EU	1	1.1097e+12
after	Trump	1	2.30976e+12
Ved	godt	1	1.67295e+12
2WeUdvs	Direktoeren	1	3.34837e+11
maa	rart	2	3.04948e+12
slaar	politisk	1	1.75128e+12
tror	skid	1	2.32109e+11
flot	fortjener	1	2.10504e+12
nationen	trafikministeringenboeder	1	2.7899e+12
SSTbrostrom	svigtet	1	1.01208e+12
regering	kun	2	1.15231e+12
Stop	festen	1	2.74185e+12
vise	oensker	1	1.79933e+12
artiklen	elektromagnetisk	1	3.13233e+12
goer	blind	1	1.48402e+11
blod	haenderne	1	3.00595e+11
kan	bestemme	1	1.512e+12
Piketty	dkpol	1	1.27393e+11
spoergsmaal	pengene	1	1.90681e+11
kalder	coronavirus	1	1.25981e+12
coronavirus	fremfor	1	1.1713e+12
retningslinjer	coronavirus	1	1.17015e+12
frigoere	resurser	1	3.34837e+11
maaned	inde	1	1.98253e+12
stor	tak	3	4.31197e+11
midt	myldretid	1	2.84673e+12
article12033062ece	Anholtfaerge	1	3.34837e+11
dele	fake	1	2.26813e+12
kan	tage	2	6.94e+10
gerne	komme	3	4.42338e+12
naturlige	grunde	1	3.13233e+12
desvaerre	userioest	1	2.3578e+11
opfordrer	danske	1	5.86987e+10
nemlig	vores	1	1.27473e+12
mar	200323regeringenforlaengernedlukning	1	3.13233e+12
klamt	regeringen	1	1.23869e+11
sikker	regeringen	1	7.37045e+10
jakobnielsen	altinget	1	3.00595e+11
passe	sundhedspersoner	1	1.9356e+12
twittercom	3Ffip	1	1.38163e+12
lukker	graensen	8	0.0011145382571898204
coronabekaempelsens	navn	1	3.00595e+11
virkelig	traet	1	1.74034e+12
befolkningen	grad	1	1.68471e+12
lukker	graenser	1	7.8918e+10
Taenker	lidt	1	1.75879e+12
dkklima	Https	1	2.24924e+12
fuldkommen	ligegyldige	1	2.7899e+12
data	bruges	1	1.98253e+12
dkmedier	gaar	1	1.14774e+11
vierduf	coronavirusdk	1	1.7784e+12
forstaar	akut	1	1.91928e+11
udnyttelse	coronavirus	1	1.60224e+12
Samlet	set	1	2.26813e+12
intet	forhindre	1	1.42341e+12
helt	kolossalt	1	1.75879e+12
dkpol	eudk	19	0.0010922162269641142
konkurrenceevne	ingen	1	2.17604e+12
brug	faelles	1	1.22952e+11
handling	begyndelsen	1	2.3578e+11
Martin	AAgerup	1	3.13233e+12
nyskabende	parti	1	2.91628e+12
dicoronakrisen	densalvorligekonsekvenser	1	3.34837e+11
Krematoriet	Bergamo	1	3.13233e+12
kan	STADIG	1	1.512e+12
bare	lige	2	1.64404e+12
hvormange	doede	1	2.33285e+12
netop	offentlige	1	1.31779e+12
roser	dkpol	1	7.15455e+10
KASTRUPS	hvordan	1	2.12286e+12
regulering	article12006417ece	1	3.13233e+12
faar	fuld	1	1.40333e+12
11	time	1	2.00265e+12
Frederiksen	dygtig	2	2.34985e+12
mindre	egoistiske	1	2.5489e+10
ret	igen	1	1.26562e+12
figur	DKs	1	3.34837e+11
faar	foerst	1	1.03863e+12
koronarammetnaeringsliv1	14945891	1	3.34837e+11
DK	mens	1	1.32575e+12
karantaeneramte	medarbejdere	1	2.44747e+11
besvaer	staar	1	2.11087e+12
Frederiksen	https	3	-6.26805e+10
Danmark	flere	2	1.20548e+12
moerket	coronadk	1	1.72805e+10
7	forsker	1	2.7899e+12
twitter	stoerste	1	2.19858e+12
par	jeans	1	2.60097e+11
nytaarsbriller	andet	1	2.28825e+11
stemme	midlertidige	1	2.48418e+12
ved	regeringDK	2	-8.28783e+09
middagsradioavis	p1	1	3.13233e+12
forvejen	svaekkede	1	2.70023e+11
posten	laengere	1	241463081193
strategi	frem	2	3.08169e+11
COVID19dk	smvdkhttps	1	1.57685e+11
stor	viden	1	1.43732e+12
store	faelles	1	1.36723e+12
moms	hvilken	1	2.28825e+11
ansvaret	krisesituation	1	2.19858e+12
Klump	halsen	1	2.91628e+12
dkfinans	dkbiz	1	1.0838e+12
watchv	pyVcZq_X5fk	1	2.63068e+12
these	COVID19	1	1.66723e+11
twittercom	jakobherskind	1	1.59768e+11
Kan	Corona	1	5.99407e+10
kvaelende	borgfred	1	3.34837e+11
kommune	graenser	1	1.93897e+12
nedlukning	svaer	1	1.48402e+11
stiller	krav	2	4.19865e+12
Hvorfor	regering	1	4.49303e+10
faktisk	goer	1	1.25224e+11
anbefaler	aflysning	1	1.95283e+12
15	bekendtgoer	1	2.5043e+11
katastrofe	afvaerges	1	2.84673e+12
toiletpapir	evidens	1	1.85615e+12
tvivl	regeringens	1	1.5822e+12
begejstret	instagramcollage	1	3.34837e+11
sikkerhed	covid19dk	1	8.04455e+10
Amaliegade	Danmarks	1	241463081193
graenser	morgen	1	1.13305e+12
JakobEllemann	tyvhttps	1	2.66352e+12
massiv	stoette	1	1.82645e+12
livedagensmyndighedsbriefing	coronavirus	2	3.20448e+12
opfordring	almindelige	1	2.09371e+12
influenzaepidemi	uden	1	2.02416e+12
virus	smitte	1	1.34228e+12
svaer	coronavirusdk	1	9.78927e+10
mest	saarbare	4	7.34415e+11
aktoerer	andet	1	2.28825e+11
virker	utrovaerdigt	1	2.34508e+12
raaderum	kommende	1	2.23142e+12
uden	dommer	1	2.02416e+12
aftenens	pressemoede	2	3.73884e+11
loenkompensation	saa	1	7.04421e+10
guld	groenne	1	2.84673e+12
gik	u	1	241463081193
Regeringen	samarbejder	1	1.24521e+12
fik	lyst	2	4.61951e+12
kvinder	samler	1	2.44747e+11
lukket	graenser	3	3.66383e+11
faellesskab	30	1	1.85615e+12
asap	saette	1	2.74185e+12
lukket	graensen	2	2.10149e+12
lang	ferie	1	1.68471e+12
oevrigt	lidt	1	1.28998e+11
par	ekstra	1	1.7784e+12
andre	faglige	1	1.42732e+12
forsinket	adgang	1	2.46529e+12
fly	vaernemidler	1	2.0425e+12
Saa	kun	1	6.00838e+11
sidste	spoergsmaal	1	1.24411e+12
kritisk	spsm	1	2.38492e+12
dkbizpictwittercom	AQW4xKawos	1	2.70023e+11
adgang	private	3	5.46994e+11
tro	systemet	1	2.5258e+11
omsorg	forstaaelse	1	2.44747e+11
twittercom	SimonBendtsen	1	1.59768e+11
gennemskuet	siger	1	1.98253e+12
lukkes	graenser	1	1.40762e+12
10	dage	7	0.0010836574218762982
sygdom	COVID19dk	1	7.6444e+10
lukkes	graensen	1	1.36347e+12
Altinget	stoler	1	2.66352e+12
Vores	statsminister	1	1.02336e+12
STATSMINISTEREN	CORONA	8	0.002029711060592507
fremrykket	groen	1	2.7899e+12
Isaer	fordi	1	1.97484e+11
damned	if	1	3.13233e+12
indsaa	skete	1	3.13233e+12
oestjyllandsetfraborgen	ECE12012910	2	6.26465e+11
magter	tage	1	1.3608e+12
ne	god	1	2.29882e+11
klog	bagklog	1	2.7899e+12
Coronavirus	gaeldende	1	1.82176e+12
get	us	1	3.34837e+11
hjaelpepakke	corona	1	5.0521e+10
spidsen	gerne	1	1.75128e+12
Derfor	henstiller	1	2.28825e+11
sigte	dramariske	1	3.34837e+11
faa	politiske	1	1.02589e+12
livs	eventyr	1	2.91628e+12
LANGT	vores	1	1.56033e+11
staerke	ord	2	4.31685e+12
grund	regering	1	3.44428e+10
tid	enige	1	1.21325e+12
dkpolpictwittercom	GLtYLY3zNB	1	2.19089e+12
besked	lukke	3	4.65132e+11
arbejder	ministeriet	1	2.34508e+12
Dertil	sender	1	2.60097e+11
mener	kommunerne	2	3.74428e+11
corona	effekt	1	1.06519e+12
senastenytt	coronaviruset	2	6.26465e+11
Frederiksen	forlaenger	1	8.17999e+10
faa	kortlagt	1	1.97484e+11
Corona	maaske	1	6.93639e+10
haft	evnerne	6	0.0012811967022691125
syge	coronavirussen	1	1.69693e+11
foranstaltninger	coronavirus	1	1.17015e+12
coronavirusdk	hamstring	2	1.45573e+12
Spin	vaerste	1	2.84673e+12
lukning	Danmark	1	7.86817e+10
PS	varer	1	2.44747e+11
regeringen	lavet	1	6.54553e+10
gaettet	to	1	2.2402e+11
smitsomme	coronavirus	1	1.38619e+12
indfoert	fordi	1	1.68924e+12
godt	coronadk	2	9.57993e+10
inden	harcelerer	1	2.44747e+11
halvt	helt	3	5.41106e+10
land	kollapset	1	2.16888e+12
brug	Hojskolerne	1	1.66161e+12
isolere	allerede	2	4.16554e+12
HorsensHospital	patientsikkerhttps	1	3.00595e+11
sent	Kendetegnet	1	2.21457e+12
Lyder	godt	1	1.67295e+12
takket	daarlig	2	4.89494e+11
pressen	bore	1	2.84673e+12
dkpol	COVID19dk	102	0.008701527831807018
samlet	groen	1	1.88899e+12
sendes	frit	1	2.14175e+12
forberede	allerede	1	1.95639e+12
coronaramte	mindre	1	1.82645e+12
1	7	1	1.84095e+11
Saa	laenge	6	9.14129e+11
1	6	1	1.3839e+11
1	3	5	7.26727e+11
1	2	5	7.3284e+11
vurderer	professor	2	5.0086e+11
potter	pander	1	3.13233e+12
haardt	brug	2	3.01375e+11
valgt	rette	1	2.09371e+12
al	data	1	1.91612e+12
125	mia	1	2.46529e+12
kan	fastholdes	1	1.512e+12
stoppecoronavirus	artikel	1	1.95999e+12
maveboejninger	loeber	1	3.13233e+12
netop	langsom	1	2.00265e+12
koncerter	to	1	2.02416e+12
lytte	statsministeren	1	1.17391e+12
v	coronavirus	1	1.04377e+12
vanskelige	situation	1	1.67295e+12
Regeringen	foerer	1	9.81114e+10
article206555143	CoronaUSAwillZugriffaufdeutscheImpfstoffFirma	1	3.34837e+11
positiv	ting	1	2.02416e+12
uden	testet	1	1.02086e+12
politik	deutschland	1	2.02864e+12
arrangementer	Feks	1	2.57385e+09
forsoeger	finde	1	1.51373e+12
kampen	forebygge	1	1.88899e+12
kl	1450	1	2.57385e+09
Maaske	samfund	1	1.07904e+12
regeringDK	HELE	1	1.30825e+10
forsaetter	mikrofonholderiet	1	2.10504e+12
plejer	modarbejde	1	2.7899e+12
risikogrupper	stedet	1	2.43062e+12
laese	medlem	1	2.84673e+12
boern	hjaelpes	2	4.14441e+11
ender	nok	1	1.64011e+12
koma	storroser	1	3.13233e+12
Corona	infektioner	1	1.35451e+11
beskyldes	analyse	1	2.84673e+12
stor	sandsynlighed	1	1.93897e+12
samarbejder	andre	1	1.55833e+12
branche	presset	1	2.23142e+12
Informativ	alvorsfuld	1	3.34837e+11
regeringDK	fik	1	3.44794e+10
regeringDK	oensker	1	6.60101e+10
aften	giver	1	1.07393e+12
hvilken	regering	1	1.06212e+12
indsats	udsatte	1	1.46199e+12
regeringen	virkelig	1	4.26742e+10
parallelitet	omraader	1	2.66352e+12
fiskere	dage	1	2.06705e+12
pictwittercom	mrP5Z72D2R	1	1.6104e+11
saa	dkbiz	1	5.33841e+08
asylansoegere	grund	19	0.003612640258674168
hjaelpe	fyringstruede	1	2.09932e+12
Lars	Trier	4	0.001052271544406447
graf	oplevelse	1	2.91628e+12
did	12029153	1	2.7899e+12
Heunicke	andre	1	4.27272e+10
Kilder	regeringen	1	1.45474e+12
fik	UltraDR	1	1.96733e+12
lytte	mand	1	2.01537e+12
SSTSundhed	Hvorfor	1	1.18187e+11
svinagtige	SocDem	1	3.34837e+11
langt	tid	1	1.01838e+12
maa	saelge	1	1.37825e+12
alternativet	_	4	9.21695e+09
dkpol	sammenhaengskraft	1	1.00489e+12
corona	alvorligt	2	1.49976e+10
Indroemmet	specielt	1	2.91628e+12
bevist	https	1	1.23161e+12
samme	hastighed	1	1.90076e+12
bekaempe	corona	3	3.8392e+12
goeres	paataenkes	1	2.91628e+12
coronapolitikerudskyderpraesentation	nytparti	1	3.34837e+11
Konservativt	Folkeparti	1	3.13233e+12
regeringen	usikker	1	1.23798e+12
https	coronavirusdk	1	-3.77481e+11
wwwdanmarksfremtiddk	euschengengraensekontrol	7	0.0011444682308682052
s	skyld	1	1.27756e+12
Brostroem	afboedningsstrategi	1	2.46529e+12
beslutninger	uforskammet	1	241463081193
Saa	kan	5	3.35195e+12
slaar	direkte	1	1.96733e+12
smaa	erhvervsvirksomheder	1	2.26813e+12
turismeerhvervet	http	1	1.90076e+12
saa	indlagte	1	1.02086e+12
tiltag	maa	1	4.21178e+10
utm_medium	Social	1	2.02416e+12
clickbait	DanmarkIPanik	1	241463081193
dkbiz	dkoekohttps	1	1.40152e+12
what	we	1	3.34837e+11
borgerens	bevaegelighed	1	3.34837e+11
nede	handle	1	1.95283e+12
forskeren	fandt	1	3.13233e+12
daarlig	stil	1	2.08819e+12
sundhedsvaesen	eget	1	2.09371e+12
910	godt	1	1.88899e+12
andre	mennesker	1	7.15923e+10
regeringDK	eftermaele	1	1.30825e+10
omraader	m	1	1.94238e+12
COVID19dk	DR	1	9.28708e+10
PressTV	status	1	1.59881e+12
Pas	dine	1	2.32109e+11
regeringDK	gaa	1	1.35912e+11
hoejere	meldes	1	2.84673e+12
Corona	Koege	1	1.69693e+11
kendte	Arne	1	3.13233e+12
konkret	goer	1	1.51633e+10
hjem	statsministeren	1	6.86429e+10
fejlet	Derfor	1	1.47625e+12
dkmedierpictwittercom	GvWn8k933o	1	2.74185e+12
presse	nyheder	1	9.66116e+10
lyttet	vores	1	1.43395e+11
oekonomien	virkelighed	1	1.92571e+12
meninger	saa	1	1.5485e+12
tage	serioest	2	2.69973e+11
Nok	mere	1	1.61516e+12
migrationspolitik	ly	1	3.34837e+11
regeringDK	tide	1	6.23389e+10
mad	emballage	1	2.84673e+12
strandet	dakar	1	3.34837e+11
paaskeaeg	gang	1	2.17604e+12
gjort	siden	3	4.24909e+11
spise	dkfisk	1	3.00595e+11
ROED	aktion	1	3.13233e+12
Kravene	fagfolks	1	3.13233e+12
EU	FN	2	4.12396e+11
simpelthen	nogen	1	1.72977e+12
andre	stater	1	1.42732e+12
lukket	frem	1	1.01208e+12
Danmark	verdens	1	1.20478e+12
bil	vaabenfabrikanter	1	3.34837e+11
CatalanWay	_	1	2.43062e+12
Registrering	doedsfald	1	2.38492e+12
finanspolitiske	tiltag	1	1.84343e+12
agerer	krisesituation	1	241463081193
Danmark	handler	2	1.83836e+12
invandring	omkring	1	2.38492e+12
barske	beslutninger	1	2.3578e+11
netop	krisestyrmand	1	2.34508e+12
test	set	1	1.18789e+12
husk	vaske	1	3.00595e+11
store	nyheder	1	6.71735e+09
arbejdspladser	hjaelpe	1	1.34079e+12
kritisk	tidspunkt	1	1.88328e+12
oekonomisk	hjaelp	2	2.6649e+11
plejer	foedevarer	1	2.7899e+12
nede	Netto	1	2.48418e+12
tager	maksimum	1	1.85615e+12
forstaar	vores	1	9.53811e+09
radikalt	goer	1	1.85876e+12
kommer	coronavirusdk	1	3.82852e+11
coronavirusdk	blivhjemme	2	2.75202e+10
denkorteavisdk	2020	28	0.004852420351942401
stoppet	skiturismen	1	3.00595e+11
larsarnec	status	1	1.59881e+12
haardt	slapt	1	2.48418e+12
verdens	vildeste	1	2.7899e+12
samfund	https	1	-3.39961e+10
3	3	2	2.20257e+12
Anne	Sofie	1	3.34837e+11
Aktionaerer	foreslaar	1	2.74185e+12
udenom	regeringen	1	1.45474e+12
Tom	Brady	1	3.34837e+11
saa	drastiske	1	8.04811e+10
naturligvis	udmeldingen	1	2.60097e+11
dkmedierhttps	wwwdrdk	4	6.44396e+11
artikel	avistrump	1	1.96364e+11
egne	spoergsmaal	1	1.58654e+12
tager	vores	2	1.43252e+11
staa	usandsynlige	1	2.28825e+11
success	kampen	1	2.29882e+11
samme	Peter	1	1.90076e+12
saa	stoetter	1	8.74363e+10
Regeringen	Corona	2	2.89099e+10
Pressemoedet	institution	1	3.00595e+11
udsatte	vores	1	7.99076e+10
2	2	1	9.64031e+10
2	3	1	9.51806e+10
kort	set	1	1.46866e+12
haft	coronadk	1	7.79096e+10
flyrejser	lukning	1	2.24924e+12
haanden	virksomhederne	1	1.67295e+12
foelge	stigende	1	1.96733e+12
rykkes	liste	1	2.5489e+10
herd	immunity	1	3.34837e+11
3	s	1	8.40634e+10
besked	sendt	1	1.73678e+11
acceptere	tiltag	1	1.84343e+12
travlt	kommende	1	1.84095e+11
ligesom	antal	1	1.98253e+12
relativ	forhaabningsfuld	1	3.34837e+11
dkpolpictwittercom	x9AVz6HENf	1	2.19089e+12
minutter	fik	1	1.82645e+12
tiltag	siger	2	1.4842e+12
toppet	Mette	1	1.38735e+12
COVID2019dk	covid	1	2.23142e+12
Danmark	kalde	1	1.20478e+12
https	wwwraesondk	1	1.19249e+11
stor	ros	5	8.26686e+11
langt	ude	1	1.57685e+11
tilstroemningen	migranter	1	2.57385e+09
dage	ok	1	1.73678e+11
lige	opfordret	1	1.37049e+12
lettet	fundet	1	2.91628e+12
Twitter	kan	1	1.14264e+12
styrke	advarede	1	2.57385e+09
praecis	brug	1	1.50688e+12
4	6	1	1.77438e+12
Pres	regeringDK	1	1.32245e+11
negativ	coronavirus	5	7.72707e+11
tiltag	stoppe	1	9.01322e+10
model	netop	1	1.63752e+12
ideen	lukke	1	1.85615e+12
noedvendighed	Regeringen	1	1.66161e+12
folk	stadig	1	8.43041e+10
dygtigt	statsoverhoved	1	3.13233e+12
snakket	hvordan	1	2.12286e+12
altsaa	statsminister	1	1.04646e+12
tog	pause	1	2.14175e+12
udmelding	tidligere	1	2.16888e+12
kaeft	fantastisk	1	2.057e+12
ved	Coronavirussen	1	1.05074e+12
Kan	bli	1	2.0425e+12
rundt	dkcivil	1	1.96364e+11
graensen	morgen	2	2.56247e+11
gaelder	udbredelse	1	2.02864e+12
Cybersikkerhed	Regeringen	1	1.66161e+12
corona	opstaaet	1	1.62366e+11
begyndt	lukke	1	1.72977e+12
Vallonien	bor	1	3.13233e+12
igen	ladt	2	4.48041e+11
massive	moerketal	1	2.57385e+09
servicefunktioner	Gladsaxe	1	3.34837e+11
andre	kold	1	1.71292e+11
anonyme	kilder	1	3.34837e+11
screening	Danmark	1	1.68772e+12
Se	indad	1	2.28825e+11
finder	nyt	1	1.96364e+11
goer	utrolig	1	1.6104e+11
Aftens	pressemoede	1	1.86942e+12
arbejder	maalrettet	1	2.12903e+12
periode	foraaret	1	2.48418e+12
regeringen	grebet	1	1.23798e+12
pressekonferencer	regeringen	1	1.45474e+12
saa	nemt	2	2.47381e+10
midaldrende	voksne	1	3.00595e+11
SAMME	pressekonference	1	2.91628e+12
a_ladefoged	status	1	1.59881e+12
noedpasning	weekenden	1	2.44747e+11
kender	regeringen	1	7.07338e+10
haanden	70000	1	1.81944e+12
klogt	taenker	1	2.0722e+12
fornuftig	beslutning	4	9.28436e+11
Netavisen_Pio	PernilleVermund	1	3.13233e+12
covid19	blevet	1	9.57568e+10
stoettepakke	dansk	3	6.21661e+11
status	1.23911e+18	1	1.59881e+12
samfunds	krisen	1	1.94582e+09
taget	jernhandsken	1	2.19089e+12
Frederiksen	LOGIKKEN	1	1.5654e+12
samfundet	gaar	1	1.11543e+12
endda	boern	1	1.93227e+11
ved	ved	1	2.15093e+10
Prioritering	virkeligheden	1	2.74185e+12
realDonaldTrump	regering	1	1.4526e+12
nuleffektp	C3	1	2.02864e+12
A5et	EUsregeringschefer	1	3.34837e+11
blevet	svigtet	1	1.10875e+12
dkpol	dkmedierhttps	9	9.37441e+11
nyetiltag	coronaviruscid	1	2.91628e+12
regeringDK	beskytte	1	4.44053e+09
kaos	parkeringspladsen	1	2.84673e+12
Manden	bedste	1	2.5043e+11
SSTSundhed	hurtigt	1	8.39437e+10
fuldstaendig	sovet	1	2.0722e+12
finde	information	1	1.59768e+11
lukningen	diverse	1	2.26813e+12
tror	fremragende	1	1.81944e+12
mener	serioest	1	1.60805e+11
let	Coronadk	1	2.48418e+12
simonkollerup	foreslaar	1	1.72633e+12
Statsministeriet	indkalder	1	2.19858e+12
kender	heller	1	1.8015e+12
komme	4	1	1.33586e+12
FOEDEVAREMINISTEREN	FORBINDELSE	2	6.26465e+11
bobler	hverken	1	2.84673e+12
gang	dansk	1	1.11447e+11
taber	coronakrisen	1	2.19089e+12
nyvirkelighedventerdanskerne	coronaadvarermettefrederiksen	4	0.0011665115387794638
hamstring	dkpol	2	4.1731e+09
tror	manden	1	1.88899e+12
dtrphttps	fagbladet3fdk	1	3.00595e+11
DK	lukket	1	8.61924e+09
DK	lukkes	1	1.37379e+12
brianweichardt	helt	1	1.51809e+12
fortsaetter	vores	1	9.53811e+09
mennesker	hamstrer	1	1.45907e+12
dkbiz	regering	1	1.53885e+11
smittede	ift	1	1.31779e+12
20MOD	20CORONA	6	0.0014309540663288165
2	ansoegninger	1	1.96733e+12
statsministeren	maaske	1	8.82826e+10
oekonomisk	kollaps	1	2.09371e+12
Overblik	politiske	1	2.057e+12
status	1.2403e+18	1	1.59881e+12
andre	EUlande	1	1.92897e+12
Foelg	https	1	5.83465e+11
Frederiksen	dage	1	2.84078e+11
rablerfor	EL	2	5.5798e+11
doede	on	1	1.82645e+12
lad	gaa	1	1.27514e+11
nej	maa	1	9.59903e+10
regeringDK	krisetid	1	6.60101e+10
forholder	1	1	2.0722e+12
regeringen	stillede	1	1.1116e+12
debattere	regeringDK	1	9.80019e+10
bestemt	taget	1	1.75128e+12
Coronavirus	covid19dk	5	3.2184e+10
lige	Corona	1	2.69834e+10
saerlig	vigtigt	2	3.99704e+11
danske	svenske	2	2.41895e+11
gaar	trods	1	1.20031e+12
herhjemme	Daarlig	1	1.99043e+12
coronavirusdk	brydkurvenhttps	1	1.80811e+12
stoppe	spredningen	4	7.7324e+11
forsamles	mere	3	4.84547e+12
vores	hjemmeside	1	1.32669e+11
Corona	virus	10	0.001344286364281279
regeringDK	PRESSELOGEN	1	7.01722e+10
heldigvis	godt	1	1.38735e+12
andre	politikere	1	1.15445e+12
corona	JakobEllemann	1	1.01714e+12
3	coronafaaetkommuneraflyseanbragteboernssamvaerforaeldre	1	1.96364e+11
haandtere	doede	1	1.44977e+12
omhu	uden	1	1.52251e+12
coronadk	streamingdk	1	1.76261e+12
Venezuela	Cuba	3	8.74884e+11
omkring	indsatsen	1	1.6249e+12
offentlige	ansattes	1	2.10504e+12
gab	raad	1	241463081193
mareridt	bryder	1	3.00595e+11
stod	miste	1	2.12903e+12
coronavirusdk	Statsmin	1	2.36115e+10
sikker	hurtigt	1	1.60339e+12
mettefrederiksencoronavirus	https	2	1.59903e+12
Haeren	koerer	1	2.84673e+12
corona	epidemi	2	2.38314e+12
tak	regeringDK	2	9.99751e+10
boer	forholde	1	1.61636e+11
aerboedige	mikrofonholdere	1	2.91628e+12
ved	krisen	1	5.81937e+11
saerlig	bemyndiget	1	2.70023e+11
tiltagene	regeringen	2	2.12853e+11
gaar	moerk	1	1.97484e+11
reagerede	saa	1	1.20607e+11
vildt	fordi	1	1.58436e+11
kritisk	journalistik	1	1.95283e+12
konsekvenser	hotel	1	2.08819e+12
solidarisk	dkmedier	2	2.61649e+10
siden	Statsministeren	1	1.01469e+12
kan	moedes	1	1.0799e+12
Danmarkhttps	www2forsvaretdk	1	3.00595e+11
melder	klar	1	1.56235e+12
https	emdk	7	8.05611e+10
mest	beroerte	1	1.83604e+12
industrien	viderefoert	1	3.34837e+11
Bestyrelsen	forfulgt	1	3.34837e+11
medarb	sendes	1	2.70023e+11
verden	blevet	1	1.38505e+12
ingen	graenser	4	5.32979e+11
tillid	regeringen	1	4.64169e+10
nej	nej	5	9.70847e+11
COVID19dk	to	1	4.6868e+11
iranske	regering	1	1.66865e+12
pr	dag	1	1.70643e+12
vigtige	arbejde	1	1.4293e+11
bremse	epidemien	3	7.09975e+11
status	1.2388e+18	1	1.59881e+12
borgere	udvise	1	1.99043e+12
skolerne	lukket	1	1.62989e+12
COVID19dk	LarsSandahlS	1	8.29448e+10
other	news	1	2.5489e+10
uge	regeringens	1	1.51633e+10
kronik	ECE12022579	1	3.13233e+12
Frederiksen	virker	1	6.01951e+11
twittercom	IDMOD_ORG	1	1.59768e+11
loerdag	d	1	2.01537e+12
lufthavnen	uden	1	1.68173e+12
landet	rejst	1	2.057e+12
ved	diabetes	1	1.55239e+12
holder	moralen	1	2.18338e+12
doedelig	andre	1	1.68471e+12
HUSK	PRIVATE	1	3.13233e+12
_	soco	4	9.72247e+10
Frederiksen	saarbare	1	7.0121e+10
udtalelser	boer	1	1.82645e+12
menneskelige	omkostninger	1	2.91628e+12
faerreste	egentligt	1	2.70023e+11
Coronavirus	maa	1	5.67092e+10
grad	teste	1	1.64011e+12
bruge	oejeblik	1	1.94582e+09
pictwittercom	kjthoOtSiE	1	1.6104e+11
skridt	saa	1	5.32976e+10
uges	nedlukning	1	1.76649e+11
almindelige	indkoebsvaner	3	8.22555e+11
pakke	dkpol	2	1.61025e+11
Tak	fordi	1	8.32937e+10
saerlig	tak	1	1.64011e+12
milliarder	hjaelpe	1	1.24411e+12
faar	Mette	1	3.4321e+10
brugt	foer	1	1.60339e+11
slet	taenkt	1	2.01537e+12
skraemmende	maade	1	1.84095e+11
undgaa	kontakt	1	1.71457e+11
forbud	naeste	1	1.61516e+12
traek	blot	1	1.94582e+09
Mangle	ledelse	1	1.95999e+12
gaar	hjemsendelser	1	1.97484e+11
unge	holde	1	9.82371e+10
Ophaev	sanktioner	1	2.84673e+12
HJAELP	passe	1	2.33285e+12
beskytter	befolkningen	1	2.08277e+12
kanal	20875	2	5.83256e+11
overenskomst	indskrive	1	3.13233e+12
laeger	bergamokaemper	1	2.70023e+11
laver	flaskehals	1	2.60097e+11
Frederiksen	politi	1	1.13331e+12
dkmedier	eudk	121	0.016467156069613256
symptomer	COVID19	1	9.82371e+10
omdog	smittespredning	1	2.5489e+10
reuters	2020	1	1.74394e+12
tak	https	1	1.9299e+10
noedvendige	fht	1	2.19858e+12
Endnu	pressemoede	1	1.0949e+12
tide	https	2	1.34627e+12
rammer	isaer	1	1.72633e+12
D	t	3	6.55013e+11
hjaelp	pressede	1	1.84095e+11
F	1	1	1.29768e+12
ladet	folk	1	1.75128e+12
kun	ros	1	9.91152e+10
Ingen	national	1	2.15502e+12
uger	sanktionerede	1	2.29882e+11
leder	2020	2	2.1916e+12
haandvaerksvirksomheder	fortjener	1	2.7899e+12
covid19dk	begraenser	1	1.1636e+12
direktoer	LarsSandahlS	1	1.82645e+12
tag	sommerhus	1	2.23142e+12
Igen	Fraraadelser	1	2.74185e+12
goeres	tilgaengeligt	1	2.91628e+12
koster	ordrer	1	2.28825e+11
kan	reduceres	1	1.512e+12
stoerste	trussel	1	241463081193
beskyttelse	COVID19	1	1.66723e+11
hamstring	Covid_19	1	9.02051e+09
Serioese	skridt	1	2.29882e+11
EU	giver	1	1.12054e+10
Coronacirkus	Jydske	1	2.70023e+11
holder	WHO	1	1.16785e+12
fordi	reaktionstid	1	2.16888e+12
siger	regering	1	2.66095e+11
god	vind	1	2.27803e+11
kommunistiske	lande	1	2.23142e+12
D	4	1	1.99043e+12
56	procent	1	2.91628e+12
COVID19	rykkes	1	1.67585e+12
stayhomechallenge	COVID19dk	1	1.53896e+12
saa	faar	2	1.01397e+12
farlig	boer	1	1.6104e+11
rigtigt	hamstrer	1	1.85357e+12
penge	hjem	1	1.12202e+12
regering	siddet	1	1.70165e+12
bekymrer	sygdommen	1	2.70023e+11
enhedslistenhtmlspref	tw	1	2.60097e+11
handle	saadanne	1	1.88899e+12
twittercom	tv2politik	2	2.76325e+12
naturligvis	aflyst	1	2.16888e+12
raekke	forskellige	1	1.87766e+12
fremstillet	Coronavirus	1	2.12903e+12
wwwdetdemokratiskepartidk	2020	2	3.48789e+12
befolkningen	Fornuftige	1	2.33285e+12
regeringDK	bagefter	1	4.25157e+11
dkpol	COVID19DK	3	2.87053e+12
https	piopiodk	1	7.60398e+10
Vigtigt	skridt	1	1.61396e+12
henover	seneste	1	2.63068e+12
situationen	alvorlig	1	1.54753e+12
lukke	asylcentrene	1	1.76261e+12
antallet	smittede	3	5.2068e+11
weekenden	blevet	1	1.83604e+12
Kina	stoppet	1	2.19858e+12
globalhealth	scienceanddisease	1	3.34837e+11
DanskErhverv	regeringDK	3	2.75241e+12
breakingfblukker	minimum14dage	1	3.34837e+11
rigtig	fint	1	1.67295e+12
terrassen	symbolpolitikogpaavirkning	1	3.34837e+11
dkpol	skolepol	1	1.22094e+12
lidt	hoste	1	1.73678e+11
ved	ressourcerne	1	1.76844e+11
naturligvis	maa	2	2.69261e+10
dialog	offentlige	1	1.47701e+09
pressede	branchers	1	3.00595e+11
20ASYLSTOP	20NU	16	0.0039746923980422824
regeringDK	Tyskland	1	2.69626e+11
3	borgere	1	1.25261e+12
dkmedier	endnu	1	2.96154e+10
lokke	guld	1	3.34837e+11
Sikre	sundhedsprofessionelle	1	3.13233e+12
saa	fald	2	2.18082e+12
sans	reducere	1	2.70023e+11
testet	coronavirus	3	2.82412e+12
armstraekkere	20	1	2.28825e+11
covid19	glem	1	2.03781e+10
skoleledere	skolechefer	1	3.34837e+11
besluttet	goere	1	1.11956e+12
twittercom	SSTSundhed	1	1.21443e+11
danskere	coronavirus	1	4.08888e+10
faktisk	koste	1	2.18338e+12
producerede	kokain	1	3.34837e+11
He	s	1	2.0722e+12
krisen	regering	1	6.1909e+10
dialog	regeringDK	1	4.78371e+10
intet	parti	1	1.79079e+10
statsministeren	ansvar	1	6.15188e+09
lavere	skatter	1	2.5043e+11
uden	Coronavirus	1	8.04811e+10
Dublinoverfoersler	bero	1	3.00595e+11
Statsmin	BirdsongSofie	1	1.74214e+11
media	files	1	3.00595e+11
smittespredning	samfundet	1	1.76454e+12
fraraader	samles	1	1.45546e+12
corona	FlattenTheCurve	1	1.62366e+11
historien	vise	1	2.24924e+12
aar	skiftende	1	2.44747e+11
Corona	coronadk	2	5.85311e+09
Ser	pressemoede	1	1.36777e+12
coronadk	situation	1	5.19282e+11
saa	WHO	1	5.06986e+10
mening	COVID19dk	1	8.9082e+09
militaere	konflikter	1	3.34837e+11
samfund	sir	1	1.86672e+12
synes	spanske	1	1.88899e+12
epidimi	kom	1	2.60097e+11
regering	fejlet	1	3.86461e+10
ser	muligheden	1	1.79079e+10
forlaengelsen	isolation	1	2.7899e+12
virkeligheden	Statsmin	1	1.21791e+12
hver	6	1	1.58545e+12
aflyse	CryptoAarhus	1	2.7899e+12
M	M	2	5.5798e+11
twittercom	thea0507	1	1.59768e+11
hinanden	dkpol	2	8.00295e+08
resultater	kampen	1	2.08277e+12
sted	14	1	1.52073e+11
influenza	Respekt	1	241463081193
doed	hospital	1	2.66352e+12
regering	fejler	1	1.14317e+12
beboernes	egne	1	2.7899e+12
Kina	fly	1	1.80811e+12
regeringen	2020	1	-1.50404e+11
fortsaetter	politiske	1	1.57685e+11
art7701683	f	1	2.7899e+12
igen	Nyt	1	1.89778e+11
senere	aar	1	1.84343e+12
wwwberlingskedk	ledere	3	5.29946e+11
doer	influenza	1	1.91612e+12
forvejen	gjort	1	1.58328e+12
pressemoede	statsministeriet13032020	2	3.80754e+11
advarsler	dkmedier	1	1.00253e+12
wwwberlingskedk	analyse	1	1.57055e+12
boernholdafstand	leger	1	2.84673e+12
evne	lede	3	6.72061e+11
selvstaendig	tanke	1	2.63068e+12
historisk	aftale	1	1.87214e+12
noedblus	begraense	1	2.60097e+11
indland	art7705042	1	2.06705e+12
usikker	juridisk	1	3.34837e+11
sige	stramme	1	1.96733e+12
hvordan	par	1	1.39317e+12
aar	starter	1	1.94582e+09
ved	Corona	1	1.09304e+11
statsminister	https	3	3.6145e+11
forstaaet	https	1	6.25086e+10
hastelovregeringen	vedtaget	1	2.84673e+12
SKYGGE	Lige	1	2.91628e+12
fleremisterjobbet18	200	1	2.7899e+12
forventet	staa	1	2.27803e+11
tid	Covid_19	3	3.76461e+11
oedelaegge	Danmark	2	3.37544e+11
boern	ligeledes	1	1.98253e+12
covid19	vilukkerdanmarknedhttps	1	2.03781e+10
virussen	stor	1	1.49118e+12
just	in	1	2.7899e+12
aktivitet	aflaeses	1	3.34837e+11
regeringens	kritikere	1	2.46529e+12
politik	PLEASE	1	1.68621e+12
bakket	hinandens	1	3.34837e+11
Minder	dommedagstiden	1	3.34837e+11
godt	skridt	1	8.33718e+10
regeringen	allerede	2	1.24103e+12
taabelig	regering	1	1.66865e+12
sammenholdsskalaen	Mette	1	1.60339e+12
mindst	pga	1	1.1783e+12
bryde	karantaene	1	1.81259e+12
lyttet	noeje	1	2.66352e+12
smitter	patient	1	2.03319e+12
soede	sende	1	2.09371e+12
behandling	covid19	1	1.2862e+12
kun	pressekonf	1	1.99445e+12
magten	fagfolk	1	2.91628e+12
alvorRegeringen	ret	1	2.37107e+12
beredskabpictwittercom	eGIDcAa1yH	1	3.34837e+11
business	sydkoreatilboeddanmarktusin	1	2.84673e+12
arbejder	taenker	1	1.57055e+12
velkomne	spalterne	1	3.34837e+11
andre	kritiske	1	1.04588e+12
Maaske	vaerd	1	1.73678e+11
Vildt	nok	1	2.0722e+12
na	get	1	3.13233e+12
COVID19	Statsmin	1	1.03854e+11
konsekvenserne	vores	1	1.09153e+12
COVID2019dk	coronavirus	1	7.01338e+10
handler	plejer	1	1.79717e+12
passer	jeres	1	1.69693e+11
goer	maade	1	8.77496e+10
gaar	moede	1	1.54274e+12
ECE12029153	regeringenlukketdanmark	2	6.01189e+11
udmeldingen	regeringDK	1	1.32245e+11
faa	Corona	1	3.15702e+10
forskel	forhold	1	1.68173e+12
maa	lave	2	2.15488e+12
Danmark	oplyser	3	4.092e+11
POTUShttps	wwwberlingskedk	1	2.0722e+12
bogstavelig	kan	1	1.35869e+12
sosu	sygepleje	1	3.34837e+11
dYdNXvg	dkpol	1	1.27393e+11
danske	job	2	2.03675e+12
Coronavirus	lagde	1	1.82176e+12
Covid	19	4	0.001052271544406447
virksomheder	opraab	1	1.46053e+12
henblik	begraense	1	2.60097e+11
coronasmitteudbredelsen	meddelte	1	2.74185e+12
karantaene	fagforening	1	2.46529e+12
sendt	hjem	6	0.0011462376666221878
burde	faa	1	1.10687e+12
franskmaendene	mener	2	4.79885e+12
indfoerte	amerikanske	1	2.30976e+12
tiltag	Heunicke	1	4.29641e+09
dkmedier	EkstraBladet	1	7.81814e+08
handlingslammet	overfor	1	2.5258e+11
guardian	status	1	1.59881e+12
Dronningen	planlagt	1	2.28825e+11
guidlines	laegerne	1	3.34837e+11
Rets	forfoelg	1	3.34837e+11
egentligt	forstaaet	1	2.3578e+11
vaerktoejerne	moren	1	3.34837e+11
Regeringen	politiske	1	6.38686e+10
sent	Desuden	1	2.21457e+12
lanceret	hjaelpepakke	1	1.89778e+11
gaar	supermarkeder	1	1.28998e+11
vist	mettefrederiksenspolitiskenaturviljen	2	4.69016e+11
muligt	hjemme	1	1.23126e+12
forsoeger	skabe	1	1.7866e+11
ansvaret	Jydske	1	2.05209e+12
tests	lager	1	2.66352e+12
goere	regeringen	1	1.39557e+11
kraever	bidrager	1	1.70007e+12
allerede	savner	1	2.10504e+12
vejene	Danmark	1	1.68772e+12
opfordres	hjemme	1	1.6104e+11
Moerketal	flere	1	2.02864e+12
taenke	god	1	1.61396e+12
soerget	par	1	2.63068e+12
kort	tid	6	0.0010357983361000565
beslutning	lande	1	1.36723e+12
Dronningen	siger	1	1.13846e+12
dannitravn	status	1	1.59881e+12
4	maaneder	1	1.70966e+12
viser	bare	1	9.74598e+10
saette	x	1	2.3578e+11
soester	ihjel	1	3.13233e+12
test	Ingen	1	1.66161e+12
krisestyrer	liberale	1	3.13233e+12
portugiserne	lukker	1	1.97484e+11
Tag	initiativer	1	1.7929e+11
diskuter	brokke	1	3.13233e+12
taenke	hoerte	1	2.10504e+12
Covid_19	https	5	3.03883e+12
pasning	adgang	2	4.67781e+12
graensen	syd	1	2.15502e+12
flere	passagerer	1	1.80369e+12
cirkus	dkmedier	1	1.43463e+11
Danmark	fraraader	1	6.16597e+10
3	maaneder	1	1.25261e+12
krifadk	landsmoedet	1	3.13233e+12
Danmark	Uddannelsesinstitutioner	2	3.1601e+11
supermarkederne	maa	1	1.53523e+12
lover	sende	1	2.02416e+12
UltraDR	helt	1	1.67731e+12
regeringen	S	1	5.89834e+11
tipersoner	artikel	1	1.95999e+12
lede	oedelaegge	1	2.10504e+12
corona	dkmedier	4	5.68045e+10
udmeldinger	regeringDK	1	7.63971e+10
graensekontroller	hjulpet	1	3.34837e+11
venstredk	regeringDK	1	5.22974e+11
mattiastesfaye	intet	1	1.42667e+12
mere	time	1	9.82371e+10
Hold	staerk	1	1.66022e+12
slinger	valsen	1	3.34837e+11
Danmark	baade	1	6.79144e+10
Flensborg	kritiseret	1	2.84673e+12
2	maaneder	2	3.07046e+11
midler	herunder	1	2.34508e+12
regeringen	1	1	3.93902e+10
relativt	roligt	1	3.00595e+11
400	smittede	1	1.89482e+11
velmenende	stadig	1	2.23142e+12
halve	hele	1	2.04725e+12
stoetter	coronaramte	1	1.88328e+12
ansvarligheden	fornuften	1	3.34837e+11
lidt	Ord	1	1.95283e+12
statsminister	hvem	1	1.07225e+12
englehop	20	1	2.28825e+11
a	m	1	2.11681e+12
a	l	1	2.70023e+11
egentlig	offentlige	1	1.63623e+12
flere	eksperter	1	1.37159e+12
wwwberlingskedk	samfund	10	0.001484019282484327
hjaelpe	begraensning	1	1.59768e+11
uvm	2020	1	1.74394e+12
graenser	aabne	1	1.47548e+12
virkelig	kan	1	5.25181e+11
livsnoedvendigt	pga	2	4.33775e+11
pander	regeringDK	1	1.1064e+12
DF	Venstre	1	2.23142e+12
bare	gaaet	1	1.11088e+12
mattiastesfaye	lyver	1	2.5258e+11
anbefaler	dagligt	1	1.82645e+12
sker	RingkoebingSkjern	1	2.44747e+11
stater	derfor	3	6.32674e+11
Corona	dkpolpictwittercom	2	1.62769e+12
regeringen	s	1	1.77854e+11
coronavirusdk	lockdown	1	9.64031e+10
prikket	hul	1	3.13233e+12
statsministeriet	coronavirus	1	1.10059e+12
Heunicke	regeringDK	17	0.0012444831597105779
naere	hvordan	1	1.90681e+11
covid19dk	Tal	1	1.50603e+12
3	soendag	2	3.45266e+12
trafik	beskyttelse	1	3.00595e+11
rejst	gennem	4	9.72247e+10
coronavirus	onsdag	1	7.5519e+09
tilgang	Covid_19	1	1.6249e+12
CORONAENS	SKYGGE	1	3.34837e+11
aabne	hurtigere	1	2.02416e+12
mobilen	stoet	1	3.34837e+11
svaer	noedvendig	1	1.90076e+12
jeppekofod	regeringDK	3	3.96734e+11
virksomheder	dramatisk	1	2.06705e+12
troet	sige	1	1.97866e+12
saa	blot	1	6.78431e+10
panik	frygt	1	1.88328e+12
ordentlige	forhold	1	2.39942e+12
tage	noedvendige	2	2.44697e+11
ski	smitter	1	2.46529e+12
tilrejsende	samme	1	2.15502e+12
100	pct	1	1.85615e+12
myndigheder	arbejder	1	1.19905e+11
sent	weekenden	1	1.65609e+12
Statsministeren	mad	1	1.43732e+12
mulighed	t	1	1.65202e+12
ramt	coronakrisen	2	3.01206e+12
lockdowndkpictwittercom	uBmmCuVylZ	1	3.34837e+11
Statsmin	COVID2019	1	1.02444e+12
saudisk	prins	1	3.34837e+11
national	lukning	1	2.24924e+12
Gudskelov	regeringen	1	1.45474e+12
koebenhavner	gaar	1	2.03319e+12
75	dkmedier	1	8.76149e+10
vild	tegnsprogstolkene	1	3.00595e+11
ungegaar	gang	1	2.17604e+12
status	1.24109e+18	1	1.59881e+12
sodavand	livsnoedvendige	1	3.13233e+12
haltet	bagefter	6	0.0014791719435340567
undgaa	vide	1	1.49852e+12
tilsidesaettes	miliardtab	1	3.34837e+11
mere	offensiv	6	0.001067039933927105
glem	resten	1	2.28825e+11
udfoerer	krisetid	1	2.48418e+12
resultater	bla	1	2.26813e+12
udviklet	Tyskland	1	2.09371e+12
tale	vores	1	6.18894e+10
[truncated: 31,541 more rows]

## Sheet: DK-2 CS
Term	Frequency	TF*IDF	Ratio of texts occurring in
#danskerhverv	1	74.9577	4065.04
bevidsthed	1	74.9577	4065.04
and	4	246.596	0.0016260162
adgang	16	773.444	0.006504065
patienten	1	74.9577	4065.04
#dkpolitikhttps	1	74.9577	4065.04
konstateret	2	1366.07	813.008
paene	1	74.9577	4065.04
afstemningen	1	74.9577	4065.04
nyt	19	8871.18	0.0077235773
privaten	1	74.9577	4065.04
toer	6	3465.38	0.0024390244
if	2	1499.15	4065.04
Gates	1	74.9577	4065.04
42	1	74.9577	4065.04
slaar	6	3465.38	0.0024390244
sommer	3	1932.32	0.0012195122
egenhaendigt	1	74.9577	4065.04
VAAGNE	1	74.9577	4065.04
selvstaendigt	1	74.9577	4065.04
Professorer	2	1366.07	813.008
millioner	30	0.0013584901	0.008943089
opfindelse	1	74.9577	4065.04
forkerte	3	1932.32	0.0012195122
konstaterer	1	74.9577	4065.04
rart	5	297.534	0.0020325202
5137	1	74.9577	4065.04
@LBMathiesen	1	74.9577	4065.04
@Spolitikhttps	2	1366.07	813.008
crucial	1	74.9577	4065.04
solrige	1	74.9577	4065.04
Hjertevarmende	1	74.9577	4065.04
skinner	2	1366.07	813.008
heller	20	933.808	0.0077235773
kulturselvstaendige	1	74.9577	4065.04
opretholder	1	74.9577	4065.04
uovertrufne	1	74.9577	4065.04
lanceringen	1	74.9577	4065.04
solidarisk	4	246.596	0.0016260162
arbejdsgiverne	1	74.9577	4065.04
40	10	5386.38	0.0036585366
sur	1	74.9577	4065.04
effekter	1	74.9577	4065.04
bevogtes	1	74.9577	4065.04
skadevirkninger	1	74.9577	4065.04
aabenlyse	1	74.9577	4065.04
kraemmer	1	74.9577	4065.04
familiebesoeg	1	74.9577	4065.04
takker	2	1366.07	813.008
Netto	9	4847.75	0.0036585366
parkerne	1	74.9577	4065.04
britiske	11	592.502	0.0036585366
afgoeres	1	74.9577	4065.04
interesser	2	1366.07	813.008
influenzaer	1	74.9577	4065.04
Wicked	1	74.9577	4065.04
Afvaerges	2	1366.07	813.008
magtet	3	1932.32	0.0012195122
#poldkhttps	1	74.9577	4065.04
eftermaele	1	74.9577	4065.04
#DetKraeverHaardtArbejde	1	74.9577	4065.04
loft	1	74.9577	4065.04
borgmestre	2	1366.07	813.008
skrue	5	297.534	0.0020325202
patienter	10	5285.24	0.0040650405
45	1	74.9577	4065.04
opgave	6	3465.38	0.0024390244
oplyser	9	4847.75	0.0036585366
step	3	2049.1	813.008
koelerummene	1	74.9577	4065.04
Black	1	74.9577	4065.04
inaktiv	1	74.9577	4065.04
uge	26	0.0011454502	0.010162601
afbrydelser	1	74.9577	4065.04
totalt	32	0.0013437012	0.012601626
@PRESSELOGENhttps	1	74.9577	4065.04
Brady	1	74.9577	4065.04
Maersk	1	74.9577	4065.04
faengslerne	1	74.9577	4065.04
daginstitutioner	11	592.502	0.0036585366
Kendte	2	1366.07	813.008
Peter	2	1366.07	813.008
46	1	74.9577	4065.04
stimuluspakker	1	74.9577	4065.04
takket	4	246.596	0.0016260162
tilmed	1	74.9577	4065.04
virkelig	30	0.0012789273	0.011788618
ang	4	246.596	0.0016260162
mildt	1	74.9577	4065.04
efterleve	1	74.9577	4065.04
planlaegger	3	1932.32	0.0012195122
tilgaengelig	1	74.9577	4065.04
#graenselukning	2	1366.07	813.008
Gymnasieelever	1	74.9577	4065.04
momsen	1	74.9577	4065.04
bog	1	74.9577	4065.04
taet	24	0.0010667442	0.009756098
sundhedsministeren	2	1366.07	813.008
traenger	3	1932.32	0.0012195122
overskygger	1	74.9577	4065.04
#cov	3	1932.32	0.0012195122
paradigme	1	74.9577	4065.04
galde	1	74.9577	4065.04
Frank	1	74.9577	4065.04
#aviation	1	74.9577	4065.04
civil	1	74.9577	4065.04
opfordrede	3	1932.32	0.0012195122
taktikken	1	74.9577	4065.04
@erna_solberg	1	74.9577	4065.04
#NoPol	5	297.534	0.0020325202
Magrethe	1	74.9577	4065.04
kaos	7	3939.36	0.0028455285
myter	1	74.9577	4065.04
id	1	74.9577	4065.04
kronikere	1	74.9577	4065.04
effekten	3	1932.32	0.0012195122
#CoronaCrisis	2	1366.07	813.008
underminere	3	1932.32	0.0012195122
Prej	1	74.9577	4065.04
deleoekonomiske	1	74.9577	4065.04
officielle	3	1932.32	0.0012195122
meste	2	1366.07	813.008
skraek	2	1366.07	813.008
@Joymogensen	5	297.534	0.0020325202
graense	10	5285.24	0.0040650405
gledet	1	74.9577	4065.04
ingen	84	0.0027728432	0.03211382
overensstemmelse	1	74.9577	4065.04
DAB	1	74.9577	4065.04
in	5	297.534	0.0020325202
kaffemoeder	1	74.9577	4065.04
stendoede	4	246.596	0.0016260162
lov	9	4847.75	0.0036585366
CPH	3	1932.32	0.0012195122
@BennyEngelbrech	3	1932.32	0.0012195122
rigtige	26	0.0011356605	0.010569106
metermaal	1	74.9577	4065.04
skaerpes	1	74.9577	4065.04
aeddermame	1	74.9577	4065.04
harcelerer	1	74.9577	4065.04
Frederiksen	339	0.0064887223	0.13617887
haenderne	3	1932.32	0.0012195122
samarbejdende	1	74.9577	4065.04
afsluttet	1	74.9577	4065.04
udsigt	3	1932.32	0.0012195122
fungere	2	1366.07	813.008
forbudt	6	3465.38	0.0024390244
partikelfilter	1	74.9577	4065.04
#Danmarkstaarsammen	1	74.9577	4065.04
Nordisk	1	74.9577	4065.04
sejeste	1	74.9577	4065.04
skaerper	2	1366.07	813.008
ligesaa	3	1932.32	0.0012195122
bemaerker	1	74.9577	4065.04
acceptere	1	74.9577	4065.04
orienteret	2	1366.07	813.008
omhyggeligt	1	74.9577	4065.04
forlaenge	3	1932.32	0.0012195122
afgrunden	1	74.9577	4065.04
oenske	8	4399.57	0.0032520324
evidens	10	5285.24	0.0040650405
#aeldrehttp	1	74.9577	4065.04
bryster	1	74.9577	4065.04
Altsaa	23	0.0010415091	0.008943089
bedrage	1	74.9577	4065.04
fuld	13	664.327	0.004878049
uundgaaeligt	1	74.9577	4065.04
#Norway	3	1932.32	0.0012195122
tydelig	5	297.534	0.0020325202
fremad	3	1932.32	0.0012195122
siiden	1	74.9577	4065.04
fysisk	1	74.9577	4065.04
Brostroem	21	9701.58	0.008130081
STRENGT	1	74.9577	4065.04
accelererer	1	74.9577	4065.04
virksomhedernes	2	1366.07	813.008
#who	4	246.596	0.0016260162
indfoerte	4	2576.43	0.0012195122
afskaffelse	1	74.9577	4065.04
skaerpet	2	1366.07	813.008
arrangoererne	1	74.9577	4065.04
RNA	3	2248.73	4065.04
@DRkoncern	1	74.9577	4065.04
pasta	1	74.9577	4065.04
orienterer	1	74.9577	4065.04
observerbart	1	74.9577	4065.04
anvendes	1	74.9577	4065.04
Opdatering	1	74.9577	4065.04
voldsomme	8	4399.57	0.0032520324
sammenligning	1	74.9577	4065.04
meter	1	74.9577	4065.04
#AnmeldRegeringen	1	74.9577	4065.04
antager	2	1366.07	813.008
Krematoriet	1	74.9577	4065.04
tv2newsdk	1	74.9577	4065.04
bedt	5	297.534	0.0020325202
Mattias	1	74.9577	4065.04
forberede	4	246.596	0.0016260162
medarbejdere	15	734.397	0.0060975607
ofrene	1	74.9577	4065.04
Putin	2	1366.07	813.008
redningsplanke	2	1366.07	813.008
peeeenge	1	74.9577	4065.04
supersygehuse	1	74.9577	4065.04
seng	1	74.9577	4065.04
samfundssind	12	613.224	0.004878049
naeldens	1	74.9577	4065.04
skadeligt	1	74.9577	4065.04
vrissent	1	74.9577	4065.04
planlaegge	1	74.9577	4065.04
soepavillionen	1	74.9577	4065.04
klarer	6	3465.38	0.0024390244
massefyringer	1	74.9577	4065.04
relativ	1	74.9577	4065.04
gaelder	26	0.0011356605	0.010569106
fattiggaardenes	1	74.9577	4065.04
@ThomasBerntH	1	74.9577	4065.04
liberale	2	1366.07	813.008
banen	2	1366.07	813.008
gruppe	1	74.9577	4065.04
mdr	2	1366.07	813.008
konstruktivt	2	1366.07	813.008
#vildledning	1	74.9577	4065.04
borgerfjerne	1	74.9577	4065.04
embedsvaerk	1	74.9577	4065.04
undre	1	74.9577	4065.04
Erdogan	2	1366.07	813.008
urolige	1	74.9577	4065.04
Husk	15	734.397	0.0060975607
tillverk	1	74.9577	4065.04
timers	1	74.9577	4065.04
Storbritannien	1	74.9577	4065.04
fagfolk	2	1366.07	813.008
@fysiodk	2	1366.07	813.008
efterfulgt	1	74.9577	4065.04
bjerregaard	1	74.9577	4065.04
@RocheDiaDk	1	74.9577	4065.04
fiskere	1	74.9577	4065.04
pres	7	4042.95	0.0024390244
nytter	2	1366.07	813.008
oppe	3	1932.32	0.0012195122
samfundsoekonomien	1	74.9577	4065.04
@Nicholasna98	1	74.9577	4065.04
ik	7	4042.95	0.0024390244
domineret	1	74.9577	4065.04
first	1	74.9577	4065.04
kraftigere	2	1366.07	813.008
dag	111	0.0034023195	0.041056912
klaret	1	74.9577	4065.04
stadigvaek	3	1932.32	0.0012195122
indgrebene	1	74.9577	4065.04
scenarie	4	246.596	0.0016260162
velartikuleret	1	74.9577	4065.04
@DanskIndustrihttp	1	74.9577	4065.04
send	4	246.596	0.0016260162
kassebaandene	1	74.9577	4065.04
undvaere	1	74.9577	4065.04
vaedde	1	74.9577	4065.04
#virus	2	1366.07	813.008
176	1	74.9577	4065.04
tilfreds	3	1932.32	0.0012195122
Aljomaih	1	74.9577	4065.04
@koebenhavner	1	74.9577	4065.04
komplet	2	1366.07	813.008
spekulations	1	74.9577	4065.04
undervisningsomraadet	1	74.9577	4065.04
fraekhed	1	74.9577	4065.04
kriser	1	74.9577	4065.04
ere	2	1366.07	813.008
summer	1	74.9577	4065.04
skeptikere	1	74.9577	4065.04
skid	1	74.9577	4065.04
gratis	4	246.596	0.0016260162
Dansk	51	0.0019274589	0.019512195
kone	2	1366.07	813.008
betales	4	246.596	0.0016260162
paent	2	1366.07	813.008
passe	32	0.0013537743	0.0121951215
bevare	2	1366.07	813.008
klimaet	3	1932.32	0.0012195122
scenario	1	74.9577	4065.04
potter	1	74.9577	4065.04
tur	1	74.9577	4065.04
sultet	1	74.9577	4065.04
business	3	1932.32	0.0012195122
maksimal	1	74.9577	4065.04
L133	2	1366.07	813.008
Frederik	2	1366.07	813.008
aabenlyst	1	74.9577	4065.04
betaler	4	246.596	0.0016260162
organisationen	1	74.9577	4065.04
gemme	2	1366.07	813.008
vurdering	3	1932.32	0.0012195122
@PRESSELOGEN	7	3939.36	0.0028455285
#ivaerksaetter	2	1366.07	813.008
pct	3	1932.32	0.0012195122
europaeiske	3	1932.32	0.0012195122
tvang	2	1366.07	813.008
finanspolitiske	1	74.9577	4065.04
taaber	1	74.9577	4065.04
begynde	8	4399.57	0.0032520324
staerkest	1	74.9577	4065.04
#svpol	10	5285.24	0.0040650405
hjerne	2	1366.07	813.008
privatkunde	1	74.9577	4065.04
ligesom	10	5386.38	0.0036585366
opdateringer	1	74.9577	4065.04
svigermor	1	74.9577	4065.04
indtaegtstab	1	74.9577	4065.04
midler	6	3465.38	0.0024390244
figur	1	74.9577	4065.04
Extremadura	1	74.9577	4065.04
##	1	74.9577	4065.04
bruger	17	8118.9	0.006910569
nakken	1	74.9577	4065.04
roeven	3	1932.32	0.0012195122
Hamrer	1	74.9577	4065.04
Aarhus	1	74.9577	4065.04
personligt	5	297.534	0.0020325202
@DKsundhed	21	960.322	0.008536586
Shit	2	1366.07	813.008
PCR	1	74.9577	4065.04
stupide	1	74.9577	4065.04
@Yarasoneesan	1	74.9577	4065.04
fjumrer	1	74.9577	4065.04
@LiberalAlliance	4	246.596	0.0016260162
paatage	2	1366.07	813.008
Hovedstaden	1	74.9577	4065.04
krisen	47	0.0017954891	0.018699188
butikkerne	4	246.596	0.0016260162
oekonomi	18	849.771	0.007317073
oftest	1	74.9577	4065.04
indprente	1	74.9577	4065.04
@berlingskepic	1	74.9577	4065.04
@Dansk_Arbgiver	4	246.596	0.0016260162
#politiker	1	74.9577	4065.04
daginstitutionspladser	1	74.9577	4065.04
overfoeres	1	74.9577	4065.04
momspengene	1	74.9577	4065.04
@altomherning	2	1366.07	813.008
aarsmoede	1	74.9577	4065.04
festede	1	74.9577	4065.04
fremmede	3	1932.32	0.0012195122
Desvaerre	24	0.0010667442	0.009756098
Raab	2	1366.07	813.008
begivenheder	2	1366.07	813.008
favorit	2	1366.07	813.008
alvorlig	20	9239.6	0.008130081
oegede	1	74.9577	4065.04
#regeringDK	2	1366.07	813.008
mandat	1	74.9577	4065.04
maalrettede	2	1366.07	813.008
tilgaengelighed	1	74.9577	4065.04
salg	3	1932.32	0.0012195122
#solkysten	2	1366.07	813.008
organisationer	2	1366.07	813.008
Dan	1	74.9577	4065.04
Krifa	1	74.9577	4065.04
#behandling	2	1366.07	813.008
forloeb	1	74.9577	4065.04
antyder	2	1366.07	813.008
koordinering	1	74.9577	4065.04
kitlen	1	74.9577	4065.04
cykle	1	74.9577	4065.04
spotify	1	74.9577	4065.04
spidse	1	74.9577	4065.04
draabe	3	1932.32	0.0012195122
udgoere	1	74.9577	4065.04
specifikt	1	74.9577	4065.04
hemmelighed	1	74.9577	4065.04
Dominic	1	74.9577	4065.04
indskrive	1	74.9577	4065.04
delagtiggjort	1	74.9577	4065.04
saerudsendelse	1	74.9577	4065.04
#EU	1	74.9577	4065.04
raad	20	933.808	0.0077235773
Tulle	1	74.9577	4065.04
SITUATIONSFORNEMMELSE	1	74.9577	4065.04
Brugen	1	74.9577	4065.04
@berlingskehttps	1	74.9577	4065.04
saadanne	3	1932.32	0.0012195122
lukning	19	8871.18	0.0077235773
coronavirus	193	0.004804382	0.07479675
Hr	3	1932.32	0.0012195122
haanet	1	74.9577	4065.04
tjene	1	74.9577	4065.04
slide	1	74.9577	4065.04
sted	15	734.397	0.0060975607
haardtarbejdende	1	74.9577	4065.04
Erhvervsministeriet	1	74.9577	4065.04
#nfldk	1	74.9577	4065.04
planlagt	2	1366.07	813.008
taabelige	1	74.9577	4065.04
gang	45	0.0017687962	0.016666668
privatansatte	11	57.1311	0.0044715446
hjaelpen	3	1932.32	0.0012195122
roret	1	74.9577	4065.04
virkeligt	1	74.9577	4065.04
lod	1	74.9577	4065.04
derude	6	3465.38	0.0024390244
blandet	2	1366.07	813.008
norske	3	1932.32	0.0012195122
prisvaerdigt	1	74.9577	4065.04
profiteren	1	74.9577	4065.04
traad	3	1932.32	0.0012195122
mareridt	1	74.9577	4065.04
vidner	2	1366.07	813.008
Tydelighed	1	74.9577	4065.04
stedet	21	960.322	0.008536586
indbrudstyve	1	74.9577	4065.04
struben	1	74.9577	4065.04
@statsministeren	1	74.9577	4065.04
forandre	1	74.9577	4065.04
eksempel	6	3465.38	0.0024390244
tilbyder	3	1932.32	0.0012195122
panikrummet	1	74.9577	4065.04
godkendelse	1	74.9577	4065.04
blomster	1	74.9577	4065.04
underretninger	1	74.9577	4065.04
samfundsskadelige	1	74.9577	4065.04
livsnoedvendige	2	1366.07	813.008
forstaaet	8	4502.12	0.0028455285
gaelde	1	74.9577	4065.04
grader	1	74.9577	4065.04
bede	5	297.534	0.0020325202
loebeklubben	1	74.9577	4065.04
globale	5	3082.45	0.0016260162
#MetteF	1	74.9577	4065.04
forfremme	1	74.9577	4065.04
blander	1	74.9577	4065.04
effektivisering	1	74.9577	4065.04
skraemt	1	74.9577	4065.04
weekend	5	297.534	0.0020325202
symptomer	16	805.338	0.005284553
checker	1	74.9577	4065.04
mandag	14	694.71	0.005691057
krisetiltag	1	74.9577	4065.04
rigtigt	15	744.332	0.005691057
laegestuderende	1	74.9577	4065.04
slagside	1	74.9577	4065.04
heletiden	1	74.9577	4065.04
konkurs	2	1366.07	813.008
48	1	74.9577	4065.04
syntes	7	3939.36	0.0028455285
#dkmediwr	1	74.9577	4065.04
uskreven	1	74.9577	4065.04
oerer	1	74.9577	4065.04
aftaleparter	1	74.9577	4065.04
afviser	4	246.596	0.0016260162
13559569	1	74.9577	4065.04
belgiske	1	74.9577	4065.04
kursaendring	1	74.9577	4065.04
Tyrkiet	2	1366.07	813.008
opmaerksomhedsniveau	1	74.9577	4065.04
indeholder	1	74.9577	4065.04
aarlige	1	74.9577	4065.04
hjemmearbejde	1	74.9577	4065.04
HANDLE	51	0.0019813166	0.017479675
sensationelle	1	74.9577	4065.04
seere	3	1932.32	0.0012195122
diktere	1	74.9577	4065.04
bruges	9	4847.75	0.0036585366
profiterer	1	74.9577	4065.04
moerke	3	1932.32	0.0012195122
paabud	4	246.596	0.0016260162
held	1	74.9577	4065.04
pablo	1	74.9577	4065.04
konspirationsbaalet	1	74.9577	4065.04
Tillykke	3	1932.32	0.0012195122
fremlagt	1	74.9577	4065.04
lugter	1	74.9577	4065.04
bor	2	1366.07	813.008
@InsideBusiness	1	74.9577	4065.04
uendelig	1	74.9577	4065.04
coronarelateret	1	74.9577	4065.04
faaet	25	0.0011013943	0.010162601
udekoerende	1	74.9577	4065.04
henad	1	74.9577	4065.04
postmod	1	74.9577	4065.04
brist	4	299.831	4065.04
PS4	1	74.9577	4065.04
Margrethe	7	3939.36	0.0028455285
armstraekkere	1	74.9577	4065.04
enkeltmands	1	74.9577	4065.04
otte	1	74.9577	4065.04
hele	73	0.0024747555	0.029268293
virkningsloese	1	74.9577	4065.04
ransagning	1	74.9577	4065.04
paabegyndt	1	74.9577	4065.04
400milliarder	1	74.9577	4065.04
sent	48	0.0018336909	0.018699188
begik	1	74.9577	4065.04
forbindelse	15	734.397	0.0060975607
#STATSMINISTER	9	4847.75	0.0036585366
awesome	1	74.9577	4065.04
stadigt	1	74.9577	4065.04
viste	4	246.596	0.0016260162
@radikalehttps	1	74.9577	4065.04
garderer	1	74.9577	4065.04
#coronavirusdenmarkhttps	1	74.9577	4065.04
#sith	1	74.9577	4065.04
arbejdsmarkedets	19	8871.18	0.0077235773
udtrykt	1	74.9577	4065.04
kampen	29	0.0012362965	0.011788618
teenforaeldres	1	74.9577	4065.04
@OlavSkaaning	2	1366.07	813.008
reklamer	1	74.9577	4065.04
kiv	1	74.9577	4065.04
brugere	1	74.9577	4065.04
#demokrati	1	74.9577	4065.04
forberedt	2	1366.07	813.008
#YARA	1	74.9577	4065.04
@krifadk	2	1366.07	813.008
hysteriet	1	74.9577	4065.04
steder	5	297.534	0.0020325202
19dkDoedsfald	1	74.9577	4065.04
diskuteres	1	74.9577	4065.04
fagpersoner	1	74.9577	4065.04
garantier	2	1366.07	813.008
CORONSAVIRUS	1	74.9577	4065.04
straekke	1	74.9577	4065.04
mediestunts	1	74.9577	4065.04
orden	3	1932.32	0.0012195122
forandret	1	74.9577	4065.04
tilsyneladende	4	246.596	0.0016260162
svare	8	4399.57	0.0032520324
hilsen	2	1366.07	813.008
noedt	11	57.1311	0.0044715446
indbyrdes	1	74.9577	4065.04
vejen	7	3939.36	0.0028455285
tjener	2	1366.07	813.008
opfoelgning	1	74.9577	4065.04
Update	2	1366.07	813.008
klimafanatikere	1	74.9577	4065.04
raekker	3	1932.32	0.0012195122
hjaelpepakker	6	3465.38	0.0024390244
mangelfuld	1	74.9577	4065.04
paradoksalt	1	74.9577	4065.04
anerkendelse	1	74.9577	4065.04
yder	1	74.9577	4065.04
noejes	1	74.9577	4065.04
pissenoedvendig	1	74.9577	4065.04
damer	1	74.9577	4065.04
twittervaeg	1	74.9577	4065.04
tyde	1	74.9577	4065.04
ctxref	2	1366.07	813.008
professionelt	3	1932.32	0.0012195122
@borneavisen	1	74.9577	4065.04
#Coronavius	1	74.9577	4065.04
undsaetning	1	74.9577	4065.04
worst	1	74.9577	4065.04
smitterisikoen	1	74.9577	4065.04
haandtere	17	8118.9	0.006910569
udtale	3	1932.32	0.0012195122
personlige	1	74.9577	4065.04
brutal	1	74.9577	4065.04
virk	4	246.596	0.0016260162
stikker	1	74.9577	4065.04
@Hamderabhttps	1	74.9577	4065.04
gennemfoerer	1	74.9577	4065.04
forlader	2	1366.07	813.008
projekter	2	1366.07	813.008
stammer	2	1499.15	4065.04
billeder	1	74.9577	4065.04
rigeligt	2	1366.07	813.008
stilfaerdigt	1	74.9577	4065.04
udvikle	4	246.596	0.0016260162
link	3	1932.32	0.0012195122
indholdet	1	74.9577	4065.04
Avis	30	0.0012995079	0.0109756095
bestemmer	3	1932.32	0.0012195122
syge	23	0.0010415091	0.008943089
soerge	2	1366.07	813.008
Lisbeth	1	74.9577	4065.04
antistoffer	1	74.9577	4065.04
efterkommer	1	74.9577	4065.04
#Coronavid	2	1366.07	813.008
million	2	1366.07	813.008
pba	1	74.9577	4065.04
day	1	74.9577	4065.04
indkalder	5	297.534	0.0020325202
Samlingerne	1	74.9577	4065.04
formentlig	1	74.9577	4065.04
30	10	5285.24	0.0040650405
graensekontrollen	2	1366.07	813.008
Fortsaet	1	74.9577	4065.04
epicentre	1	74.9577	4065.04
frygtede	2	1366.07	813.008
velfaerdsstaten	1	74.9577	4065.04
31	2	1366.07	813.008
STM	1	74.9577	4065.04
udviklingslandene	1	74.9577	4065.04
#staerkekvinder	2	1366.07	813.008
klar	49	0.0018421728	0.019918699
coronakrisen	20	9239.6	0.008130081
trepartsforlig	1	74.9577	4065.04
Billedet	1	74.9577	4065.04
mingelerer	1	74.9577	4065.04
matrikel	1	74.9577	4065.04
laege	7	4042.95	0.0024390244
massiv	6	3465.38	0.0024390244
baal	1	74.9577	4065.04
hilser	2	1366.07	813.008
dine	3	1932.32	0.0012195122
hobbyprojekt	1	74.9577	4065.04
lokumspapir	1	74.9577	4065.04
#kultur	4	246.596	0.0016260162
besoegende	3	1932.32	0.0012195122
vaerktoej	1	74.9577	4065.04
OEstergaards	1	74.9577	4065.04
insisterende	1	74.9577	4065.04
autisme	1	74.9577	4065.04
reduceringen	1	74.9577	4065.04
Jf	2	1366.07	813.008
32	4	246.596	0.0016260162
ramme	6	3465.38	0.0024390244
aarige	2	1366.07	813.008
embedserfaring	2	1499.15	4065.04
scoops	1	74.9577	4065.04
arbejdstagere	5	297.534	0.0020325202
sundhedsstyrelsen	21	960.322	0.008536586
kompensationsordning	1	74.9577	4065.04
noedlidende	1	74.9577	4065.04
Traels	1	74.9577	4065.04
snakker	3	1932.32	0.0012195122
they	1	74.9577	4065.04
kvaelende	1	74.9577	4065.04
medicinalselskab	1	74.9577	4065.04
grundloven	2	1366.07	813.008
duelighed	1	74.9577	4065.04
temperaturstigninger	1	74.9577	4065.04
virusplaner	1	74.9577	4065.04
eftermiddag	1	74.9577	4065.04
megasvaert	1	74.9577	4065.04
sygehusvaesen	2	1366.07	813.008
ordet	6	3465.38	0.0024390244
teste	30	0.0012890338	0.011382114
plante	1	74.9577	4065.04
@Marstallaege	1	74.9577	4065.04
graensekontroller	1	74.9577	4065.04
hammeren	1	74.9577	4065.04
paapasselige	1	74.9577	4065.04
procesrisiko	1	74.9577	4065.04
accellerere	1	74.9577	4065.04
GERN	1	74.9577	4065.04
vaccinen	1	74.9577	4065.04
Godstransport	3	1932.32	0.0012195122
starten	5	297.534	0.0020325202
grupper	6	3465.38	0.0024390244
33mGX9B	1	74.9577	4065.04
euro	1	74.9577	4065.04
Lone	2	1366.07	813.008
#dkgreen	18	849.771	0.007317073
erkende	3	1932.32	0.0012195122
ligefrem	2	1366.07	813.008
vareudbringning	1	74.9577	4065.04
trafik	3	1932.32	0.0012195122
NHS	1	74.9577	4065.04
Igaar	5	297.534	0.0020325202
@venstredkhttps	1	74.9577	4065.04
sammenligne	1	74.9577	4065.04
foraeldre	4	2576.43	0.0012195122
hoppe	2	1366.07	813.008
Livsviktig	1	74.9577	4065.04
lektie	1	74.9577	4065.04
kadetter	1	74.9577	4065.04
initierer	1	74.9577	4065.04
bekaempe	8	4399.57	0.0032520324
tue	1	74.9577	4065.04
supermarkederne	6	3465.38	0.0024390244
noedvendighedens	1	74.9577	4065.04
Landini	2	1499.15	4065.04
hamsterfolk	1	74.9577	4065.04
snakket	1	74.9577	4065.04
hospital	3	1932.32	0.0012195122
begyndt	3	1932.32	0.0012195122
klimapartnerskaberne	2	1366.07	813.008
trykkeri	1	74.9577	4065.04
terminaler	1	74.9577	4065.04
samfundsind	1	74.9577	4065.04
#stopcorona	1	74.9577	4065.04
overvaages	1	74.9577	4065.04
maskering	2	1499.15	4065.04
Seruminstituttet	1	74.9577	4065.04
repraesenterede	1	74.9577	4065.04
bekraeftet	1	74.9577	4065.04
landsdaekkende	1	74.9577	4065.04
ministeriet	1	74.9577	4065.04
@CKjersgaard	1	74.9577	4065.04
helt	102	0.003155982	0.039837398
udenfor	5	297.534	0.0020325202
vira	1	74.9577	4065.04
tarveligt	1	74.9577	4065.04
@Hojskolerne	4	246.596	0.0016260162
Bjoern	1	74.9577	4065.04
bevaeggrundene	1	74.9577	4065.04
motion	1	74.9577	4065.04
virkelige	2	1366.07	813.008
opsoeger	1	74.9577	4065.04
Frihedens	1	74.9577	4065.04
DR1	4	246.596	0.0016260162
spot	1	74.9577	4065.04
tudet	1	74.9577	4065.04
ukritiske	1	74.9577	4065.04
mandsvirksomheder	1	74.9577	4065.04
egenskaber	1	74.9577	4065.04
#modermette	1	74.9577	4065.04
Michael	1	74.9577	4065.04
hoejtryk	1	74.9577	4065.04
#verdeniorangehttps	1	74.9577	4065.04
ansoegning	1	74.9577	4065.04
#vampyrvalgkamp	1	74.9577	4065.04
retorik	2	1366.07	813.008
teknokratiet	1	74.9577	4065.04
indgaaet	4	246.596	0.0016260162
Jernladies	1	74.9577	4065.04
#dkklima	2	1366.07	813.008
ordentligt	2	1366.07	813.008
dygtige	2	1366.07	813.008
JP	7	3939.36	0.0028455285
straekker	1	74.9577	4065.04
betyder	21	960.322	0.008536586
beskaeftigelsesminister	2	1366.07	813.008
bekraefter	3	1932.32	0.0012195122
#DonaldTrump	1	74.9577	4065.04
saagar	2	1366.07	813.008
Starter	6	3465.38	0.0024390244
boblen	1	74.9577	4065.04
vores	178	0.004680529	0.064634144
amfundssind	1	74.9577	4065.04
foraar	2	1366.07	813.008
kampagnerne	1	74.9577	4065.04
migrationspolitik	1	74.9577	4065.04
klap	1	74.9577	4065.04
justere	1	74.9577	4065.04
Justitsministeren	1	74.9577	4065.04
spor	3	2049.1	813.008
mobiltelefoner	1	74.9577	4065.04
blot	18	849.771	0.007317073
mangel	17	8118.9	0.006910569
mur	1	74.9577	4065.04
snusfornuft	1	74.9577	4065.04
covid	6	3570.4	0.0020325202
forretning	2	1366.07	813.008
venlighed	1	74.9577	4065.04
udtoemmende	1	74.9577	4065.04
faglige	5	3082.45	0.0016260162
radiografen	1	74.9577	4065.04
pax	1	74.9577	4065.04
baade	38	0.0015213704	0.015447155
#bekymrende	1	74.9577	4065.04
pose	1	74.9577	4065.04
@SMVdanmark	6	3570.4	0.0020325202
Klimapartnerskabers	1	74.9577	4065.04
enkeltes	1	74.9577	4065.04
opleve	2	1366.07	813.008
#dk	4	246.596	0.0016260162
lavere	3	2049.1	813.008
hjaelpepakken	1	74.9577	4065.04
#fjernundervisning	1	74.9577	4065.04
@Kristianthdahl	4	246.596	0.0016260162
SNSubscribed	1	74.9577	4065.04
forudsaetninger	1	74.9577	4065.04
skolechefer	1	74.9577	4065.04
forsinkelse	1	74.9577	4065.04
grebet	3	1932.32	0.0012195122
Morgan	1	74.9577	4065.04
hast	1	74.9577	4065.04
stadig	50	0.0018797681	0.019918699
startet	1	74.9577	4065.04
balancen	1	74.9577	4065.04
emne	2	1366.07	813.008
arbejdsmarkedsmodel	1	74.9577	4065.04
gustent	1	74.9577	4065.04
gere	1	74.9577	4065.04
Imidlertid	1	74.9577	4065.04
erkendelse	2	1366.07	813.008
discountturisme	1	74.9577	4065.04
boernefond	1	74.9577	4065.04
vinteren	2	1366.07	813.008
middagstid	2	1366.07	813.008
#francelockdownhttps	1	74.9577	4065.04
@sophieloehde	2	1366.07	813.008
fremskreden	1	74.9577	4065.04
aeldrebyrden	2	1366.07	813.008
aktionaererne	2	1366.07	813.008
svenske	15	755.004	0.005284553
flosset	2	1366.07	813.008
foranvisningerne	1	74.9577	4065.04
skoleledere	1	74.9577	4065.04
dekret	2	1366.07	813.008
sikkerhed	8	4502.12	0.0028455285
medfoerer	2	1366.07	813.008
defensiv	1	74.9577	4065.04
helv	1	74.9577	4065.04
svaert	11	57.1311	0.0044715446
mistaenkte	2	1366.07	813.008
bogstaveligt	1	74.9577	4065.04
nyeste	1	74.9577	4065.04
lovimplementeringen	1	74.9577	4065.04
#DI	1	74.9577	4065.04
bananrepublik	1	74.9577	4065.04
Justitsministeriet	1	74.9577	4065.04
#folkestyre	1	74.9577	4065.04
forhindre	14	704.67	0.005284553
greb	1	74.9577	4065.04
bevis	3	1932.32	0.0012195122
Trafikminister	1	74.9577	4065.04
mandags	3	1932.32	0.0012195122
daarligt	2	1366.07	813.008
loegn	1	74.9577	4065.04
aerefuldt	1	74.9577	4065.04
passive	1	74.9577	4065.04
indsaa	2	1499.15	4065.04
tilladelse	1	74.9577	4065.04
doevesprogstolk	1	74.9577	4065.04
frugt	1	74.9577	4065.04
affaere	1	74.9577	4065.04
skaeve	1	74.9577	4065.04
troloese	1	74.9577	4065.04
SMV	9	4847.75	0.0036585366
reelle	3	1932.32	0.0012195122
tilbud	6	3465.38	0.0024390244
hjemmekarantaene	1	74.9577	4065.04
afstemning	2	1366.07	813.008
valgte	2	1366.07	813.008
dropper	3	1932.32	0.0012195122
coronastatus	1	74.9577	4065.04
#PRESSEMOEDE	6	3465.38	0.0024390244
Bosse	1	74.9577	4065.04
bysamfund	1	74.9577	4065.04
mening	12	613.224	0.004878049
ansvaret	16	7833.57	0.0060975607
redde	16	793.955	0.005691057
#cldk	1	74.9577	4065.04
Executive	1	74.9577	4065.04
@BirgitteBergman	1	74.9577	4065.04
pengekisten	1	74.9577	4065.04
@RosenkrantzT	7	3939.36	0.0028455285
calm	1	74.9577	4065.04
@AlexVanopslagh	2	1366.07	813.008
tobak	1	74.9577	4065.04
koma	2	1366.07	813.008
vaegter	1	74.9577	4065.04
efterloennere	1	74.9577	4065.04
indlaeggelser	1	74.9577	4065.04
meters	3	1932.32	0.0012195122
kvittere	2	1366.07	813.008
bedsteforaeldre	2	1499.15	4065.04
svaere	11	57.1311	0.0044715446
@ECDC_EU	1	74.9577	4065.04
straminger	1	74.9577	4065.04
totale	4	246.596	0.0016260162
@DanskErhverv	11	57.1311	0.0044715446
tilbagekoebe	1	74.9577	4065.04
justitsminister	1	74.9577	4065.04
#arbejdehttps	3	1932.32	0.0012195122
#dkark	1	74.9577	4065.04
Bulgarske	1	74.9577	4065.04
Snaevringen	2	1366.07	813.008
absurd	3	1932.32	0.0012195122
#respirator	2	1366.07	813.008
kunstnere	4	246.596	0.0016260162
tilrejsende	2	1366.07	813.008
OEsterbro	1	74.9577	4065.04
smuldre	1	74.9577	4065.04
stenger	1	74.9577	4065.04
svenskerne	3	2049.1	813.008
#politikdk	1	74.9577	4065.04
hulen	3	1932.32	0.0012195122
handlekraftige	1	74.9577	4065.04
#sydkorea	1	74.9577	4065.04
kaereste	1	74.9577	4065.04
foruden	1	74.9577	4065.04
@FoxNews	1	74.9577	4065.04
faellesskaber	2	1499.15	4065.04
#MongoTube	3	1932.32	0.0012195122
vade	8	4502.12	0.0028455285
overbelastet	1	74.9577	4065.04
#KomiskeMetteFrederiksen	1	74.9577	4065.04
regime	1	74.9577	4065.04
svinagtige	1	74.9577	4065.04
varsler	2	1366.07	813.008
Ryan	1	74.9577	4065.04
stenges	1	74.9577	4065.04
omsorgsfuld	1	74.9577	4065.04
TV2	7	3939.36	0.0028455285
arbejdsloese	1	74.9577	4065.04
dammed	1	74.9577	4065.04
konsvenserne	1	74.9577	4065.04
doedelighed	2	1366.07	813.008
FUCKING	2	1366.07	813.008
besejre	1	74.9577	4065.04
Disney	2	1366.07	813.008
fiskeprodukter	1	74.9577	4065.04
DOX	1	74.9577	4065.04
graensehegn	1	74.9577	4065.04
Thea	1	74.9577	4065.04
sms	1	74.9577	4065.04
beer	1	74.9577	4065.04
taettere	2	1366.07	813.008
forligger	1	74.9577	4065.04
Immunolog	1	74.9577	4065.04
hastelovgivningen	1	74.9577	4065.04
doede	26	0.0011662627	0.009349594
@viggo1986	1	74.9577	4065.04
#dkpol	1064	0.008677001	0.4276423
nuvaerende	12	613.224	0.004878049
Diskoteker	1	74.9577	4065.04
Superligaen	1	74.9577	4065.04
overflader	1	74.9577	4065.04
sprog	1	74.9577	4065.04
smittekaede	2	1366.07	813.008
yderlig	1	74.9577	4065.04
#DR	3	1932.32	0.0012195122
delen	1	74.9577	4065.04
besparelser	1	74.9577	4065.04
Norditalien	1	74.9577	4065.04
Klimaplan	2	1366.07	813.008
selvstaendige	31	0.0013114689	0.0121951215
haemmes	1	74.9577	4065.04
tests	10	5285.24	0.0040650405
fornuft	7	3939.36	0.0028455285
godkendte	2	1366.07	813.008
kompenserende	1	74.9577	4065.04
medicin	3	1932.32	0.0012195122
unprecedented	1	74.9577	4065.04
statstoette	2	1366.07	813.008
selvkritisk	2	1366.07	813.008
sigte	1	74.9577	4065.04
erstattet	1	74.9577	4065.04
Okaaay	1	74.9577	4065.04
donerer	2	1366.07	813.008
stilling	4	246.596	0.0016260162
markedet	1	74.9577	4065.04
raadgiver	3	1932.32	0.0012195122
noedlovgivningen	1	74.9577	4065.04
rollen	1	74.9577	4065.04
CAT	1	74.9577	4065.04
optimismen	1	74.9577	4065.04
skrottede	1	74.9577	4065.04
toert	2	1366.07	813.008
droemt	1	74.9577	4065.04
kassen	2	1366.07	813.008
is	5	297.534	0.0020325202
#social	2	1366.07	813.008
teleselskaberne	2	1499.15	4065.04
#mikrobryggerier	1	74.9577	4065.04
indskraenkninger	1	74.9577	4065.04
spat	1	74.9577	4065.04
skoedesloese	1	74.9577	4065.04
politi	4	246.596	0.0016260162
taabe	1	74.9577	4065.04
#husarrest	1	74.9577	4065.04
tvangskonfiskation	1	74.9577	4065.04
Rendyrket	1	74.9577	4065.04
aflyse	6	3465.38	0.0024390244
#junkmedie	1	74.9577	4065.04
barske	1	74.9577	4065.04
forsker	3	1932.32	0.0012195122
milliardbeloeb	2	1366.07	813.008
37	1	74.9577	4065.04
UNICEF	1	74.9577	4065.04
deler	5	297.534	0.0020325202
daarligere	1	74.9577	4065.04
#dkret	1	74.9577	4065.04
karantaene	22	99.6226	0.008943089
afstand	31	0.0013428249	0.0109756095
efterspurgt	1	74.9577	4065.04
Koebenhavn	3	1932.32	0.0012195122
Sydamerika	2	1366.07	813.008
something	1	74.9577	4065.04
maaneders	3	2049.1	813.008
snakken	1	74.9577	4065.04
koncerter	2	1366.07	813.008
vejret	4	2576.43	0.0012195122
Hovedstadsomraadet	1	74.9577	4065.04
beskydning	1	74.9577	4065.04
spoergetiden	1	74.9577	4065.04
ladet	5	297.534	0.0020325202
sikkerhedsniveau	1	74.9577	4065.04
doeds	3	1932.32	0.0012195122
vinklingen	1	74.9577	4065.04
kejseren	1	74.9577	4065.04
reproducere	1	74.9577	4065.04
Kaempe	22	99.6226	0.008943089
dejligt	3	1932.32	0.0012195122
fagligt	3	1932.32	0.0012195122
truende	1	74.9577	4065.04
afboede	10	5285.24	0.0040650405
slaebt	1	74.9577	4065.04
invandring	1	74.9577	4065.04
afledningsmanoevre	1	74.9577	4065.04
aengstelse	1	74.9577	4065.04
kollergaer	1	74.9577	4065.04
rettidig	9	4847.75	0.0036585366
lommer	1	74.9577	4065.04
ja	47	0.0017954891	0.018699188
ferie	12	6232.48	0.0044715446
Pernille	1	74.9577	4065.04
landet	35	0.0014288949	0.014227643
35	1	74.9577	4065.04
Analyserne	1	74.9577	4065.04
@maReine_YARAPh	1	74.9577	4065.04
taenkepause	1	74.9577	4065.04
beskrive	1	74.9577	4065.04
kant	1	74.9577	4065.04
skamme	2	1366.07	813.008
#dksund	4	246.596	0.0016260162
goere	79	0.0026077928	0.03211382
SST	5	297.534	0.0020325202
Christ	2	1366.07	813.008
varer	9	4847.75	0.0036585366
endegyldigt	1	74.9577	4065.04
magten	3	1932.32	0.0012195122
ordentlige	1	74.9577	4065.04
dygtigt	2	1366.07	813.008
kontaktinformationer	1	74.9577	4065.04
plaederer	1	74.9577	4065.04
#Mettefrederiksen	8	4399.57	0.0032520324
@NWammen	26	0.0011356605	0.010569106
elementerne	1	74.9577	4065.04
forholdsreglerne	1	74.9577	4065.04
reporter	2	1366.07	813.008
trovaerdig	5	297.534	0.0020325202
lader	9	4847.75	0.0036585366
forsyninger	1	74.9577	4065.04
beslutningsgrundlag	1	74.9577	4065.04
Haekkerup	1	74.9577	4065.04
tourisme	1	74.9577	4065.04
Danser	1	74.9577	4065.04
aeren	1	74.9577	4065.04
ligegyldighed	1	74.9577	4065.04
faglig	2	1366.07	813.008
blod	1	74.9577	4065.04
#udsatte	1	74.9577	4065.04
kasser	1	74.9577	4065.04
mellemstore	4	246.596	0.0016260162
Bare	77	0.0025901047	0.0300813
reaktionstid	1	74.9577	4065.04
valgt	14	694.71	0.005691057
stikkersamfund	1	74.9577	4065.04
fastansatte	1	74.9577	4065.04
illikvide	1	74.9577	4065.04
stige	1	74.9577	4065.04
noedtetsgrundsaetning	1	74.9577	4065.04
faellesskabet	1	74.9577	4065.04
#dktech	1	74.9577	4065.04
linje	1	74.9577	4065.04
MetteF	1	74.9577	4065.04
TILSAMMEN	3	1932.32	0.0012195122
Post	3	1932.32	0.0012195122
kulturinstitutioner	4	246.596	0.0016260162
mikrofonholderi	17	8118.9	0.006910569
arbejdsgiverperioden	1	74.9577	4065.04
musliminficerede	1	74.9577	4065.04
feministisk	1	74.9577	4065.04
yderst	7	3939.36	0.0028455285
blind	3	1932.32	0.0012195122
City	1	74.9577	4065.04
overbelastes	1	74.9577	4065.04
maend	1	74.9577	4065.04
AEret	1	74.9577	4065.04
Knejterne	1	74.9577	4065.04
besindighed	1	74.9577	4065.04
handelskrise	1	74.9577	4065.04
vaske	1	74.9577	4065.04
events	2	1366.07	813.008
borger	5	297.534	0.0020325202
afskedigelser	2	1366.07	813.008
haab	8	4399.57	0.0032520324
raader	2	1366.07	813.008
hospitalernes	1	74.9577	4065.04
skjult	3	1932.32	0.0012195122
friholde	2	1366.07	813.008
Plastmo	1	74.9577	4065.04
rykkede	1	74.9577	4065.04
dispenseres	2	1366.07	813.008
Forenings	1	74.9577	4065.04
skaevt	1	74.9577	4065.04
@CPHAirports	2	1366.07	813.008
visse	5	297.534	0.0020325202
Sludder	2	1366.07	813.008
sandsynligvis	1	74.9577	4065.04
#England	1	74.9577	4065.04
spise	3	1932.32	0.0012195122
groenne	5	297.534	0.0020325202
magter	7	3939.36	0.0028455285
hverken	11	57.1311	0.0044715446
generalproeve	1	74.9577	4065.04
#skjern	1	74.9577	4065.04
#dagpenge	1	74.9577	4065.04
landes	3	1932.32	0.0012195122
Blog	5	297.534	0.0020325202
dedikerede	1	74.9577	4065.04
tysk	2	1366.07	813.008
dybt	8	4502.12	0.0028455285
ledelse	87	0.0029042081	0.03089431
mikrofonholdere	5	297.534	0.0020325202
BNP	1	74.9577	4065.04
krisestyrer	1	74.9577	4065.04
#eudk	153	0.004079652	0.062195122
#CoronaVirusSverige	3	1932.32	0.0012195122
aendrede	1	74.9577	4065.04
bagslag	1	74.9577	4065.04
lander	2	1366.07	813.008
slipper	6	3465.38	0.0024390244
dieseldrevne	1	74.9577	4065.04
dersom	1	74.9577	4065.04
husleje	4	246.596	0.0016260162
territorium	1	74.9577	4065.04
Fjendtlig	1	74.9577	4065.04
9fortsat	1	74.9577	4065.04
handl	2	1366.07	813.008
Klinghardt	1	74.9577	4065.04
roev	1	74.9577	4065.04
okay	4	246.596	0.0016260162
fravaerende	2	1366.07	813.008
Mvh	2	1366.07	813.008
staerke	9	494.951	0.0032520324
kamp	6	3465.38	0.0024390244
svigt	25	0.0011549499	0.008130081
SSI	1	74.9577	4065.04
vaerste	7	3939.36	0.0028455285
belaste	1	74.9577	4065.04
21	1	74.9577	4065.04
skiftet	1	74.9577	4065.04
vennerne	2	1366.07	813.008
@btdk	6	3465.38	0.0024390244
Altinget	3	1932.32	0.0012195122
mindcontrol	1	74.9577	4065.04
sendte	2	1366.07	813.008
skade	8	4399.57	0.0032520324
ventetiden	1	74.9577	4065.04
paaskeferie	1	74.9577	4065.04
maader	5	297.534	0.0020325202
OPFOERE	3	1932.32	0.0012195122
tilgangen	1	74.9577	4065.04
Findes	7	3939.36	0.0028455285
makes	1	74.9577	4065.04
Sharia	1	74.9577	4065.04
satte	4	246.596	0.0016260162
savet	1	74.9577	4065.04
unionen	1	74.9577	4065.04
erkender	2	1366.07	813.008
reagerede	3	1932.32	0.0012195122
pragtfuld	1	74.9577	4065.04
fremover	4	246.596	0.0016260162
centre	1	74.9577	4065.04
administration	1	74.9577	4065.04
22	1	74.9577	4065.04
statsmandsformat	1	74.9577	4065.04
Punktum	1	74.9577	4065.04
skiftende	1	74.9577	4065.04
doed	6	3570.4	0.0020325202
banken	3	1932.32	0.0012195122
erfaringer	1	74.9577	4065.04
gik	10	5285.24	0.0040650405
finder	7	3939.36	0.0028455285
overskudsvarme	1	74.9577	4065.04
sygeplejerske	2	1366.07	813.008
Brock	2	1499.15	4065.04
opfordret	6	3465.38	0.0024390244
#Thaci	1	74.9577	4065.04
flaa	1	74.9577	4065.04
tvivle	1	74.9577	4065.04
maaden	5	297.534	0.0020325202
skifter	3	1932.32	0.0012195122
forsvinder	1	74.9577	4065.04
statistik	1	74.9577	4065.04
ringeste	1	74.9577	4065.04
Policywatch	2	1366.07	813.008
tyske	5	3082.45	0.0016260162
@altinget	1	74.9577	4065.04
alvoren	14	704.67	0.005284553
sundhedsstrategier	1	74.9577	4065.04
groenkaalen	1	74.9577	4065.04
opfordres	8	4399.57	0.0032520324
solen	2	1366.07	813.008
20	13	6751.86	0.0044715446
mfl	3	1932.32	0.0012195122
@SubstansInger	1	74.9577	4065.04
betalt	4	246.596	0.0016260162
Rederierne	1	74.9577	4065.04
undervisning	4	246.596	0.0016260162
henter	1	74.9577	4065.04
groen	6	3465.38	0.0024390244
hamstring	11	57.1311	0.0044715446
noegternt	1	74.9577	4065.04
afvise	8	4399.57	0.0032520324
talerstolen	1	74.9577	4065.04
medregner	1	74.9577	4065.04
uerstattelige	1	74.9577	4065.04
Forbyd	1	74.9577	4065.04
midnat	1	74.9577	4065.04
#hjemkaldelse	1	74.9577	4065.04
handlekraftigt	1	74.9577	4065.04
presses	1	74.9577	4065.04
Astrid	1	74.9577	4065.04
sygehusene	5	297.534	0.0020325202
opfordrer	57	0.00206018	0.023170732
forstaa	11	57.1311	0.0044715446
hives	1	74.9577	4065.04
veje	1	74.9577	4065.04
udbredelse	3	1932.32	0.0012195122
#ligestillinghttps	1	74.9577	4065.04
alvoret	1	74.9577	4065.04
forskningsprojekter	2	1366.07	813.008
bevilling	1	74.9577	4065.04
straf	3	1932.32	0.0012195122
@LMSTdk	1	74.9577	4065.04
doeve	4	246.596	0.0016260162
klimapartnerskabet	1	74.9577	4065.04
indberette	1	74.9577	4065.04
lykkedes	2	1366.07	813.008
praecis	12	613.224	0.004878049
forbyde	4	246.596	0.0016260162
Retweet	1	74.9577	4065.04
#diabetes	2	1366.07	813.008
presset	12	613.224	0.004878049
respektere	3	1932.32	0.0012195122
hiver	1	74.9577	4065.04
#samfundssind	3	1932.32	0.0012195122
sundshedsfaglig	1	74.9577	4065.04
menneskeliv	4	246.596	0.0016260162
#Euro	2	1366.07	813.008
#	6	3465.38	0.0024390244
tomme	2	1366.07	813.008
dilemma	1	74.9577	4065.04
Johansson	1	74.9577	4065.04
Belgiens	2	1366.07	813.008
hastebehandlet	1	74.9577	4065.04
hastevedtaget	1	74.9577	4065.04
journalisterne	3	1932.32	0.0012195122
nytaarsbriller	1	74.9577	4065.04
bilfri	1	74.9577	4065.04
fear	1	74.9577	4065.04
Netflix	1	74.9577	4065.04
ultimative	1	74.9577	4065.04
typisk	1	74.9577	4065.04
doe	15	755.004	0.005284553
halvt	5	297.534	0.0020325202
teori	1	74.9577	4065.04
spillersteder	1	74.9577	4065.04
hentes	1	74.9577	4065.04
udnyttelsen	1	74.9577	4065.04
naesten	5	297.534	0.0020325202
soeger	4	246.596	0.0016260162
omfang	4	246.596	0.0016260162
talepapir	1	74.9577	4065.04
Selvstaendiges	2	1366.07	813.008
taletid	1	74.9577	4065.04
teorier	1	74.9577	4065.04
realkreditinstitutterne	1	74.9577	4065.04
vaesentligt	2	1366.07	813.008
anvisningerne	2	1366.07	813.008
Jeppe	1	74.9577	4065.04
stand	3	1932.32	0.0012195122
noedstedte	1	74.9577	4065.04
arbejdsvilkaar	1	74.9577	4065.04
Yo	1	74.9577	4065.04
vaer	7	3939.36	0.0028455285
sorry	1	74.9577	4065.04
diverse	4	246.596	0.0016260162
dommer	1	74.9577	4065.04
@Jesper_Pet	1	74.9577	4065.04
arbejder	29	0.0012362965	0.011788618
@SSI_dk	5	297.534	0.0020325202
stolt	12	613.224	0.004878049
SKAMMELIGT	3	1932.32	0.0012195122
butik	1	74.9577	4065.04
indroemme	5	297.534	0.0020325202
ordningen	2	1366.07	813.008
vaccinefabrik	1	74.9577	4065.04
lydhoerhed	2	1366.07	813.008
regninger	3	1932.32	0.0012195122
Immunologiske	1	74.9577	4065.04
#dkforskhttps	1	74.9577	4065.04
suveraene	1	74.9577	4065.04
selskaber	3	2049.1	813.008
alternativer	1	74.9577	4065.04
kritiseret	5	297.534	0.0020325202
enkelt	11	57.1311	0.0044715446
ligeud	1	74.9577	4065.04
Tine	1	74.9577	4065.04
frigive	3	1932.32	0.0012195122
dividende	1	74.9577	4065.04
Kudos	1	74.9577	4065.04
overforbruget	1	74.9577	4065.04
Mage	1	74.9577	4065.04
beskytte	16	773.444	0.006504065
faellesskaberne	1	74.9577	4065.04
foederale	1	74.9577	4065.04
forskellen	3	1932.32	0.0012195122
fagforeningerne	1	74.9577	4065.04
ejer	3	2049.1	813.008
paaroerende	5	3082.45	0.0016260162
forvaerring	2	1366.07	813.008
socialt	2	1366.07	813.008
Fogh	2	1499.15	4065.04
kommentar	2	1366.07	813.008
Simi	1	74.9577	4065.04
vaerdige	1	74.9577	4065.04
153	1	74.9577	4065.04
@brianweichardt	5	297.534	0.0020325202
udmeldingen	1	74.9577	4065.04
Idiotien	1	74.9577	4065.04
grine	1	74.9577	4065.04
OElbryggerierne	1	74.9577	4065.04
Dele	17	8118.9	0.006910569
forskel	13	664.327	0.004878049
passagerer	2	1366.07	813.008
finanserne	1	74.9577	4065.04
vaaben	4	246.596	0.0016260162
#politiet	1	74.9577	4065.04
fremfor	5	297.534	0.0020325202
fadtslaar	1	74.9577	4065.04
voldsom	1	74.9577	4065.04
nedlukningen	12	613.224	0.004878049
skruen	1	74.9577	4065.04
resolutte	1	74.9577	4065.04
Begynd	2	1366.07	813.008
ting	16	773.444	0.006504065
#klog	1	74.9577	4065.04
karan	1	74.9577	4065.04
plan	7	4042.95	0.0024390244
0	3	1932.32	0.0012195122
Gid	1	74.9577	4065.04
selfoelgelig	1	74.9577	4065.04
livet	4	246.596	0.0016260162
gi	1	74.9577	4065.04
regningen	9	4847.75	0.0036585366
derovre	1	74.9577	4065.04
kolleger	1	74.9577	4065.04
skovbranden	1	74.9577	4065.04
ordninger	1	74.9577	4065.04
udadvendte	1	74.9577	4065.04
negative	4	246.596	0.0016260162
Koebenhavns	2	1366.07	813.008
relevans	1	74.9577	4065.04
hotelbranche	1	74.9577	4065.04
Real	1	74.9577	4065.04
sektors	1	74.9577	4065.04
milevid	1	74.9577	4065.04
betalingsmure	1	74.9577	4065.04
dakar	1	74.9577	4065.04
idiotiet	1	74.9577	4065.04
moerkelaegges	1	74.9577	4065.04
Nutella	1	74.9577	4065.04
fascist	1	74.9577	4065.04
imoedegaa	1	74.9577	4065.04
resporator	1	74.9577	4065.04
bagstraeberiske	1	74.9577	4065.04
overbelaste	3	1932.32	0.0012195122
udspil	8	4399.57	0.0032520324
sundhedsvaesenet	9	4847.75	0.0036585366
fedte	1	74.9577	4065.04
fanme	1	74.9577	4065.04
relevant	2	1366.07	813.008
rammer	14	694.71	0.005691057
#hamstrerikke	5	297.534	0.0020325202
Helle	1	74.9577	4065.04
bygger	2	1366.07	813.008
argumenter	1	74.9577	4065.04
1270	1	74.9577	4065.04
planlagte	2	1366.07	813.008
traadte	1	74.9577	4065.04
Virolog	2	1366.07	813.008
interesting	1	74.9577	4065.04
skrottet	1	74.9577	4065.04
skrues	1	74.9577	4065.04
dom	1	74.9577	4065.04
kritiseres	2	1366.07	813.008
manede	2	1366.07	813.008
person	4	246.596	0.0016260162
omhug	1	74.9577	4065.04
storstilet	2	1366.07	813.008
fleste	10	5285.24	0.0040650405
fase	2	1366.07	813.008
Stram	2	1366.07	813.008
traengt	1	74.9577	4065.04
rammes	4	246.596	0.0016260162
Skandale	4	246.596	0.0016260162
Bekraeftelse	1	74.9577	4065.04
bekaempelsen	5	297.534	0.0020325202
derefter	4	246.596	0.0016260162
forsvarligt	1	74.9577	4065.04
banker	3	1932.32	0.0012195122
ritt	1	74.9577	4065.04
ejerne	1	74.9577	4065.04
udmeldinger	6	3465.38	0.0024390244
mands	1	74.9577	4065.04
boligmarkedet	1	74.9577	4065.04
fremrykket	1	74.9577	4065.04
Rets	1	74.9577	4065.04
besidder	1	74.9577	4065.04
#TogetherApart	1	74.9577	4065.04
sundhedsstyrelse	1	74.9577	4065.04
480	1	74.9577	4065.04
administrere	1	74.9577	4065.04
ophaever	1	74.9577	4065.04
privateansatte	1	74.9577	4065.04
kritiserer	8	4399.57	0.0032520324
nogenlunde	1	74.9577	4065.04
alternativet	2	1366.07	813.008
Fem	5	297.534	0.0020325202
staerkt	25	0.0011111918	0.009756098
sandheden	7	3939.36	0.0028455285
@drostjylland	1	74.9577	4065.04
vagter	1	74.9577	4065.04
sundhedsfagligt	1	74.9577	4065.04
pladsmangel	1	74.9577	4065.04
nedlukninger	1	74.9577	4065.04
gone	1	74.9577	4065.04
opfundet	1	74.9577	4065.04
FM	2	1366.07	813.008
vurderer	6	3465.38	0.0024390244
PAS	16	773.444	0.006504065
koebet	1	74.9577	4065.04
roed	7	3939.36	0.0028455285
ukraenkelige	1	74.9577	4065.04
forholder	2	1366.07	813.008
vaek	11	57.1311	0.0044715446
you	3	2049.1	813.008
#poldk	2	1366.07	813.008
6	11	57.1311	0.0044715446
problematik	1	74.9577	4065.04
vaeksten	1	74.9577	4065.04
overblikket	4	246.596	0.0016260162
@PRINTSVONJANE	2	1366.07	813.008
19deutschland	1	74.9577	4065.04
slinger	1	74.9577	4065.04
#ChinaVirus	1	74.9577	4065.04
udsatte	21	960.322	0.008536586
kilde	3	1932.32	0.0012195122
klovnen	1	74.9577	4065.04
skrevet	6	3465.38	0.0024390244
#crowdfundinghttps	1	74.9577	4065.04
testede	4	246.596	0.0016260162
krisesituation	7	3939.36	0.0028455285
grundlaeggende	5	297.534	0.0020325202
plads	27	0.0011793397	0.010569106
forsigtighedsprincip	1	74.9577	4065.04
Japan	1	74.9577	4065.04
betalingen	2	1499.15	4065.04
paavirket	4	2576.43	0.0012195122
gribe	4	246.596	0.0016260162
kilden	1	74.9577	4065.04
betale	16	773.444	0.006504065
5	14	694.71	0.005691057
#ryksammen	1	74.9577	4065.04
Fredensborg	1	74.9577	4065.04
laenge	24	0.0010765501	0.009349594
laegernes	1	74.9577	4065.04
omraader	10	5285.24	0.0040650405
taalmodighed	1	74.9577	4065.04
inddaemningsstrategien	2	1366.07	813.008
haard	3	1932.32	0.0012195122
mirakel	1	74.9577	4065.04
Varmbold	1	74.9577	4065.04
gladeligt	1	74.9577	4065.04
militaerfolk	1	74.9577	4065.04
neden	1	74.9577	4065.04
eleverne	1	74.9577	4065.04
konkurrenceevne	1	74.9577	4065.04
Blogs	1	74.9577	4065.04
eledigt	1	74.9577	4065.04
totalitaert	1	74.9577	4065.04
8	2	1366.07	813.008
tromle	1	74.9577	4065.04
altafgoerende	2	1366.07	813.008
boernehaver	1	74.9577	4065.04
#arbejde	15	734.397	0.0060975607
Kilder	2	1366.07	813.008
peddigroer	1	74.9577	4065.04
fortsaette	5	297.534	0.0020325202
frygter	9	4847.75	0.0036585366
par	11	57.1311	0.0044715446
FN	2	1366.07	813.008
@WHO	4	2576.43	0.0012195122
@CoronaVid19	2	1366.07	813.008
dvaerg	1	74.9577	4065.04
irriterende	1	74.9577	4065.04
7	2	1366.07	813.008
@journalistendk	3	1932.32	0.0012195122
elektromagnetisk	1	74.9577	4065.04
Overvejer	7	4042.95	0.0024390244
formand	3	1932.32	0.0012195122
foraaret	3	2049.1	813.008
erfaring	3	1932.32	0.0012195122
#sundpol	119	0.0034601705	0.048373982
rejser	15	734.397	0.0060975607
forskellige	7	4042.95	0.0024390244
oekonomiske	21	9701.58	0.008130081
2	58	0.0021162122	0.022357723
kvinders	1	74.9577	4065.04
stopper	12	6342.28	0.0040650405
velovervejet	1	74.9577	4065.04
kongehuset	1	74.9577	4065.04
adressere	1	74.9577	4065.04
daegge	1	74.9577	4065.04
stroemmede	1	74.9577	4065.04
Fortael	2	1366.07	813.008
betaenkeligt	1	74.9577	4065.04
saavel	1	74.9577	4065.04
studerede	1	74.9577	4065.04
1	40	0.0015914678	0.015853658
pressekonf	1	74.9577	4065.04
hvorledes	1	74.9577	4065.04
landsbytosser	1	74.9577	4065.04
Sydkorea	12	613.224	0.004878049
statsoverhoved	1	74.9577	4065.04
@aeldresagen	2	1366.07	813.008
kokain	1	74.9577	4065.04
pap	1	74.9577	4065.04
foerertroejen	1	74.9577	4065.04
vejrtraeknings	1	74.9577	4065.04
systemet	2	1366.07	813.008
doegn	3	1932.32	0.0012195122
meddeler	2	1366.07	813.008
enkeltmandsvirksomheder	3	1932.32	0.0012195122
overvejet	3	1932.32	0.0012195122
dagtilbud	4	246.596	0.0016260162
aandssvag	2	1499.15	4065.04
slagter	1	74.9577	4065.04
Bestyrelsen	1	74.9577	4065.04
patientbehandlingen	1	74.9577	4065.04
kontoen	2	1366.07	813.008
herinde	1	74.9577	4065.04
smittetilfaelde	1	74.9577	4065.04
handlinger	1	74.9577	4065.04
bemidlet	1	74.9577	4065.04
koeber	1	74.9577	4065.04
stoppet	3	1932.32	0.0012195122
1813	1	74.9577	4065.04
Tilmelding	1	74.9577	4065.04
arbejdes	1	74.9577	4065.04
@erhvervs_min	6	3465.38	0.0024390244
maksimalt	1	74.9577	4065.04
frygten	1	74.9577	4065.04
aeldste	1	74.9577	4065.04
pakker	4	246.596	0.0016260162
flage	1	74.9577	4065.04
4	14	704.67	0.005284553
decision	1	74.9577	4065.04
filippinske	1	74.9577	4065.04
fr	1	74.9577	4065.04
finansielle	1	74.9577	4065.04
@DDL1935	1	74.9577	4065.04
splitter	1	74.9577	4065.04
spaender	1	74.9577	4065.04
stoerste	7	3939.36	0.0028455285
bytte	1	74.9577	4065.04
vaesentlige	1	74.9577	4065.04
1812	1	74.9577	4065.04
virkede	1	74.9577	4065.04
stoppes	2	1366.07	813.008
475	1	74.9577	4065.04
aarsag	8	4399.57	0.0032520324
arbejdet	6	3465.38	0.0024390244
Sofie	1	74.9577	4065.04
Klorokin	2	1366.07	813.008
@veren_of_lood	4	246.596	0.0016260162
ressourcerne	1	74.9577	4065.04
3	32	0.0013749695	0.011382114
WTC	1	74.9577	4065.04
Spl	1	74.9577	4065.04
move	2	1366.07	813.008
regner	2	1366.07	813.008
udfoert	1	74.9577	4065.04
#US	1	74.9577	4065.04
kriminalitet	2	1366.07	813.008
forandringer	3	1932.32	0.0012195122
inden	18	849.771	0.007317073
derimod	3	1932.32	0.0012195122
#dkcivil	5	3082.45	0.0016260162
Dokumentation	3	1932.32	0.0012195122
folkeskoler	2	1366.07	813.008
handledygtig	1	74.9577	4065.04
godstog	1	74.9577	4065.04
Spoergsmaalet	3	1932.32	0.0012195122
fremadrettet	1	74.9577	4065.04
strategi	26	0.0011454502	0.010162601
#KOEBENHAVN	3	1932.32	0.0012195122
flag	2	1366.07	813.008
spm	1	74.9577	4065.04
tabt	4	2576.43	0.0012195122
overvaagningsfly	1	74.9577	4065.04
magt	7	3939.36	0.0028455285
forrest	6	3465.38	0.0024390244
konventioner	2	1366.07	813.008
beredskabs	1	74.9577	4065.04
DJOEFsamfundet	1	74.9577	4065.04
udskrive	1	74.9577	4065.04
emnet	1	74.9577	4065.04
Bruxelles	1	74.9577	4065.04
#respekt	3	1932.32	0.0012195122
BoJos	1	74.9577	4065.04
lanceret	3	1932.32	0.0012195122
Norwegian	1	74.9577	4065.04
FT	3	1932.32	0.0012195122
presser	1	74.9577	4065.04
toeve	3	1932.32	0.0012195122
#irancoronavirus	1	74.9577	4065.04
eksperten	1	74.9577	4065.04
stole	4	246.596	0.0016260162
ansvarligheden	1	74.9577	4065.04
patriotisk	1	74.9577	4065.04
@	4	246.596	0.0016260162
typen	2	1366.07	813.008
@DiabetesDK	2	1366.07	813.008
betryggende	2	1366.07	813.008
29	1	74.9577	4065.04
fattigroevene	1	74.9577	4065.04
respons	2	1366.07	813.008
udnytte	3	1932.32	0.0012195122
forestille	1	74.9577	4065.04
gir	1	74.9577	4065.04
marxistiske	1	74.9577	4065.04
virtuel	4	246.596	0.0016260162
lanceres	1	74.9577	4065.04
#history	1	74.9577	4065.04
krisestyre	1	74.9577	4065.04
Omlidt	1	74.9577	4065.04
dommerkendelse	5	297.534	0.0020325202
opbakning	15	744.332	0.005691057
magtfulde	1	74.9577	4065.04
afstandsmaerker	1	74.9577	4065.04
emner	3	1932.32	0.0012195122
frister	1	74.9577	4065.04
One	2	1366.07	813.008
raadgivning	3	2049.1	813.008
forskelligt	1	74.9577	4065.04
28	5	3082.45	0.0016260162
statistikkerne	1	74.9577	4065.04
feb	1	74.9577	4065.04
talte	4	246.596	0.0016260162
Spejlsalen	3	1932.32	0.0012195122
aktivt	2	1366.07	813.008
kaempeomraader	1	74.9577	4065.04
lancerer	1	74.9577	4065.04
spille	5	3082.45	0.0016260162
Samarbejd	1	74.9577	4065.04
resolut	4	246.596	0.0016260162
solidariet	1	74.9577	4065.04
buldrer	1	74.9577	4065.04
@AtlantDKpic	2	1366.07	813.008
statskvinde	1	74.9577	4065.04
medforaeldre	1	74.9577	4065.04
vender	2	1366.07	813.008
fjerne	2	1366.07	813.008
farlige	1	74.9577	4065.04
migranter	9	494.951	0.0032520324
Folkekirkens	2	1366.07	813.008
undladt	1	74.9577	4065.04
uddannet	1	74.9577	4065.04
folkeskolen	1	74.9577	4065.04
udbreder	1	74.9577	4065.04
27	1	74.9577	4065.04
partipolitik	3	1932.32	0.0012195122
@kongehuset	1	74.9577	4065.04
delt	4	246.596	0.0016260162
sande	2	1366.07	813.008
pokker	3	1932.32	0.0012195122
@henrik_ullum	1	74.9577	4065.04
app	2	1366.07	813.008
grundig	2	1366.07	813.008
betalinger	1	74.9577	4065.04
vendes	1	74.9577	4065.04
9	7	4042.95	0.0024390244
sociale	6	3465.38	0.0024390244
fx	20	933.808	0.0077235773
bange	7	4165.47	0.0020325202
sikkerhedsprotokol	1	74.9577	4065.04
praesident	8	4399.57	0.0032520324
kernemaalgruppe	1	74.9577	4065.04
fremhaeves	1	74.9577	4065.04
smaakagen	1	74.9577	4065.04
basalt	1	74.9577	4065.04
boss	1	74.9577	4065.04
@MogensJensenS	9	4847.75	0.0036585366
nogen	27	0.0011895059	0.010162601
overbevise	2	1366.07	813.008
26	1	74.9577	4065.04
anbefalede	1	74.9577	4065.04
kapacitet	7	3939.36	0.0028455285
istedet	3	1932.32	0.0012195122
typer	1	74.9577	4065.04
igang	9	494.951	0.0032520324
24	2	1366.07	813.008
traenge	1	74.9577	4065.04
nedprioritere	1	74.9577	4065.04
fast	8	4399.57	0.0032520324
laegger	3	1932.32	0.0012195122
Klimakrisen	7	3939.36	0.0028455285
eksperter	8	4399.57	0.0032520324
@Reuters	1	74.9577	4065.04
adlyde	1	74.9577	4065.04
giv	3	1932.32	0.0012195122
hverdagen	5	297.534	0.0020325202
@renegade_dialog	1	74.9577	4065.04
idag	10	5499.46	0.0032520324
pressen	6	3465.38	0.0024390244
spidsen	8	4502.12	0.0028455285
institution	1	74.9577	4065.04
stoedpude	1	74.9577	4065.04
komme	49	0.0018518723	0.019512195
tankeloest	1	74.9577	4065.04
1700	1	74.9577	4065.04
25	7	3939.36	0.0028455285
maerkeligt	3	1932.32	0.0012195122
folkestyre	3	1932.32	0.0012195122
redningspakke	1	74.9577	4065.04
23	3	1932.32	0.0012195122
sundheds	4	246.596	0.0016260162
hader	1	74.9577	4065.04
haardeste	1	74.9577	4065.04
Fredericia	1	74.9577	4065.04
mulighederne	1	74.9577	4065.04
kids	1	74.9577	4065.04
imho	1	74.9577	4065.04
ApS	2	1366.07	813.008
leverandoer	2	1366.07	813.008
paavirker	4	246.596	0.0016260162
bravt	1	74.9577	4065.04
tabloid	1	74.9577	4065.04
offentlighedens	1	74.9577	4065.04
regimer	1	74.9577	4065.04
hvem	25	0.0011214063	0.009349594
karantaenen	1	74.9577	4065.04
fandeme	1	74.9577	4065.04
kompensere	3	1932.32	0.0012195122
socialisterne	1	74.9577	4065.04
nationen	6	3570.4	0.0020325202
defenitive	1	74.9577	4065.04
SSAM	1	74.9577	4065.04
afskaffe	1	74.9577	4065.04
gennemskuet	1	74.9577	4065.04
Spoergsmaalene	2	1366.07	813.008
ligger	12	613.224	0.004878049
hjaelpes	3	1932.32	0.0012195122
klapper	2	1366.07	813.008
kapaciteten	3	1932.32	0.0012195122
Chen	1	74.9577	4065.04
#DenDanskeModel	2	1366.07	813.008
bla	1	74.9577	4065.04
ha	3	1932.32	0.0012195122
hysteri	1	74.9577	4065.04
pludselig	4	246.596	0.0016260162
graden	1	74.9577	4065.04
@DanskIndustri	11	57.1311	0.0044715446
lykkelig	1	74.9577	4065.04
budskab	11	5813.76	0.0040650405
undertrykte	1	74.9577	4065.04
sammen	70	0.0024417862	0.026422765
sundhedsmin	2	1366.07	813.008
#dkforsk	2	1366.07	813.008
kulturberigende	1	74.9577	4065.04
fyrtaarne	1	74.9577	4065.04
udendoers	3	1932.32	0.0012195122
huller	1	74.9577	4065.04
erhverv	4	246.596	0.0016260162
Udover	2	1366.07	813.008
Lagkagehuset	1	74.9577	4065.04
jonalister	1	74.9577	4065.04
@regering	5	297.534	0.0020325202
allle	1	74.9577	4065.04
ufatteligt	3	1932.32	0.0012195122
shady	1	74.9577	4065.04
tatovoerer	1	74.9577	4065.04
BlivHjemmeIweekenden	1	74.9577	4065.04
voldsomt	7	4042.95	0.0024390244
knaekke	3	1932.32	0.0012195122
fuldstaendig	18	849.771	0.007317073
nede	3	1932.32	0.0012195122
dramariske	1	74.9577	4065.04
sina	1	74.9577	4065.04
fornuftig	6	3465.38	0.0024390244
forstaar	16	773.444	0.006504065
loerdag	6	3465.38	0.0024390244
Sjovt	3	1932.32	0.0012195122
immunity	1	74.9577	4065.04
frivillig	1	74.9577	4065.04
kommentarerne	2	1366.07	813.008
aktiviteten	1	74.9577	4065.04
december	1	74.9577	4065.04
aarets	1	74.9577	4065.04
forklaring	2	1366.07	813.008
10	38	0.0015840628	0.01300813
hjaelper	18	849.771	0.007317073
@kjaerulv	1	74.9577	4065.04
politisk	31	0.0013114689	0.0121951215
utrygge	1	74.9577	4065.04
partierne	4	246.596	0.0016260162
deadlines	1	74.9577	4065.04
slot	1	74.9577	4065.04
#Kosovo	1	74.9577	4065.04
opsejling	1	74.9577	4065.04
manifestere	1	74.9577	4065.04
erklaerer	2	1366.07	813.008
Aflastningstilbud	1	74.9577	4065.04
oejne	5	297.534	0.0020325202
Aylward	1	74.9577	4065.04
ditto	1	74.9577	4065.04
@bt	1	74.9577	4065.04
plejehjem	5	297.534	0.0020325202
dystopi	1	74.9577	4065.04
loeber	4	246.596	0.0016260162
fristen	2	1366.07	813.008
Marokko	1	74.9577	4065.04
kvinder	7	4042.95	0.0024390244
distancering	4	246.596	0.0016260162
handicap	4	246.596	0.0016260162
error	1	74.9577	4065.04
He	2	1366.07	813.008
@BirdsongSofie	1	74.9577	4065.04
immunitet	3	2049.1	813.008
haabloes	1	74.9577	4065.04
telemoeder	1	74.9577	4065.04
rapporter	1	74.9577	4065.04
angst	3	1932.32	0.0012195122
voksne	3	1932.32	0.0012195122
talerstol	1	74.9577	4065.04
releaseId	1	74.9577	4065.04
offer	1	74.9577	4065.04
aandssvagt	1	74.9577	4065.04
proces	1	74.9577	4065.04
totalitaere	1	74.9577	4065.04
kommission	1	74.9577	4065.04
Skype	1	74.9577	4065.04
@JJespersenRUC	1	74.9577	4065.04
loebet	2	1366.07	813.008
beroeres	1	74.9577	4065.04
bipper	1	74.9577	4065.04
Ekstra	23	0.0010517809	0.008536586
folkesundheden	1	74.9577	4065.04
smadre	2	1366.07	813.008
dyremarkedet	1	74.9577	4065.04
beroerer	2	1366.07	813.008
#ehandel	1	74.9577	4065.04
folkefaerd	1	74.9577	4065.04
aktiviteter	4	246.596	0.0016260162
fagforeninger	3	1932.32	0.0012195122
flette	1	74.9577	4065.04
@PaulaLarrain1	1	74.9577	4065.04
paavirkninger	1	74.9577	4065.04
intensivbehandling	1	74.9577	4065.04
begravelses	1	74.9577	4065.04
HD	1	74.9577	4065.04
bestem	1	74.9577	4065.04
total	15	744.332	0.005691057
vinkel	2	1366.07	813.008
glad	31	0.0013114689	0.0121951215
laane	1	74.9577	4065.04
inddaemningen	1	74.9577	4065.04
galt	2	1366.07	813.008
Skaer	1	74.9577	4065.04
netvaerk	4	246.596	0.0016260162
arbejdsbelastning	1	74.9577	4065.04
Zealand	3	1932.32	0.0012195122
udskyde	5	3082.45	0.0016260162
tegn	8	4399.57	0.0032520324
tidligst	1	74.9577	4065.04
hvorpaa	1	74.9577	4065.04
motivation	1	74.9577	4065.04
inkompetent	1	74.9577	4065.04
lang	17	8118.9	0.006910569
byder	1	74.9577	4065.04
beredskabet	1	74.9577	4065.04
genaabner	1	74.9577	4065.04
raadene	2	1366.07	813.008
viderefoert	1	74.9577	4065.04
retsprincipper	1	74.9577	4065.04
professionel	2	1366.07	813.008
usikkerheden	2	1366.07	813.008
fatalt	1	74.9577	4065.04
statsmandsagtigt	1	74.9577	4065.04
madpakker	1	74.9577	4065.04
pakken	3	1932.32	0.0012195122
@Metknu	1	74.9577	4065.04
time	14	704.67	0.005284553
ffs	1	74.9577	4065.04
@stinuslindgreen	1	74.9577	4065.04
@harsloef	2	1366.07	813.008
opildnet	1	74.9577	4065.04
wtf	1	74.9577	4065.04
forplumre	1	74.9577	4065.04
mistede	2	1366.07	813.008
fjerde	1	74.9577	4065.04
rasende	2	1366.07	813.008
moent	1	74.9577	4065.04
premierministeren	1	74.9577	4065.04
fremlaeggelsen	1	74.9577	4065.04
isf	1	74.9577	4065.04
renoveringer	1	74.9577	4065.04
hejse	2	1366.07	813.008
igennem	28	0.0012128741	0.0109756095
hamret	1	74.9577	4065.04
produkter	2	1366.07	813.008
@DRNyhederpic	2	1366.07	813.008
indtraengende	1	74.9577	4065.04
fare	7	3939.36	0.0028455285
ons	1	74.9577	4065.04
naalen	1	74.9577	4065.04
kompenserer	1	74.9577	4065.04
borgernes	4	246.596	0.0016260162
paasken	5	297.534	0.0020325202
anledningen	1	74.9577	4065.04
usikker	2	1366.07	813.008
veckas	1	74.9577	4065.04
onsdags	1	74.9577	4065.04
camouflerer	1	74.9577	4065.04
bore	1	74.9577	4065.04
udlaegningen	1	74.9577	4065.04
daekke	2	1366.07	813.008
asylstop	16	773.444	0.006504065
Henstillingen	1	74.9577	4065.04
land	28	0.0012030982	0.011382114
kriseledelse	1	74.9577	4065.04
noedblus	1	74.9577	4065.04
sundhedskrisen	4	246.596	0.0016260162
coronaens	1	74.9577	4065.04
Landdistrikternes	1	74.9577	4065.04
Jensen	2	1366.07	813.008
opmuntrende	1	74.9577	4065.04
overbevist	2	1366.07	813.008
#uddpolhttps	1	74.9577	4065.04
buffere	1	74.9577	4065.04
#nejforhelvede	1	74.9577	4065.04
#faellesskabetsskuldre	1	74.9577	4065.04
almindelig	2	1366.07	813.008
anbefalet	2	1366.07	813.008
ambitionsniveauet	1	74.9577	4065.04
modig	1	74.9577	4065.04
Ultra	1	74.9577	4065.04
usikkerheder	1	74.9577	4065.04
#Skoler	1	74.9577	4065.04
loeftet	1	74.9577	4065.04
bedste	16	7833.57	0.0060975607
haeve	2	1366.07	813.008
snakke	2	1366.07	813.008
minister	4	246.596	0.0016260162
absurditet	1	74.9577	4065.04
ubetraadt	1	74.9577	4065.04
katastrofe	6	3465.38	0.0024390244
beviseligt	1	74.9577	4065.04
virksomheders	1	74.9577	4065.04
unfair	1	74.9577	4065.04
herhjemme	7	3939.36	0.0028455285
forsoegt	1	74.9577	4065.04
@booomerang_dk	1	74.9577	4065.04
Boedskovhttps	1	74.9577	4065.04
farligt	1	74.9577	4065.04
vaerende	1	74.9577	4065.04
tjekkes	1	74.9577	4065.04
hjertepatienter	1	74.9577	4065.04
udbruddet	3	1932.32	0.0012195122
anbefaler	48	0.001814079	0.019512195
coronakrise	3	1932.32	0.0012195122
#lediggang	1	74.9577	4065.04
sobre	2	1366.07	813.008
#sammenmodcorona	5	297.534	0.0020325202
Xi	1	74.9577	4065.04
ruin	2	1366.07	813.008
henstillinger	1	74.9577	4065.04
uintegrerbare	1	74.9577	4065.04
#sundpolhttps	12	613.224	0.004878049
skaendsel	1	74.9577	4065.04
loefter	1	74.9577	4065.04
globalt	5	297.534	0.0020325202
bitch	1	74.9577	4065.04
sind	1	74.9577	4065.04
tjekket	1	74.9577	4065.04
HM	3	1932.32	0.0012195122
Woldbye	1	74.9577	4065.04
amok	1	74.9577	4065.04
hver	26	0.0011773581	0.008943089
andet	33	0.0013856918	0.012601626
tryghed	9	4847.75	0.0036585366
overarbejde	1	74.9577	4065.04
Patriots	1	74.9577	4065.04
charterbranche	1	74.9577	4065.04
overtage	2	1366.07	813.008
#coronadk	237	0.0053237597	0.09634146
pandaer	1	74.9577	4065.04
loeste	1	74.9577	4065.04
onllne	1	74.9577	4065.04
https	4	246.596	0.0016260162
GUDER	1	74.9577	4065.04
@JohansenTine	1	74.9577	4065.04
enhver	4	246.596	0.0016260162
belastes	1	74.9577	4065.04
Ambulancepersonel	1	74.9577	4065.04
dreng	1	74.9577	4065.04
formidlingen	2	1366.07	813.008
synergier	1	74.9577	4065.04
detaljeret	1	74.9577	4065.04
overs	1	74.9577	4065.04
maatte	2	1366.07	813.008
[truncated: 6,860 more rows]

## Sheet: DK-3 bigrams
Word a	Word b	Frequency	Mutual Information
saa	doedsfald	1	2.10209e+11
score	hoejt	1	6.32013e+11
Frederiksen	lige	1	9.67832e+10
Meyer	SSW	1	7.35271e+11
se	kontor	1	4.98554e+11
Imens	herhjemme	1	6.32013e+11
boernehaver	indskoling	1	6.83642e+11
besluttet	anerkendelsesvaerdigt	1	5.12135e+11
rytme	igennem	1	5.38701e+10
afstand	hinanden	1	3.72714e+12
faaet	mulighed	1	4.36786e+12
kommunikation	MariaRorbyeRonn	1	5.50183e+11
COVID19dk	Covid_19DKhttps	1	3.65096e+11
Corona	tilbageholdt	1	3.42132e+12
stikken	https	1	1.94003e+12
klart	prioriterer	1	5.63763e+11
nok	1200	1	5.19982e+11
vinkling	dkpol	1	2.23557e+11
regering	uddele	1	4.07038e+12
istand	loese	1	6.15392e+11
Norge	Corona	1	3.14247e+12
KONKRET	mener	1	5.28755e+10
virkelig	liv	1	3.42513e+12
SST	regeringen	1	1.73887e+11
viser	patetisk	1	5.33562e+11
andet	corona	2	4.73348e+11
spoerge	egne	1	5.50183e+11
tager	valg	1	3.59134e+11
regeringDK	Corona	1	-1.15242e+11
ingen	mere	1	1.68748e+11
husket	vaelgere	1	6.83642e+11
Nordkoreanske	propaganda	1	5.19982e+11
gaaet	enegang	1	5.12135e+11
hjaelpe	bare	1	3.02653e+12
Statsministeren	fejl	1	3.40627e+11
suspenderehandtryk	grundlovsceremonier	4	0.002255053695240889
styr	arbejdsmiljoeet	1	5.9033e+11
vent	foere	1	6.32013e+11
Haha	cracknut	1	7.35271e+11
Regeringens	had	1	6.53441e+11
udskyder	behandlinger	1	6.53441e+11
vilde	mand	1	6.01812e+11
DT	popularitet	1	7.35271e+11
coronavirusdk	coronadk	1	2.01666e+12
forlaenger	lockdown	1	6.01812e+11
konkrete	saa	1	2.98732e+12
Endelig	forening	1	6.01812e+11
genaabningen	landet	2	7.43153e+11
radikale	alternativet	1	5.71611e+11
Mennesker	Noerrebro	1	6.83642e+11
staerkeste	regeringDK	1	3.33528e+12
ledelse	tage	1	4.40964e+11
hvorvidt	igen	1	4.00104e+12
Nyhedsarkiv	2020	1	4.08877e+11
Himalaya	160	1	6.53441e+11
genopretningen	danskoekonomi	1	6.15392e+11
Finansmin	Jeres	1	6.83642e+11
imponeret	Politiken	1	4.87072e+10
absolut	flertal	1	5.33562e+11
muligt	tror	1	4.56872e+12
forvaltning	tolke	1	7.35271e+11
folk	oensker	1	4.05243e+12
ladet	styre	1	4.87072e+10
hastebehandling	nye	1	5.12135e+11
aabnede	stor	1	5.28755e+10
3	howwillcoronavirus	1	6.83642e+11
regeringDK	tilbage	1	1.25962e+12
rigspolitiet	nyhedsliste	1	7.35271e+11
sproejte	desinfektionsmiddel	1	7.35271e+11
4	danskecoronastrategidansgennemepidemiendansermoerke	1	5.2424e+11
imod	flokimmunitet	1	5.50183e+11
smittet	corona	1	2.92819e+11
Winther12	status	1	3.84483e+11
sige	saa	1	1.43845e+12
kan	svinge	1	3.51429e+11
dansk	kirke	1	5.44221e+11
faa	flere	1	2.21572e+12
virksomhed	usikkerhed	1	6.01812e+11
hoej	Koebenhavn	1	5.38701e+10
regeringen	boejet	1	3.16907e+12
kommer	bedst	1	3.62055e+12
Italien	Coronavirus	2	8.15903e+11
COVID19dk	https	36	0.006984111654836022
stille	traede	1	4.46925e+11
disikkerhedsnettet	danmark	1	5.12135e+11
staa	maal	1	5.19982e+11
blaa	stue	1	5.19982e+11
coronanedlukningen	DK	1	4.89781e+11
skolechathttps	twittercom	1	3.87916e+12
tager	krisen	1	2.81225e+11
sagde	Mette	3	7.91808e+11
raadighed	bruger	1	4.89781e+11
Statsministeren	hold	1	3.78676e+12
E2	80	1	7.35271e+11
Kommune	gaar	1	3.78676e+12
dkmedier	DRkoncern	1	3.53614e+11
AEldreplejen	svigtes	1	7.35271e+11
twittercom	PiaOlsen	1	3.33528e+12
mettestommetale	8090101	1	7.35271e+11
udover	regeringDK	1	2.3027e+11
derfor	glade	1	3.93761e+11
SpindeMette	Demokrati	1	7.35271e+11
Sanders	Jeremy	1	7.35271e+11
mht	sygdom	1	5.50183e+11
mening	ret	1	4.60506e+11
ved	sige	1	1.8574e+12
regeringen	ellers	1	1.83448e+12
sket	siden	1	4.53406e+11
komme	plads	1	3.39152e+10
howwillcoronavirus	608719	1	7.35271e+11
ifoelge	CNN	1	6.53441e+11
aabne	samfundet	3	0.0011147298876517796
faellesskab	tillid	1	4.81934e+11
kan	genaabnes	1	2.69599e+11
moral	personlige	1	7.35271e+11
coronadoedsfald	aarlige	1	6.83642e+11
publisherId	12604233	1	7.35271e+11
lov	m	1	4.30305e+11
sundhedsoekonomimettefrederiksen	misbrugt	1	6.83642e+11
valg	doedsfald	1	4.16725e+12
Hvem	kender	1	4.60506e+11
Klimaet	egen	1	5.9033e+11
news	governmentlaunchesplantotacklelonelinessduringcoronaviruslockdown	1	6.15392e+11
monde	europe	1	7.35271e+11
Corona	goer	2	3.94382e+11
konsekvenser	DK	1	4.07951e+11
regeringenvirkeligvillig	styre	2	0.0011806605326666276
mest	skraemmende	2	9.74145e+10
saa	Kristianthdahl	1	3.73869e+11
regeringDK	maerkelig	1	3.2767e+12
naa	helst	1	6.01812e+11
sagde	virker	1	3.93761e+11
begynder	se	1	3.86524e+11
loeft	behandlingen	1	7.35271e+11
restauranter	butik	1	5.80384e+11
store	erstatninger	1	4.98554e+11
fanget	egensucces	2	0.0012307846306758427
EIB	hjaelp	1	5.56664e+11
indland	livesenestenyt	6	0.0028101203518690423
magt	Danmark	1	2.62618e+12
medier	personale	1	4.87072e+10
erhverv	https	2	3.40566e+11
marked	euro	1	6.83642e+11
politik	20200413hverdagkl14	1	4.22085e+11
kram	boernene	1	4.62391e+12
in	Iran	1	5.80384e+11
skolen	afsted	1	5.19982e+11
vigtigt	regeringen	1	1.55168e+12
hoert	nye	1	3.92256e+11
bruges	give	1	3.30217e+12
siger	netop	1	3.59134e+11
april	Coronakrisen	1	4.30305e+11
regering	handlet	1	3.55409e+12
folketinget	spurgte	1	4.81934e+11
Ledighed	stabil	1	6.83642e+11
regeringDK	partierne	2	4.91681e+11
ny	klasse	1	4.81934e+11
sandheden	corona	1	3.14247e+12
canadisk	skatteyderfinansieret	1	7.35271e+11
beslutninger	dagligt	1	4.60506e+11
Loekke	sidste	1	3.92256e+11
stoerrelse	Hvem	1	6.15392e+11
aendret	bekymrende	1	6.83642e+11
haandtrykket	afspritning	1	6.32013e+11
kritiserer	DF	1	5.28755e+10
gaelder	stadig	1	3.53614e+11
hurtigt	overstaaet	1	4.60506e+11
psykiatrien	side	1	5.28755e+10
kulsort	syn	1	7.35271e+11
EU	kan	1	1.32318e+11
brug	dkpolpictwittercom	1	3.42132e+12
saetter	farten	1	5.63763e+11
ministeren	regeringen	1	2.1557e+12
wwwfolketsdk	node	2	0.0013672839951125572
bitly	2zjUBPM	1	6.15392e+11
Socialdemokratiet	regeringen	1	2.1557e+12
vuggestuer	boernehaver	1	7.35271e+11
kan	skrue	2	7.02859e+11
Bildt	coronakrisen	1	4.56872e+12
Danmark	bare	1	1.27906e+11
sluger	uden	1	4.66313e+11
udenom	dkpol	1	2.23557e+11
dag	goeres	1	3.86524e+11
kontrol	kan	2	5.61447e+11
undlade	forsoeget	1	7.35271e+11
Kig	gerne	1	4.87072e+10
bare	heldigvis	1	4.05243e+12
folk	smitte	1	3.23413e+12
tide	sejlet	1	5.12135e+11
holdelukket	overvejerregeringen	1	7.35271e+11
initiativer	saarbare	4	0.0020485381291300937
gjorde	foer	1	4.89781e+11
coronakrisen	bedst	1	3.85157e+11
Berlingske	2019	1	4.50096e+12
pga	corona	3	9.19197e+11
coronavirusdk	coronakrise	1	3.52732e+11
rette	loesning	1	4.35444e+11
raekke	formiddagens	1	6.01812e+11
stoette	bekaempelsen	1	5.71611e+11
twittercom	jacobmark_sf	1	3.03327e+12
corona	bitch	1	4.26671e+11
fleste	lader	1	4.56872e+12
ekstra	barselsdagpenge	1	6.01812e+11
lovet	saa	1	2.77304e+11
Frederiksen	bare	3	5.41798e+11
Regeringen	mattiastesfaye	2	5.18841e+11
forecast	prioritering	1	6.32013e+11
Industri	kultureliten	1	7.35271e+11
DK	52	1	4.46925e+11
s	analytiker	1	4.92592e+11
ny	dokumentar	1	5.63763e+11
borgerlige	partier	3	0.0013470712996711883
SSTSundhed	andre	1	2.12174e+12
faaet	flere	1	3.23118e+11
desavouerende	RosenkrantzT	1	5.9033e+11
regeringens	goeren	1	5.50183e+11
coronakrisen	bedre	1	2.94004e+12
nyheder	mettefrederiksen	1	1.88636e+10
politiskwebinar	socialdemokratietsfinansordforerchristianrabjergmadsen	1	7.35271e+11
selviscenesaettende	paataget	1	6.83642e+11
analytiker	Vibe	1	7.35271e+11
opfoert	ordentligt	1	6.83642e+11
eksamen	kommunikation	1	5.44221e+11
samfundssind	baaret	2	0.0012036242810621513
valg	tre	1	4.98554e+11
regering	viser	1	2.15988e+12
tillade	tandlaegerne	1	6.53441e+11
tallene	indtil	1	4.62391e+12
regeringen	kommer	1	7.715e+10
TIDLIGERE	statsminister	1	4.60506e+11
PHummelgaard	mjohnsondk	1	5.71611e+11
hviler	Mette	1	3.78676e+12
gode	kontrol	1	4.11724e+12
masker	coronavirus	1	3.68266e+11
twittercom	M_B_Petersen	1	3.85157e+11
torsdag	tage	1	4.92592e+11
direkte	modstrid	1	5.9033e+11
traditionelle	dkmedier	1	3.52732e+11
antal	covid19dk	1	1.72823e+11
undvaere	n	1	6.01812e+11
3	Hvordan	1	4.70452e+11
tager	tid	1	2.99371e+11
sundhedsfaglig	belaeg	2	0.0012640262120571593
samme	raedselsscenarier	1	5.19982e+11
dkmedier	skolechat	1	2.08673e+12
formentlig	plan	1	4.43885e+12
sundhedsvaesen	NHS	1	6.15392e+11
lykkedes	griske	1	6.83642e+11
foersttruet	kan	1	3.62553e+11
kl	1600	1	5.80384e+11
epidemisk	katastrofe	1	6.32013e+11
dkpolpictwittercom	GjyN0NpwhA	1	5.28755e+10
isaer	Mette	1	2.58797e+11
komme	gang	1	2.90693e+11
lagde	vaegt	1	5.80384e+11
gaden	sige	1	4.43885e+12
findes	loesning	1	4.77126e+10
ret	tidlig	1	4.98554e+11
givet	haab	1	5.63763e+11
Berlingskes	leder	2	0.0012307846306758427
grund	konflikten	1	5.085e+11
tilsyneladende	lavt	1	6.53441e+11
nola_gg	status	1	3.84483e+11
genstartfond	10001500	1	7.35271e+11
coronavirus0	SSI	6	0.003382580542861334
ret	laenge	1	3.86524e+11
eksperter	SoMe	1	5.56664e+11
hvordan	herpes	1	4.79491e+11
Spolitik	COVID19dk	1	1.79578e+12
voiceofeuropecom	2020	1	4.08877e+11
politik	flere	1	1.88539e+12
balancere	mellem	1	5.63763e+11
Joergensen	praesenterede	1	7.35271e+11
filesssidk	Notat	1	7.35271e+11
kvalmende	spin	1	5.50183e+11
regering	landets	1	2.52151e+10
sukkersyge	Corona	1	3.96077e+12
ansatte	kan	1	1.65984e+11
midler	R	1	5.50183e+11
Josephine	Fock	1	7.35271e+11
oekonomien	women	1	5.9033e+11
COVID19dk	n	1	2.31637e+12
fuldtonet	inddaemningsstrategi	1	6.83642e+11
lykkedes	maaned	1	5.50183e+11
Kommentar	Martin	1	6.01812e+11
Martin	Lidegaard	1	6.53441e+11
Sundhedstyrelse	regeringen	1	3.18828e+12
sygt	barn	1	6.01812e+11
danskernes	moral	1	6.32013e+11
nyheder	mettefrederiksenstaarfastnej	1	4.07951e+11
Coronabekaempelsen	dermed	1	6.53441e+11
fritid	maa	1	4.50096e+12
mangler	forholde	1	5.12135e+11
naermeste	maaneder	1	6.01812e+11
indtryk	sidder	1	5.63763e+11
2	Hvordan	2	8.66949e+11
t	staar	1	3.36993e+11
coronadk	sundpol	2	4.5769e+11
dlvrit	utm_medium	1	4.81934e+11
smag	evaeske	1	7.35271e+11
Udtalelsen	dumsmart	1	7.35271e+11
uden	haandtryk	2	6.38771e+11
reagerer	ved	1	3.78676e+12
regeringen	programmeret	1	3.16907e+12
gal	maalmanden	1	6.83642e+11
moede	skoleapp	1	5.28755e+10
mangler	stadig	2	8.60609e+10
kritik	zigzagkurs	1	4.81934e+11
naevner	saerligt	1	5.63763e+11
moedes	forsamlinger	1	4.81934e+11
behandlinger	goere	1	5.12135e+11
faar	brug	1	2.96023e+12
syge	ligesom	1	4.98554e+11
penge	CORONA	1	4.35444e+11
wwwavisendk	dgioegethjaelp	1	6.53441e+11
regeringen	udskyde	1	2.35077e+12
arbejdsmiljoe	arbejde	2	0.0010484794268591274
traet	behandlet	1	6.32013e+11
nogen	tegn	1	4.62391e+12
svarer	halv	1	6.32013e+11
foranstaltninger	truffet	1	6.53441e+11
revidere	metoder	1	6.83642e+11
ministeren	fremlaegge	1	5.50183e+11
taler	Mette	1	1.7216e+10
statsminister	mening	1	3.86524e+11
vores	smaa	1	2.87706e+12
status	1.25046e+18	1	3.84483e+11
ifbm	coronanedlukningen	1	6.83642e+11
enten	direkte	1	5.50183e+11
Regeringen	Halsboe_Joergensen	1	3.79299e+11
Italien	348	1	5.71611e+11
roses	franske	1	6.83642e+11
fremragende	lederskab	1	5.50183e+11
kan	vaelger	1	1.96543e+12
Sakset	brevet	1	7.35271e+11
status	1.25327e+18	1	3.84483e+11
daarlig	stemning	1	6.32013e+11
COVID19	smittede	2	6.19616e+11
ECE12081083	kaaremoelbakfraraaderdirektefolketinget	1	7.35271e+11
siger	Efterskolen	1	4.62391e+12
lige	larsloekke	1	2.92819e+12
naa	saa	1	2.47103e+12
corona	girlpower	1	4.26671e+11
andre	forsoeger	1	3.67194e+12
mattiastesfaye	suspenderer	1	5.71611e+11
tilbage	skole	1	2.98944e+12
statsministeren	coronanedlukning	2	9.24783e+11
smittet	befinder	1	5.80384e+11
kl	1620	1	6.32013e+11
udenlandske	medier	1	5.38701e+10
aeldste	haardest	1	5.33562e+11
kapacitet	nye	1	4.60506e+11
imunitet	flokimunitet	1	7.35271e+11
toeve	aflyse	1	6.53441e+11
boer	rettes	1	4.43885e+12
meninger	hvordan	1	3.97661e+12
forsat	glad	1	4.74834e+12
Politikerne	smadret	1	7.35271e+11
danskerne	saa	1	1.61246e+12
vedtaget	behandles	1	7.35271e+11
kan	moppe	1	3.51429e+11
svaert	sige	1	3.10426e+12
kritisere	regeringen	4	0.0010337028568883214
politisk	beslutning	2	9.40903e+11
Hvordan	kan	1	1.98894e+12
befolkningen	rette	1	4.56872e+12
tv2newsdk	status	3	7.18626e+11
Foraeldre	ekspert	1	6.83642e+11
misbrug	lang	1	5.9033e+11
dens	startsted	1	6.01812e+11
politik	coronavirustestskoalition1	1	4.22085e+11
Nyhed	London	1	7.35271e+11
beskytte	saerligt	1	6.15392e+11
foedevarehygiejne	JP	1	5.44221e+11
Fontana	udfordrer	1	7.35271e+11
faa	afklaret	1	4.55119e+11
lever	egen	1	4.56872e+12
twitter	utm_medium	2	0.001306882064117549
unodigtstoreomkostningeruden	reddet	1	7.35271e+11
COVID19dk	dkpolpictwittercom	2	4.4031e+11
uenige	sundhedsmyndighederne	1	6.15392e+11
7079aarige	vaesentlig	1	7.35271e+11
socialdemokrat	storrose	1	7.35271e+11
sundhedsvaesen	igen	2	7.66966e+11
andet	frisoerer	1	3.52732e+11
regeringen	gaa	2	2.83531e+12
m	tilladt	1	4.81934e+11
Hvorfor	gaa	1	2.74954e+12
Lad	aabne	2	7.10364e+11
gennem	covid19dk	1	1.96543e+12
tid	opfoerer	1	4.43885e+12
hoejtryk	faa	1	4.56872e+12
saarbar	situation	1	5.80384e+11
koerer	gerne	1	4.05243e+12
tilbage	ved	1	2.33735e+12
forskere	traeffe	1	5.28755e+10
paaroerende	staar	1	4.13684e+11
resultaterne	faellesskabet	1	6.83642e+11
egen	rytme	1	5.9033e+11
smog	pejse	1	7.35271e+11
risikerer	miste	1	5.50183e+11
beholde	nedlukningen	1	6.83642e+11
statsministeren	jvf	1	4.62391e+12
danskpolitik	coronabombe	1	6.83642e+11
Danmark	mere	4	7.47748e+11
gen	C3	3	0.0013741898974136777
MisvSvane	DanskIndustri	1	6.15392e+11
on	gaar	1	4.60506e+11
pressemoedet	coronadk	1	2.79239e+11
forhandlinger	hvordan	1	3.76233e+11
tro	ja	1	4.38152e+12
handicappede	misbrugere	1	7.35271e+11
oprindeligt	sikre	1	5.63763e+11
maa	https	1	-5.18018e+09
forsat	stramt	1	6.53441e+11
kritik	baade	1	2.93805e+11
udvikler	Coronakrisen	1	5.50183e+11
regeringDK	covid19	1	4.58058e+10
gribe	mislykket	1	6.83642e+11
regeringDK	boer	1	9.41237e+09
igen	Berlingske	1	2.56235e+11
coronastatus	http	2	9.97109e+11
dkpol	skolechat	1	1.52529e+12
kritiske	roester	1	6.15392e+11
koerer	zigzag	1	6.01812e+11
pressemoederne	fortalt	1	6.32013e+11
privatansatte	fortsat	1	5.63763e+11
nyheder	politik	17	0.005143087326423729
skaber	forvirring	1	5.80384e+11
hverken	MSM	1	6.83642e+11
haand	dkpolpictwittercom	1	4.56872e+12
barnet	corona	1	3.96077e+12
tilfaelde	Covid19	1	4.72611e+12
Californien	alene	1	5.9033e+11
udtagelser	nedlukning	1	6.15392e+11
genaabner	pictwittercom	1	3.21085e+11
bla	kaution	1	7.35271e+11
burde	taknemmelige	1	4.87072e+10
faa	job	1	2.83611e+12
brug	beskyttelse	1	4.87072e+10
farligt	egentligt	1	7.35271e+11
blevet	nation	1	5.15955e+11
koebenhavnfagfolk	bekymrede	1	6.53441e+11
stand	producere	1	6.32013e+11
statskassen	form	1	6.15392e+11
politik	indtil	1	2.31036e+12
ende	handler	1	5.50183e+11
Faelleskasse	EU	1	5.05035e+11
planlaegge	ENDL	1	7.35271e+11
forskere	verden	1	4.53406e+11
regeringen	sikkert	2	4.70155e+12
status	1.25281e+18	1	3.84483e+11
ramme	stater	2	0.0012464801331225409
statsministeren	Raquel	1	4.62391e+12
abortlov	faar	1	4.98554e+11
CoronavirusPandemic	20	1	5.56664e+11
Ser	frem	1	4.81934e+11
grund	styret	1	4.56872e+12
20200420dagensoverblik	symptomer	1	6.15392e+11
stoerre	del	1	3.21085e+11
justeringer	aktuelle	1	6.83642e+11
kritikken	regeringen	1	2.67199e+12
ekstremt	haardt	1	4.98554e+11
EllemannJensen	alligevel	1	5.63763e+11
forberedt	2	1	4.95514e+11
Macron	forlaenger	1	6.83642e+11
coronadk	COVID19dk	4	5.84265e+11
klar	coronavirus	1	2.13379e+12
retningslinjer	opfordrer	1	4.68353e+12
udenlandskbaggrund	stikken	2	0.0012640262120571593
kommunikation	COVID19	1	2.47742e+11
chancer	lykoenske	1	7.35271e+11
maanedSaa	hvordan	1	4.79491e+11
DanmarkDerhjemme	Kulturmin	1	5.63763e+11
vaekstfonden	loenkompensation	1	6.83642e+11
almeneboliger	dkbiz	1	4.53406e+11
dkmedier	CARE_Danmark	1	3.53614e+11
regeringen	post	1	3.16907e+12
ellers	frygter	1	4.81934e+11
maaned	faaet	1	4.36786e+12
strategi	holder	1	2.89747e+11
Corona	udloeser	3	0.0011812822561648537
imedens	afskaffer	1	7.35271e+11
dag	aftalt	2	7.73047e+11
EU	samle	1	5.05035e+11
https	wwwkirkedk	1	2.82922e+11
give	venner	1	4.53406e+11
fjernet	fodvorte	1	7.35271e+11
wwwbtdk	politik	7	0.0025007350038959873
media	Udgivelser	1	7.35271e+11
hetzes	rundt	1	6.01812e+11
selvforstaaelse	groen	1	6.53441e+11
PiaOlsen	status	1	2.81225e+11
fortsaette	forhandlingerne	1	6.15392e+11
intet	vaerd	1	5.19982e+11
bedstevalg	tr_595067	1	6.53441e+11
frie	haender	1	5.80384e+11
info	sige	1	4.95514e+11
Naeh	ingen	1	5.01724e+11
svigter	regeringDK	1	2.51698e+12
bare	utilfredse	1	4.56872e+12
Samtidig	coronahysteri	1	6.83642e+11
faa	boernene	1	2.64069e+10
COVID19dk	22	1	2.61838e+11
droefte	hurtigere	1	5.28755e+10
vidtgaaende	skader	1	6.32013e+11
ved	teltene	1	3.43668e+12
opsigtsvaekkende	melding	1	5.63763e+11
sf	manglende	1	5.19982e+11
dkpolpictwittercom	sSLO71oAe4	1	5.28755e+10
generel	opbakning	1	5.50183e+11
vist	staerkt	1	4.81934e+11
iranuden	amerikanskesanktioner	1	7.35271e+11
goer	Coronahttps	1	4.70452e+11
t	rljhkijkuyolujkdidihk	1	5.38701e+10
nyheder	erhvervsnyheder	1	4.07951e+11
arbejde	covid19dk	1	1.72823e+11
saa	voldsomt	1	3.2224e+12
glade	Mette	1	2.23789e+12
laactividad	dosfasesveranoyfin	1	7.35271e+11
saa	barnets	1	3.73869e+11
udstraekning	bruger	1	5.71611e+11
minut	Korte	1	6.83642e+11
EU	Solidarieten	1	5.05035e+11
professorer	sundhedsoekonomi	1	7.35271e+11
coronavirus	afsaet	1	4.70452e+11
beslutningerne	mens	1	5.71611e+11
groen	genstart	1	5.71611e+11
token	694c5c7b5e834dafbeb267b560674bb7	1	7.35271e+11
SST	regeringDK	1	1.88587e+12
rammes	haardt	1	4.98554e+11
sociale	ulighed	1	6.83642e+11
status	1.25336e+18	1	3.84483e+11
sammenmodcoronapictwittercom	kRkiBkJCsZ	1	7.35271e+11
selvfoelgelig	valgt	1	4.4539e+12
vel	afproevet	1	5.38701e+10
Bank	dkaid	1	6.83642e+11
ligestilling	MogensJensenS	1	7.35271e+11
Hvem	kan	1	2.07667e+12
forskning	udvikling	1	5.50183e+11
http	coronasmittedk	2	9.85185e+11
lavet	aftale	1	4.51733e+11
virksomheder	90	1	4.46925e+11
stoettet	skattemidler	1	7.35271e+11
AAgerup	CEPOS	1	7.35271e+11
antistof	covid19	1	4.53406e+11
overlever	30	1	6.01812e+11
regeringDK	magter	1	3.2767e+12
cigaretter	smog	1	7.35271e+11
se	store	1	2.68319e+10
JakobEllemann	Taenk	1	4.35444e+11
tvaertom	misbrugt	1	6.83642e+11
kommentarer	professor	1	6.15392e+11
faaet	hele	1	3.16907e+11
Mens	danske	1	3.65096e+11
Sverige	England	1	4.74834e+12
20tre	20grimme	2	0.0013672839951125572
store	problem	1	4.46925e+11
u	samtykkehttps	1	7.35271e+11
node	4077	2	0.0013672839951125572
landet	lukket	1	3.24905e+12
COVID19	tikkende	1	4.36786e+12
klogere	andre	1	4.20982e+10
doede	Covid19	1	3.22531e+12
faelles	gaeld	1	4.89781e+11
status	1.25117e+18	1	3.84483e+11
haandtryk	so	1	5.50183e+11
givetvis	svarene	1	6.83642e+11
artikel	mettefrederiksenuforvarendeved	1	4.39545e+11
coronakrisen	regeringens	1	3.33528e+12
mere	http	1	1.91146e+11
DebattenDR2	noa_redington	1	7.35271e+11
Paula	Larrains	1	7.35271e+11
politik	sundhedsministerietforlaengerforsamlingsforbud0	1	4.22085e+11
gaar	Christiansborg	1	4.05243e+12
forskning	daekke	1	6.32013e+11
Henrik	Qvortrup	1	6.83642e+11
ansvaret	jeres	1	5.12135e+11
modspil	coronakrisen	1	4.56872e+12
medlemmer	kommunernes	1	6.53441e+11
stadig	Danmark	1	1.47878e+12
gav	godt	1	4.10763e+12
daginstitutionerne	2020	1	4.08877e+11
eksperter	ja	1	4.23206e+11
statsmin	fokus	1	4.4539e+12
forbrugogliv	sundhedogmotion	2	0.0013672839951125572
Gaarsdagens	Helikopter	1	7.35271e+11
CORONA	gen	1	4.77126e+10
hostialbuen	COVID19dk	1	3.58185e+12
COVID19dk	Spolitik	1	1.86489e+11
endelig	melder	1	5.71611e+11
DKpol	nyheder	2	8.15903e+11
slaar	langt	1	4.68353e+12
maa	holde	1	2.13514e+12
twittercom	elkjrras	1	3.85157e+11
nordjyskedk	nyheder	1	3.56323e+12
27	gratis	1	5.38701e+10
Danmarks	samlede	1	5.80384e+11
indlagte	covid19	1	3.19948e+11
2020	janhobysocialdemokratietkommerendnuengang	2	8.27368e+11
eleverne	skolen	1	6.01812e+11
oedelaegge	boernenes	1	6.53441e+11
fritidslaeger	sofapolitikere	1	7.35271e+11
blokerer	mennesker	1	5.38701e+10
shariasheikstaten	igenproducerevacciner	1	7.35271e+11
Saa	maa	1	1.85276e+12
easy	does	1	7.35271e+11
Mon	broednid	1	6.15392e+11
gerne	groent	1	4.81934e+11
regeringen	pengeklar	2	6.33814e+11
enige	oxfamibis	1	5.2424e+11
INTET	nyt	1	5.50183e+11
involvere	private	1	5.50183e+11
synlige	aktiv	1	7.35271e+11
DK	svare	1	3.95297e+09
uden	sige	2	5.52396e+10
antivirus	leger	1	7.35271e+11
statsborgeres	aegtefaeller	1	6.32013e+11
Skaarup	Abildgaard	1	7.35271e+11
Ministerium	fejlinformerede	1	7.35271e+11
misbruger	danskernes	1	6.32013e+11
samfund	20200412	1	4.72611e+12
alene	400	1	5.38701e+10
ringer	112	1	6.83642e+11
covid19	influenza	1	3.15565e+12
hurtigt	gang	1	3.46838e+12
Besynderlig	holdning	1	6.83642e+11
https	wwwsumdk	1	2.82922e+11
tavse	kommentere	1	6.32013e+11
boer	dybt	1	3.75635e+11
hoejaktuelt	SMVdanmark	1	7.35271e+11
holdt	mikrofonerne	1	6.53441e+11
genaabning	hvert	1	3.53614e+11
statsministeren	varsler	1	4.62391e+12
kun	dronningen	1	3.27047e+11
ramt	to	1	4.01778e+12
abort	SolidarityWithPolishWomenpictwittercom	1	6.53441e+11
virker	overfor	1	4.46925e+11
standarder	bemaerkes	1	7.35271e+11
meddelte	regeringen	1	3.18828e+12
moede	regeringDK	1	1.27012e+10
anbefalinger	gaelder	1	4.98554e+11
lukke	WHAT	1	5.9033e+11
tryghed	Sundhedsstyrelsen	1	4.77126e+10
udtalt	kritisk	1	5.80384e+11
loesning	asap	1	5.38701e+10
Vaer	glad	1	5.56664e+11
dagplejer	SFO	2	0.0013672839951125572
epidemien	blusse	1	6.83642e+11
bare	arbejdsloes	1	4.56872e+12
vigtigste	laere	1	5.80384e+11
feriepenge	COVID19dk	1	2.54927e+11
uden	hjemmet	1	2.73277e+11
Joh	vel	1	5.44221e+11
oeget	ensomhed	1	5.12135e+11
ude	stand	1	6.32013e+11
to	tilbage	1	3.42513e+12
kommentatorer	magnus	1	6.01812e+11
to	covid19	1	2.62357e+12
test	isolation	1	5.12135e+11
frist	krav	1	6.01812e+11
udsattepictwittercom	TdR2Y1sSO0	1	7.35271e+11
udstyr	Altinget	1	4.74834e+12
forhindre	epidemisk	1	6.53441e+11
pictwittercom	oyjaldr2ir	1	4.15697e+12
snabelen	statskassen	1	6.83642e+11
Svensk	statsminister	2	9.21011e+10
alligevel	tager	1	4.00104e+12
gaar	vist	1	3.23413e+12
statsministeren	Mette	1	1.05796e+12
genoplivningen	Danmark	1	3.96077e+12
sommer	Jydske	1	4.92592e+11
siger	myndighederne	1	3.59134e+11
genaabningens	fase	1	5.50183e+11
Statskundskab	KU	1	7.35271e+11
haandtering	Corona	2	5.38198e+11
boern	dkpol	2	1.72142e+12
Aktuelt	74	1	5.9033e+11
gradvis	kontrolleret	1	5.50183e+11
lokale	skole	1	4.95514e+11
inden	sommer	1	4.51733e+11
udfordrer	Palazzo	1	7.35271e+11
debatmoede	kl	1	5.63763e+11
daekning	corona	1	3.96077e+12
DanskIndustri	Covid_19	1	4.40964e+11
politik	pres	1	3.40256e+11
valgt	lade	1	4.23206e+11
andet	uden	1	2552814106969
smittespredningen	Danmark	1	3.14247e+12
platform	CEPIvaccines	1	6.32013e+11
40000	foraeldre	1	4.56872e+12
lave	mindre	1	4.46925e+11
indsat	Corona	1	3.96077e+12
https	ifttt	2	5.65843e+11
opkvalificering	produktionserhverv	1	7.35271e+11
Regeringen	myndigheder	1	2.4584e+11
20giver	20os	2	0.0013672839951125572
blevet	inviteret	1	5.15955e+11
fremover	testes	2	0.0012464801331225409
opraab	Hold	1	6.01812e+11
finansiering	afhjaelpe	1	7.35271e+11
dksocial	COVID19dk	2	5.5271e+11
hundrede	tusinde	1	7.35271e+11
befolkningen	stole	1	6.01812e+11
henover	genaabningen	1	5.38701e+10
Eu	s	1	4.98554e+11
boern	coronasmittede	1	3.30867e+11
britiske	regering	3	0.001096323739243005
mere	allerede	1	2.94404e+11
DK	kan	1	1.25837e+12
reducere	spredningen	1	6.83642e+11
kontakt	coronasmittede	1	5.50183e+11
lidt	saert	1	4.77126e+10
staa	uden	1	3.32854e+12
kaempe	gaeld	1	4.98554e+11
befinder	landet	1	4.53406e+11
Statsministeren	gradvist	1	3.57248e+11
genaabnet	skole	4	0.0019155718036048266
resten	folketinget	1	3.75042e+12
alligevel	Syrien	1	5.63763e+11
20200414mettefrederiksen	nydokumentardronningengav	1	7.35271e+11
zoologiskehaverklar	droppeaabning	1	7.35271e+11
kun	traet	1	3.78676e+12
104	mandater	1	6.53441e+11
erhvervsminister	simonkollerup	3	0.0015683800867232628
opgaven	loeftes	1	6.83642e+11
raekke	hjaelpepakker	1	4.98554e+11
loesning	medarbejdere	1	4.26671e+11
aabnezoo	8098075	1	7.35271e+11
dosfasesveranoyfin	anohtmlssm	1	7.35271e+11
livs	sundpolhttps	1	6.32013e+11
Pres	regeringen	2	6.37655e+11
MVJPoliti	status	1	3.84483e+11
lige	usikre	1	4.12697e+11
Godt	moede	1	3.57248e+11
igen	Astridkrag	1	4.38152e+12
kun	godt	1	1.87626e+12
god	regering	1	2.0692e+11
muligt	EUDelever	1	5.9033e+11
regeringDK	praecisering	1	2.4584e+11
Sundhedsstyrelsen	godkender	1	5.80384e+11
smitten	fordelt	1	6.01812e+11
laere	ang	1	6.32013e+11
bananrepublik	staten	1	6.32013e+11
manipuleret	venstre	1	5.71611e+11
sider	samme	1	5.33562e+11
vise	endnu	1	5.33562e+11
Folketinget	laere	1	4.98554e+11
kan	hjaelpe	2	4.24017e+12
bruger	humanister	1	5.71611e+11
COVID19dk	sendte	1	3.65096e+11
pointerne	fanger	1	7.35271e+11
sikkert	muligt	1	4.38152e+12
dkpolhttps	twittercom	12	0.003806685478716696
Desvaerre	dkmedier	2	5.68965e+11
hospitalet	Lad	1	5.28755e+10
magtfuldkommenhed	fordi	1	4.35444e+11
krisen	hoejere	1	3.72714e+12
Frederiksen	Uklogt	3	0.001103183557944765
store	opbakning	1	3.65096e+11
regeringen	vilkaarligt	1	3.16907e+12
krisen	stor	1	2.86077e+12
givet	danske	1	3.78676e+12
mail	dokumenterer	1	7.35271e+11
ting	koerer	1	4.70452e+11
COVID19	COVID19dk	2	2.22657e+12
leveret	mikrofonholderi	1	4.51733e+11
https	wwwsueddeutsche	1	2.82922e+11
StayHomeSafeLifes	holdafstand	1	7.35271e+11
PaulaLarrain1	linker	1	6.32013e+11
Inspiration	regeringDK	1	3.33528e+12
kaempe	fan	1	5.80384e+11
opfoersel	dkpol	1	2.53758e+11
plan	aabning	1	3.23413e+12
694c5c7b5e834dafbeb267b560674bb7	utm_source	1	6.15392e+11
lignende	lempelse	1	6.83642e+11
lille	stigning	1	5.50183e+11
kun	goer	2	5.27872e+10
ingen	respekt	1	3.78676e+12
JP	https	14	0.004022407658446626
kompoldk	dkpolhttps	1	4.05243e+12
Vel	goer	1	4.35444e+11
foraeldre	vuggestue	1	4.81934e+11
sprede	udendoers	1	7.35271e+11
PHummelgaard	regeringDK	2	4.42994e+11
massageklinikker	kropsplejeklinikker	1	7.35271e+11
kaste	moeddingen	1	7.35271e+11
mellem	udlejere	1	5.63763e+11
ellers	ved	1	2.96846e+12
frygter	holde	1	3.71014e+11
dkpolpictwittercom	mqk3N8dzy2	1	5.28755e+10
kaempe	faa	1	3.01985e+12
mangler	resten	1	4.43885e+12
leverer	mikrofonholderi	1	4.13684e+11
inden	sundhed	1	3.78676e+12
handlet	blot	1	5.80384e+11
bare	tanke	1	3.53614e+11
positiv	udvikling	1	5.19982e+11
Justin	Trudeaus	1	7.35271e+11
grund	kritisk	1	3.53614e+11
saa	snart	1	2.70611e+11
frygt	COVID19	1	2.99371e+11
udfordringer	haandteres	1	5.50183e+11
baade	Zeman	1	4.95514e+11
egen	succes	2	0.0011202586016716195
Tak	https	1	7.04904e+08
Pia	Olsen	2	0.0013672839951125572
gaar	struben	1	4.05243e+12
overvejelser	daarligt	1	6.15392e+11
krisen	11	1	3.72714e+12
artikel	breumcoronakrisenviserhvorforgroenlandaldrig	1	4.39545e+11
provokerende	ejere	1	7.35271e+11
uger	arbejde	1	3.69353e+12
Dagens	coronaoverblik	1	6.32013e+11
gaar	saa	1	1.02162e+12
fem	potter	1	7.35271e+11
forventet	sagde	1	4.87072e+10
naegter	tro	1	5.19982e+11
Derfor	coronavirus	1	2.48387e+12
Inden	afholdelse	1	7.35271e+11
klare	godt	1	2.98732e+12
Nogen	synes	1	5.9033e+11
nogen	voksne	1	4.92592e+11
virkelig	stemmer	1	4.92592e+11
uden	bund	1	3.44448e+12
naeppe	gaet	1	6.32013e+11
statsministeren	forkyndt	1	4.62391e+12
rammer	aeldste	1	6.15392e+11
NadineDorries	status	1	3.84483e+11
Saa	vendt	1	4.18823e+12
spoergsmaal	inden	1	3.22531e+12
saa	lang	1	2.28928e+12
kommunerneholdergang	danskejob	1	7.35271e+11
ved	foreningslivet	1	3.43668e+12
interesse	faa	1	4.56872e+12
vakle	blir	1	6.53441e+11
loeber	gal	1	6.83642e+11
kan	slf	1	3.51429e+11
taler	boern	1	2.55876e+12
uffegardelpictwittercom	2lODkqpCNR	1	6.53441e+11
erhvervsliv	befolkningen	1	5.12135e+11
Danmark	egentlig	1	3.15035e+11
forsoeger	saette	1	4.60506e+11
Se	foerst	1	4.10763e+12
liveindustrienshusdk	webinarcoronavirusandtradein	1	7.35271e+11
forventer	regeringen	1	2.67199e+12
justering	udvidelse	2	0.001306882064117549
dag	fraraader	1	4.68353e+12
loen	solidaritet	5	0.002518466369842872
kontrol	Covid19	1	3.90781e+11
ser	koent	1	5.44221e+11
store	beslutninger	1	3.13467e+10
signalere	tryghed	1	6.32013e+11
Naeste	skaktraek	1	7.35271e+11
kan	misbruge	1	3.51429e+11
statsminister	lykke	1	4.68353e+12
fiksmittetrykkethelt	bund	1	6.15392e+11
tilskud	ekstra	1	6.01812e+11
hjaelp	saarbare	1	3.92256e+11
nyheder	den_franske_regering_nedprioriterer_touren_aflysning_ikke_verdens_undergang	1	4.07951e+11
Vel	svaert	1	5.19982e+11
Seruminstituttets	vaccineproduktion	1	7.35271e+11
venstre	omkring	1	3.62055e+12
aeldre	damer	1	5.71611e+11
bare	n	1	3.23413e+12
jovial	aerlig	1	7.35271e+11
graensen	Helsing	1	6.01812e+11
firmaidraetsforeninger	yderligere	1	6.01812e+11
liv	koster	1	4.56872e+12
fylde	hospitalerne	1	6.53441e+11
finde	branchespecifikke	1	5.80384e+11
dk	debat	5	0.0020370087778366014
oejeblik	haft	1	5.12135e+11
barselsdagpenge	saa	1	3.80562e+11
dkpol	coronavirus	1	1.22939e+11
omtaler	covid19	1	4.53406e+11
straamandsfabrikation	Hvem	1	6.15392e+11
UNHumanRights	mbachelet	1	7.35271e+11
kronikker	artikel	1	3.59134e+11
foerste	gang	3	0.0010500233010389834
uge	fortsaette	1	5.80384e+11
saa	brug	1	1.82819e+12
hidtil	fordret	1	6.53441e+11
danskere	hidtil	1	5.085e+11
tv2newsdk	tv2danmark	3	0.0014113550777617727
kendtmodemand	laane200000kr	1	7.35271e+11
toever	udbrede	1	6.83642e+11
regeringen	fremrykker	1	3.16907e+12
larsloekke	statsminister	1	2.88998e+12
statsmandseffekt	ved	1	4.30305e+11
statsministerenfoereutopmoede	brug	1	5.44221e+11
styre	smittespredning	1	5.085e+11
skamme	V	1	6.01812e+11
paavise	nedslidninger	1	7.35271e+11
videre	flere	1	3.38065e+12
vel	KAPITALaKTIEN	1	5.38701e+10
reglerne	holde	1	4.64326e+10
franske	presse	1	4.87072e+10
perspektiv	ligesom	1	6.32013e+11
Vietnams	regering	1	4.0349e+11
aabenbart	stadig	1	4.46925e+11
mere	demokraterne	1	4.27862e+11
uger	Hvorfor	1	4.46925e+11
Frederiksen	goere	1	1.44591e+12
medfoedte	paadraget	1	7.35271e+11
melding	svaer	1	4.81934e+11
Frederiksen	loeftede	1	3.67728e+11
COVID19vaccine	hvilket	1	6.53441e+11
Moelbak	SSI_dk	1	3.57248e+11
regeringDK	tiltag	1	1.94211e+12
svage	staerke	1	6.83642e+11
hvordan	samfundet	1	3.15832e+11
foer	ca	1	3.86524e+11
melding	faglig	1	6.15392e+11
indkaldt	forhandlinger	1	5.28755e+10
Hurtig	reaktion	1	6.83642e+11
USAdarFarsi	dwnews	2	0.0013672839951125572
Endelig	afklaring	1	6.01812e+11
senere	senere	1	4.81934e+11
stoettepartier	traede	1	5.12135e+11
Peter	Lipsitch	1	7.35271e+11
Regeringen	koere	1	2.97469e+12
Regeringen	fanget	2	6.22099e+11
meldinger	COVID19dk	1	3.06556e+11
grundlovsceremoni	uden	1	4.66313e+11
panikker	standser	1	6.83642e+11
siger	vorherrebevares	1	4.62391e+12
kan	regering	1	1.96483e+11
myndigheder	laver	1	4.24343e+11
arbejderendk	indland	2	9.36707e+11
Corona	spoege	1	3.93761e+11
Regeringen	haaber	2	6.22099e+11
politikere	Regeringen	1	3.59134e+11
daginstitutioner	selvom	1	4.26671e+11
Destaerkeste	coronadk	1	4.12697e+11
DRkoncern	Heick	1	6.83642e+11
PaulaLarrain1	glad	1	4.53406e+11
lukket	landet	1	3.26429e+11
ansvarlig	aabning	1	4.68353e+12
C3	A5folkheltudensymptomer	1	4.79491e+11
herfra	engang	1	5.38701e+10
RV9v2y	pictwittercom	1	3.72714e+12
KristianMadsen	soeger	1	6.32013e+11
Genaabning	uden	1	4.14684e+12
livemettefrederiksenholderpressemoedeklokken16	Sygehuse	1	6.83642e+11
finansdk	s	1	3.43668e+12
aabne	tyndest	1	4.53406e+11
kommune	fritageforaeldre	1	7.35271e+11
hjaelpepakke	regeringen	1	1.63941e+12
jeres	boern	1	2.90884e+12
besked	holde	1	5.15955e+11
dkmedier	COVID2019dkhttps	1	3.01985e+12
twittercom	RikkeGjolManso	1	3.85157e+11
aabning	sneglefart	1	5.50183e+11
dkpol	eudk	2	5.30491e+11
andet	udsatte	1	3.52732e+11
Martin	AAgerup	1	6.53441e+11
testcenter	skilte	1	6.83642e+11
bare	doedsdoemte	1	4.56872e+12
nordkoreansk	propaganda	6	0.003119893701035236
bare	lige	1	1.85927e+12
artikel	statsminister	1	1.64779e+12
emner	covid19	1	4.01778e+12
kan	rettes	1	2.998e+12
corona	mem	1	4.26671e+11
status	1.25226e+18	1	3.84483e+11
lige	saedvanlige	1	4.64326e+10
politik	mettefrederiksenboejer	1	4.22085e+11
kaaremoelbakfraraaderdirektefolketinget	genaabnerestaurationslivetsamthoejskoler	1	7.35271e+11
frit	http	1	4.16725e+12
regeringenellers	doeden	1	7.35271e+11
arbejdsloes	komme	1	5.28755e+10
bare	lidt	1	2.50356e+12
bitly	3beC70Y	1	6.15392e+11
omloeb	behoever	1	6.53441e+11
fordi	tilfaeldigvis	1	5.38701e+10
pictwittercom	YpEOd3y5dT	1	4.15697e+12
aar	aendres	1	4.87072e+10
glansbillede	Spolitik	1	5.56664e+11
covid19dk	TagDanmarkTilbagepictwittercom	1	3.17724e+12
forspilder	nogen	1	5.50183e+11
hele	verden	2	7.31229e+11
faar	aeldste	1	3.67194e+12
aabnet	graenserne	1	5.33562e+11
finans2	ECE12076010	1	7.35271e+11
Frederiksen	https	1	-7.02822e+10
naeste	runde	1	4.98554e+11
tilbage	hoert	1	4.56872e+12
antage	gaelder	1	5.80384e+11
respekt	arbejdet	1	5.50183e+11
lungebetaendelse	https	1	2.97261e+11
maaske	heller	1	4.51733e+11
HillelNeuer	status	1	3.84483e+11
Sundhedsstyrelsen	sendt	1	4.35444e+11
brugt	konstruktivt	1	6.32013e+11
naturligvis	kun	1	4.23206e+11
hurtigere	ht	1	6.01812e+11
mindste	elever	1	4.77126e+10
grundet	Corona	1	3.44448e+12
Tak	statsministeren	1	2.33735e+12
Kina	bedre	1	4.20982e+10
fokus	dkmedier	1	1.97846e+12
dkmedierhttps	finansdk	1	4.25498e+12
tror	kan	1	1.98894e+12
valgt	regeringDK	1	2.00069e+12
hjaelp	erhvervslivet	1	4.18823e+11
statsministeren	mfl	1	3.28933e+11
syd	vores	1	3.90781e+11
Folketinget	sat	1	5.19982e+11
skoedet	regeringen	1	3.18828e+12
vaemmelig	virus	1	5.63763e+11
genaabning	mangler	1	3.95297e+09
kurven	holder	1	5.19982e+11
RTlJHl	pictwittercom	1	4.24343e+11
Tror	virkelig	1	4.26671e+11
regering	besluttet	1	2.2195e+12
dkbiz	SSTSundhedpictwittercom	1	4.68353e+12
ophold	landet	1	4.53406e+11
nye	initiativer	2	8.00207e+11
saa	afstanden	1	3.73869e+11
Coronahttps	twittercom	1	3.87916e+12
leve	statsmin	1	5.28755e+10
breumcoronakrisenviserhvorforgroenlandaldrig	slaa	1	6.15392e+11
Italien	Frankrig	1	4.89781e+11
virus	smitte	1	3.95297e+09
politik	videomoedepraeget	1	4.22085e+11
enig	jacobmark_sf	1	5.19982e+11
mest	saarbare	1	3.67194e+12
udvider	foerste	1	5.085e+11
regeringenopretterhjemrejsestyrelsen	200	1	6.53441e+11
pictwittercom	6Y4BSJpCl8	1	4.15697e+12
regeringen	partierne	1	1.83448e+12
andreabergfanskede	ingenheimspiel	1	7.35271e+11
klar	genaabnehurtigere	1	4.98554e+11
naevner	Statsmin	1	4.25498e+12
vej	regeringDK	2	3.48251e+12
behov	masker	1	4.77126e+10
dk	proevet	1	4.16725e+12
nedladende	beskrivelse	1	7.35271e+11
politik	regeringenforbyderforsamlinger	1	4.22085e+11
lukker	landet	2	9.06813e+11
virker	raaderummet	1	5.80384e+11
regeringen	stikkerblaar	1	3.16907e+12
hinanden	virket	1	5.50183e+11
pictwittercom	FE8O1UkzvM	1	4.15697e+12
stinker	disken	1	7.35271e+11
mon	foretaget	1	6.53441e+11
Frederiksen	genaabning	1	1.16916e+12
bred	aftale	1	5.71611e+11
mere	boern	1	1.54983e+12
elever	ordentlig	1	6.01812e+11
hvilke	anbefalinger	1	5.9033e+11
interessante	frisure	1	7.35271e+11
reelt	glad	1	5.56664e+11
Vores	statsminister	1	3.40627e+11
gerne	beholde	1	5.33562e+11
SARSCoV2	HCoV19	1	6.83642e+11
mere	foerste	1	2.01092e+12
regeringen	dag	2	1.83863e+12
Forleden	sagde	1	5.38701e+10
damned	if	1	6.83642e+11
aeteren	https	1	2.97261e+11
maa	kun	1	1.72393e+12
Folketinget	saa	1	2.47103e+12
graensen	deltagere	1	5.19982e+11
respekt	beslutninger	1	4.46925e+11
regulering	article12078985ece	1	6.83642e+11
renlighed	desinfektion	1	7.35271e+11
blevet	ligeglad	1	4.64326e+10
simdk	nyheder	2	8.15903e+11
andre	virksomheder	1	2.59421e+12
Flere	partier	2	9.74145e+10
karantaene	aggressiv	1	7.35271e+11
skatteyderfinansieret	coronavirusforskningsprojekt	1	7.35271e+11
gang	storsundhedsreformp	1	4.56872e+12
https	wwwforbescom	1	2.82922e+11
reagere	sent	1	6.53441e+11
status	1.24971e+18	1	3.84483e+11
nation	mennesker	1	5.38701e+10
samlet	blaa	1	4.68353e+12
aabner	hele	1	2.98944e+12
haft	evnerne	1	5.05035e+11
fylder	Flixbusserne	1	7.35271e+11
lyder	anklagen	1	5.63763e+11
stift	rettet	1	7.35271e+11
se	foertidspensionist	1	4.98554e+11
laerere	inddraget	1	7.35271e+11
artikel	laererformandopfordrerlad	1	4.39545e+11
nok	forklaring	1	4.16725e+12
regeringen	laver	1	1.25858e+12
daarligt	sagt	1	4.30305e+11
ny	styrelse	1	5.63763e+11
Knud	Brix	1	6.83642e+11
danskerne	fortaellermere	1	5.15955e+11
tidligere	meldt	1	4.77126e+10
Danmark	hurtigere	3	9.71424e+11
grupper	https	2	4.91264e+11
godt	coronadk	1	1.39818e+12
overreageret	covid19dk	1	2.998e+12
ekstra	midler	1	5.19982e+11
covid19	ramte	1	4.18823e+12
ledere	frygtgoergenaabningen	1	6.15392e+11
landets	sundhedsmyndigheder	1	4.98554e+11
milliarder	aar	1	4.05243e+12
overstaaet	hele	1	4.13684e+11
covid19	andre	1	2.07792e+10
regeringen	Corona	1	-2.22872e+10
taenkt	sikre	1	5.12135e+11
paasken	genoplivningen	1	6.01812e+11
maalrettet	danske	2	9.36707e+11
intet	lave	1	4.26671e+11
sige	aabner	1	2.92039e+12
Vaekstfonden	dkbiz	1	5.05035e+11
regeringen	anklaget	1	3.16907e+12
dkpol	COVID19dk	51	0.010875452279522715
kan	levere	1	2.69599e+11
Coronapandemien	indtil	1	4.92592e+11
News	faar	1	3.95297e+09
saa	glaede	1	2.70611e+11
siger	maa	1	1.77216e+12
1	4	1	3.07984e+12
godt	gennem	1	3.07505e+11
1	1	2	5.28405e+10
2014	2020-04-20	1	7.35271e+11
1	3	3	0.0012491413783278801
mellem	Sverige	1	3.78676e+12
forstyrre	regeringDK	1	3.33528e+12
1	2	7	0.00269272290298647
fremfor	smitte	1	4.46925e+11
kigget	naermere	1	7.35271e+11
tider	ved	1	3.10426e+12
haardt	brug	1	3.53172e+11
pictwittercom	IyVUezokkC	1	4.15697e+12
aabningen	lidt	1	4.08877e+11
to	aar	1	3.17451e+11
taler	genstart	1	4.46925e+11
boern	vuggestue	2	8.6825e+11
of	ingen	1	5.01724e+11
sker	Mette	1	2.75418e+11
ja	DOE	1	5.9033e+11
indlagte	corona	1	2.62618e+12
koster	lade	1	4.74834e+12
Saa	lad	1	3.67194e+12
optaget	corona	1	3.44448e+12
lejere	saette	1	5.63763e+11
Government	launches	1	7.35271e+11
Service	fem	1	7.35271e+11
aktuelt	tider	1	4.81934e+11
Mette	Maet	1	3.52732e+11
kritiseres	2	1	4.95514e+11
liv	vs	1	4.87072e+10
partier	give	2	6.15727e+10
laese	politiken	1	5.085e+11
126	mio	1	6.32013e+11
forsaetter	mikrofonholderiet	1	6.01812e+11
jounalister	dkmedier	1	3.52732e+11
Hvordan	regeringen	3	7.10993e+11
alligevel	haand	1	4.60506e+11
sektor	dkpol	1	2.02129e+12
faaet	paataget	1	5.05035e+11
paastaar	paastaar	1	5.28755e+10
produktionserhverv	ellers	1	6.01812e+11
AnnetteHeick	koerer	1	5.63763e+11
4	corona10	1	5.56664e+11
wwwbtdk	kendte	1	4.77126e+10
paataget	jovial	1	6.83642e+11
regeringen	saerdeles	1	2.35077e+12
regeringen	virkelig	1	1.53247e+12
anbefalinger	saetter	1	4.46925e+11
EL	SF	1	6.01812e+11
sundfornuft	COVID19	1	4.3283e+11
Doedsfald	pr	1	6.53441e+11
indland	ECE12075683	1	4.68353e+12
regeringen	vide	1	1.71966e+12
Kan	lige	1	2.92819e+12
foer	10	1	3.26122e+12
frygt	smitte	1	4.16725e+12
sagt	strategi	1	2.92039e+12
synes	kontrol	1	4.26671e+11
afgoerende	trygheden	1	6.15392e+11
Spil	galleriet	1	6.83642e+11
divigtigt	forsvarliglosning	1	7.35271e+11
isaer	angaaende	1	5.63763e+11
vstillernytkrav	anklagerregeringen	1	7.35271e+11
Coronastatustale	Statsmin	1	4.77126e+10
LED	PAERE	1	7.35271e+11
Skaane	rejst	1	7.35271e+11
udstillet	Derfor	1	6.32013e+11
Mindsk	uligheden	1	7.35271e+11
offentligt	ansattte	1	6.83642e+11
COVID19dk	kompoldk	1	2.61838e+11
alternativet	_	1	6.15392e+11
organisationer	regeringenfriluftslivetsforeningerkommercoronaklemme	1	6.53441e+11
behov	igen	1	2.96846e+11
stoette	Groenland	1	4.89781e+11
bekaempe	corona	1	3.44448e+12
status	1.2505e+18	1	3.84483e+11
s	12082126	1	4.92592e+11
altid	kritiseres	1	5.71611e+11
stille	spidsen	1	5.50183e+11
sammen	hver	1	3.73869e+11
genaabningen	langsom	1	5.50183e+11
beviselige	covid19	1	4.53406e+11
boernene	lejrene	1	5.63763e+11
gode	EUDnyheder	1	5.56664e+11
modstridende	initiativer	1	5.71611e+11
haardanklage	regeringen	3	9.56483e+11
Saa	kan	1	9.7734e+10
doedsfald	tid	1	3.39518e+11
htmlaction	click	1	7.35271e+11
staten	betaler	1	6.83642e+11
hospitalet	intensiv	1	5.28755e+10
par	grafer	1	6.01812e+11
covid19	holdes	1	4.70452e+11
larsloekke	stadig	1	3.27047e+11
hoerer	Mette	1	3.27047e+11
gede	raaberi	1	7.35271e+11
kritisere	forbindelse	1	4.51733e+11
maa	sendes	1	3.81201e+12
se	vores	1	2.35894e+12
jpspolitiskeredaktoerregeringen	bevaeget	1	6.83642e+11
problemet	resten	1	4.60506e+11
EU	DK	1	2.59546e+11
burde	aabne	1	2.51924e+11
s	bud	1	3.89335e+12
hoert	skolen	1	4.81934e+11
overvejer	lade	1	4.36786e+12
ivaerksaetter	dkmedier	1	3.52732e+11
demokratiet	opleve	1	6.01812e+11
del	interviewet	1	4.51733e+11
socdem	venstre	1	5.71611e+11
gaa	Corona	1	1.7294e+12
COVID19	maa	1	1.5161e+12
regeringDK	gaa	1	1.009e+12
https	wwwkldk	1	2.82922e+11
lige	virker	1	3.19386e+11
indleder	raekke	1	5.33562e+11
aften	tv2newsdk	1	3.65096e+11
nyt	ukoncentreret	1	5.44221e+11
kun	rart	1	4.60506e+11
Hvorfor	mere	1	1.88539e+12
coronakrisen	flere	1	2.71489e+11
ministerpraesident	DGuenther_CDUSH	1	7.35271e+11
gerne	mikrofonholderi	1	3.31854e+12
saedvanlig	deler	1	6.32013e+11
andre	foerst	1	2.79402e+11
runeselsing	ECE12084924	1	7.35271e+11
15000	dagligt	1	6.32013e+11
overlaeg	Mette	1	3.78676e+12
kritisk	faktor	1	5.28755e+10
TAK	Joymogensen	1	4.74834e+12
minutter	skraemmebillede	1	5.80384e+11
betrygge	laegges	1	6.83642e+11
angreb	regeringDK	1	2.3027e+11
gidet	simpel	1	7.35271e+11
laese	https	1	1.5232e+12
Mens	oejne	1	5.50183e+11
Regeringen	saetter	1	2.24412e+11
minister	foedevarer	1	5.9033e+11
EU	FN	1	5.05035e+11
faar	fravaer	1	4.87072e+10
massevis	svaere	1	6.01812e+11
tid	fortaelle	1	3.40627e+11
Verdens	foerende	1	7.35271e+11
maa	traeffe	1	3.29572e+11
erstatninger	https	1	2.97261e+11
inviterer	partierne	1	6.01812e+11
dikke	yngste	1	6.32013e+11
fejl	Coronatider	1	6.01812e+11
coronadk	Coronakrisehttps	1	4.19895e+11
regeringen	studerendes	1	3.16907e+12
oekonomisk	hjaelp	1	3.71577e+11
hjaelpepakkerne	dkbiz	1	4.23206e+11
Zig	Zag	1	7.35271e+11
denkorteavisdk	2020	2	8.17753e+11
Kaare	Moelbak	6	0.0034296670502014293
AnjaEH8	status	1	3.84483e+11
dkpol	kompolhttps	1	2.97469e+12
udraaber	Brostroem	1	6.15392e+11
forlaenge	udvide	1	5.63763e+11
spoergsmaalet	omkring	1	5.33562e+11
se	indad	1	4.98554e+11
3	2	1	3.50573e+11
t	koordineret	1	4.87072e+10
regeringdk	s	1	4.98554e+11
finde	fodslag	1	5.80384e+11
pressemoeder	JensRingberg	1	6.32013e+11
regeringDK	krisen	1	5.87119e+10
oproer	endnu	1	5.33562e+11
politisk	gave	1	4.60506e+11
dkmedierhttps	wwwdrdk	1	3.27047e+11
padler	Heunicke	1	5.28755e+10
twittercom	Sclerose_dk	1	3.85157e+11
hjaelp	vej	1	3.44448e+12
regeringDK	DKpol	3	9.83011e+11
haandtrykket	COVID19dk	1	2.54927e+11
presset	andre	1	3.2767e+12
genaabning	aften	2	7.73047e+11
tidligt	risikerer	1	4.56872e+12
Maa	barn	1	4.98554e+11
eucheftakkerdanmark	udskaeldtrespiratorhjaelp	1	7.35271e+11
2	2	1	2.61967e+11
hjemmet	Corona	1	2.24569e+12
fint	erhvervslivet	1	4.56872e+12
raader	1238	1	6.83642e+11
aendres	ved	1	4.30305e+11
2019	doede	1	5.33562e+11
ny	smittekaede	1	5.63763e+11
20overraskelser	2020	2	8.17753e+11
gaaetbeggeveje	dkpol	1	3.05387e+12
Europa	bedre	1	4.4241e+12
tip	falskt	1	6.83642e+11
Taenk	people	1	5.71611e+11
halvvejs	rundt	1	6.01812e+11
pictwittercom	T6DkgZDOB2	1	4.15697e+12
status	1.24596e+18	1	3.84483e+11
sundheds	aeldreminister	1	6.32013e+11
godt	danske	1	2.25675e+12
gennemarbejdet	beslutningsgrundlag	1	7.35271e+11
tabt	job	1	4.81934e+11
https	wwwraesondk	14	0.003960903952456148
stor	ros	1	4.46925e+11
valgte	bedre	1	4.72611e+12
Tillykke	lykkedes	1	7.35271e+11
Corona	uden	1	1.24802e+12
Italien	525	1	5.71611e+11
andre	covid19dk	1	8.66101e+10
to	sider	1	4.62391e+12
blevet	forvaent	1	5.15955e+11
4	7	1	5.05035e+11
ladet	slaa	1	5.12135e+11
John	Smedlem	1	7.35271e+11
lukket	saa	2	5.07168e+11
RSS	arbejde	1	5.2424e+11
foerste	hit	1	5.01724e+11
understoetter	regeringdk	1	7.35271e+11
stille	foelgende	1	4.68353e+12
kommende	coronaapp	1	6.32013e+11
politisk	besluttet	1	3.78676e+12
eupol	ungarnpictwittercom	1	7.35271e+11
sundhedsvaesen	skabt	1	5.12135e+11
FINDES	gennemarbejdet	1	7.35271e+11
suppen	hver	1	5.80384e+11
spil	regeringens	1	4.30305e+11
twittercom	HeshmatAlavi	1	3.85157e+11
mere	danskere	1	2.72976e+12
andre	COVID19dk	1	9.33656e+10
indtil	regnskabet	1	5.38701e+10
AAbne	sports	1	6.83642e+11
sofapolitikere	maaske	1	5.50183e+11
NewZealandsk	regering	1	4.0349e+11
enkelt	katastrofe	1	6.32013e+11
corona	opstaaet	1	4.26671e+11
DJOEF	ere	1	7.35271e+11
tilladt	500	1	4.98554e+11
Mon	aften	1	4.51733e+11
groenneinvesteringer	dkpol	1	3.05387e+12
Regeringen	mindske	1	3.79299e+11
vaernemidler	vaek	1	4.98554e+11
foer	marts	1	4.07951e+11
Interview	Noa	2	0.0013672839951125572
foerste	spoergetime	1	5.01724e+11
aabent	frem	1	4.30305e+11
dum	baade	1	4.95514e+11
gaeldshaeftelse	stoerre	1	5.085e+11
kik	betale	1	6.53441e+11
fordoemmelse	ved	1	4.30305e+11
EU	lyder	1	3.50149e+10
regeringDK	Mediestoette	1	3.2767e+12
vigtigt	klarhed	1	5.19982e+11
pointen	priserne	1	7.35271e+11
haandtrykskravet	loven	1	7.35271e+11
gang	hurtigt	1	3.36993e+11
stoetter	socialdemokratisk	1	6.32013e+11
stadig	kan	1	1.14355e+12
fordelt	spredes	1	7.35271e+11
vaesentlig	aarsag	1	6.83642e+11
tilbage	normalen	1	4.87072e+10
skinger	tiden	1	5.80384e+11
ved	vej	1	2.06182e+12
blindt	foelger	1	5.9033e+11
igennem	Knudepunktet	1	5.28755e+10
dkpol	dkmedierhttps	7	0.0020126622727488484
1.25069e+18	dkpol	1	3.05387e+12
Tal	gerne	1	5.38701e+10
styr	ting	1	4.56872e+12
kommunerne	genaabningsplan	1	5.19982e+11
ude	byen	1	6.01812e+11
finde	haaret	1	5.80384e+11
laerer	fortalte	1	6.32013e+11
regeringen	Mette	2	2.38818e+11
acceptere	foer	1	4.89781e+11
rystende	forklaring	1	6.32013e+11
ORIENTERE	coronasituationen	1	7.35271e+11
fx	lokale	1	5.71611e+11
gang	dansk	1	3.17451e+11
gang	holde	1	2.89185e+12
risikerer	saa	1	2.47103e+12
uendelighed	uden	1	4.66313e+11
Regeringen	forventede	1	2.97469e+12
unge	erhvervsskoleelever	1	6.15392e+11
propaganda	lufthavnen	1	5.19982e+11
Saa	kom	1	3.25511e+10
frisoeren	maaske	1	4.68353e+12
haaber	danske	1	3.07505e+11
dkpol	LED	1	2.97469e+12
dansk	regering	1	2.1244e+11
2	Hvorfor	1	3.68266e+11
Noerrebro	Vesterbro	1	7.35271e+11
dybt	afhaengige	2	0.0011703826996808345
oekonomisk	kollaps	1	5.50183e+11
Braekking	News	1	6.32013e+11
coronavirusdk	covid19dk	1	1.40398e+11
lovgiver	direkte	1	6.01812e+11
partier	indgaaet	4	0.0018926421092708408
regeringDK	Statsmin	7	0.0015012645498435919
EU	faar	1	2.68319e+10
dkpol	skole	1	5.77121e+10
paedagogpictwittercom	PwIhSn9LZM	1	7.35271e+11
kommentere	nordkoreanske	1	5.80384e+11
Stiglitz	kandiderer	1	7.35271e+11
referat	regeringen	1	3.18828e+12
covid19dk	behandling	1	2.66095e+12
virksomheder	kaotiskforloebministeriumfejlinformeredecoronaramterejsebureauer	1	5.28755e+10
magtfuldkommenhed	socialdemokrati	1	6.32013e+11
sagde	statsministeren	2	6.3113e+11
egne	vaelger	1	4.98554e+11
bitcher	roede	1	6.15392e+11
tror	kun	1	3.11175e+12
komme	ovenpaa	1	4.4241e+12
Corona	virus	5	0.0017106593026362618
regeringDK	PRESSELOGEN	2	4.48825e+11
COVID19	Regeringen	6	0.0016556223614196802
coronakrisen	COVID19dk	1	1.27949e+12
Coronavaccineprojekter	verden	1	5.56664e+11
1600	Mette	1	3.27047e+11
flygtninge	forskning	1	5.80384e+11
ansatte	hjemme	1	3.53614e+11
doede	pr	1	4.51733e+11
tale	Statsministeren	1	3.71014e+11
information	ministre	1	5.28755e+10
taenke	regeringen	1	1.85369e+12
kan	finde	2	4.96343e+11
voldsomt	1	1	4.16725e+12
skole	Ala	1	5.12135e+11
status	1.2525e+18	1	3.84483e+11
afskaffer	haandtrykket	1	6.32013e+11
Termansen	Orb	1	7.35271e+11
samarbejde	andre	1	3.17724e+12
lovede	genaabningen	1	4.87072e+10
Husk	paaroerende	1	4.98554e+11
advarede	flere	1	4.50096e+12
Frederiksens	tider	1	4.43885e+12
dybforvirringkraevernycoronaplan	mettefrederiksen	1	5.15955e+11
to	pandemier	1	5.44221e+11
ligesom	Carolina	1	6.32013e+11
genaabning	regeringenovervejerlempelser	1	4.98554e+11
testet	folk	1	3.85157e+11
P1radio	morges	1	7.35271e+11
Prioritet	arbejdspladser	1	5.71611e+11
tak	regeringDK	1	1.88587e+12
restauranter	andre	1	3.17724e+12
Foelg	foerste	1	4.56872e+12
forenede	opposition	1	6.15392e+11
ved	krisen	1	1.56539e+12
artikel	tvivlsomt	1	4.39545e+11
r	helt	1	3.65096e+11
handicap	haardt	1	5.50183e+11
mens	Danmark	1	2.32417e+12
falder	fjerde	1	6.53441e+11
kritisk	journalistik	1	5.28755e+10
tages	alvorlig	1	6.01812e+11
offentliggoere	land	1	6.32013e+11
fare	gaaet	1	4.38152e+12
antallet	COVID19	1	2.54223e+11
risikogrupperparorendeutm	_	1	6.15392e+11
pictwittercom	kUo2598jYH	1	4.15697e+12
ovre	corona	1	3.14247e+12
pictwittercom	dTTtAL2WrH	1	4.15697e+12
ord	zigzagkurs	1	5.80384e+11
demonstrationer	foer	1	4.38152e+12
stille	briefe	1	5.50183e+11
ingen	graenser	1	4.00104e+12
fald	grund	1	4.12697e+11
medicinalindustriens	lobby	1	7.35271e+11
friskolerne	herunder	1	6.32013e+11
Coronasmitte	dertil	1	7.35271e+11
minoriteter	spejlblank	1	7.35271e+11
avis	forsaetter	1	6.01812e+11
hjaelpepakke	regeringDK	1	1.78641e+12
tillid	regeringen	1	1.4732e+11
Flixbusserne	afliver	1	6.83642e+11
baggrund	stikken	2	0.0011607684290017616
ta	opposition	1	5.63763e+11
hele	oppositionen	1	3.89335e+12
kvinder	https	1	2.45632e+12
tager	jeres	1	3.78676e+12
nationalbanken	status	1	3.84483e+11
trussel	mattiastesfaye	1	5.12135e+11
USbetalinger	WHO	1	5.9033e+11
superrelevant	handicapomraadet	1	7.35271e+11
langt	lovede	1	4.87072e+10
fuld	accept	1	6.32013e+11
sundhedsmyndigheder	regeringDK	1	2.81899e+12
Uanset	borgerens	1	6.32013e+11
anklagerregeringen	hastestorreformigennem	1	7.35271e+11
COVID19dk	Spolitikhttps	1	3.13467e+10
regering	drab	1	4.07038e+12
tabt	valget	1	6.53441e+11
lov	aabne	1	3.15035e+11
gennemtaenkt	genaabningsplan	1	6.83642e+11
aftale	genaabning	2	7.44856e+11
juridisk	direktoer	1	6.15392e+11
Tak	fordi	1	3.11931e+12
fritageforaeldre	betaling	1	6.83642e+11
accept	landets	1	5.80384e+11
goerdanskerne	coronalederne	4	0.0025280524241143186
Dengang	larsloekke	1	5.63763e+11
samfund	udsigten	1	4.72611e+12
smittespredningen	danmark	1	4.30305e+11
lige	Mor	1	4.64326e+10
goeres	groent	1	6.01812e+11
twittercom	JakobEllemann	3	8.27811e+11
roerende	oejeblik	1	6.32013e+11
Regering	erhvervsliv	1	4.98554e+11
forsvinder	saa	1	3.80562e+11
traels	jyde	1	7.35271e+11
dkmedier	eudk	71	0.024746680076949898
siger	ungarske	1	4.62391e+12
art7758601	MetteFrederiksen	1	6.83642e+11
enkelte	borgers	1	6.83642e+11
tv2mettefrederiksenpropaganda	https	1	2.15431e+12
Nordkorea	Ren	1	6.32013e+11
boer	presse	1	3.50573e+11
jeres	arbejde	1	3.52732e+11
aabning	landet	1	3.19948e+11
almene	boliger	2	0.001306882064117549
D	t	1	4.51733e+11
twittercom	PaulaLarrain1	2	7.70314e+11
clickbait	tilbageholdt	1	6.83642e+11
https	24nyt	1	2.82922e+11
corona	imunitet	1	4.26671e+11
D	r	1	5.19982e+11
20utbruddet	20av	2	0.0013672839951125572
loebende	se	1	4.38152e+12
parter	samarbejde	1	5.38701e+10
wwwa4arbejdsmiljoedk	artikel	2	8.81927e+10
koerer	Tanten	1	6.01812e+11
forklare	regeringen	1	2.36998e+12
grad	svenskerne	1	5.50183e+11
virus	helvedes	1	5.80384e+11
give	garanti	1	5.05035e+11
indland	mettef	1	4.16725e+12
Tjekkiske	regering	1	4.0349e+11
indtil	findes	1	4.56872e+12
p1morgen20200414	dkpol	1	3.05387e+12
direktoer	LarsSandahlS	1	5.50183e+11
Hvorfor	overhovedet	1	3.56784e+11
aldrig	foer	1	3.26122e+12
genaabnes	regeringen	1	2.36998e+12
hvordan	genaabner	1	3.76233e+11
usdiplomatswarnedaboutsafetyrisksinwuhanlabsstudyingbatstwoyearsbeforecoronavirusoutbreak	covid19	1	4.53406e+11
Frederiksen	sikker	1	2.6447e+11
stoerste	trussel	1	5.63763e+11
regering	styr	2	6.27452e+10
Statsmin	faar	1	2.35894e+12
plejehjem	doer	1	5.19982e+11
hvem	2	1	3.50573e+11
slags	skader	1	5.28755e+10
https	wwwgatestoneinstituteorg	1	2.82922e+11
graense	kan	1	3.62553e+11
tale	statsfejl	1	5.9033e+11
lige	haft	1	2.92819e+12
10	gange	1	5.33562e+11
regering	Joymogensen	1	2.28431e+12
relevant	referenceperiode	2	0.0012640262120571593
test	boerneafdeling	1	5.63763e+11
frihed	gik	1	5.50183e+11
spoergetimen	maa	1	3.68266e+11
saettekrav	haandtryk	2	0.00107740274961123
5	810	1	6.83642e+11
IFR	sidstnaevnte	1	7.35271e+11
s	coronaudlaeg	1	4.92592e+11
pictwittercom	jLfnoQfRQh	1	4.15697e+12
virkeligheden	erhvervslivet	1	4.56872e+12
JakobEllemann	AlexVanopslagh	1	4.87072e+10
re	extending	1	7.35271e+11
ny	coronaplan	1	5.63763e+11
pga	positivt	1	4.60506e+11
twittercom	tv2politik	3	0.0011554704120723166
interesser	saa	1	3.80562e+11
forventninger	Statsminister	1	5.56664e+11
status	1.25337e+18	1	3.84483e+11
status	1.25006e+18	1	3.84483e+11
Frankrig	241	1	6.83642e+11
mettefrederiksenspolitiskegenaabning	coronavirusdk	1	5.15955e+11
regeringen	lyttede	1	3.16907e+12
COVID19dk	bare	1	9.61373e+09
wwwdetdemokratiskepartidk	2020	1	4.08877e+11
direktoerer	off	1	6.53441e+11
moppe	danskerne	1	5.085e+11
Ny	historisk	1	5.80384e+11
boernene	kaempe	1	4.43885e+12
risikoen	doed	1	6.15392e+11
social	distance	1	6.32013e+11
Debat	Georg	1	6.83642e+11
antallet	smittede	3	0.0013796625196108403
blogs	birtheroennhornbech	1	6.15392e+11
Taenk	Altsaa	2	0.0011432223500671432
ansattekanfaasygdom	covid19anerkendt	1	7.35271e+11
EricTopol	status	1	3.84483e+11
partier	regeringDK	1	8.80383e+10
rigtig	fint	1	4.30305e+11
Coronakrise	COVID19dk	1	2.13244e+12
hjemme	karantaene	1	4.81934e+11
R	D	1	6.01812e+11
JakobEllemann	Sundhed	1	3.53614e+11
pictwittercom	ZHnGHHT717	1	4.15697e+12
opfinde	vaccine	1	5.56664e+11
off	rum	1	7.35271e+11
prioritering	heunicke	1	6.53441e+11
negative	konsekvenser	1	6.53441e+11
4	disikkerhedsnettet	1	5.56664e+11
regeringen	Tesfaye	1	2.65278e+11
erhverv	genaabnede	1	5.56664e+11
gave	maaske	1	4.46925e+11
sagt	DK	1	2.83266e+12
misbrugere	kan	1	3.62553e+11
forudfattede	meninger	1	6.32013e+11
saa	fald	1	2.70611e+11
Hanoi	laengere	1	5.38701e+10
2020	frem	1	2.11975e+12
haft	corona	1	2.1747e+12
fremkalde	doedelig	1	7.35271e+11
kun	taenkt	1	4.08877e+11
tryghed	styrker	1	6.32013e+11
tage	fat	1	4.56872e+12
samfundet	helt	1	3.43668e+12
status	1.25105e+18	1	3.84483e+11
unoedigt	stramme	1	6.83642e+11
Coronakrisen	begaaet	1	5.71611e+11
indlagte	faerre	1	4.56872e+12
dialog	regeringDK	1	2.13649e+11
status	125299250	1	3.84483e+11
dkmedier	traenger	1	3.01985e+12
politisk	korrekt	1	4.81934e+11
soed	smag	1	7.35271e+11
News	Denmark	1	5.50183e+11
kritisk	haandtering	1	3.89335e+12
positiv	corona	1	3.14247e+12
laere	coronakrisen	1	3.53614e+11
Ser	pressemoede	1	4.23206e+11
modelleret	frem	1	5.33562e+11
samme	bare	1	2.51024e+11
derved	rigsfaellesskabet	1	7.35271e+11
arbejde	risikerer	1	4.23206e+11
begyndende	genaabning	1	4.84459e+12
rettigheder	forhindre	1	5.50183e+11
viser	tydeligt	3	0.0014865412247755951
indland	politik	4	0.0010206523480366112
tilladt	samtidig	1	5.80384e+11
kan	konstatere	1	3.51429e+11
love	gode	1	5.63763e+11
synes	virkede	1	5.19982e+11
stadig	kun	1	2.26636e+12
hinanden	dkpol	1	1.71928e+11
boern	skole	1	2.24569e+12
se	internationale	1	4.98554e+11
regeringDK	beregnet	1	3.2767e+12
moderation	aabenhed	1	6.53441e+11
regeringen	Folkets	1	3.16907e+12
mellem	sundhed	1	4.08877e+11
fremlaegge	model	1	5.50183e+11
forhandlinger	initiativer	2	0.0010399645670117453
markstokholm	give	1	3.98467e+11
nem	nok	1	5.085e+11
Tanten	berlingske	1	5.80384e+11
doede	nede	1	4.51733e+11
Spolitik	agerer	1	4.74834e+12
andet	r	1	3.90781e+11
spoergsmaal	taler	1	3.22531e+12
stort	loeft	1	5.80384e+11
wwwberlingskedk	ledere	5	0.0020370087778366014
politisk	magt	1	4.18823e+11
pomaEB	QvortrupHenrik	1	6.01812e+11
mener	Corona	1	1.94368e+11
paavirkes	enten	1	6.83642e+11
aktuelle	hjaelpepakkerhttps	1	6.83642e+11
slaenget	Dkpol	1	6.83642e+11
evne	lede	1	6.83642e+11
selvstaendig	tanke	1	6.32013e+11
mediawatchdk	Medienyt	1	7.35271e+11
fremsaette	faa	1	4.05243e+12
Synes	stadig	1	4.16725e+12
gives	svar	1	4.87072e+10
foraelder	sygt	1	7.35271e+11
VACCINE	corona	1	3.96077e+12
traek	COVID19dk	1	2.76355e+11
manuskripter	logiske	1	7.35271e+11
andre	mind	1	4.70452e+11
blevet	del	1	3.24905e+12
sundhedsvaesenet	plads	1	3.59134e+11
regeringen	endelig	1	2.35077e+12
anbefaler	kraftigt	1	7.35271e+11
boern	graenselandet	1	4.64326e+10
statsminister	https	1	3.03434e+11
forsoegskanin	covid19	1	4.53406e+11
hurtigere	BT	1	4.38152e+12
dkbiz	jyllandsparkzoo	1	5.19982e+11
tingenens	tilstand	1	7.35271e+11
hvorfor	haft	1	3.48475e+11
kommer	udgifter	1	4.30305e+11
groennest	overlade	1	6.83642e+11
kan	fremrykke	1	3.51429e+11
coronakrise	aldrig	1	4.35444e+11
CareVietnam	dkaidpictwittercom	1	7.35271e+11
corona	kun	1	1.66234e+12
3Vil	ministeren	1	6.32013e+11
kontrolleret	gradvist	1	5.28755e+10
20corona	20	2	0.0011133285385957212
fundet	hvorfor	1	4.25498e+12
bruges	coronabekaempelsen	1	5.63763e+11
coronakrise	Pres	1	5.9033e+11
forskpolhttps	timeshighereducationcom	1	7.35271e+11
solidaritet	Herhjemme	1	6.32013e+11
vaernemidler	vacciner	1	4.98554e+11
Dansk	ElForbund	1	5.80384e+11
mener	regeringens	1	3.62055e+12
problem	venstredk	1	4.72611e+12
hvornaar	ske	1	4.70452e+11
faa	plads	1	2.70031e+12
Fair	prioritering	1	6.32013e+11
pictwittercom	qaI0JfVr7R	1	4.15697e+12
grund	https	1	7.04904e+08
Ja	aabner	1	3.2224e+12
undersoegelser	smitter	1	5.9033e+11
alligevel	banket	1	5.63763e+11
doer	Corona	3	9.19197e+11
afdoed	Covid19	1	5.2424e+11
kommer	tage	1	2.90884e+11
klar	COVID19dk	1	1.21468e+11
regeringendanskeregionerkl	ploenige	1	7.35271e+11
store	fremtidige	1	4.98554e+11
aabner	mandag	1	4.18823e+11
Covid_19DKhttps	twittercom	1	3.87916e+12
mest	godt	1	2.65822e+12
forskellige	steder	1	5.80384e+11
mindsket	antallet	1	5.56664e+11
JakobEllemann	erklaeret	1	5.38701e+10
svenske	regering	1	2.48603e+12
Simple	noedrespiratorer	1	7.35271e+11
COVID19dk	fx	1	2.01436e+12
hvornaar	laver	1	4.24343e+11
vide	bedst	1	4.60506e+11
artikler	RAESON	1	5.50183e+11
Udover	gaar	1	4.60506e+11
ellers	tak	1	4.56872e+12
MIStilliden	SST	1	5.9033e+11
klar	private	1	3.65096e+11
Kan	lidt	1	3.57248e+11
plads	nogen	1	3.71577e+11
resterende	periode	1	7.35271e+11
begyndt	slaekke	1	6.01812e+11
Mette	RV	1	3.52732e+11
stoerre	demonstrationer	1	4.60506e+11
danske	job	2	7.2916e+11
bevarFarskolen	https	1	2.97261e+11
brev	statsminister	1	4.08877e+11
gradvist	aabne	2	8.36585e+10
wwwberlingskedk	nyheder	3	5.26477e+11
TV2	leverer	2	9.1198e+11
COVID19	dkbiz	1	2.0655e+12
erklaeret	forhandlingerne	1	6.15392e+11
datasikkerhed	mindst	1	5.9033e+11
beslutninger	regeringen	1	1.4732e+11
Corona	20giver	1	3.42132e+12
endelig	revidere	1	6.01812e+11
aevl	stedet	1	5.71611e+11
loenstigning	Nordkorea	1	6.32013e+11
udvikling	regeringDK	1	2.00069e+12
slut	coronafrisuren	1	6.01812e+11
kun	oekonomien	1	3.27047e+11
noedvendige	forbedringer	1	6.32013e+11
wwwsumdk	Aktuelt	1	6.01812e+11
send	indsigelse	1	7.35271e+11
guardian	status	1	3.84483e+11
ingen	ny	1	3.10426e+12
Kommunen	saetter	1	5.80384e+11
danskerne	vej	1	2.96639e+11
familien	behoever	2	0.0011703826996808345
COVID19	Fremadret	1	4.36786e+12
taler	ifrb	1	5.28755e+10
kommende	retningslinjer	1	4.60506e+11
Borgerne	ofret	1	7.35271e+11
saa	blaa	1	2.10209e+11
kun	saa	1	1.05796e+12
forsoeger	skabe	1	5.28755e+10
fordel	starte	1	5.38701e+10
pictwittercom	JjaAe376NX	1	4.15697e+12
Frederiksens	haandtering	1	4.24343e+11
foraeldre	medlem	1	5.63763e+11
TAK	gerne	1	4.56872e+12
statsminister	maaske	1	2.83266e+12
Sjovt	lige	1	4.64326e+10
uklarstrategilagdepres	mettefrederiksen	2	0.0010319102005497418
pensionister	handicappede	1	7.35271e+11
udnyttelse	krise	1	5.63763e+11
banket	lidt	1	5.28755e+10
kan	sprede	1	3.51429e+11
ledere	coronaovervaagning	1	6.15392e+11
Samfundssind	ligger	1	5.9033e+11
foer	sommer	2	9.19161e+10
blokering	dkpol	1	3.05387e+12
budgetteret	indefrosne	1	7.35271e+11
Maj	maa	1	3.68266e+11
maj	maa	1	2.95209e+12
haandteret	corona	1	2.76198e+11
omkring	genaabning	1	2.93409e+12
testvedgraensen	spil	1	6.01812e+11
Covid_19	https	2	3.27604e+11
do	damned	1	6.83642e+11
revidere	Mette	1	3.27047e+11
3	maaneder	1	4.56872e+12
interessant	betragtning	1	6.83642e+11
ske	omtanke	1	6.15392e+11
2zjUBPM	pictwittercom	1	4.24343e+11
tydeligt	simpelt	1	5.19982e+11
skolechat	dkpolhttps	1	3.53614e+11
opsigtsvaekkendestudierrygerekan	lavererisiko	1	7.35271e+11
dkpolpictwittercom	tVNF4IiUdc	1	5.28755e+10
dagen	langtfaerre	1	6.15392e+11
stormloeb	statskassen	1	6.83642e+11
posts	2693749574191640	1	7.35271e+11
kommunikation	baseret	1	5.50183e+11
begyndt	tage	1	4.92592e+11
fx	hvordan	1	3.15832e+11
udskrive	valg	1	5.44221e+11
20med	20opdateret	1	7.35271e+11
derfor	stop	1	5.38701e+10
udveksler	erfaring	1	6.15392e+11
bagklog	bedrevidende	1	6.32013e+11
Socialdemokratiet	staar	1	4.30305e+11
aeldresagen	status	1	3.02653e+12
pictwittercom	t4yl3bESoA	1	4.15697e+12
forstaa	Statsministeren	1	4.12697e+11
2	maaneder	1	3.68266e+11
government	news	1	5.9033e+11
mandater	staar	1	4.51733e+11
RosenkrantzT	SSTSundhed	1	3.46032e+11
gentagne	gange	1	6.15392e+11
hjaelpe	vaekstvirksomheder	2	0.0011432223500671432
coronavirus	ifg	1	4.70452e+11
Coronakrise	simple	1	5.9033e+11
alene	pga	1	3.88622e+11
Sundhed	Danmark	9	0.0033718374044875788
sukke	udueligemedier	1	6.83642e+11
grund	coronaepidemien	1	4.56872e+12
barn	dkpol	1	2.02129e+12
kontrolleret	halalhippier	1	6.32013e+11
herhjemme	leverer	1	5.63763e+11
indtil	mindst	1	3.93761e+11
dkpol	CoronavirusPandemic	1	2.97469e+12
wwwberlingskedk	samfund	8	0.002439391396963657
COVID19	positiv	1	3.54956e+12
covid19dk	statsmedier	1	2.87523e+11
praktisk	talt	1	6.01812e+11
foelge	hverfase	1	5.56664e+11
doedsfald	saa	1	2.35621e+12
525	ofre	1	6.83642e+11
premium	kommentar	1	5.50183e+11
budskab	boer	1	4.19895e+11
altid	startede	1	5.71611e+11
Frederiksen	COVID19dk	1	-9.35825e+09
dkbiz	gennem	1	3.65096e+11
far	kan	1	2.80723e+12
stater	derfor	2	0.0010399645670117453
covid19dk	via	5	0.0011920971937572952
seneste	maaned	1	4.98554e+11
regeringen	s	1	8.01906e+10
statsministeren	leveret	1	3.80562e+11
ledige	coronakrisen	1	4.05243e+12
Heunicke	regeringDK	2	3.66897e+11
radikale	langer	1	5.71611e+11
lejre	kan	1	3.62553e+11
renovering	almeneboliger	1	6.83642e+11
m	kommunistdroemme	1	5.63763e+11
flere	slaekke	1	4.16725e+12
DdR	DRNyheder	1	6.15392e+11
regeringen	faa	3	3.61013e+12
aabne	strategi	1	2.1669e+11
skyde	cirka	1	7.35271e+11
andre	ramte	1	4.18823e+12
Solid	buildup	1	7.35271e+11
argument	intet	1	5.9033e+11
Covid19dk	sendt	1	4.70452e+11
https	liveindustrienshusdk	1	2.82922e+11
moede	skole	6	0.002534741544203828
idraetspol	aktivt	1	7.35271e+11
oekonomien	afboede	1	5.38701e+10
magtkritik	skriver	1	6.53441e+11
lover	partiledere	1	5.12135e+11
smitter	typisk	1	5.80384e+11
tak	easy	1	5.9033e+11
fravaer	regeringen	1	3.18828e+12
husstand	syg	1	6.83642e+11
Frank	taenke	1	5.33562e+11
testetpositivecorona	koebenhavnfagfolk	1	7.35271e+11
samt	kapaciteten	3	0.0016768688654120575
kur	Corona	1	3.14247e+12
twittercom	Fiscker89	1	3.85157e+11
sidder	oererne	1	6.15392e+11
forskud	glaederne	1	7.35271e+11
aktivitet	sundhedsvaesnet	1	5.71611e+11
Argumenter	mangler	1	6.32013e+11
forsat	jeres	1	4.81934e+11
Coronavirus	haenger	1	4.56872e+12
bobler	masse	1	6.01812e+11
Danamark	dkpol	1	3.05387e+12
fejler	big	1	6.83642e+11
FemernBaeltforbindelsen	regeringDK	1	3.33528e+12
kloden	sparre	1	7.35271e+11
ingen	pris	1	4.30305e+11
mere	offensiv	1	4.27862e+11
sagde	masse	1	4.05243e+12
sundhedsvaesenet	grund	1	3.24905e+12
fjerne	taabelig	1	6.32013e+11
fleste	partier	1	3.42132e+12
Seruminstituttet	selvfoelgelig	1	6.15392e+11
4	sengepladser	1	5.56664e+11
giver	sygdommen	1	5.28755e+10
ECE12089089	mettefrederiksensiger	1	7.35271e+11
nye	restriktioner	1	4.08877e+11
andre	goer	1	2.22253e+12
taknemmelige	aldrig	1	5.80384e+11
maal	forlaengelser	1	6.83642e+11
dkpolhttps	wwwaltingetdk	1	2.42775e+12
Danmark	staar	1	1.95156e+12
tidligt	nok	2	8.30377e+11
svaert	del	1	3.59134e+11
christiansborgfnidder	mellem	1	5.63763e+11
faellesskabet	naaet	1	6.83642e+11
Spolitik	https	3	6.01452e+11
kan	coronatestet	1	3.51429e+11
bestilt	regeringen	1	3.18828e+12
Haandtryk	suspenderet	1	6.83642e+11
video	oejeblikket	1	6.83642e+11
TVA	aabningen	1	6.15392e+11
eneste	foeler	2	0.0011003664980067534
endnu	tydligere	1	5.33562e+11
gaar	sejler	1	3.53614e+11
danmark	blevetlangere	1	5.2424e+11
Sundhed	fremfor	1	4.46925e+11
livsmod	afbraek	1	7.35271e+11
dkpolpictwittercom	hL0BKcTxBy	1	5.28755e+10
usmageligt	husket	1	7.35271e+11
paavirker	andet	1	4.38152e+12
Uden	masker	1	5.80384e+11
findes	Venstre	1	4.77126e+10
blevet	mindre	1	3.82496e+12
bygger	Solidaritet	1	6.83642e+11
genindkaldt	Folketinget	1	6.01812e+11
symptomer	Hvem	1	5.12135e+11
syntes	alene	1	5.085e+11
Norge	foran	1	5.50183e+11
roerende	enige	1	4.68353e+12
CORONAVIRUS	Data	1	7.35271e+11
Stiften	https	1	2.97261e+11
laengere	ved	1	2.85364e+11
bedst	maal	1	5.50183e+11
skraemmebillede	forfaerdeligt	1	7.35271e+11
konkurrencestatensskyggehviler	mettefrederiksenscoronapolitik	2	0.0013672839951125572
daekker	loenudgifter	1	6.83642e+11
luk	flere	1	5.01724e+11
virker	fuldstaendig	1	5.28755e+10
pictwittercom	mZT8pHHVKS	1	4.15697e+12
regering	myndigheder	2	6.50415e+11
69500	doede	1	5.33562e+11
aar	influenza	2	8.70887e+11
noejagtige	vilkaar	1	7.35271e+11
AneHalsboe	status	1	3.32854e+12
XFactor	afsloeres	1	7.35271e+11
medier	undergrave	1	5.9033e+11
Tidligere	landsholdsstjerne	1	7.35271e+11
sygehusdirektoerbeskylderregeringen	paafaldende	2	0.001306882064117549
holde	paaske	1	3.21085e+11
wwwwashingtonpostcom	world	1	6.83642e+11
igennem	aabenhed	1	4.46925e+11
laver	selvsamme	1	5.38701e+10
coronakrise	RitzauBorgen	1	5.38701e+10
Frederiksen	imponerende	1	2.85898e+12
Problemet	dkmedier	1	2.49474e+12
maade	laes	1	5.80384e+11
skole	TV2NEWSpictwittercom	1	5.12135e+11
RosenkrantzT	1	1	3.34895e+11
gradvisaabning	paaske	1	4.92592e+11
Maj	tid	1	4.02629e+12
flere	gange	1	3.78676e+12
Danmark	ekstrabevilling	2	7.93729e+11
larsloekke	stoejberg	1	4.60506e+11
[truncated: 13,783 more rows]

## Sheet: DK-3 CS
Term	Frequency	TF*IDF	Ratio of texts occurring in
Johanne	1	1639.67	99.9001
@justitiaorg	1	1639.67	99.9001
and	1	1639.67	99.9001
adgang	3	4425.49	0.001998002
undskyldninger	1	1639.67	99.9001
haardest	3	4136.8	0.002997003
patienten	1	1639.67	99.9001
Europa	3	4136.8	0.002997003
lykkelige	1	1639.67	99.9001
tillade	3	4136.8	0.002997003
aktivitet	4	524.263	0.003996004
konstateret	1	1639.67	99.9001
#ensomhed	1	1639.67	99.9001
nedladende	2	2950.33	0.001998002
#direktoerer	1	1639.67	99.9001
nyt	15	0.0014954448	0.014985015
taenkeboks	1	1639.67	99.9001
525	1	1639.67	99.9001
dybden	1	1639.67	99.9001
forsiden	1	1639.67	99.9001
renovere	1	1639.67	99.9001
handicappede	1	1639.67	99.9001
stoerst	1	1639.67	99.9001
toer	3	4136.8	0.002997003
if	2	3279.34	99.9001
enetale	1	1639.67	99.9001
42	1	1639.67	99.9001
slaar	3	4136.8	0.002997003
sommer	3	4136.8	0.002997003
haengekoejen	2	3279.34	99.9001
STEM	1	1639.67	99.9001
hensyn	2	2950.33	0.001998002
tragedie	3	4425.49	0.001998002
imod	4	524.263	0.003996004
bedrevidende	2	2950.33	0.001998002
vaagne	2	2950.33	0.001998002
toppe	1	1639.67	99.9001
telte	4	524.263	0.003996004
professorer	1	1639.67	99.9001
vaccinerede	1	1639.67	99.9001
millioner	4	524.263	0.003996004
laan	4	5515.74	0.002997003
spoerge	4	524.263	0.003996004
omend	1	1639.67	99.9001
misbrug	1	1639.67	99.9001
Eksplosion	1	1639.67	99.9001
Voxmeter	1	1639.67	99.9001
konstaterer	1	1639.67	99.9001
nix	1	1639.67	99.9001
rart	2	2950.33	0.001998002
udstraekning	1	1639.67	99.9001
@Spolitikhttps	2	2950.33	0.001998002
fiskeri	1	1639.67	99.9001
heller	4	524.263	0.003996004
paastande	1	1639.67	99.9001
progressive	1	1639.67	99.9001
naiv	2	2950.33	0.001998002
solidarisk	1	1639.67	99.9001
hvilken	5	628.85	0.004995005
arbejdsgiverne	1	1639.67	99.9001
Brix	1	1639.67	99.9001
forsat	3	4136.8	0.002997003
effekter	1	1639.67	99.9001
fordrejer	1	1639.67	99.9001
takker	2	2950.33	0.001998002
Information	8	916.922	0.007992008
nedbrud	1	1639.67	99.9001
tandlaeger	2	2950.33	0.001998002
skridt	9	0.0010315372	0.007992008
virke	2	2950.33	0.001998002
britiske	5	655.329	0.003996004
demokraterne	1	1639.67	99.9001
barn	6	728.657	0.005994006
myndigheder	6	728.657	0.005994006
prostitution	1	1639.67	99.9001
Sygehusdirektoer	1	1639.67	99.9001
interesser	1	1639.67	99.9001
soevn	1	1639.67	99.9001
opbremsning	1	1639.67	99.9001
sygdommen	2	2950.33	0.001998002
gammel	1	1639.67	99.9001
loft	2	2950.33	0.001998002
borgmestre	1	1639.67	99.9001
skrue	2	2950.33	0.001998002
tilstand	1	1639.67	99.9001
#SpindeMette	1	1639.67	99.9001
Europe	2	2950.33	0.001998002
patienter	9	0.0010063787	0.008991009
Gregory	1	1639.67	99.9001
45	1	1639.67	99.9001
opgave	1	1639.67	99.9001
CEPOS	1	1639.67	99.9001
Soc	2	2950.33	0.001998002
oplyser	6	728.657	0.005994006
#women	1	1639.67	99.9001
ramadan	1	1639.67	99.9001
uge	7	824.491	0.006993007
svareren	1	1639.67	99.9001
naerkontakt	1	1639.67	99.9001
slem	1	1639.67	99.9001
totalt	1	1639.67	99.9001
Meyer	1	1639.67	99.9001
@BrianAMikkelsen	3	4136.8	0.002997003
@PRESSELOGENhttps	1	1639.67	99.9001
efterpaa	1	1639.67	99.9001
amatoerer	1	1639.67	99.9001
daginstitutioner	10	0.0010931932	0.00999001
Fame	1	1639.67	99.9001
kendte	1	1639.67	99.9001
antistof	1	1639.67	99.9001
efterskolerne	1	1639.67	99.9001
Ib	2	3279.34	99.9001
Peter	1	1639.67	99.9001
200	2	2950.33	0.001998002
@espersendf	1	1639.67	99.9001
46	1	1639.67	99.9001
fejlinformerede	1	1639.67	99.9001
virkelig	15	0.0014954448	0.014985015
tilmed	1	1639.67	99.9001
ang	1	1639.67	99.9001
#Masks	1	1639.67	99.9001
flasker	1	1639.67	99.9001
efterleve	1	1639.67	99.9001
drikkes	1	1639.67	99.9001
forberedelse	2	2950.33	0.001998002
OEhhh	1	1639.67	99.9001
#mediestoettehttps	3	4136.8	0.002997003
bog	1	1639.67	99.9001
taet	5	628.85	0.004995005
nyheder	1	1639.67	99.9001
udelukkende	3	4136.8	0.002997003
traenger	2	2950.33	0.001998002
#COV	1	1639.67	99.9001
skriftligt	1	1639.67	99.9001
smag	1	1639.67	99.9001
forbyder	2	2950.33	0.001998002
disken	1	1639.67	99.9001
omvendt	3	4136.8	0.002997003
Frank	3	4919.01	99.9001
leder	5	628.85	0.004995005
demokrati	2	2950.33	0.001998002
Soergeligt	1	1639.67	99.9001
focus	1	1639.67	99.9001
forhandle	1	1639.67	99.9001
mikrofonholder	1	1639.67	99.9001
kaos	1	1639.67	99.9001
minoetnisk	1	1639.67	99.9001
tandlaegen	1	1639.67	99.9001
bemaerket	1	1639.67	99.9001
baerere	1	1639.67	99.9001
gode	12	0.0012846875	0.010989011
venner	3	4136.8	0.002997003
love	1	1639.67	99.9001
vid	2	2950.33	0.001998002
foelgende	3	4136.8	0.002997003
@Plolaeger	2	2950.33	0.001998002
reformer	1	1639.67	99.9001
Grundlovsdag	1	1639.67	99.9001
migrationsprojekt	1	1639.67	99.9001
profilering	1	1639.67	99.9001
#dkbizhttps	4	524.263	0.003996004
meste	3	4136.8	0.002997003
graense	3	4136.8	0.002997003
@Joymogensen	11	0.0011776303	0.010989011
Paralympiske	2	2950.33	0.001998002
gaet	1	1639.67	99.9001
ingen	38	0.002974197	0.03696304
situationen	8	916.922	0.007992008
#nyheder	3	4136.8	0.002997003
naivt	1	1639.67	99.9001
#SoMe	1	1639.67	99.9001
in	4	524.263	0.003996004
hvilket	3	4136.8	0.002997003
tilgange	1	1639.67	99.9001
lov	7	8501	0.005994006
rigtige	4	524.263	0.003996004
Frederiksen	156	0.007002968	0.15084915
plage	1	1639.67	99.9001
haenderne	1	1639.67	99.9001
bemaerkes	1	1639.67	99.9001
frisoeren	4	524.263	0.003996004
orienteres	1	1639.67	99.9001
afsluttet	1	1639.67	99.9001
udsigt	1	1639.67	99.9001
hinanden	10	0.0010931932	0.00999001
@weekendavisen	1	1639.67	99.9001
fungere	1	1639.67	99.9001
forbudt	1	1639.67	99.9001
@germananddanish	1	1639.67	99.9001
rygning	3	4425.49	0.001998002
intensivpladser	1	1639.67	99.9001
ekstramagasin	2	2950.33	0.001998002
udtryk	1	1639.67	99.9001
178	2	2950.33	0.001998002
stoettepartier	5	628.85	0.004995005
#sundhedsprofessionelle	1	1639.67	99.9001
raaberi	1	1639.67	99.9001
#berlingske	1	1639.67	99.9001
acceptere	1	1639.67	99.9001
#kompolhttps	1	1639.67	99.9001
sendt	8	916.922	0.007992008
forlaenge	2	2950.33	0.001998002
indfoerelse	1	1639.67	99.9001
OEnske	3	4136.8	0.002997003
evidens	1	1639.67	99.9001
forarget	1	1639.67	99.9001
@tvmidtvesthttps	1	1639.67	99.9001
regi	1	1639.67	99.9001
skoleboern	1	1639.67	99.9001
Kbh	1	1639.67	99.9001
saenket	1	1639.67	99.9001
begaa	1	1639.67	99.9001
altsaa	22	0.0020431112	0.01998002
fuld	4	524.263	0.003996004
ansvarsfulde	1	1639.67	99.9001
John	1	1639.67	99.9001
vitterligt	1	1639.67	99.9001
hovedprioriteten	1	1639.67	99.9001
brydes	1	1639.67	99.9001
Samsoe	1	1639.67	99.9001
fremad	1	1639.67	99.9001
suk	3	4919.01	99.9001
lejere	1	1639.67	99.9001
fysisk	1	1639.67	99.9001
ulighed	1	1639.67	99.9001
#vaskhaender	1	1639.67	99.9001
testcenter	1	1639.67	99.9001
Brostroem	5	628.85	0.004995005
optager	2	2950.33	0.001998002
#klima	1	1639.67	99.9001
leve	2	2950.33	0.001998002
indfoerte	2	3279.34	99.9001
priserne	1	1639.67	99.9001
livsmod	1	1639.67	99.9001
involveret	1	1639.67	99.9001
efterlyser	2	2950.33	0.001998002
@DRkoncern	1	1639.67	99.9001
bryder	1	1639.67	99.9001
runde	2	2950.33	0.001998002
studerendes	1	1639.67	99.9001
hva	3	4919.01	99.9001
erhvervsminister	4	524.263	0.003996004
sammenligning	2	2950.33	0.001998002
faerge	1	1639.67	99.9001
Inger	3	4425.49	0.001998002
set	5	628.85	0.004995005
oppositionspartier	1	1639.67	99.9001
frisoerer	10	0.0010931932	0.00999001
Sauvignon	1	1639.67	99.9001
mindskes	1	1639.67	99.9001
bedt	2	2950.33	0.001998002
udsagn	1	1639.67	99.9001
roede	6	7546.2	0.004995005
medarbejdere	9	0.0010063787	0.008991009
uenig	1	1639.67	99.9001
extending	1	1639.67	99.9001
Samfundssind	3	4136.8	0.002997003
retur	1	1639.67	99.9001
planlaegge	1	1639.67	99.9001
Knappe	1	1639.67	99.9001
#traek	1	1639.67	99.9001
topprioritet	1	1639.67	99.9001
gaelder	8	916.922	0.007992008
Pindepost	1	1639.67	99.9001
@danskrodekors	1	1639.67	99.9001
foreningerne	1	1639.67	99.9001
huslejestridigheder	1	1639.67	99.9001
optaget	2	2950.33	0.001998002
mindsket	1	1639.67	99.9001
prompte	1	1639.67	99.9001
bekymring	4	524.263	0.003996004
liberale	3	4136.8	0.002997003
beskylder	1	1639.67	99.9001
taeller	1	1639.67	99.9001
uvis	1	1639.67	99.9001
sjofler	1	1639.67	99.9001
skraemmende	5	628.85	0.004995005
konstruktivt	1	1639.67	99.9001
motionsloeb	1	1639.67	99.9001
HUSK	5	628.85	0.004995005
scenarier	1	1639.67	99.9001
Koreanske	1	1639.67	99.9001
Indroemmer	1	1639.67	99.9001
Storbritannien	1	1639.67	99.9001
indre	1	1639.67	99.9001
@RabjergMadsen	2	2950.33	0.001998002
Cordua	2	2950.33	0.001998002
Bjerregaard	1	1639.67	99.9001
respiratorer	2	2950.33	0.001998002
virtuelle	1	1639.67	99.9001
snarere	1	1639.67	99.9001
efterretningsvaesen	1	1639.67	99.9001
pres	4	524.263	0.003996004
myndighedanbefaling	1	1639.67	99.9001
nyhederne	1	1639.67	99.9001
sigtbarhed	1	1639.67	99.9001
lukkede	6	728.657	0.005994006
selviscenesaettende	1	1639.67	99.9001
beslutningerne	1	1639.67	99.9001
ik	3	4425.49	0.001998002
sundhedsvaesen	6	728.657	0.005994006
@JBundsgaard	1	1639.67	99.9001
egenligt	1	1639.67	99.9001
Pia	2	2950.33	0.001998002
haandteringen	2	2950.33	0.001998002
dag	46	0.0033866435	0.044955045
klubber	2	2950.33	0.001998002
klaret	2	2950.33	0.001998002
stadigvaek	2	2950.33	0.001998002
briefe	1	1639.67	99.9001
scenarie	2	2950.33	0.001998002
paavist	1	1639.67	99.9001
strategiforskning	1	1639.67	99.9001
idioti	1	1639.67	99.9001
Send	2	2950.33	0.001998002
utroligt	3	4136.8	0.002997003
#virksomheder	1	1639.67	99.9001
skilte	2	2950.33	0.001998002
undvaere	1	1639.67	99.9001
suppen	1	1639.67	99.9001
diaetister	1	1639.67	99.9001
bevisets	1	1639.67	99.9001
muligt	10	0.0010931932	0.00999001
gearet	1	1639.67	99.9001
inhaler	1	1639.67	99.9001
tilfreds	1	1639.67	99.9001
#CoronaVirus	34	0.0027293554	0.033966035
statsfejl	1	1639.67	99.9001
sex	2	2950.33	0.001998002
vejledning	1	1639.67	99.9001
magtens	1	1639.67	99.9001
#forskere	1	1639.67	99.9001
patient	2	2950.33	0.001998002
komplet	3	4136.8	0.002997003
kriser	3	4136.8	0.002997003
kickstarte	1	1639.67	99.9001
tavshed	2	2950.33	0.001998002
ere	1	1639.67	99.9001
behandslingsret	1	1639.67	99.9001
dokumenteret	1	1639.67	99.9001
gratis	7	824.491	0.006993007
jounalister	1	1639.67	99.9001
#kirkeministeren	1	1639.67	99.9001
lederskab	6	728.657	0.005994006
Dansk	21	0.001975807	0.018981019
kone	1	1639.67	99.9001
paent	1	1639.67	99.9001
bevare	2	2950.33	0.001998002
passe	8	942.275	0.006993007
spundet	1	1639.67	99.9001
Klimaet	1	1639.67	99.9001
aander	1	1639.67	99.9001
#SolidarityWithPolishWomenpic	1	1639.67	99.9001
laver	15	0.0014954448	0.014985015
potter	1	1639.67	99.9001
riskogruppen	1	1639.67	99.9001
coronaepidemien	2	2950.33	0.001998002
#larslykke	1	1639.67	99.9001
massevis	2	2950.33	0.001998002
traede	4	524.263	0.003996004
maanedSaa	1	1639.67	99.9001
betaler	1	1639.67	99.9001
vurdering	2	2950.33	0.001998002
ht	1	1639.67	99.9001
Reg	1	1639.67	99.9001
fjumret	1	1639.67	99.9001
@PRESSELOGEN	12	0.0012599068	0.011988012
#ivaerksaetter	1	1639.67	99.9001
pct	1	1639.67	99.9001
indse	1	1639.67	99.9001
fodterapeuter	2	2950.33	0.001998002
europaeiske	3	4425.49	0.001998002
hoereomraadet	1	1639.67	99.9001
@Tandlaegerne	1	1639.67	99.9001
tvang	2	2950.33	0.001998002
@teamdanmark	1	1639.67	99.9001
uholdbart	4	524.263	0.003996004
begynde	1	1639.67	99.9001
Vietnams	1	1639.67	99.9001
sygt	1	1639.67	99.9001
benytte	2	2950.33	0.001998002
mindsteudbetaling	1	1639.67	99.9001
ligesom	5	628.85	0.004995005
ministeren	4	524.263	0.003996004
dokumenterer	1	1639.67	99.9001
rendende	1	1639.67	99.9001
finansministrene	1	1639.67	99.9001
Maet	1	1639.67	99.9001
asap	2	2950.33	0.001998002
utilfredse	1	1639.67	99.9001
midler	3	4136.8	0.002997003
styrelse	1	1639.67	99.9001
figur	1	1639.67	99.9001
AEldre	12	0.0012846875	0.010989011
#NewZealandsk	1	1639.67	99.9001
udvikler	4	524.263	0.003996004
action	1	1639.67	99.9001
bruger	10	0.0010931932	0.00999001
genaabningen	14	0.0014186723	0.013986014
sundhedsoekonomi	1	1639.67	99.9001
aars	2	2950.33	0.001998002
nakken	1	1639.67	99.9001
sluger	1	1639.67	99.9001
spytte	1	1639.67	99.9001
objektiv	1	1639.67	99.9001
Aarhus	2	2950.33	0.001998002
engageret	1	1639.67	99.9001
@DKsundhed	6	728.657	0.005994006
minimumsnormeringer	1	1639.67	99.9001
Efterskolen	1	1639.67	99.9001
#dkaid	2	2950.33	0.001998002
rase	1	1639.67	99.9001
#Lippert	1	1639.67	99.9001
dagen	5	689.467	0.002997003
@LiberalAlliance	1	1639.67	99.9001
@charlottebachthhttps	1	1639.67	99.9001
3F	1	1639.67	99.9001
paatage	1	1639.67	99.9001
#HumanRightsViolations	1	1639.67	99.9001
privatskole	1	1639.67	99.9001
krisen	38	0.0029501459	0.037962038
stoevet	2	2950.33	0.001998002
OEkonomi	9	0.0010063787	0.008991009
formindske	1	1639.67	99.9001
eksempelvis	1	1639.67	99.9001
griner	1	1639.67	99.9001
posen	1	1639.67	99.9001
Jeps	1	1639.67	99.9001
@Dansk_Arbgiver	1	1639.67	99.9001
Statskundskab	1	1639.67	99.9001
rettidigt	1	1639.67	99.9001
tages	2	2950.33	0.001998002
SFO	2	2950.33	0.001998002
infantil	1	1639.67	99.9001
brok	1	1639.67	99.9001
populaer	2	2950.33	0.001998002
skoenheds	1	1639.67	99.9001
straffe	1	1639.67	99.9001
Desvaerre	8	916.922	0.007992008
afvigelse	1	1639.67	99.9001
uger	9	0.0010063787	0.008991009
begivenheder	1	1639.67	99.9001
#NewZealand	1	1639.67	99.9001
dagligt	4	524.263	0.003996004
alvorlig	3	4136.8	0.002997003
sigter	1	1639.67	99.9001
ifoert	1	1639.67	99.9001
oegede	1	1639.67	99.9001
#regeringDK	4	524.263	0.003996004
pressemoederne	1	1639.67	99.9001
taget	7	824.491	0.006993007
organisationer	2	2950.33	0.001998002
oege	3	4136.8	0.002997003
partiernes	1	1639.67	99.9001
situationer	1	1639.67	99.9001
Dan	1	1639.67	99.9001
forloeb	3	4136.8	0.002997003
arbejdspladser	9	0.0010063787	0.008991009
Godt	53	0.0037201394	0.051948052
befolkning	2	2950.33	0.001998002
#BorgernesSikkerhedFoerst	1	1639.67	99.9001
interesseret	2	2950.33	0.001998002
@JanHobypic	2	2950.33	0.001998002
kautionere	1	1639.67	99.9001
lejrene	1	1639.67	99.9001
partier	29	0.0024374581	0.02897103
ren	3	4136.8	0.002997003
osteopater	1	1639.67	99.9001
kraeftdoedsfald	1	1639.67	99.9001
#EU	1	1639.67	99.9001
raad	5	628.85	0.004995005
afhaengige	3	4136.8	0.002997003
#AJvaccines	1	1639.67	99.9001
forholdsvis	1	1639.67	99.9001
rutsjetur	1	1639.67	99.9001
hjemme	12	0.0012599068	0.011988012
tager	13	0.0013402033	0.012987013
efterskoler	1	1639.67	99.9001
Hr	1	1639.67	99.9001
Coronavirus	39	0.0030778258	0.035964034
Larsens	1	1639.67	99.9001
tjene	1	1639.67	99.9001
hilse	1	1639.67	99.9001
#dkbiz	23	0.0020596888	0.022977022
afdragsfrihed	1	1639.67	99.9001
adm	1	1639.67	99.9001
sted	4	524.263	0.003996004
#Iran	2	2950.33	0.001998002
haevder	1	1639.67	99.9001
ekstranummer	1	1639.67	99.9001
planlagt	4	524.263	0.003996004
daginstitutionen	1	1639.67	99.9001
gang	24	0.0021249985	0.023976024
tilbydes	1	1639.67	99.9001
bekymrende	1	1639.67	99.9001
glaedelig	1	1639.67	99.9001
privatansatte	1	1639.67	99.9001
Hjaelpen	1	1639.67	99.9001
lod	1	1639.67	99.9001
derude	1	1639.67	99.9001
traad	2	2950.33	0.001998002
Looking	1	1639.67	99.9001
socialpaedagoger	1	1639.67	99.9001
paaske	12	0.0012599068	0.011988012
mareridt	1	1639.67	99.9001
tydelighed	1	1639.67	99.9001
vidner	1	1639.67	99.9001
chikane	1	1639.67	99.9001
stedet	10	0.0010931932	0.00999001
udtrykkeligt	1	1639.67	99.9001
taster	1	1639.67	99.9001
rigsfaellesskabet	1	1639.67	99.9001
rundt	5	628.85	0.004995005
struben	2	2950.33	0.001998002
halvleg	1	1639.67	99.9001
vacciner	4	524.263	0.003996004
sende	4	524.263	0.003996004
via	29	0.0024374581	0.02897103
eksempel	2	2950.33	0.001998002
tudetosset	1	1639.67	99.9001
tyder	3	4136.8	0.002997003
ugen	1	1639.67	99.9001
stillet	2	2950.33	0.001998002
KOEREPLAN	1	1639.67	99.9001
godkendelse	1	1639.67	99.9001
oeret	1	1639.67	99.9001
A5	1	1639.67	99.9001
gearing	1	1639.67	99.9001
undervisningsordfoerer	1	1639.67	99.9001
beskyttelse	2	2950.33	0.001998002
Globaliseringen	1	1639.67	99.9001
forstaaet	3	4136.8	0.002997003
gaelde	2	2950.33	0.001998002
bede	1	1639.67	99.9001
Sundhedsmyndigheder	4	524.263	0.003996004
uvidenskabelig	1	1639.67	99.9001
#mettef	1	1639.67	99.9001
tilfaeldet	1	1639.67	99.9001
#luftenshelte	1	1639.67	99.9001
formaal	4	524.263	0.003996004
Termansen	1	1639.67	99.9001
symptomer	4	524.263	0.003996004
sendetid	1	1639.67	99.9001
weekend	1	1639.67	99.9001
@mbachelet	1	1639.67	99.9001
mandag	5	628.85	0.004995005
huset	1	1639.67	99.9001
MIStilliden	1	1639.67	99.9001
#aalborgkommune	1	1639.67	99.9001
internationale	1	1639.67	99.9001
rigtigt	9	0.0010063787	0.008991009
handlekraft	1	1639.67	99.9001
fortalte	2	2950.33	0.001998002
totalforbud	1	1639.67	99.9001
arrogance	1	1639.67	99.9001
slagside	1	1639.67	99.9001
saetningen	1	1639.67	99.9001
1000	2	2950.33	0.001998002
48	1	1639.67	99.9001
syntes	4	524.263	0.003996004
uddybet	1	1639.67	99.9001
piercingklinikker	1	1639.67	99.9001
OVERREAGERE	1	1639.67	99.9001
undren	1	1639.67	99.9001
Kommentarserien	2	2950.33	0.001998002
selvcensur	1	1639.67	99.9001
garantien	1	1639.67	99.9001
rene	1	1639.67	99.9001
overreaktionen	1	1639.67	99.9001
afviser	1	1639.67	99.9001
roedt	1	1639.67	99.9001
ret	13	0.0013402033	0.012987013
belgiske	1	1639.67	99.9001
indeholder	1	1639.67	99.9001
Bergs	1	1639.67	99.9001
Birgitte	1	1639.67	99.9001
aarlige	1	1639.67	99.9001
@gatesfoundation	1	1639.67	99.9001
dannet	1	1639.67	99.9001
underloedig	1	1639.67	99.9001
handle	3	4136.8	0.002997003
Mediestoette	1	1639.67	99.9001
mistaenkes	1	1639.67	99.9001
hjemrejsepolitik	2	2950.33	0.001998002
huser	1	1639.67	99.9001
bruges	9	0.0010315372	0.007992008
paavise	1	1639.67	99.9001
finanskrisen	1	1639.67	99.9001
boerne	1	1639.67	99.9001
davaerende	1	1639.67	99.9001
udbrud	1	1639.67	99.9001
Tillykke	1	1639.67	99.9001
arbejdsloes	1	1639.67	99.9001
@danskmetal	1	1639.67	99.9001
#cyklingdkhttp	1	1639.67	99.9001
sneglefart	1	1639.67	99.9001
opstod	1	1639.67	99.9001
#faktaresistente	1	1639.67	99.9001
lugter	1	1639.67	99.9001
bor	1	1639.67	99.9001
forude	1	1639.67	99.9001
praestere	1	1639.67	99.9001
Dyb	1	1639.67	99.9001
faaet	11	0.0011776303	0.010989011
Dengang	2	2950.33	0.001998002
alligevel	11	0.0011776303	0.010989011
konstant	2	2950.33	0.001998002
viljen	1	1639.67	99.9001
Hele	31	0.0026313765	0.027972028
Borgfreden	1	1639.67	99.9001
dumsmart	1	1639.67	99.9001
Folketingets	16	0.0015706336	0.015984016
tallene	2	2950.33	0.001998002
sent	3	4136.8	0.002997003
vrid	1	1639.67	99.9001
forbindelse	5	628.85	0.004995005
dispositioner	1	1639.67	99.9001
kritikken	2	2950.33	0.001998002
#statsminister	3	4136.8	0.002997003
Viste	1	1639.67	99.9001
Undres	1	1639.67	99.9001
altid	9	0.0010315372	0.007992008
knaekkede	1	1639.67	99.9001
Faelleskasse	1	1639.67	99.9001
sundhedsreform	1	1639.67	99.9001
elite	1	1639.67	99.9001
koncentrere	1	1639.67	99.9001
arbejdsmarkedets	1	1639.67	99.9001
interessante	1	1639.67	99.9001
diskuterer	1	1639.67	99.9001
udtrykt	1	1639.67	99.9001
smitteopsp	1	1639.67	99.9001
kampen	8	916.922	0.007992008
KAPITALaKTIEN	1	1639.67	99.9001
@OlavSkaaning	1	1639.67	99.9001
indsat	1	1639.67	99.9001
forberedt	1	1639.67	99.9001
#Demokrati	1	1639.67	99.9001
betaenke	1	1639.67	99.9001
Chigi	1	1639.67	99.9001
@SSI_dkhttps	1	1639.67	99.9001
uofficielt	1	1639.67	99.9001
afstanden	1	1639.67	99.9001
indtryk	3	4136.8	0.002997003
undrer	2	2950.33	0.001998002
steder	2	2950.33	0.001998002
TVA	1	1639.67	99.9001
danskernes	4	524.263	0.003996004
sprutten	1	1639.67	99.9001
diskuteres	2	2950.33	0.001998002
#flokimmunitet	1	1639.67	99.9001
loenforhoejelser	1	1639.67	99.9001
stiller	4	524.263	0.003996004
imunitet	1	1639.67	99.9001
DIF	2	2950.33	0.001998002
sommerhusby	1	1639.67	99.9001
minimere	3	4136.8	0.002997003
orden	1	1639.67	99.9001
forandret	3	4136.8	0.002997003
turde	2	2950.33	0.001998002
tilsyneladende	3	4136.8	0.002997003
@danskungdom	1	1639.67	99.9001
feks	1	1639.67	99.9001
svare	4	524.263	0.003996004
morgenreflektion	1	1639.67	99.9001
London	1	1639.67	99.9001
kan	184	0.008034472	0.15884116
fmd	1	1639.67	99.9001
privathospital	1	1639.67	99.9001
noedt	2	2950.33	0.001998002
Vejen	4	524.263	0.003996004
risikogruppe	2	2950.33	0.001998002
tjener	2	2950.33	0.001998002
zoo	1	1639.67	99.9001
Ministerium	1	1639.67	99.9001
faldet	1	1639.67	99.9001
dagsorden	1	1639.67	99.9001
folkekirken	1	1639.67	99.9001
raekker	3	4136.8	0.002997003
hjaelpepakker	4	524.263	0.003996004
fornuftige	1	1639.67	99.9001
anerkendelse	2	2950.33	0.001998002
noejes	1	1639.67	99.9001
afproevet	1	1639.67	99.9001
yder	2	2950.33	0.001998002
hastebehandling	1	1639.67	99.9001
damer	1	1639.67	99.9001
ctxref	1	1639.67	99.9001
160	2	2950.33	0.001998002
hoerer	3	4136.8	0.002997003
forloeber	1	1639.67	99.9001
smitterisikoen	2	2950.33	0.001998002
kvotekonge	1	1639.67	99.9001
saert	2	2950.33	0.001998002
spredte	1	1639.67	99.9001
referenceperiode	2	2950.33	0.001998002
forblive	1	1639.67	99.9001
udtale	1	1639.67	99.9001
personlige	1	1639.67	99.9001
brutal	1	1639.67	99.9001
naevner	2	2950.33	0.001998002
@juliehassing	1	1639.67	99.9001
stikker	3	4136.8	0.002997003
hverfase	1	1639.67	99.9001
moralisering	3	4136.8	0.002997003
forbedringer	2	2950.33	0.001998002
forlader	1	1639.67	99.9001
Frederikshavn	1	1639.67	99.9001
projekter	1	1639.67	99.9001
plejer	2	2950.33	0.001998002
oevrige	4	524.263	0.003996004
Link	2	2950.33	0.001998002
Avis	6	728.657	0.005994006
bestemmer	2	2950.33	0.001998002
soerge	1	1639.67	99.9001
daekker	2	2950.33	0.001998002
syge	6	728.657	0.005994006
ynkelig	1	1639.67	99.9001
antistoffer	2	2950.33	0.001998002
forvirring	2	2950.33	0.001998002
million	6	7546.2	0.004995005
forvirret	1	1639.67	99.9001
Herefter	1	1639.67	99.9001
Raadgivervirksomhederne	1	1639.67	99.9001
Arne	1	1639.67	99.9001
indkalder	4	524.263	0.003996004
genopstart	1	1639.67	99.9001
aevl	1	1639.67	99.9001
#transporthttps	1	1639.67	99.9001
formentlig	2	2950.33	0.001998002
30	5	628.85	0.004995005
lever	6	728.657	0.005994006
spoergsmaal	15	0.0015200061	0.013986014
stejl	1	1639.67	99.9001
overblik	7	824.491	0.006993007
kraft	2	2950.33	0.001998002
Uklogt	3	4136.8	0.002997003
formiddagens	1	1639.67	99.9001
aabenbart	4	524.263	0.003996004
inddraget	1	1639.67	99.9001
Forbloeffende	1	1639.67	99.9001
kontaktsporing	2	2950.33	0.001998002
31	1	1639.67	99.9001
STM	2	2950.33	0.001998002
sundhed	8	916.922	0.007992008
Farvel	1	1639.67	99.9001
klar	27	0.0023393324	0.025974026
coronakrisen	25	0.0022135403	0.023976024
staten	4	524.263	0.003996004
klik	1	1639.67	99.9001
Kina	5	628.85	0.004995005
Laege	2	2950.33	0.001998002
spoergetime	1	1639.67	99.9001
maalingerne	1	1639.67	99.9001
chancen	1	1639.67	99.9001
RD	1	1639.67	99.9001
situation	8	916.922	0.007992008
krav	6	728.657	0.005994006
dine	2	2950.33	0.001998002
arbejdskraft	1	1639.67	99.9001
aegtefaelle	1	1639.67	99.9001
boedestaffe	1	1639.67	99.9001
mane	1	1639.67	99.9001
#lockdown	1	1639.67	99.9001
genindfoere	1	1639.67	99.9001
strategiske	1	1639.67	99.9001
stikken	2	2950.33	0.001998002
inddrages	1	1639.67	99.9001
maalsaetning	1	1639.67	99.9001
ramme	3	4136.8	0.002997003
hjemlige	1	1639.67	99.9001
arbejdstagere	1	1639.67	99.9001
Lars	9	0.0010063787	0.008991009
haandhygiejne	1	1639.67	99.9001
Sundhedsstyrelsen	9	0.0010063787	0.008991009
forvaent	1	1639.67	99.9001
fremkalde	1	1639.67	99.9001
enige	15	0.0015200061	0.013986014
broednid	1	1639.67	99.9001
stress	1	1639.67	99.9001
fattighjaelp	1	1639.67	99.9001
inkubationstid	2	2950.33	0.001998002
traels	1	1639.67	99.9001
#sikpol	1	1639.67	99.9001
mand	6	7546.2	0.004995005
snakker	3	4425.49	0.001998002
justering	2	2950.33	0.001998002
mandlige	1	1639.67	99.9001
Landsbyggefonden	1	1639.67	99.9001
Gardel	4	524.263	0.003996004
fantastiske	3	4136.8	0.002997003
opfoerer	2	2950.33	0.001998002
covid19	21	0.0019259256	0.02097902
niveau	2	2950.33	0.001998002
DJOEF	1	1639.67	99.9001
skolerne	1	1639.67	99.9001
soendag	1	1639.67	99.9001
haandtrykskrav	1	1639.67	99.9001
barslen	1	1639.67	99.9001
ordet	1	1639.67	99.9001
teste	1	1639.67	99.9001
succesfulde	3	4136.8	0.002997003
kapacitetsgraensen	1	1639.67	99.9001
Gaardsdagens	1	1639.67	99.9001
starten	1	1639.67	99.9001
programmeret	1	1639.67	99.9001
grupper	4	524.263	0.003996004
euro	2	3279.34	99.9001
#dkgreen	3	4136.8	0.002997003
andre	36	0.0028899058	0.033966035
erkende	2	2950.33	0.001998002
hyklerisk	1	1639.67	99.9001
ligefrem	2	2950.33	0.001998002
blevet	20	0.0018573739	0.01998002
NHS	1	1639.67	99.9001
34	1	1639.67	99.9001
@alternativet_	1	1639.67	99.9001
vaegte	1	1639.67	99.9001
socialdemokratisk	2	2950.33	0.001998002
sammenligne	2	2950.33	0.001998002
fastholder	1	1639.67	99.9001
foraeldre	14	0.0014186723	0.013986014
bekaempe	2	2950.33	0.001998002
vigtigste	2	2950.33	0.001998002
lyde	1	1639.67	99.9001
snakket	2	2950.33	0.001998002
Beklager	1	1639.67	99.9001
genaabne	9	0.0010063787	0.008991009
begyndt	2	2950.33	0.001998002
grangiveligt	1	1639.67	99.9001
kontrollere	1	1639.67	99.9001
@tvmidtvest	1	1639.67	99.9001
rager	1	1639.67	99.9001
#PAERE	1	1639.67	99.9001
Seruminstituttet	1	1639.67	99.9001
sige	26	0.002276892	0.024975024
bekraeftet	3	4136.8	0.002997003
betydet	1	1639.67	99.9001
Forudsaetningen	1	1639.67	99.9001
Kaare	6	728.657	0.005994006
Forsaet	1	1639.67	99.9001
genvundet	1	1639.67	99.9001
@CKjersgaard	1	1639.67	99.9001
helt	35	0.0028096305	0.033966035
OPTIMISME	2	2950.33	0.001998002
#tjekkiet	1	1639.67	99.9001
fald	4	524.263	0.003996004
konsensus	1	1639.67	99.9001
etape	2	2950.33	0.001998002
borgerloen	1	1639.67	99.9001
gede	1	1639.67	99.9001
roevslikkeri	1	1639.67	99.9001
tog	1	1639.67	99.9001
menneskeskabt	1	1639.67	99.9001
arbejdsloesheden	1	1639.67	99.9001
spredningen	1	1639.67	99.9001
smittebaerer	1	1639.67	99.9001
Spot	1	1639.67	99.9001
optimalt	1	1639.67	99.9001
erhvervsliv	4	524.263	0.003996004
ukritiske	2	2950.33	0.001998002
villig	2	2950.33	0.001998002
#skole	2	2950.33	0.001998002
hoejtryk	1	1639.67	99.9001
life	1	1639.67	99.9001
holdt	3	4136.8	0.002997003
krigen	2	2950.33	0.001998002
ro	2	2950.33	0.001998002
indgaaet	5	628.85	0.004995005
smitten	6	728.657	0.005994006
#dkklima	1	1639.67	99.9001
ordentligt	1	1639.67	99.9001
besoeg	3	4136.8	0.002997003
JP	16	0.001595141	0.014985015
Medlemsskab	1	1639.67	99.9001
indsigelse	1	1639.67	99.9001
vakle	1	1639.67	99.9001
Betyder	3	4136.8	0.002997003
beskaeftigelsesminister	2	2950.33	0.001998002
selvsamme	1	1639.67	99.9001
barselsdagpenge	1	1639.67	99.9001
saagar	1	1639.67	99.9001
opretter	2	2950.33	0.001998002
brudt	1	1639.67	99.9001
starter	3	4136.8	0.002997003
ministerier	1	1639.67	99.9001
vores	42	0.0032347953	0.038961038
undtagen	1	1639.67	99.9001
tilfredse	1	1639.67	99.9001
slemt	1	1639.67	99.9001
repraesenter	1	1639.67	99.9001
#detskalnokblivegodtigen	1	1639.67	99.9001
justere	3	4136.8	0.002997003
Tjekkiet	2	2950.33	0.001998002
hoejaktuelt	1	1639.67	99.9001
kraeft	1	1639.67	99.9001
wuhanvirus	1	1639.67	99.9001
internationalt	2	2950.33	0.001998002
Spaendt	2	2950.33	0.001998002
spor	1	1639.67	99.9001
aandedrag	1	1639.67	99.9001
blot	5	628.85	0.004995005
sund	3	4136.8	0.002997003
traettende	1	1639.67	99.9001
Patientforeninger	1	1639.67	99.9001
Stefan	1	1639.67	99.9001
covid	2	2950.33	0.001998002
forretning	1	1639.67	99.9001
betaenker	1	1639.67	99.9001
reagere	1	1639.67	99.9001
fritage	1	1639.67	99.9001
blikket	1	1639.67	99.9001
@kommunerne	9	0.0010063787	0.008991009
undersoegelse	1	1639.67	99.9001
afslag	1	1639.67	99.9001
faestne	1	1639.67	99.9001
medskyldige	1	1639.67	99.9001
baade	32	0.0026389593	0.030969031
effektivt	1	1639.67	99.9001
pose	1	1639.67	99.9001
@SMVdanmark	1	1639.67	99.9001
ansattte	1	1639.67	99.9001
laekket	1	1639.67	99.9001
opleve	2	2950.33	0.001998002
#DK	2	2950.33	0.001998002
angriber	1	1639.67	99.9001
Protesterne	1	1639.67	99.9001
@Kristianthdahl	1	1639.67	99.9001
stift	1	1639.67	99.9001
165	1	1639.67	99.9001
afsn	1	1639.67	99.9001
mangler	5	628.85	0.004995005
stadig	28	0.0024259742	0.025974026
balancen	1	1639.67	99.9001
omgang	1	1639.67	99.9001
Levebroedspolitikere	1	1639.67	99.9001
19DKhttps	1	1639.67	99.9001
jagter	1	1639.67	99.9001
retning	1	1639.67	99.9001
lavet	5	628.85	0.004995005
flaskehalse	1	1639.67	99.9001
mindre	6	728.657	0.005994006
@noa_redingtonpic	2	2950.33	0.001998002
latterlige	2	2950.33	0.001998002
overdrive	1	1639.67	99.9001
faktisk	7	824.491	0.006993007
svenske	8	9715.43	0.005994006
Berlingskes	2	2950.33	0.001998002
udbyttepartier	1	1639.67	99.9001
Jvf	2	2950.33	0.001998002
smitter	8	916.922	0.007992008
forstaaelsespapiret	1	1639.67	99.9001
skoleledere	1	1639.67	99.9001
unoedigt	1	1639.67	99.9001
fornoedne	2	2950.33	0.001998002
forsamling	1	1639.67	99.9001
udgave	1	1639.67	99.9001
loneliness	1	1639.67	99.9001
sikkerhed	2	2950.33	0.001998002
nyder	1	1639.67	99.9001
vaerne	1	1639.67	99.9001
arabisk	1	1639.67	99.9001
19Fase2	1	1639.67	99.9001
moedt	2	2950.33	0.001998002
svaert	14	0.0014186723	0.013986014
#DanmarkDerhjemme	3	4136.8	0.002997003
falder	3	4136.8	0.002997003
bananrepublik	2	2950.33	0.001998002
forhindre	3	4425.49	0.001998002
greb	1	1639.67	99.9001
foeler	4	524.263	0.003996004
bevis	1	1639.67	99.9001
kvajekage	1	1639.67	99.9001
daarligt	5	628.85	0.004995005
beboede	1	1639.67	99.9001
bror	1	1639.67	99.9001
smittes	4	5515.74	0.002997003
smaat	1	1639.67	99.9001
balanceret	1	1639.67	99.9001
handlingsplan	1	1639.67	99.9001
Live	3	4136.8	0.002997003
reelle	2	2950.33	0.001998002
tilbud	1	1639.67	99.9001
@Aftonbladet	1	1639.67	99.9001
udviklet	1	1639.67	99.9001
kram	4	524.263	0.003996004
mislykket	1	1639.67	99.9001
Raquel	1	1639.67	99.9001
fornuftigt	1	1639.67	99.9001
forloebet	3	4136.8	0.002997003
elbilsafgift	1	1639.67	99.9001
klam	1	1639.67	99.9001
valgte	2	2950.33	0.001998002
smittet	6	7546.2	0.004995005
#statsministeren	1	1639.67	99.9001
bekaempelse	3	4136.8	0.002997003
dropper	1	1639.67	99.9001
#pressemoede	1	1639.67	99.9001
ansvaret	3	4136.8	0.002997003
mening	4	524.263	0.003996004
skoenhedsklinikker	1	1639.67	99.9001
redde	4	524.263	0.003996004
bekymrede	2	2950.33	0.001998002
udnytter	1	1639.67	99.9001
ansvarlig	3	4136.8	0.002997003
@RosenkrantzT	7	824.491	0.006993007
genlaes	1	1639.67	99.9001
fremtiden	2	2950.33	0.001998002
udstyr	3	4136.8	0.002997003
@AlexVanopslagh	2	2950.33	0.001998002
tilslutning	1	1639.67	99.9001
vaegter	1	1639.67	99.9001
genaktivering	1	1639.67	99.9001
spark	1	1639.67	99.9001
modstrid	1	1639.67	99.9001
indlaeggelser	2	2950.33	0.001998002
modelleret	1	1639.67	99.9001
uklar	3	4136.8	0.002997003
fritid	1	1639.67	99.9001
meters	1	1639.67	99.9001
svaere	3	4136.8	0.002997003
milliarder	4	5515.74	0.002997003
langsom	1	1639.67	99.9001
snitter	1	1639.67	99.9001
doedsdoemte	1	1639.67	99.9001
lovligt	1	1639.67	99.9001
@DanskErhverv	3	4136.8	0.002997003
bioweapon	1	1639.67	99.9001
linding	1	1639.67	99.9001
pivate	1	1639.67	99.9001
foregaa	3	4136.8	0.002997003
Ser	15	0.0014954448	0.014985015
endelig	6	728.657	0.005994006
ihvert	1	1639.67	99.9001
Snaevringen	2	2950.33	0.001998002
agerede	1	1639.67	99.9001
blok	5	628.85	0.004995005
absurd	1	1639.67	99.9001
Leth	1	1639.67	99.9001
altsammen	1	1639.67	99.9001
investering	1	1639.67	99.9001
raedselsscenarier	1	1639.67	99.9001
udnyttet	1	1639.67	99.9001
ingenting	4	524.263	0.003996004
EIB	1	1639.67	99.9001
Lovtidende	1	1639.67	99.9001
imponeret	4	5515.74	0.002997003
praecise	2	2950.33	0.001998002
forudsaetningerne	1	1639.67	99.9001
svenskerne	2	3279.34	99.9001
hulen	1	1639.67	99.9001
aldrig	11	0.0011776303	0.010989011
Jeremy	1	1639.67	99.9001
partiledere	3	4425.49	0.001998002
foruden	1	1639.67	99.9001
faellesskaber	1	1639.67	99.9001
overbelastet	1	1639.67	99.9001
handicapomraadet	1	1639.67	99.9001
forventede	3	4136.8	0.002997003
regime	1	1639.67	99.9001
varsler	1	1639.67	99.9001
stadie	1	1639.67	99.9001
psykologer	1	1639.67	99.9001
@NyeBorgerlige	1	1639.67	99.9001
indledning	2	2950.33	0.001998002
V82	1	1639.67	99.9001
Tv2	20	0.001881721	0.018981019
arbejdsloese	2	2950.33	0.001998002
KIRKBI	1	1639.67	99.9001
tittelulu	1	1639.67	99.9001
Tusind	2	2950.33	0.001998002
bragte	1	1639.67	99.9001
forebyggelsen	1	1639.67	99.9001
kontakt	1	1639.67	99.9001
hidsig	1	1639.67	99.9001
goer	37	0.002944726	0.034965035
stjaalne	1	1639.67	99.9001
ligner	2	2950.33	0.001998002
doede	15	0.0015463884	0.012987013
#forskpolhttps	1	1639.67	99.9001
pendling	1	1639.67	99.9001
Abildgaard	1	1639.67	99.9001
Krag	1	1639.67	99.9001
nuvaerende	4	524.263	0.003996004
#dkpol	428	0.008701859	0.42457542
kommunisten	2	2950.33	0.001998002
sigt	1	1639.67	99.9001
Moelbak	10	0.0010931932	0.00999001
sprog	1	1639.67	99.9001
smittekaede	1	1639.67	99.9001
@CareVietnam	1	1639.67	99.9001
inspiration	3	4136.8	0.002997003
undlader	1	1639.67	99.9001
haandtrykskravet	1	1639.67	99.9001
#statsmedier	3	4136.8	0.002997003
maalestok	1	1639.67	99.9001
husvold	1	1639.67	99.9001
tilsvarende	1	1639.67	99.9001
Team	2	2950.33	0.001998002
varslet	1	1639.67	99.9001
tests	2	2950.33	0.001998002
italienske	1	1639.67	99.9001
Frederiksens	5	655.329	0.003996004
fornuft	3	4136.8	0.002997003
Nordkoreansk	8	916.922	0.007992008
godkendte	1	1639.67	99.9001
it	3	4136.8	0.002997003
medicin	1	1639.67	99.9001
lejre	1	1639.67	99.9001
henover	1	1639.67	99.9001
pligt	1	1639.67	99.9001
1820	1	1639.67	99.9001
sen	1	1639.67	99.9001
september	3	4136.8	0.002997003
plejeboern	1	1639.67	99.9001
erstattet	1	1639.67	99.9001
Heick	2	2950.33	0.001998002
stats	1	1639.67	99.9001
markedet	1	1639.67	99.9001
ringe	1	1639.67	99.9001
mener	19	0.0017876349	0.018981019
rollen	1	1639.67	99.9001
optimismen	1	1639.67	99.9001
lidende	1	1639.67	99.9001
haan	1	1639.67	99.9001
gambler	1	1639.67	99.9001
#IranRegimeChange	1	1639.67	99.9001
gavn	1	1639.67	99.9001
Solidarieten	1	1639.67	99.9001
RV	1	1639.67	99.9001
Hotelificeringen	1	1639.67	99.9001
vand	1	1639.67	99.9001
@folketinget	16	0.0015706336	0.015984016
afslutning	1	1639.67	99.9001
sygne	1	1639.67	99.9001
opfoert	2	2950.33	0.001998002
laden	1	1639.67	99.9001
vaagnet	1	1639.67	99.9001
omegn	1	1639.67	99.9001
aflyse	3	4136.8	0.002997003
forrykt	1	1639.67	99.9001
mere	69	0.0045289607	0.062937066
aabningen	5	628.85	0.004995005
#justsaying	3	4425.49	0.001998002
evakuere	1	1639.67	99.9001
udtagelser	1	1639.67	99.9001
utrolig	2	2950.33	0.001998002
deler	2	2950.33	0.001998002
omstyrte	1	1639.67	99.9001
karantaene	3	4136.8	0.002997003
efterspurgt	1	1639.67	99.9001
afstand	17	0.0016687983	0.015984016
Koebenhavn	6	728.657	0.005994006
sek	1	1639.67	99.9001
WHO	4	5515.74	0.002997003
aktuelle	2	2950.33	0.001998002
personlig	3	4136.8	0.002997003
Flotte	3	4136.8	0.002997003
udbrede	1	1639.67	99.9001
flyttet	1	1639.67	99.9001
roester	1	1639.67	99.9001
forloesning	1	1639.67	99.9001
perspektivet	1	1639.67	99.9001
livs	1	1639.67	99.9001
baenk	1	1639.67	99.9001
ladet	4	524.263	0.003996004
boernene	10	0.0010931932	0.00999001
bei	2	2950.33	0.001998002
@PiaOlsen	3	4136.8	0.002997003
SSW	1	1639.67	99.9001
styret	2	2950.33	0.001998002
kaempe	8	916.922	0.007992008
effektive	1	1639.67	99.9001
Dejligt	4	524.263	0.003996004
Firmaidraetten	1	1639.67	99.9001
#dkmedier	179	0.008063684	0.14985014
truende	1	1639.67	99.9001
afboede	2	2950.33	0.001998002
forening	2	2950.33	0.001998002
sej	4	6558.68	99.9001
Heunicke	3	4136.8	0.002997003
stater	3	4136.8	0.002997003
aengstelse	2	2950.33	0.001998002
fejringschampagne	1	1639.67	99.9001
iht	2	2950.33	0.001998002
Ja	25	0.0022387921	0.022977022
studievaert	1	1639.67	99.9001
koebenhavnernes	1	1639.67	99.9001
landet	23	0.0021093471	0.02097902
@ActionAidDKhttps	1	1639.67	99.9001
slet	3	4136.8	0.002997003
fortalere	1	1639.67	99.9001
39	1	1639.67	99.9001
skamme	1	1639.67	99.9001
#dksund	1	1639.67	99.9001
goere	21	0.0019259256	0.02097902
SST	7	8501	0.005994006
magten	2	2950.33	0.001998002
sukke	1	1639.67	99.9001
styres	1	1639.67	99.9001
Hjemrejsestyrelsen	1	1639.67	99.9001
moderere	1	1639.67	99.9001
pro	1	1639.67	99.9001
journalisters	1	1639.67	99.9001
risikogrupper	3	4136.8	0.002997003
#genaabning	4	524.263	0.003996004
ordentlige	1	1639.67	99.9001
ordentlig	2	2950.33	0.001998002
tyndest	1	1639.67	99.9001
#mettefrederiksen	2	2950.33	0.001998002
socialdemokrati	2	2950.33	0.001998002
@NWammen	6	728.657	0.005994006
rettigheder	4	524.263	0.003996004
perspektiver	2	2950.33	0.001998002
gennemsnit	1	1639.67	99.9001
38	1	1639.67	99.9001
#OEkologi	1	1639.67	99.9001
omklamrer	1	1639.67	99.9001
holde	20	0.001881721	0.018981019
lader	9	0.0010063787	0.008991009
beslutningsgrundlag	1	1639.67	99.9001
CFR	1	1639.67	99.9001
betaling	1	1639.67	99.9001
fodslag	1	1639.67	99.9001
faglig	1	1639.67	99.9001
styrer	3	4136.8	0.002997003
antage	2	2950.33	0.001998002
Obama	1	1639.67	99.9001
selvfoelgelig	8	916.922	0.007992008
flyttes	1	1639.67	99.9001
#udsatte	1	1639.67	99.9001
ordfoerere	1	1639.67	99.9001
satme	1	1639.67	99.9001
tbageslag	1	1639.67	99.9001
protester	1	1639.67	99.9001
desinfektion	1	1639.67	99.9001
droeftelse	1	1639.67	99.9001
bare	46	0.0034362765	0.04295704
ganske	4	524.263	0.003996004
valgt	6	728.657	0.005994006
spurgte	2	2950.33	0.001998002
ihjel	2	2950.33	0.001998002
praecist	3	4136.8	0.002997003
skaebnen	1	1639.67	99.9001
stige	1	1639.67	99.9001
@cathrinebloch	1	1639.67	99.9001
klarhed	2	2950.33	0.001998002
lemlaestet	1	1639.67	99.9001
bagved	2	2950.33	0.001998002
provokeret	1	1639.67	99.9001
faellesskabet	2	2950.33	0.001998002
udmoentning	1	1639.67	99.9001
Post	2	2950.33	0.001998002
cirkler	1	1639.67	99.9001
spejlblank	1	1639.67	99.9001
kvindelige	2	2950.33	0.001998002
mikrofonholderi	16	0.0015706336	0.015984016
yderst	1	1639.67	99.9001
moede	14	0.0014698913	0.011988012
Diktaturregering	1	1639.67	99.9001
Blanc	1	1639.67	99.9001
oedelagte	1	1639.67	99.9001
gave	4	524.263	0.003996004
ece	1	1639.67	99.9001
pejse	1	1639.67	99.9001
genaabningens	1	1639.67	99.9001
vaske	1	1639.67	99.9001
events	2	2950.33	0.001998002
RDs	1	1639.67	99.9001
borger	2	2950.33	0.001998002
haab	2	2950.33	0.001998002
velkommen	1	1639.67	99.9001
raader	2	2950.33	0.001998002
magtesloese	1	1639.67	99.9001
skjult	1	1639.67	99.9001
medicinalindustriens	1	1639.67	99.9001
Jep	1	1639.67	99.9001
snart	5	628.85	0.004995005
uberborgerlige	1	1639.67	99.9001
mulige	1	1639.67	99.9001
sydomsimmunisering	1	1639.67	99.9001
Visse	1	1639.67	99.9001
Slut	6	728.657	0.005994006
hospitalerne	3	4425.49	0.001998002
see	1	1639.67	99.9001
ellers	7	824.491	0.006993007
oekonomisk	12	0.0012599068	0.011988012
anlaegsopgaver	1	1639.67	99.9001
Fondene	1	1639.67	99.9001
hjemmebagt	1	1639.67	99.9001
#England	1	1639.67	99.9001
groenne	3	4136.8	0.002997003
magter	1	1639.67	99.9001
hviler	1	1639.67	99.9001
hverken	2	2950.33	0.001998002
regioner	3	4136.8	0.002997003
laengere	10	0.0010931932	0.00999001
moderation	1	1639.67	99.9001
landes	1	1639.67	99.9001
indskrevet	1	1639.67	99.9001
detailstyring	1	1639.67	99.9001
koeligt	1	1639.67	99.9001
overhovedet	7	824.491	0.006993007
beregninger	3	4136.8	0.002997003
Pis	2	2950.33	0.001998002
ledelse	4	524.263	0.003996004
DYBT	6	728.657	0.005994006
fairplay	1	1639.67	99.9001
mikrofonholdere	2	2950.33	0.001998002
statsborgere	3	4136.8	0.002997003
baeredygtig	1	1639.67	99.9001
#eudk	77	0.00468734	0.07692308
Rasmussen	3	4136.8	0.002997003
savne	1	1639.67	99.9001
nyde	1	1639.67	99.9001
slipper	1	1639.67	99.9001
gradvis	3	4136.8	0.002997003
lyn	1	1639.67	99.9001
Trumpiske	1	1639.67	99.9001
bemaerkelsesvaerdig	1	1639.67	99.9001
#PhysicalDistancing	1	1639.67	99.9001
personale	4	524.263	0.003996004
RAESONEKSTRA2	1	1639.67	99.9001
klart	6	728.657	0.005994006
fremrykker	1	1639.67	99.9001
forsigtigheden	1	1639.67	99.9001
coronanedlukningen	1	1639.67	99.9001
mon	8	916.922	0.007992008
igen	50	0.0036295324	0.04695305
Tour	1	1639.67	99.9001
risikogruppen	3	4136.8	0.002997003
fingre	1	1639.67	99.9001
genaabningsplan	2	2950.33	0.001998002
#SSI	10	0.0010931932	0.00999001
forlaenget	2	2950.33	0.001998002
fremrykke	1	1639.67	99.9001
okay	1	1639.67	99.9001
fordelt	1	1639.67	99.9001
Mvh	1	1639.67	99.9001
kamp	2	2950.33	0.001998002
staerke	2	2950.33	0.001998002
vaerste	3	4136.8	0.002997003
21	1	1639.67	99.9001
@btdk	3	4136.8	0.002997003
Altinget	11	0.0012025125	0.00999001
forspilder	1	1639.67	99.9001
bryde	1	1639.67	99.9001
sendte	1	1639.67	99.9001
Play	1	1639.67	99.9001
skade	1	1639.67	99.9001
paaskeferie	1	1639.67	99.9001
grafer	1	1639.67	99.9001
maader	1	1639.67	99.9001
Jarl	1	1639.67	99.9001
findes	5	628.85	0.004995005
efterlader	1	1639.67	99.9001
bevilger	1	1639.67	99.9001
eks	1	1639.67	99.9001
@dyrby	2	2950.33	0.001998002
satte	1	1639.67	99.9001
webinar	2	2950.33	0.001998002
lede	2	2950.33	0.001998002
Stor	18	0.0017410642	0.016983017
erkender	1	1639.67	99.9001
reagerede	2	3279.34	99.9001
fremover	4	524.263	0.003996004
22	3	4136.8	0.002997003
Selvsmagende	1	1639.67	99.9001
interesse	2	2950.33	0.001998002
generalsekretaer	1	1639.67	99.9001
banken	1	1639.67	99.9001
rygskader	1	1639.67	99.9001
doed	1	1639.67	99.9001
@journalisten	1	1639.67	99.9001
gik	4	524.263	0.003996004
finder	1	1639.67	99.9001
@hansersej	1	1639.67	99.9001
pixibog	1	1639.67	99.9001
fejl	5	655.329	0.003996004
#uddpol	4	524.263	0.003996004
@Pia_Kjaersgaard	1	1639.67	99.9001
@ProfJLundgren	1	1639.67	99.9001
modstanddygtige	1	1639.67	99.9001
barometer	1	1639.67	99.9001
Velskrevet	1	1639.67	99.9001
Enorme	1	1639.67	99.9001
Serum	5	628.85	0.004995005
genstiftelse	2	2950.33	0.001998002
forsvinder	1	1639.67	99.9001
videomoede	1	1639.67	99.9001
Poland	1	1639.67	99.9001
Policywatch	1	1639.67	99.9001
uledsagede	1	1639.67	99.9001
bef	2	2950.33	0.001998002
smittekilder	1	1639.67	99.9001
forkert	4	524.263	0.003996004
bagklog	2	2950.33	0.001998002
tyske	3	4136.8	0.002997003
Alvoren	1	1639.67	99.9001
intensiv	4	524.263	0.003996004
al	2	2950.33	0.001998002
graenser	3	4136.8	0.002997003
Tilbagefald	1	1639.67	99.9001
Zealands	5	628.85	0.004995005
formaend	1	1639.67	99.9001
forlaegger	1	1639.67	99.9001
20	9	0.0010063787	0.008991009
mfl	3	4136.8	0.002997003
ministerierne	1	1639.67	99.9001
stemning	1	1639.67	99.9001
foranstaltninger	1	1639.67	99.9001
transporterer	1	1639.67	99.9001
bud	4	524.263	0.003996004
groen	3	4425.49	0.001998002
bekraefte	1	1639.67	99.9001
undervurderet	1	1639.67	99.9001
tidspunkt	3	4136.8	0.002997003
foedevarehygiejne	1	1639.67	99.9001
kaeden	1	1639.67	99.9001
smittedes	1	1639.67	99.9001
statsborgerskab	3	4136.8	0.002997003
Forskere	5	655.329	0.003996004
omtaler	1	1639.67	99.9001
skolestart	1	1639.67	99.9001
Astrid	1	1639.67	99.9001
opfordrer	5	655.329	0.003996004
sygehusene	4	524.263	0.003996004
praecisering	2	2950.33	0.001998002
arter	1	1639.67	99.9001
indskoling	1	1639.67	99.9001
forstaa	5	628.85	0.004995005
grafen	1	1639.67	99.9001
an	2	2950.33	0.001998002
farezonen	1	1639.67	99.9001
taevet	1	1639.67	99.9001
konkret	5	628.85	0.004995005
veje	2	2950.33	0.001998002
gaeld	3	4136.8	0.002997003
NWO	1	1639.67	99.9001
udbredelse	1	1639.67	99.9001
Skaane	1	1639.67	99.9001
brevet	1	1639.67	99.9001
@cordua_jarl	1	1639.67	99.9001
500	8	942.275	0.006993007
lykkedes	2	2950.33	0.001998002
Praecis	6	728.657	0.005994006
inddaemningsstrategi	1	1639.67	99.9001
@OjylPoliti	1	1639.67	99.9001
presset	7	824.491	0.006993007
contra	1	1639.67	99.9001
aflaeggelse	1	1639.67	99.9001
luk	1	1639.67	99.9001
slaget	1	1639.67	99.9001
C3	16	0.0019430857	0.005994006
#samfundssind	4	524.263	0.003996004
vaelte	3	4136.8	0.002997003
Stop	5	628.85	0.004995005
gal	3	4425.49	0.001998002
sundhedspersonalet	1	1639.67	99.9001
styr	7	824.491	0.006993007
tomme	1	1639.67	99.9001
#	6	7546.2	0.004995005
vuggestuer	1	1639.67	99.9001
dilemma	1	1639.67	99.9001
gadebilledet	1	1639.67	99.9001
hastebehandlet	1	1639.67	99.9001
journalisterne	1	1639.67	99.9001
inkluderet	1	1639.67	99.9001
#Nordkorea	1	1639.67	99.9001
@RitzauBorgen	2	2950.33	0.001998002
typisk	2	2950.33	0.001998002
DOE	4	524.263	0.003996004
halvt	1	1639.67	99.9001
aabningsstrategi	1	1639.67	99.9001
Vesterbro	1	1639.67	99.9001
slingrekurs	1	1639.67	99.9001
Odense	1	1639.67	99.9001
folkets	3	4136.8	0.002997003
#bedreintegration	1	1639.67	99.9001
frisoersalonen	2	2950.33	0.001998002
naesten	5	628.85	0.004995005
detaljer	1	1639.67	99.9001
Ledighed	1	1639.67	99.9001
soeger	2	2950.33	0.001998002
griske	1	1639.67	99.9001
abonnement	2	2950.33	0.001998002
hoejdepunkter	1	1639.67	99.9001
hastebehandles	1	1639.67	99.9001
@JavaidRehman	1	1639.67	99.9001
tilbagevendte	1	1639.67	99.9001
fagligheden	1	1639.67	99.9001
kontrollerede	1	1639.67	99.9001
snakkede	1	1639.67	99.9001
stand	2	2950.33	0.001998002
Interview	3	4136.8	0.002997003
memes	1	1639.67	99.9001
loenudgifter	1	1639.67	99.9001
danskere	8	916.922	0.007992008
Vaer	1	1639.67	99.9001
cleares	1	1639.67	99.9001
Oh	1	1639.67	99.9001
diverse	3	4136.8	0.002997003
skabene	1	1639.67	99.9001
arbejder	4	524.263	0.003996004
indgaar	1	1639.67	99.9001
ensidige	1	1639.67	99.9001
@SSI_dk	16	0.0015706336	0.015984016
stolt	1	1639.67	99.9001
bredere	1	1639.67	99.9001
langt	14	0.0014186723	0.013986014
skammeligt	1	1639.67	99.9001
butik	1	1639.67	99.9001
hasteindsats	1	1639.67	99.9001
enkelte	2	2950.33	0.001998002
banket	1	1639.67	99.9001
lige	44	0.003286873	0.04295704
Statsrevisorerne	1	1639.67	99.9001
selskaber	1	1639.67	99.9001
amen	1	1639.67	99.9001
kritiseret	2	2950.33	0.001998002
enkelt	1	1639.67	99.9001
@Rigspoliti	2	2950.33	0.001998002
februar	2	2950.33	0.001998002
150	1	1639.67	99.9001
frigive	1	1639.67	99.9001
god	20	0.0018573739	0.01998002
#dinmeninghttps	1	1639.67	99.9001
rammen	1	1639.67	99.9001
beskytte	1	1639.67	99.9001
tanke	4	524.263	0.003996004
kraev	1	1639.67	99.9001
foederale	2	3279.34	99.9001
coronaen	1	1639.67	99.9001
skattemidler	1	1639.67	99.9001
forskellen	1	1639.67	99.9001
Clinic	1	1639.67	99.9001
propaganda	18	0.0017166461	0.017982017
of	1	1639.67	99.9001
samvaer	1	1639.67	99.9001
paaroerende	7	8501	0.005994006
abonnenter	1	1639.67	99.9001
Moraliseringen	1	1639.67	99.9001
socialt	1	1639.67	99.9001
Kommentar	6	728.657	0.005994006
beder	1	1639.67	99.9001
borgerlig	2	2950.33	0.001998002
efterslaeb	1	1639.67	99.9001
lukket	15	0.0015200061	0.013986014
informationssamtale	1	1639.67	99.9001
varetage	1	1639.67	99.9001
dele	3	4136.8	0.002997003
forskel	2	2950.33	0.001998002
klimaets	1	1639.67	99.9001
forstaaelsen	1	1639.67	99.9001
anerkendt	1	1639.67	99.9001
Wendelboe	1	1639.67	99.9001
#DoktorManniche	1	1639.67	99.9001
vaaben	1	1639.67	99.9001
fremfor	4	524.263	0.003996004
let	2	2950.33	0.001998002
vinkling	3	4136.8	0.002997003
Paula	1	1639.67	99.9001
voldsom	1	1639.67	99.9001
nedlukningen	3	4136.8	0.002997003
resolutte	1	1639.67	99.9001
Dannebrog	1	1639.67	99.9001
ting	7	8501	0.005994006
B8llebank	1	1639.67	99.9001
side	8	916.922	0.007992008
gaa	22	0.0019933467	0.021978023
udfoere	1	1639.67	99.9001
elsker	2	2950.33	0.001998002
hangarounds	1	1639.67	99.9001
resultaterne	1	1639.67	99.9001
plan	23	0.0022246933	0.016983017
0	1	1639.67	99.9001
@jacindaardern	1	1639.67	99.9001
OL	2	2950.33	0.001998002
gymnastikforening	1	1639.67	99.9001
restriktionerne	1	1639.67	99.9001
kolleger	3	4136.8	0.002997003
klausul	1	1639.67	99.9001
Noerrebro	1	1639.67	99.9001
negative	1	1639.67	99.9001
Fontana	1	1639.67	99.9001
abort	2	2950.33	0.001998002
COVIDmeter	1	1639.67	99.9001
mor	2	2950.33	0.001998002
slutdato	1	1639.67	99.9001
stroemlinet	1	1639.67	99.9001
OEV	1	1639.67	99.9001
skaelde	1	1639.67	99.9001
#kinaCoronahttps	1	1639.67	99.9001
OK	4	524.263	0.003996004
proevet	3	4136.8	0.002997003
velfaerdssamfundet	3	4136.8	0.002997003
gjort	13	0.0013402033	0.012987013
zigzag	1	1639.67	99.9001
Lev	1	1639.67	99.9001
modtog	1	1639.67	99.9001
saesoninfluenza	1	1639.67	99.9001
fascist	1	1639.67	99.9001
tilbagetraekning	1	1639.67	99.9001
fake	1	1639.67	99.9001
kloge	3	4136.8	0.002997003
sundhedsvaesenet	19	0.00189423	0.014985015
regere	1	1639.67	99.9001
overenskomst	1	1639.67	99.9001
rammer	2	2950.33	0.001998002
relevant	4	524.263	0.003996004
fyring	1	1639.67	99.9001
lave	8	916.922	0.007992008
bygger	2	2950.33	0.001998002
Argumenter	1	1639.67	99.9001
blande	1	1639.67	99.9001
isvinter	1	1639.67	99.9001
konflikten	1	1639.67	99.9001
forvirrede	2	2950.33	0.001998002
roligt	1	1639.67	99.9001
hetzes	1	1639.67	99.9001
rider	1	1639.67	99.9001
psykiske	1	1639.67	99.9001
kritiseres	1	1639.67	99.9001
gentog	1	1639.67	99.9001
person	2	2950.33	0.001998002
Instituttet	2	2950.33	0.001998002
opsoegende	1	1639.67	99.9001
videnskabsmand	1	1639.67	99.9001
fase	12	0.0012599068	0.011988012
fleste	7	824.491	0.006993007
stram	2	2950.33	0.001998002
indvandrere	2	2950.33	0.001998002
moppe	1	1639.67	99.9001
rammes	2	2950.33	0.001998002
skandale	1	1639.67	99.9001
nogensinde	1	1639.67	99.9001
bekaempelsen	1	1639.67	99.9001
forlaenger	2	2950.33	0.001998002
derefter	2	2950.33	0.001998002
forsvarligt	5	628.85	0.004995005
Ritt	1	1639.67	99.9001
Herlev	1	1639.67	99.9001
Gad	3	4136.8	0.002997003
mands	1	1639.67	99.9001
udmeldinger	2	2950.33	0.001998002
drab	1	1639.67	99.9001
proever	1	1639.67	99.9001
ophaever	1	1639.67	99.9001
skruer	2	2950.33	0.001998002
synlige	1	1639.67	99.9001
Midtjylland	1	1639.67	99.9001
kritiserer	4	524.263	0.003996004
naturlig	2	2950.33	0.001998002
gennemfoere	2	2950.33	0.001998002
Fem	2	2950.33	0.001998002
stormloeb	1	1639.67	99.9001
levere	3	4425.49	0.001998002
naeste	13	0.0013402033	0.012987013
staerkt	7	824.491	0.006993007
sandheden	5	655.329	0.003996004
#Herning	1	1639.67	99.9001
sundhedsfagligt	1	1639.67	99.9001
vurderer	1	1639.67	99.9001
Pas	7	8501	0.005994006
roed	2	2950.33	0.001998002
rejsebureauer	1	1639.67	99.9001
oek	1	1639.67	99.9001
vaek	4	524.263	0.003996004
klare	11	0.0011776303	0.010989011
you	5	689.467	0.002997003
udstukket	1	1639.67	99.9001
6	3	4136.8	0.002997003
problematik	1	1639.67	99.9001
hat	1	1639.67	99.9001
#sldk	2	2950.33	0.001998002
uddannelsen	1	1639.67	99.9001
udsatte	9	0.0010063787	0.008991009
kilde	2	2950.33	0.001998002
#dksundhttps	1	1639.67	99.9001
skrevet	2	2950.33	0.001998002
dolk	1	1639.67	99.9001
glide	1	1639.67	99.9001
haardere	1	1639.67	99.9001
forfaerdeligt	1	1639.67	99.9001
plads	10	0.0010931932	0.00999001
ulige	1	1639.67	99.9001
restauranter	8	942.275	0.006993007
engang	7	880.39	0.004995005
kaldte	1	1639.67	99.9001
Japan	1	1639.67	99.9001
afholdelse	1	1639.67	99.9001
gribe	2	2950.33	0.001998002
betale	3	4136.8	0.002997003
5	2	2950.33	0.001998002
indbyggere	2	2950.33	0.001998002
Nanna	1	1639.67	99.9001
#venstre	1	1639.67	99.9001
laenge	11	0.0011776303	0.010989011
@AnniMatthiesen	1	1639.67	99.9001
langtfra	2	2950.33	0.001998002
hvorvidt	2	2950.33	0.001998002
taalmodighed	2	2950.33	0.001998002
haard	2	2950.33	0.001998002
#dkkultur	2	2950.33	0.001998002
hykleri	2	2950.33	0.001998002
regelbaseret	1	1639.67	99.9001
eleverne	1	1639.67	99.9001
indrejse	1	1639.67	99.9001
forholdet	1	1639.67	99.9001
enormt	1	1639.67	99.9001
vaesentlig	1	1639.67	99.9001
#ecigatetter	1	1639.67	99.9001
knaekker	1	1639.67	99.9001
8	3	4136.8	0.002997003
Totalitaert	1	1639.67	99.9001
boernehaver	2	2950.33	0.001998002
#arbejde	4	524.263	0.003996004
etc	2	3279.34	99.9001
normale	1	1639.67	99.9001
droppe	1	1639.67	99.9001
civile	1	1639.67	99.9001
undlade	1	1639.67	99.9001
Aalborg	2	2950.33	0.001998002
frygter	6	728.657	0.005994006
hurtigt	10	0.0010931932	0.00999001
fortsaette	2	2950.33	0.001998002
anmeldelse	1	1639.67	99.9001
udbud	1	1639.67	99.9001
Fremlaeg	1	1639.67	99.9001
4All	1	1639.67	99.9001
faerde	1	1639.67	99.9001
par	6	728.657	0.005994006
FN	1	1639.67	99.9001
vurderes	1	1639.67	99.9001
#Danmarkhttps	1	1639.67	99.9001
@WHO	3	4136.8	0.002997003
sproejter	1	1639.67	99.9001
afhaengig	2	2950.33	0.001998002
undersoegelser	1	1639.67	99.9001
When	1	1639.67	99.9001
7	2	2950.33	0.001998002
idraetslivet	1	1639.67	99.9001
sjove	1	1639.67	99.9001
@journalistendk	3	4136.8	0.002997003
during	1	1639.67	99.9001
Klogt	2	2950.33	0.001998002
gangen	3	4136.8	0.002997003
aahh	1	1639.67	99.9001
overvejer	5	628.85	0.004995005
Knud	2	2950.33	0.001998002
on	2	2950.33	0.001998002
formand	3	4136.8	0.002997003
foraaret	1	1639.67	99.9001
frist	1	1639.67	99.9001
erfaring	5	628.85	0.004995005
#sundpol	29	0.0024374581	0.02897103
rejser	1	1639.67	99.9001
forskellige	4	524.263	0.003996004
afliver	2	2950.33	0.001998002
indskud	1	1639.67	99.9001
Bildt	1	1639.67	99.9001
tilfaelde	3	4136.8	0.002997003
oekonomiske	7	824.491	0.006993007
trives	1	1639.67	99.9001
2	27	0.0023393324	0.025974026
stopper	2	2950.33	0.001998002
hospitaler	1	1639.67	99.9001
@Finansmin	1	1639.67	99.9001
klokken	2	2950.33	0.001998002
frem	14	0.0014186723	0.013986014
mellem	10	0.0010931932	0.00999001
journalister	8	942.275	0.006993007
fortrinligt	1	1639.67	99.9001
trin	1	1639.67	99.9001
fortael	1	1639.67	99.9001
haardknude	1	1639.67	99.9001
anbefale	1	1639.67	99.9001
barsel	1	1639.67	99.9001
saavel	1	1639.67	99.9001
europaeisk	3	4136.8	0.002997003
arbejdsgivere	2	3279.34	99.9001
flokimunitet	1	1639.67	99.9001
info	1	1639.67	99.9001
grundlovs	1	1639.67	99.9001
ked	2	2950.33	0.001998002
1	25	0.0021893193	0.024975024
genaabnet	5	655.329	0.003996004
irriteret	1	1639.67	99.9001
moeddingen	1	1639.67	99.9001
trae	1	1639.67	99.9001
#Halsboe	1	1639.67	99.9001
Korte	4	524.263	0.003996004
raadgive	1	1639.67	99.9001
@schulz_rasmus	1	1639.67	99.9001
systemet	1	1639.67	99.9001
doegn	1	1639.67	99.9001
meddeler	1	1639.67	99.9001
stillede	2	2950.33	0.001998002
dagtilbud	2	2950.33	0.001998002
overkapacitet	1	1639.67	99.9001
traditionelle	1	1639.67	99.9001
smittespredningen	2	2950.33	0.001998002
eksempler	1	1639.67	99.9001
anke	1	1639.67	99.9001
hospitalet	4	524.263	0.003996004
stoppet	2	2950.33	0.001998002
#edamp	1	1639.67	99.9001
forsvinde	1	1639.67	99.9001
praktikpladser	1	1639.67	99.9001
@USAdarFarsi	2	2950.33	0.001998002
udenlandsk	2	2950.33	0.001998002
verserende	1	1639.67	99.9001
@Erhvervs_min	4	524.263	0.003996004
aeldste	5	628.85	0.004995005
Q3	1	1639.67	99.9001
pakker	2	2950.33	0.001998002
lade	11	0.0011776303	0.010989011
nyhedsbrev	1	1639.67	99.9001
pendler	1	1639.67	99.9001
begyndte	1	1639.67	99.9001
4	6	728.657	0.005994006
Boernehaven	1	1639.67	99.9001
spaender	1	1639.67	99.9001
ugens	1	1639.67	99.9001
gemmer	1	1639.67	99.9001
glade	7	8501	0.005994006
stoerste	6	728.657	0.005994006
virkede	2	2950.33	0.001998002
stoppes	1	1639.67	99.9001
@markstokholm	4	524.263	0.003996004
shy	1	1639.67	99.9001
katastrofen	3	4136.8	0.002997003
arbejdet	4	524.263	0.003996004
aarsag	2	2950.33	0.001998002
bisaetning	1	1639.67	99.9001
#dkpolhttps	33	0.0026724609	0.032967035
kritikpunkter	1	1639.67	99.9001
droefte	2	2950.33	0.001998002
3	8	916.922	0.007992008
stoerre	21	0.0019259256	0.02097902
regner	3	4136.8	0.002997003
udtalt	1	1639.67	99.9001
utaalmodig	1	1639.67	99.9001
slaenget	1	1639.67	99.9001
forvaltning	1	1639.67	99.9001
interviewer	1	1639.67	99.9001
#China	1	1639.67	99.9001
forandringer	1	1639.67	99.9001
inden	16	0.0015706336	0.015984016
#dkcivil	4	524.263	0.003996004
franske	4	5515.74	0.002997003
spoergsmaalet	1	1639.67	99.9001
doedsfald	8	942.275	0.006993007
fremadrettet	1	1639.67	99.9001
strategi	23	0.0020839535	0.021978023
#Koebenhavn	1	1639.67	99.9001
vaelter	2	2950.33	0.001998002
haandtrykket	4	5515.74	0.002997003
Kineserne	1	1639.67	99.9001
Dertil	3	4136.8	0.002997003
fattige	1	1639.67	99.9001
sundhedsfaglig	4	5515.74	0.002997003
@dkpol	1	1639.67	99.9001
spm	1	1639.67	99.9001
tabt	3	4136.8	0.002997003
magt	7	824.491	0.006993007
rum	1	1639.67	99.9001
statsminister	53	0.0037201394	0.051948052
udskrive	1	1639.67	99.9001
undtagelsestilstand	1	1639.67	99.9001
boejer	3	4136.8	0.002997003
Professionsuddannelserne	1	1639.67	99.9001
ulaekkert	1	1639.67	99.9001
lanceret	1	1639.67	99.9001
FT	1	1639.67	99.9001
bevaeget	1	1639.67	99.9001
learn	1	1639.67	99.9001
presser	1	1639.67	99.9001
#girlpower	1	1639.67	99.9001
toeve	1	1639.67	99.9001
paedagog	1	1639.67	99.9001
nabolandene	1	1639.67	99.9001
valget	1	1639.67	99.9001
stole	1	1639.67	99.9001
lider	1	1639.67	99.9001
gale	1	1639.67	99.9001
@	1	1639.67	99.9001
kulsort	1	1639.67	99.9001
sidste	10	0.0010931932	0.00999001
29	1	1639.67	99.9001
gaester	1	1639.67	99.9001
forestille	1	1639.67	99.9001
foraeldrenes	1	1639.67	99.9001
forsvandt	1	1639.67	99.9001
antydningsvis	1	1639.67	99.9001
loese	5	628.85	0.004995005
Ahhh	1	1639.67	99.9001
frisoersalonener	1	1639.67	99.9001
gennemarbejdet	1	1639.67	99.9001
klimaskeptiker	1	1639.67	99.9001
forstaerke	1	1639.67	99.9001
opbakning	6	728.657	0.005994006
#udviklingshandicap	1	1639.67	99.9001
reagerer	2	2950.33	0.001998002
frisoersaloner	1	1639.67	99.9001
coronaramte	1	1639.67	99.9001
buen	1	1639.67	99.9001
2NEWSpic	1	1639.67	99.9001
emner	1	1639.67	99.9001
bias	1	1639.67	99.9001
frister	1	1639.67	99.9001
vilkaar	1	1639.67	99.9001
forskelligt	1	1639.67	99.9001
boejet	1	1639.67	99.9001
demonstrerer	1	1639.67	99.9001
spejlsalen	2	2950.33	0.001998002
talte	2	2950.33	0.001998002
aktivt	1	1639.67	99.9001
#MEK	2	2950.33	0.001998002
lancerer	1	1639.67	99.9001
knaldroede	1	1639.67	99.9001
udefra	1	1639.67	99.9001
slags	4	524.263	0.003996004
takt	2	2950.33	0.001998002
luftfart	1	1639.67	99.9001
USAs	1	1639.67	99.9001
Fy	1	1639.67	99.9001
ZigzagZigzag	1	1639.67	99.9001
mente	1	1639.67	99.9001
vender	1	1639.67	99.9001
massivt	1	1639.67	99.9001
fjerne	4	524.263	0.003996004
smitte	13	0.0013648991	0.011988012
farlige	1	1639.67	99.9001
suspendere	6	728.657	0.005994006
kontrol	7	824.491	0.006993007
glimrende	1	1639.67	99.9001
Folkeskolen	1	1639.67	99.9001
27	2	2950.33	0.001998002
tilsidesatte	1	1639.67	99.9001
fastsaetter	1	1639.67	99.9001
kraeve	1	1639.67	99.9001
partipolitik	1	1639.67	99.9001
butikker	1	1639.67	99.9001
stille	12	0.0012846875	0.010989011
laegges	2	2950.33	0.001998002
pokker	2	2950.33	0.001998002
kommer	32	0.0026389593	0.030969031
signalerede	1	1639.67	99.9001
provokerende	1	1639.67	99.9001
lavt	1	1639.67	99.9001
9	1	1639.67	99.9001
sociale	2	2950.33	0.001998002
problem	2	2950.33	0.001998002
fx	9	0.0010063787	0.008991009
startsted	1	1639.67	99.9001
tendensen	1	1639.67	99.9001
bange	1	1639.67	99.9001
praesident	1	1639.67	99.9001
boerneorlov	2	2950.33	0.001998002
fremhaeves	1	1639.67	99.9001
frisk	1	1639.67	99.9001
@MogensJensenS	1	1639.67	99.9001
faelles	10	0.0010931932	0.00999001
26	1	1639.67	99.9001
NOGEN	16	0.0015706336	0.015984016
lallende	2	2950.33	0.001998002
kapacitet	4	524.263	0.003996004
istedet	1	1639.67	99.9001
24	3	4136.8	0.002997003
igang	2	2950.33	0.001998002
fast	4	524.263	0.003996004
laegger	5	628.85	0.004995005
eksperter	9	0.0010063787	0.008991009
stiger	6	728.657	0.005994006
sekund	1	1639.67	99.9001
Giv	1	1639.67	99.9001
generel	2	2950.33	0.001998002
regnet	2	2950.33	0.001998002
hverdagen	2	2950.33	0.001998002
pressen	5	628.85	0.004995005
idag	1	1639.67	99.9001
uforvarende	1	1639.67	99.9001
spidsen	1	1639.67	99.9001
resterende	1	1639.67	99.9001
demokratiske	2	2950.33	0.001998002
padler	1	1639.67	99.9001
Saetter	11	0.0011776303	0.010989011
3Vil	1	1639.67	99.9001
komme	17	0.0016443384	0.016983017
#gradvisaabning	1	1639.67	99.9001
2019dkhttps	2	2950.33	0.001998002
paavirkes	1	1639.67	99.9001
omskrevet	1	1639.67	99.9001
25	2	2950.33	0.001998002
folkestyre	1	1639.67	99.9001
uddanner	1	1639.67	99.9001
23	5	628.85	0.004995005
loesning	8	9715.43	0.005994006
[truncated: 3,478 more rows]

## Sheet: DE-1 bigrams
Word a	Word b	Frequency	Mutual Information
legt	umgehend	2	9.46449e+10
China	Turbulenzen	2	6.02576e+09
Kreuzfahrtschiffen	eingerichtet	4	2.9188e+12
beschliesst	Iran	2	6.49664e+10
Bevoelkerung	ausgenutzt	2	1.01013e+11
pictwittercom	dp2cRLQ3Xg	2	7.90125e+10
Menschenmassen	o	1	7.70343e+08
kommt	Freitag	2	6.23476e+10
muessen	Rueckkehr	2	7.97743e+10
weitet	Pandemie	2	5.58719e+10
erst	Symptome	2	6.52979e+10
zeigt	komplett	2	5.88631e+10
kommt	Liebe	1	2.71561e+11
wundert	warum	2	8.48332e+10
status	1.23693e+18	2	7.53616e+10
beim	Koalitionsausschuss	2	7.40125e+10
gestellt	jemand	2	8.77941e+10
gehoert	KNAST	2	1.27046e+12
pictwittercom	ev7TkrzXKZ	2	7.90125e+10
Coronavirus	Klimaerwaermung	2	4.66145e+10
GroeKaZ	groesste	2	1.27782e+12
Inneres	Jens	4	2.37419e+12
Corona	wurde	6	3.45182e+10
Spaet	seien	2	1.35486e+12
WuhanVirus	coronavirus	2	5.02585e+09
merkurde	https	8	2.57613e+11
caixin	berichtet	2	1.14579e+12
einfach	Mund	2	7.24534e+10
morgen	Montag	2	8.14416e+10
vanderbellen	grossen	2	1.17329e+12
vollstaendig	eindaemmen	2	1.23256e+11
beim	Informationsfluss	2	1.0336e+12
abriegeln	UnserPortalPortal	2	1.13813e+12
mehr	finden	2	3.99747e+10
unterhaelt	ZombieArmee	2	1.72962e+12
Coronavirus	HackerGruppe	2	5.70681e+10
uneinheitlich	https	4	1.28807e+11
Corona	Beim	1	1.65145e+10
Wahnsinnige	Wahnsinnige	2	1.39825e+12
setzen	getrieben	2	1.30233e+12
beste	Rezept	2	1.17141e+12
schnelle	Neuwahlen	2	1.20694e+12
geheim	halten	4	2.18874e+12
Wuhan	kommen	2	3.22166e+11
brennpunkt	reisemessecoronakrisenstab	6	4.6918e+11
Impstoffs	ausgeben	2	1.56393e+11
45	iranischen	2	1.10598e+11
ueberfordert	coronaVirusDE	2	1.36798e+12
Regierung	skeptisch	4	8.92152e+10
coronadeutschland	Germany	2	9.28314e+10
Deutschland	ganz	6	7.93764e+10
ableiten	Corona	2	6.80188e+10
Problem	eigentlich	1	1.37306e+11
kleine	echte	2	1.1134e+11
Pressekonferenz	Lage	2	6.83963e+10
dafuer	zog	2	1.0076e+12
Anzahl	Faellen	2	9.64213e+10
artikel	374022polenblankoscheck	4	2.66323e+12
Ausbruchs	neuartigen	2	9.64213e+10
Triage	Coronavirus	2	5.90795e+10
Wurm	breitet	2	1.15386e+12
bildMobilehtml	Grippe	1	3.74681e+10
versagt	weiss	2	5.97604e+10
klare	Ansprachen	2	1.36798e+12
stirbt	Kalifornien	2	1.21667e+11
Donald	Tusk	2	1.41601e+12
dauerhaftes	Abtauchen	2	1.56393e+11
Kameraden	beim	2	1.04047e+12
ungeplante	Wahlergebnisse	2	1.62508e+12
Merkel	PraesidentPeinlich	2	5.90281e+10
coronavirus	deutschlandhttps	2	6.95569e+10
mehr	verheimlichen	2	6.78124e+10
aktuellen	Punkten	2	1.07257e+12
Edstadtler	MeindlRasinger	2	1.72962e+12
mehr	1100	6	2.40127e+12
Verantwortung	Berichterstattung	2	9.23201e+10
AirportVerkehr	Asien	2	1.40687e+12
Freelancer	kleinst	2	1.72962e+12
Opportunist	n	2	1.28556e+12
haette	laengst	2	6.15357e+10
deutschen	Bundeskanzlerin	2	4.10253e+11
nimmt	Corona	2	1.77645e+10
soci_upd_wbMbjhOSvViISjc8RPU89NcCvtlFcJ	Wegen	1	5.77761e+10
Erhoeht	Risiko	2	1.18918e+12
Gefahr	Buerger	2	3.76289e+11
Xi	Problem	2	8.68158e+10
COVID19	aufklaert	2	6.84183e+10
MWC	2020	2	8.80896e+10
Coronavirus	voruebergehend	2	4.66145e+10
existentiellen	Krise	2	1.03891e+12
macht	Twitter	2	3.09719e+10
moechte	Haut	2	1.1978e+12
Gewalt	Grenzen	2	6.77912e+10
Virologen	weltw	2	1.39009e+11
REGIERUNG	gehoert	2	8.99339e+10
moeglicherweise	schwerste	2	1.34279e+12
nge	Landesverteidigung	2	1.72962e+12
status	1.23268e+18	2	7.53616e+10
ueberforderter	Gesundheitsminister	2	1.13227e+12
Tuerkendespoten	Kiste	2	1.62508e+12
wirtschaft	article205424021	2	1.01936e+12
FindQiushihttps	zackzackat	2	1.52055e+12
Nehammer	kuemmerlicher	2	1.62508e+12
TibetanUprisingDay	MARCH10	2	1.72962e+12
Corona	Beer	1	2.47988e+11
naomi_rovnick	status	2	7.53616e+10
massiv	unterschaetzt	2	9.04325e+10
Versagen	Regierung	14	2.30625e+12
Gottkanzlerin	zujubeln	2	1.56393e+11
mehr	Sorgen	4	8.81022e+10
waeren	gut	2	5.27625e+11
AfDeppen	braucht	2	1.21667e+11
Xi5vFyq73i	Coronavirus	1	2.95398e+10
ab	nutzt	2	5.85807e+10
Italien	mehr	2	-4.68513e+09
Infizierte	41228	1	5.2466e+10
2015	laesst	2	3.88241e+10
gerade	Testergebnisse	2	1.03137e+12
wirtschaftsexpertevorgehen	regierungw	4	3.25017e+11
aktuelle	News	2	7.43141e+10
Aktienmarkt	handeln	2	1.22441e+11
covid19	testen	2	7.0214e+10
Witz	Maerz	2	1093259273195
Einkaufswagen	angefasst	2	1.62508e+12
Sollten	Infektionsfaelle	2	1.38236e+11
international	corona	2	4.37577e+09
endlich	lang	2	7.58958e+10
brauchen	anti	2	1.22708e+11
Beunruhigung	unsre	2	1.4594e+12
Coronavirus	Pflegenotstand	2	4.04995e+10
genau	Unfaehigkeit	2	6.50309e+10
Coronavirus	schadet	2	4.66145e+10
Kim	Nordkorea	2	1.39825e+12
25585378html	Coronavirus	1	2.95398e+10
ne	vorerkrankung	2	1.27782e+12
damals	heute	2	7.19241e+10
verlagert	Wirtschaftliche	2	1.66847e+12
Gift	geimpft	2	1.39825e+12
Coronavirus	schaden	2	4.04995e+10
agiert	dabei	2	8.81985e+10
zemnxxDtHO	Thailand	1	6.77431e+10
schlimmer	Merkel	2	9.0229e+08
Strafe	Gottes	2	1.35486e+12
Regierung	handlungsfaehig	4	8.05379e+10
Minuszins	erhoeht	2	1.52055e+12
Coronavirus	Begrenzungsiniatitive	2	5.70681e+10
Deutschland	perfekt	2	5.54425e+11
errechnet	1.34507e+17	2	1.72962e+12
Rente	Nein	1	5.00721e+11
ungelegen	kommt	2	1.01402e+12
Expansion	Afrika	2	1.1978e+12
Nachrichtenagentur	Virologe	1	5.6127e+11
genug	Personal	1	3.01117e+11
stressfreies	Wochenende	2	1.38236e+11
Abonniert	http	2	8.77676e+10
Interview	RKI	2	9.20004e+10
The	ICE	2	1.41601e+12
lassen	Patentrechte	2	1.13084e+11
hast	eigentlich	2	6.60149e+09
notwendigen	Vorkehrungen	2	1.17329e+12
COVID2019	Frau	1	7.15936e+09
EilAppell	Kanzlerin	2	9.10799e+10
Coronavirus	internationalen	2	2.23419e+11
Patienten	Coronavirus	2	2.68043e+11
coronavirus	realeexistierende	2	6.95569e+10
Regierung	rueckgaengig	2	-2.00966e+10
Ideologie	passen	2	1.31148e+12
Ungarn	bekannt	2	8.83633e+10
bitly	2wSA1oh	2	1.12943e+11
ersetzen	Patriarchat	2	1.52055e+12
Co	lassen	2	5.53555e+11
Schliessung	Bildungseinrichtungen	6	3.85667e+11
419921969	Abwarten	1	9.17078e+10
Falschinfos	helfen	2	1.21173e+12
immer	neuen	2	3.35318e+10
anheizen	Reaktionen	2	1.41601e+12
besten	Merkel	2	1.00634e+11
Klimahysterie	Fluechtlingskrise	2	9.88169e+10
DPLZl1tIXZ	Coronavirus	1	2.95398e+10
milden	Erkrankung	2	1.39825e+12
statt	rhetorischer	2	1.21173e+12
wwwtagesschaude	wirtschaft	6	1.8587e+12
zeigten	infiziert	2	1.08256e+12
98954	wegenussanktionencorona	8	6.08219e+11
Vorraete	sowie	2	9.46449e+10
regierung	buergerrechteentziehen	2	1.09106e+12
gesteckt	koennten	2	1.07257e+12
China	Macao	2	8.45302e+10
jensspahn	wenig	2	4.47265e+10
Wochen	frueher	2	6.89654e+10
Frage	schlimmer	2	6.3107e+10
Frankreichs	Wirtschaftsminister	2	1.4594e+12
s	shecZM	2	9.65633e+10
Virenlabor	u	2	1.09106e+12
25472332html	Chinas	1	5.66859e+10
basel	region	2	1.62508e+12
mal	gesagt	8	2.05486e+12
Merkel	sche	2	4.85745e+10
mehrere	Spiele	2	8.95705e+09
Ausbruch	viralen	2	1.08889e+12
IuhnuWsuOq	Zahl	1	5.37257e+11
Messe	erwartet	2	1.06688e+12
Nationale	Notstand	2	1.16593e+12
Premierminister	bittet	2	1.12254e+12
Soros	hoffen	2	1.19342e+12
Scheizer	denken	2	1.30233e+12
3	newsroom	2	9.18953e+10
unzureichender	Ausruestung	2	1.56393e+11
Regierung	wirtschaftlichen	4	3.77952e+11
email	utm_source	2	9.21062e+10
twittercom	kakape	2	7.50614e+10
BILDLive	CoronaLage	2	1.36798e+12
verhindert	Informationen	2	9.92655e+10
wegen	weiterer	6	2.12331e+12
spricht	Merkel	4	3.18229e+10
Karneval	Leitfaden	2	1.23538e+12
widerspricht	zudem	2	1.12526e+12
Registers	First	2	1.72962e+12
Medien	staendig	2	6.61599e+10
bisher	gelungene	2	1.22708e+11
denkt	bestimmt	2	8.83633e+10
kopiert	teilweise	2	1.27046e+12
Veranstaltungen	Jens	2	6.4457e+10
1	Lassen	2	9.74702e+10
tatsaechlich	Komm	2	1.15891e+12
verlangen	oh	2	1.19342e+12
tausende	toeten	2	9.44783e+09
richtig	Coronavirus	4	2.35837e+11
coronavirusinfektioneneinzudaemmen	via	2	7.48231e+10
Katastrophenschutz	ABC	2	1.52055e+12
Grippe	Grenzen	2	3.89926e+11
boese	enden	2	1.38236e+11
AOK	BVB	2	1.54069e+10
tot	umfallen	2	1.27782e+12
Merkel	SOFORT	2	3.81208e+11
sollen	Einreise	2	6.80045e+09
WHOProgramms	gesundheitliche	2	1.56393e+11
geben	Corona	2	1.16495e+11
frankophone	Literatur	2	1.72962e+12
laut	Berichten	2	1.12803e+12
panorama	liveblog	2	1.08889e+12
Luegen	kurze	2	1.32121e+12
Ungarn	Bulgarien	2	1.13372e+11
schmecken	Linke	2	1.20003e+12
23	italien	2	9.08827e+10
meisten	Dummkoepfe	2	1.12254e+12
watchv	FIMTip4xZws	2	1.15891e+12
richtigen	Nachrichten	2	8.23778e+10
Arztpraxen	gehen	2	8.64465e+09
Kommunistischen	Ideologie	2	1.32121e+12
CoronavirusEpidemie	stellt	8	3.19694e+12
Epidemie	leiden	2	8.17413e+10
Demokratie	schwer	2	8.95705e+09
neue	Weltordnung	2	1.01936e+12
WOCHE	SCHON	2	1.59143e+12
newstickeritalienischeregierungschliesstwegencoronavirus	skiorte_id_11751916	2	1.72962e+12
twittercom	AfDimBundestag	6	2.12168e+12
DiplomOEkonom	komme	2	1.52055e+12
jemand	corona	2	4.00609e+11
status	1.23561e+18	8	3.01446e+12
CoronavirusOutbreak	Hamsterkaeufe	2	9.10799e+09
bewegen	China	2	6.41905e+09
SuperAErzte	scheinen	2	1.48689e+12
einschaltet	Deutsche	2	9.10799e+10
Hoffnung	Coronavirus	2	1.92788e+11
[truncated: 70,825 more rows]

## Sheet: DE-1 CS
Term	Frequency	TF*IDF	Ratio of texts occurring in
[truncated: 17,761 more rows]

[truncated: 4 more sheets: DE-2 bigrams, DE-2 CS, DE-3 bigrams, DE-3 CS]
