# Supplementary material for: Lockdowns, lethality, and laissez-faire politics. Public discourses on political authorities in high-trust countries during the COVID-19 pandemic
Source: PLoS One. 2021 Jun 23;16(6):e0253175. doi: 10.1371/journal.pone.0253175 (PMC8221506; doi:10.1371/journal.pone.0253175)
Supplement: S4 Appendix — Contains two.exe-files: part 1 of 2 (DK, DE) and part 2 of 2 (NL, SE). (ZIP) [file pone.0253175.s004.zip › S4 Appendix 2 of 2 (NL, SE).xlsx]

## Sheet: NL-1 bigrams
Word a	Word b	Frequency	Mutual Information
hand	koffie	1	1.53257e+12
gezegd	nou	1	1.30886e+12
maatregelen	coronabesmetting	1	1.14452e+12
arts	gevolgen	1	1.63285e+11
EU	huidige	1	1.20083e+12
malle	eppie	1	3.46168e+11
manier	gevonden	3	6.3112e+11
Populair	Belgische	1	2.71716e+12
immigratie	controle	1	1.36246e+12
ombouwen	griep	1	2.11192e+12
mensen	leven	1	5.65787e+10
waarvan	Rutte	1	7.92381e+08
virus	staafmixer	1	1.71476e+12
2eKamertweets	JobaCDA	1	2.49303e+12
corona	krijg	3	3.29684e+11
winkel	ziet	1	2.32146e+11
goed	premier	1	6.42347e+10
geven	vooruitziende	1	1.95995e+11
thuiswerken	onderwijs	1	2.26891e+12
regering	schrapt	1	1.41386e+12
Winterthur	programma	1	3.01343e+12
president	Macron	1	1.85473e+12
BN	rs	1	3.46168e+11
morgen	Italiaanse	1	1.34809e+12
corona	59	1	1.45417e+11
verdere	maatregelen	2	2.06966e+12
rivm	bron	1	1.05237e+11
Coronavirus	schim	1	1.76171e+12
vandaag	mensen	1	4.81579e+11
stoppen	coronavirus	1	-1.29861e+11
klok	Rutte	1	1.24063e+12
Italiereis	https	1	1.36442e+11
coalitie	maandag	1	2.17187e+12
Hoeveel	burgers	1	1.60472e+12
gepaste	voorbereiding	1	2.47726e+11
handelsland	niksaandehand	1	3.23756e+11
verkeerd	vindt	1	1.98583e+12
Chinezen	gek	1	2.00313e+12
MinPres	wijkt	1	1.16434e+12
schudden	RIVM	1	-1.06228e+11
worst	case	2	6.47512e+11
ZSM	NEXIThttps	3	9.0403e+11
oprecht	regering	1	1.19846e+12
rivm	denken	1	6.47298e+10
komt	draconische	1	1.31094e+12
heikneuter	grenzen	1	2.17791e+12
Bruintje	Bruins	1	2.23809e+12
streek	Rutte	1	1.01651e+12
rivm	late	1	1.4076e+12
Jonge	rekent	1	3.23756e+11
nutteloos	verlaging	1	2.88233e+11
keer	zeggen	1	1.18348e+12
soort	situaties	1	2.396e+12
bron	Italie	1	1.23929e+11
helpen	oplossen	1	1.94775e+12
besmetten	coronavirus	1	4.44059e+10
5G	bewakingscameras	1	3.10645e+11
sterfte	landen	1	1.73582e+12
baantjes	carrouse	1	3.23756e+11
Risico	gevolgen	1	2.18407e+12
mensen	mensen	1	-6.75834e+09
s	motie	1	1.52763e+12
inelleboog	niezen	1	2.68634e+12
Rutte	Stop	7	3.52822e+11
thuis	Conte	1	1.64908e+12
blijven	verlengd	1	1.70614e+09
Putin	Rusland	1	2.88233e+11
PremierRutte	fail	1	2.71716e+12
bedrijfsleven	vuile	1	3.23756e+11
anderen	infecteren	1	2.56518e+11
n	simpele	2	3.2348e+12
blijkt	coronavirus	1	3.12955e+10
3	Varkens	1	2.11693e+12
2020	mensen	1	2.97424e+11
gezondheidszorg	EU	1	1.65874e+12
Scholen	slappe	1	2.0067e+11
Mooi	bedrijf	1	2.43408e+12
Politieker	regeringsvorming	1	3.23756e+11
drukken	hand	1	1.62614e+12
Koning	Willem	1	2.88233e+11
februari	patient	1	1.88286e+12
kost	3500	1	2.68634e+12
breekt	pleuris	1	2.58605e+12
benieuwd	hoeveel	1	2.12203e+11
afgekondigd	incompetente	1	2.75122e+12
NRotterdam	status	1	1.56297e+12
Hans	Joke	1	3.23756e+11
vraagt	opleveren	1	2.50962e+11
overlaat	veelgeprezen	1	3.46168e+11
Rutte	torentje	1	7.78e+10
prioriteitenlijstje	regering	1	1.19846e+12
Wakker	rutte	1	1.70331e+11
nieuwe	China	1	8.22662e+10
bedrag	betalen	1	2.58605e+12
ernstige	Coronavirus	1	1.29227e+12
D66	groenlinks	3	6.292e+11
coronavirusNederland	Belastingaangifte2019pictwittercom	1	1.86849e+12
jaar	natuu	1	2.25313e+11
Rutte	eventueel	1	6.8498e+10
Burgers	denken	1	2.25313e+11
beschikbaar	rivm	1	1.17322e+11
natuurlijk	belangrijk	1	1.86383e+11
zeg	onduidelijk	1	2.27709e+12
ek	nie	1	2.38424e+11
https	wwwomroepflevolandnl	1	1.27687e+12
Nederland	overleden	1	5.67501e+11
Corona	ziektesymptonen	1	1.46678e+12
oproep	geheel	1	1.94775e+12
Vraag	Italiaanse	1	1.70331e+12
combinatie	dreigende	1	3.01343e+12
Europees	opschorten	1	2.56518e+11
s	clan	1	1.97588e+12
BLIKOPENER3331	Morgen	1	3.23756e+11
Goed	draadje	1	2.12203e+11
hulp	goeie	1	2.78931e+12
t	1901946563	1	1.32766e+11
kans	erbovenop	1	2.44784e+12
opvangen	verpleeghuizen	1	2.25313e+11
lang	doorgaan	1	1.25366e+12
tijd	sneller	1	1384766615523
draconische	maatregelen	3	4.17018e+12
president	hele	1	1.16275e+12
nauwgezet	monitort	1	3.46168e+11
Corona	goed	2	3.90894e+11
Evenementen	mensen	1	1.02536e+12
erger	gaan	1	9.01598e+10
Vraag	vriend	1	2.19676e+11
Telegraaf	geeft	1	1.13107e+12
bestuurd	idioten	1	2.88233e+11
leiders	belangrijke	1	2.16594e+12
Corona	testen	1	2.35918e+10
eerlijk	Arie	1	2.6582e+11
levensmoe	hierdoor	1	3.23756e+11
overname	USA	1	3.01343e+12
Handen	geven	1	1.21667e+11
stootje	https	15	0.0016642216249498317
jaar	belachelijke	1	2.02901e+12
66	virus	1	1.42615e+11
geval	corona	2	1.46961e+11
man	https	3	1.20362e+11
mensen	beschermen	1	6.30672e+10
5	Facebook	1	2.17187e+12
overleden	mensen	1	6.56936e+10
corona	gebeuren	1	5.78544e+10
Zeg	Duce	1	2.78931e+12
oproept	handen	2	2.80959e+11
gelaten	resultaat	1	3.23756e+11
boeren	Stikstof	1	2.78931e+12
naderorder	kracht	1	3.10645e+11
mensen	staan	1	5.75737e+11
Volksgezondheid	bekend	1	1.93599e+12
komende	tijd	4	7.1612e+11
Europa	komen	1	9.15682e+10
coronavirus	griepvirus	1	9.84529e+10
verdorie	mark	1	3.10645e+11
nuchtere	Nederlandse	1	1.61632e+12
boxen	voetkussen	1	3.23756e+11
bezorgd	eten	1	2.19676e+11
geinfecteerden	ziekenhuizen	1	1.95995e+11
coronavirus	RIVMhttps	1	6.88252e+10
toestemming	voorzitster	1	3.23756e+11
sowieso	raden	1	2.43408e+12
Nederland	Italiaanse	1	6.42452e+10
thuis	woont	1	1.64908e+12
duurder	media	2	4.76847e+11
schaam	diep	1	2.88233e+11
elleboogboksen	Dezelfde	1	3.46168e+11
miljoen	zwakkeren	1	1.5086e+11
laatste	berichten	1	1.68289e+12
3	veelal	1	2.11693e+12
vormen	covid10	1	2.71716e+12
coronavirus	informeren	1	7.60404e+10
status	1.23696e+18	1	1.56297e+12
PREMIER	Dames	1	3.46168e+11
wenselijk	https	11	0.0013460331028877952
verwacht	Mark	1	1.19729e+12
ontwikkelt	optie	1	3.01343e+12
miljarden	z	1	1.9961e+12
houding	politieke	1	1.83302e+12
Erdogan	mee	1	1.13541e+12
9	wedden	2	5.62035e+10
twittercom	kakape	1	1.56206e+12
wetenschappers	gebaseerd	1	2.88233e+11
meneer	goed	1	9.25424e+10
bijeen	coronavirus	4	3.56923e+11
hele	politiek	1	8.15362e+10
1.23449e+18	pictwittercom	1	1.69774e+12
Italie	lockdown	2	3.12412e+12
openheid	medewerking	2	5.76466e+11
stelt	verkeerde	26	0.00588791717694255
77	nieuwe	4	8.11988e+11
grote	groepen	3	5.91789e+11
episode	7IyYyAGDTNjMsE5ECUlhba	1	3.46168e+11
dodelijke	ziekte	1	2.19676e+11
Yep	vaasje	1	2.94128e+11
krant	teamcorona	1	2.94128e+11
uitgevoerd	halalo	1	3.46168e+11
evenementen	toeristische	1	2.19676e+11
schudden	elkaars	1	1.42377e+12
vergaderen	moeilijk	1	2.94128e+11
status	1.23564e+18	2	3.12594e+12
mee	vallen	2	3.076e+11
COVID2019	corona	1	1.61173e+10
vraagt	komende	1	1.57503e+12
enquete	rechtszaak	1	3.23756e+11
maatregelen	trein	1	1.41848e+12
coalitietuig	corona	1	1.46274e+12
aangrijpt	Nederland	1	1.63856e+12
zooitje	Rutte	1	7.92381e+08
schudden	daarma	1	1.6479e+12
Rutte	reputatie	1	1.13323e+12
verregaande	maatregelspictwittercom	1	3.10645e+11
cornoraviruspictwittercom	fEW9u9zSZC	1	3.46168e+11
nieuwe	Italie	2	1.31095e+12
maatregel	genomen	3	5.20282e+11
carnaval	kleine	1	2.05297e+12
uitvoeren	gaat	1	1.58855e+12
maskertjes	hoor	1	2.20329e+11
taak	Kamerlid	1	2.94128e+11
gewacht	wachten	1	2.04478e+11
Wow	Rutte	1	1.01651e+12
telegraaf	Tough	1	2.27709e+12
Nederlandse	aanpak	1	7.02442e+10
getoond	aankomst	1	3.46168e+11
klimaat	enz	1	2.20995e+12
Getekend	VVD	1	2.27709e+12
gelekte	cijfers	1	2.58605e+12
minpres	Rutten	1	2.17187e+12
RIVM	gezegd	1	6.56605e+10
allemaal	bedreigt	1	2.17791e+12
noodtoestand	uitroepen	1	2.88233e+11
status	1.23584e+18	1	1.56297e+12
lost	extra	1	1.61312e+12
noodplan	voorbereid	1	2.07885e+12
virus	ziet	1	7.9866e+10
gouden	kans	1	2.46221e+09
gebeurt	eindelijk	1	1.85473e+12
status	1.23712e+18	1	1.56297e+12
verworden	spreekbuis	1	3.46168e+11
Rutte	elkaar	2	3.53959e+10
week	2793	1	2.23082e+12
omvolking	slag	1	2.88233e+11
Enorme	blunder	1	3.46168e+11
politieke	opvattingen	1	2.58605e+12
Gelukkig	schudde	1	2.1378e+12
Rutte	lacht	2	1.556e+12
crisismodus	GOED	1	2.88233e+11
kom	zomaar	1	2.25313e+11
gaan	bondgenoten	1	1.80106e+12
nodig	gaat	3	2.31561e+12
slot	activiteiten	1	1.98583e+12
nep	flutbriefje	1	3.23756e+11
t	muteren	1	1.39981e+12
gelukt	corona	1	1.10752e+11
instantie	ineens	1	2.6582e+11
prima	coronavirus	1	6.09231e+10
ziek	COVID19NL	1	8.35653e+09
MinPres	GezondLevenNLhttp	1	1.38846e+12
COVID19	name	1	1.13444e+11
Vaccinbedrijfje	centjes	1	3.46168e+11
regering	mee	3	1.13218e+12
ff	wennen	1	2.18407e+12
komt	advies	2	2.0012e+12
BEGIN	CORONACRISIS	1	3.23756e+11
regering	stil	1	5.17358e+10
informatiestroom	voldoende	1	2.6582e+11
Kwestie	kijkvee	1	3.46168e+11
slot	ivm	1	1.2307e+12
quarantaine	ontwerp	1	1.95379e+12
volledig	zeep	1	2.1378e+12
gaan	vaker	1	1.17186e+12
gezicht	tuffen	1	3.01343e+12
rivm	crisis	1	3.54115e+10
Bruins	corona	1	2.69969e+10
gestaanhttps	twittercom	1	1.5648e+11
2eKamertweets	MinPres	3	2.52617e+12
vertrouwen	Merkel	1	1.87321e+11
land	werken	1	6.36068e+10
RIVM	Nederlanders	1	5.08018e+11
Zojuist	man	1	1.90833e+11
maatregelen	maatwerk	1	1.77371e+11
dingen	kansen	1	2.46221e+09
slaaf	besmettingshaard	1	3.46168e+11
status	1.23496e+18	1	1.56297e+12
raar	onkunde	1	2.75122e+11
jaar	serieus	1	1.07694e+12
coronavirusnederland	ernstig	1	1.87559e+10
Nederland	feiten	2	1.79198e+12
onbeschermd	Corona	1	1.50938e+12
Chinese	regering	6	7.19078e+11
Komt	paniek	1	1.43156e+11
o	economie	1	1.5086e+11
controle	covid19	1	9.99484e+10
Corona	Wire	1	1.46678e+12
China	bedankt	1	1.57409e+12
n	massaquarantaine	1	1.84153e+12
Netherlands	dealt	1	3.23756e+11
ingestudeerd	viral	1	2.71716e+12
foutje	handenschudden	1	1.41328e+12
Lombardije	waaronder	1	2.08796e+10
hele	Iraanse	1	1.59653e+12
premier	Andrej	1	2.10212e+12
date	Corona	1	1.50938e+12
beleid	regering	1	2.14037e+11
telegraaf	Wekunnentegeneenstootje	1	2.27709e+12
heden	rivm	1	1.4695e+12
EU	2	1	7.68107e+10
drinken	Rutte	1	6.61276e+10
dezelfde	commentaren	1	2.71716e+12
kom	zeg	1	1.75504e+12
pensioenen	uitbetalen	1	2.49303e+12
Dr	Tedros	2	5.9507e+11
coronavirus	Map	1	1.20865e+12
status	1.23407e+18	1	1.56297e+12
dlvrit	utm_medium	1	1.15725e+12
uur	verplichtevaccinatie	1	2.49303e+12
leiding	vraag	1	1.80106e+12
Rutte	verdomde	1	1.13323e+12
Uhuh	man	1	2.13246e+12
budget	https	1	1.00919e+12
nie	vergeet	1	2.10698e+12
rust	zeer	1	2.1378e+12
stel	vast	1	1.70614e+09
echtpaar	800	1	3.46168e+11
goedgekeurd	ter	1	2.63232e+11
maatregelen	1	1	4.55268e+11
Fantastische	uitkomt	1	2.88233e+11
maatregelen	2	1	4.44489e+10
maat	regelen	1	2.88233e+11
cijfers	coronavirus	1	3.12955e+10
tweedekamer	coronavirus	1	8.33356e+10
Krijgt	staartje	1	3.10645e+11
leider	mega	1	2.05297e+12
jaar	4x	1	2.02901e+12
publiek	ivm	1	1.52196e+12
TOTAAL	RUTTE	1	2.07885e+12
ga	man	1	1.05501e+12
raadt	handen	1	1.18067e+12
Tijdelijke	sluiting	1	3.10645e+11
risico	kwetsbare	1	1.55577e+12
Annie	MG	1	3.46168e+11
GroenLinks	cu	1	3.10645e+11
medeleven	uitspreken	1	2.94128e+11
Idem	Coronavirus	1	1.58855e+12
onmiddellijk	schrikt	1	2.75122e+11
Nou	voorlichting	1	1.67378e+12
status	1.23477e+18	1	1.56297e+12
Jan	afschuiver	1	3.01343e+12
Benieuwd	kaart	1	2.6582e+11
laten	gaan	5	4.66639e+12
182	miljoen	1	2.25313e+11
krijgen	hoor	2	2.35137e+12
MinPres	https	12	1.13618e+12
maatregelen	t	1	1.85238e+11
Italie	aanstaande	1	1.43096e+12
inclusief	financien	1	2.83249e+11
maatregelen	v	1	7.20229e+10
minvws	totaal	1	2.07885e+12
fysiek	contact	1	2.63232e+11
ga	mee	1	9.92543e+10
Elkaar	hand	1	1.49504e+12
ohboywhatashot	status	1	1.56297e+12
regering	stop	1	1.42526e+11
coronavirus	a293e5b1	1	1.20865e+12
jonge	kiezers	1	2.6582e+11
Gucci	laat	1	2.08337e+12
pbstwimgcom	media	1	2.38424e+11
leek	goed	1	1.44583e+11
expert	vind	1	1.94775e+12
econoom	Rutte	1	1.24063e+12
testen	Veilig	1	2.27709e+12
laat	deskundige	1	1.37241e+12
coronavirusNederland	COVID	3	3.51069e+12
rest	land	1	9.74192e+10
grote	maffia	1	1.91368e+11
persconferentie	ikkannietmeer	1	1.82066e+12
hulp	gewacht	1	2.34106e+12
mondkapjes	teller	1	2.01396e+12
utm_campaign	sendtoafriend	1	2036798202792
afloop	persconferentie	2	2.76587e+12
ParmaSpal	overleg	1	2.46221e+09
grof	geld	1	2.36193e+12
griep	gat	1	1.84806e+12
besmet	corona	1	1.12983e+11
Jeugdzorg	agenderen	1	3.46168e+11
blijft	verhouden	1	2.27709e+12
thuiszorg	kapot	1	2.5271e+11
laffe	klootzak	1	2.58605e+12
NOSsport	gelukkig	1	2.60836e+11
coronaviruspistescipresedassaltononostantelinvitorestarecasa	b5871d88608f11ea8d61438e0a276fc4	1	3.46168e+11
twitter	utm_medium	21	0.003523063834531241
Rutte	Twitter	1	3.0387e+11
Goede	nieuws	1	1.46008e+12
kleine	kinderen	1	1.8979e+12
gelast	sportevenementen	1	2.63232e+11
vaker	elkaar	1	1.44965e+11
pictwittercom	H8jpLkKGzv	1	1.60265e+12
blijft	leest	1	1.82884e+11
RTLnieuws	RDStad	1	2.46221e+09
familie	Engeland	1	2.56518e+11
onderzoeken	contacten	1	2.36193e+12
betalen	kregen	1	2.60836e+11
vertrouwen	rivm	1	7.77519e+10
raar	vak	1	3.10645e+11
milaansanremo	tirrenoadriaticoafgelast	1	3.46168e+11
praat	Coronavirus	1	1.18348e+12
veroorzaken	Coronavirus	2	3.03279e+10
NAIEF	AFWACHTEND	1	3.10645e+11
gevallen	wereldwijd	1	1.45679e+12
sowieso	menselijk	1	2.43408e+12
echt	helemaal	2	2.13708e+11
noodhospitalen	zuurstofvoorzieningen	1	3.10645e+11
bedden	NL	1	1.36002e+12
geluid	slecht	1	2.20995e+12
den	Totalen	1	2.78931e+12
dag	wist	1	1.68955e+12
Nederland	COVID19	1	5.159e+09
dodental	oplopen	2	5.76466e+11
twittercom	askimono	1	1.56206e+12
WHO	opvolgen	1	1.70614e+09
willens	wetens	4	0.001176512629965314
Regering	steunt	1	1.81664e+12
Maggie_DeBlock	instantie	1	2.78931e+12
Wereld	1	1	1.78801e+12
belgischebedrijven	belastingenspreiden	1	3.46168e+11
ipv	RIVM	1	8.54237e+10
Dissel	ferme	1	1.85473e+12
HELEMAAL	stoppen	1	1.93026e+12
weet	vorm	1	1.78984e+12
mo	zandbakken	1	3.46168e+11
held	D	1	2.58605e+12
Sssst	weten	1	2.18407e+12
noodzakelijjk	honderdduizend	1	3.46168e+11
stortvloed	vragen	1	2.44784e+12
keuze	overheid	1	1.90569e+12
mon	Elfstedentocht	1	3.46168e+11
woord	zondag	1	2.23082e+12
regering	overdreven	1	1.18973e+12
klachten	getest	1	1.44965e+12
vet	betaalde	1	3.46168e+11
brunoBruins	coronavirus	1	1.18859e+12
nodig	vooruitgedacht	1	2.06565e+12
n	enge	1	1.6174e+12
stevig	bruno_bruins	1	1.78984e+12
NAME	ITALIE	1	3.23756e+11
gezet	MinPres	1	8.26281e+10
Draad	Coronavirusnl	1	1.93311e+12
gevreesde	pandemie	1	2.78931e+12
ziekste	Corona	1	1.50938e+12
gewezen	grote	1	1.99264e+11
Noodregering	gemaskeerde	1	3.46168e+11
leider	Torentje	1	2.27709e+12
ochtend	voorspelt	1	3.01343e+12
slot	coronavirus	7	4.88012e+11
communie	kerk	1	3.10645e+11
Engelshoven	Knops	1	3.46168e+11
geneuzel	horen	1	2.54558e+11
nadruk	leggen	1	2.47726e+11
verklaard	verspreiding	1	2.23082e+12
debestestuurlui	debestestuurlui	2	5.57862e+11
minuten	excuseren	1	2.83249e+11
problemen	Grapperhaus	1	1.87559e+10
nieuws	Italie	1	2.73343e+11
dezelfde	instantie	1	2.49303e+12
coronavirus	covid2019	1	7.60404e+10
Den	Haag	13	0.0033017158497887326
geven	asielzoekers	1	1.55488e+12
straks	wellicht	1	1.76509e+12
biomassaTevens	betutteling	1	3.46168e+11
nosnl	ttapp	1	2.13246e+12
Goirle	overleden	1	2.37289e+12
mensen	wereld	2	1.56052e+12
MinPres	RIVM	4	3.30352e+11
coronavirus	ondersteunen	2	1.96906e+12
laten	kijken	1	1.1129e+12
tegelijkertijd	verwijzend	1	3.01343e+12
verkiezingen	laat	1	1.56297e+12
MinPres	meldt	2	1.73612e+12
Rutte	NEGANISTAN	1	1.13323e+12
wwwdespecialisteu	nl	1	2.71716e+12
MinPres	sluit	3	1.30919e+12
M	CBS	1	2.88233e+11
cijfers	onderzoeken	1	2.0067e+11
verantwoordelijk	gehouden	1	1.97588e+12
GGDAmsterdam	RIVM	1	1.35233e+12
persconferentie	eert	1	1.82066e+12
ouderen	regering	2	9.07875e+10
moeder	mn	1	2.49303e+12
t	communiceert	1	1.84806e+12
t	aandacht	1	1.07271e+12
neemt	maatregel	1	1.1009e+11
twittercom	alexandersuma	2	3.12412e+12
problemen	helpen	1	1.46141e+11
allemaal	dingen	1	1.32459e+12
Hallo	MinPres	2	2.3184e+12
beschamend	Nederland	1	1.63856e+12
Duitsers	RT	1	2.94128e+11
overleg	Grote	1	1.97263e+12
Stompzinnig	klimaatbeleid	1	3.46168e+11
Wet	overheidsopdrachten	1	3.46168e+11
ivm	klimaatwet	1	2.34106e+12
rijke	land	1	1.66617e+12
HLN_BE	status	1	1.20774e+12
ervoor	zorgen	1	1.85249e+12
https	vrtnwsbe	2	2.55374e+12
l	doorgang	1	2.10212e+12
Ministerpresident	John	1	2.56518e+11
Breaking	Kameroverleg	1	3.01343e+12
ingrepen	Rutte	1	1.01651e+12
4	verdachten	1	2.47726e+11
schudden	hahaha	1	1.29267e+11
crisis	leiden	1	1.40146e+11
mensen	CO2	1	1.02399e+12
uitslag	negatief	1	2.5271e+11
Bruins	coronavirus	1	-4.19044e+09
jairferwerda	RobJetten	1	2.78931e+12
vrijdag	82	1	1.91368e+11
snel	wet	1	2.06137e+12
n	verkeerde	1	7.31168e+10
licht	belastingen	1	2.75122e+11
wwwlcnl	binnenland	1	2.5271e+11
COVID2019	rivm	1	3.92048e+11
Europa	valt	1	1.33432e+12
files	documents	1	3.46168e+11
immigranten	Coronavirus	1	1.81267e+10
maatregelen	Iran	1	7.4611e+09
natuurlijk	hol	1	1.93599e+12
ziekenhuizen	straks	1	1.30844e+11
volgen	Facebookpagina	1	2.68634e+12
Rutte	meneer	1	1.19387e+11
coronanederland	nohandshake	1	1.68289e+12
land	meeste	1	1.13833e+12
zeggen	eruit	1	1.82066e+12
stemlinksweg	status	1	1.56297e+12
regeringsleiders	rep	1	3.23756e+11
donderdag	vlissingen	1	2.6582e+11
top	geenhand	1	2.5271e+11
Frankrijk	roept	1	1.66492e+12
CoronaVirusChallengehttps	twittercom	1	1.5648e+11
melden	duitse	1	2.56518e+11
status	1.23712e+18	1	1.56297e+12
cooerdinatie	coronacrisis	1	2.43408e+12
rutte	COVID19NL	1	3.87404e+10
Dagelijkse	Standaard	2	6.47512e+11
status	1.23316e+18	1	1.56297e+12
RIVM	zegt	2	1.0246e+12
AANPAK	COVID19NL	1	1.611e+12
toevallig	TV	1	2.56518e+11
Ministerpresident	Rutte	1	5.68256e+10
RUTTE	LAAT	1	2.25313e+11
uiteindelijk	erger	1	2.30297e+12
kwijt	Dagelijkse	2	4.84176e+11
thierrybaudet	PieterOmtzigt	1	2.09733e+10
1106708624	coronavirusNederland	1	1.89029e+12
Leerkrachten	school	1	2.75122e+12
info	horen	1	1.66995e+11
uitrol	dekmantel	1	3.46168e+11
UNIEKE	maatregel	1	2.27709e+12
kou	zit	1	2.21676e+10
Iran	MH17	1	1.92744e+12
teller	321	2	4.79199e+12
overheid	regering	1	2.06428e+10
vaker	foute	1	2.20995e+12
status	1.23697e+18	1	1.56297e+12
Corona	verdwijnt	1	1.46678e+12
afgrond	gebracht	1	2.5271e+11
pictwittercom	7Eg9XPJ3bR	1	1.60265e+12
kinderen	COVID2019	1	1.24984e+12
18000000	snel	1	2.24552e+12
verhelpt	uur	1	2.47726e+11
coronavirus	zegt	1	-1.87379e+11
regering	verliest	1	1.18973e+12
tegelijkertijd	mondkapjes	1	2.20995e+12
D66	CU	1	2.54558e+11
breaking	Nederland	1	1.41443e+11
warm	welkom	1	2.5271e+11
uitbreiding	Rutte	1	8.85401e+10
NOS	coronavirusNederland	4	3.91593e+12
incompetentie	ten	1	1.85473e+12
coronavirus	Vindicat	1	4.64127e+10
dijkhoff	bruno_bruins	1	1.49356e+12
probleem	rivm	1	6.52817e+10
mening	Nederlandse	1	1.66617e+12
Nieuwsuur	RIVM	1	9.63033e+10
gaan	sluiten	2	1.63326e+12
dood	helpt	1	1.611e+12
geeft	vent	1	1.84806e+12
betekent	Italiaanse	1	1.70331e+12
dammen	https	1	7.35226e+10
partij	Heilig	1	2.88233e+11
TinekeCeelen	komt	1	2.08337e+12
cdenv	joachimcoens	1	2.88233e+11
land	vergrijzing	1	1.2413e+12
RTLnieuws	mee	1	1.07052e+12
gezamenlijke	persconferentie	1	1.33976e+12
arts	Li	1	2.68634e+12
stikstofcrisis	zaten	1	2.56518e+11
coronavirus	zeer	1	4.05175e+11
cijfers	RIVM	1	8.31929e+10
terug	gebied	1	1.47361e+12
punt	schud	1	1.85473e+12
coronavirus	belgischebedrijven	1	1.20865e+12
National	Institute	1	2.58605e+12
opgedoken	Frankrijk	1	2.60836e+11
Rutte	zorgvuldig	1	9.09105e+10
huisartsenstaan	druk	1	2.56518e+11
EC	gevraagd	1	2.94128e+11
ifttt	2TTzutY	1	2.78931e+12
landen	slappe	1	1.47361e+12
Verderf	mensenrechten	1	3.23756e+11
helpen	straks	1	1.55845e+12
http	jmp	2	3.98527e+11
zie	hashpijp	1	2.47726e+11
Tijd	ACTIE	1	2.20329e+11
n	ervaren	1	1.6174e+12
regering	lle	1	1.18973e+12
risico	Chinese	1	1.65874e+12
TonV	_	1	2.30297e+12
coronaziekenhuis	https	1	1.36442e+11
Corona	Syriers	1	1.01853e+12
Helaas	trekt	1	2.25313e+11
MinPres	reacties	1	7.59264e+10
vormt	aantal	1	2.28549e+12
handen	markrutte	1	4.64493e+10
handenschudden	duidelijker	1	1.93026e+12
vinden	slachtoffers	1	1.59352e+12
COVID2019	CoronavirusOutbreak	1	1.71186e+12
Minpres	gaf	1	2.25313e+11
vat	zit	1	2.21676e+10
kap	ermee	1	2.78931e+12
Coronavirusnl	paniek	1	6.84559e+10
stootje	arBB10WfzX	1	2.33111e+11
zuigt	zuurstof	1	3.10645e+11
wwwadnl	tilburg	1	2.47726e+11
autoriteit	specialist	1	3.23756e+11
ruim	onvoldoende	1	2.36193e+12
politieke	stond	1	2.1378e+12
besmettingen	coronanederland	2	1.20013e+11
besmettingenbekend	a44c8ba3	3	9.0403e+11
tijdje	echt	1	1.53674e+11
BB10GuK8ocid	st	8	0.002052147245656095
uitgaven	coronavirus	1	1.18859e+12
rooskleuriger	beeld	1	2.88233e+11
IRAANSE	TJERNOBYL	1	3.46168e+11
Hopelijk	vertragen	1	2.5271e+11
aanraking	gekomen	1	2.83249e+11
Nieuws	Politiek	1	2.6582e+11
Zorggids	https	1	1.36442e+11
fascistischer	regering	1	1.42259e+11
Mensen	gaan	1	7.1154e+10
wwwtravelpronl	flybewaarschuwtregering	1	3.23756e+11
coronavirus	overleden	1	1.1986e+11
beelden	samenleving	1	2.36193e+12
naief	goed	1	1.44583e+11
Op1	Coronavirus	1	1.36442e+11
coronavirus	6035549	1	1.20865e+12
blazen	https	1	1.1403e+12
rutte	rivmpictwittercom	1	1.30351e+11
problemen	ouderenzorg	1	1.87559e+10
lekker	incapale	1	2.23809e+12
Klimaat	Bilderberg	1	2.58605e+12
gelul	allang	1	2.78931e+12
Pia	LIJKSTRA	1	3.46168e+11
kritiek	Kamer	1	2.60836e+11
tribunaal	zittende	1	3.46168e+11
advocaat	rechtzaak	1	3.46168e+11
staan	niezen	2	3.55978e+11
vrtnws	terzaketv	1	3.10645e+11
Hopkins	University	2	6.21291e+10
totaal	nodig	1	8.11595e+10
man	kleuter	1	2.14324e+12
letterlijk	beleid	1	1.66995e+11
Brabant	maatregelen	1	5.07321e+11
mogelijk	publiek	1	1.31388e+11
bedenken	gebrek	1	2.16594e+12
1117	maart	1	2.396e+12
nederland	europa	1	1.81664e+12
richtlijnen	WHO	2	3.74404e+11
asielzoekers	halen	1	1.89281e+11
gebied	gaan	1	9.01598e+10
krijgen	hofnar	1	2.20995e+12
MinPres	duidelijk	3	2.67111e+12
lachen	coronanederland	1	8.13922e+10
schut	fail	1	2.49303e+12
president	live	1	1.4995e+12
o	staat	1	1.53091e+12
kabinet	groter	1	1.27202e+11
medisch	geschoold	1	2.88233e+11
Corona	griepje	2	1.3002e+12
onzin	uitkramen	1	2.88233e+11
foei	vaker	1	2.83249e+11
Laboratories	milde	1	3.01343e+12
bespaard	kosten	1	2.56518e+11
fase	virus	1	7.74642e+10
RT	ReneGiesbergen	1	2.75122e+12
Ql_0UWpCrMI	RIVM	1	1.70756e+12
RIVM	afgeraden	1	1.32898e+12
ontwikkelingen	coronavirus	1	6.68184e+10
Italiaanse	staatssecretaris	1	2.11192e+12
MinPres	daadkrachtig	1	1.03323e+12
thuis	veiliger	1	2.09733e+10
padje	mafkees	1	3.23756e+11
nou	hele	1	9.66758e+10
vluchtelinge	crisis	1	2.18407e+12
coronavirusnederland	coronavirus	2	1.07416e+12
hotels	binnenkort	1	2.5271e+11
Wouter	Winther	1	3.23756e+11
pulse	hysterievirusgevaarlijker	1	3.46168e+11
straks	aansprakelijk	1	1.93026e+12
twittercom	cbcnewsbc	1	1.56206e+12
negatief	gezien	1	1.74851e+12
empathie	verontruste	1	3.46168e+11
mee	zeggen	1	9.42477e+10
corona	fake	1	1.45417e+11
twittercom	InfoIreentje	1	1.56206e+12
situatie	zie	1	1.67378e+12
gelegen	aansteken	1	2.88233e+11
Domme	wegkijkers	1	3.10645e+11
Beste	minpres	2	2.71038e+11
afschuwelijke	strings	1	3.46168e+11
MotherJones	status	1	1.56297e+12
nodig	Corona	2	6.74935e+10
passende	maatregelen	2	3.49058e+11
voorzorgsmaatregel	naast	1	2.71716e+12
wiki	Danegeld	1	3.23756e+11
https	ifttt	8	0.0010214972210759777
contact	gedwongen	1	2.43408e+12
mild	griepje	1	2.42088e+11
Turkije	breekt	1	1.88286e+12
manier	handen	1	5.67249e+10
Syriers	spullen	1	3.01343e+12
komen	publieke	1	1.79916e+11
afwachten	virus	1	1.20202e+12
man	zitten	1	9.67046e+10
brengen	hopen	1	2.23082e+12
belang	adviezen	3	6.56474e+10
volledig	brevet	1	2.26891e+12
minpres	let	1	2.17187e+12
huishoudt	cellen	1	3.46168e+11
snel	slachtoffer	1	1.76509e+12
nederlandse	regering	3	3.44586e+11
pictwittercom	4ivWWFXpM5	1	1.60265e+12
woordvoerder	namens	1	2.6582e+11
Vroeger	joden	1	3.46168e+11
werkt	mee	1	8.61439e+10
kwestie	toegelicht	1	2.94128e+11
crisisberaad	kabinet	1	1.25366e+12
EU	immigranten	1	1.87321e+11
afdeling	gesloten	1	2.07885e+12
EU	Ecb	1	2.09733e+10
laatste	4	1	1.28448e+12
Corona	energietransitie	1	1.11155e+12
weten	leugenaar	1	1.62836e+12
laatste	2	1	9.82858e+10
verpletter	bureaucratie	1	3.23756e+11
Artsen	coronavirus	1	8.33356e+10
schudden	g	1	6.79244e+10
Zwolle	stuurt	1	3.23756e+11
NoordBrabant	doorgaan	1	1.83302e+12
schudden	o	1	1.06854e+12
MinPres	Eutte	1	1.38846e+12
schudden	t	1	5.94196e+09
schudden	w	1	1.0187e+12
gebruikt	bliksemafleider	1	2.71716e+12
omschuld	mensen	1	1.69774e+12
Vivat	Studenten	1	3.46168e+11
thierrybaudet	krijgt	1	1.54611e+12
inschrijvingen	https	1	1.36442e+11
hap	Corona	1	9.88974e+10
Iran	China	1	1.19611e+12
meme	corona	1	1.23862e+11
warzone	fraudet	1	3.46168e+11
Vrouw	corona	1	1.10752e+11
vrouw	Corona	1	8.37001e+10
afzet	aantal	1	2.06137e+12
zwakke	beleid	1	1.47989e+12
virus	onderschat	1	1.19436e+12
COVID19NL	VVD	1	7.57223e+10
Coronavirus	overmacht	2	3.52341e+11
pictwittercom	87a5oa5ce2	1	1.60265e+12
trekt	krijgt	2	4.11428e+12
Kinderen	school	1	2.17187e+12
schudden	geef	1	9.37437e+10
regering	komen	2	5.01377e+09
echt	complot	1	1.6479e+12
tijd	rijp	1	2.23809e+12
RT	NickyMonreau	1	2.75122e+12
1962015	Pirbright	1	3.23756e+11
nuchterheid	zegeviert	1	2.88233e+11
dood	sterven	1	1.38687e+12
beschermd	regering	1	1.19846e+12
Economie	klap	2	4.62417e+12
Mark	bedankt	1	1.23233e+12
schudden	3	1	3.08239e+09
gezegd	past	1	1.93026e+12
gezondheid	vele	1	1.83512e+12
vd	Corona	1	6.12876e+10
chanteren	helpen	1	2.5271e+11
schudden	5	2	1.68883e+12
tolk	gebarentaal	1	2.71716e+12
Trap	Wilders	1	3.10645e+11
gedaan	blabla	1	2.47726e+11
dezelfde	site	1	2.1378e+12
gegane	handdruk	1	2.75122e+12
poging	indamming	1	3.01343e+12
kabinet	vanavond	1	1.20713e+12
COVID19NL	griepje	1	9.01009e+10
zoon	HIV	1	2.75122e+11
deskundigheid	name	1	2.43408e+12
Duitsland	maatregelen	1	1.00076e+12
s	gewone	1	9.76411e+10
covid2019	rivm	1	1.4695e+12
Aha	weet	1	2.06137e+12
reisadvies	uitgegeven	1	2.56518e+11
bruins	rivm	1	1.06442e+12
denhaag	coronavirus	1	8.33356e+10
wwwtelegraafnl	nieuws	48	0.00761363995800648
voorkomen	besmette	1	1.31855e+11
zover	gaat	1	1.29227e+12
deel	ajb	1	2.63232e+11
NUnlpictwittercom	hW3INhcpIu	1	3.46168e+11
humorloze	pollentieke	1	3.23756e+11
begeleid	wonen	1	3.23756e+11
Rutte	medeleven	1	7.78e+10
https	wwwsueddeutsche	1	1.27687e+12
MinPres	kornuiten	1	1.16434e+12
ergste	crisis	1	1.82884e+11
wake	up	1	3.10645e+11
dicht	den	1	1.73582e+12
laten	ADEMEN	1	2.09733e+10
ezel	naast	1	2.26891e+12
patienten	loopt	1	1.30844e+11
elkaar	paniek	1	9.37042e+10
coronavirus	tramschutter	1	1.20865e+12
info	NGT	1	2.58605e+12
nos	handenschudden	1	1.21729e+12
overheid	oplossing	1	1.36989e+12
beleid	keuze	2	4.24405e+11
Hoeveel	extra	1	1.23201e+12
Herhaaldelijk	persco	1	2.56518e+11
fortunecom	2020	1	2.06137e+12
boeren	stil	1	2.11693e+12
verdachten	neerhalen	1	3.46168e+11
blijkt	blijf	1	1.95685e+12
n	gewassen	1	1.4863e+12
1e	plaats	1	2.0067e+11
Corona	special	1	1.24265e+12
vormen	sociaaleconomische	1	2.71716e+12
komt	overlegcomit	1	1.79727e+12
dmf20200309_04881942	Nieuwsblad_be	1	3.10645e+11
verdwijnt	Ceta	1	3.23756e+11
leiding	Pence	1	2.49303e+12
Rare	adviezen	1	2.23809e+12
263400	ruttestop	1	2.83249e+11
CORONA	PAKKEN	1	2.47726e+11
waaronder	artsen	1	2.19676e+11
anus	olie	1	3.46168e+11
6036123	rutteeconomie	1	3.23756e+11
COVID2019	coronavirus	12	8.28591e+11
Mogelijk	overledenen	1	2.75122e+11
voelt	vergeten	1	1.98583e+12
what	ever	1	3.46168e+11
excuus	alsof	1	2.30297e+12
teveel	wegbezuinigd	1	2.68634e+12
RIVM	graag	1	7.87709e+10
dief	laten	1	2.1272e+12
voorbereid	virus	1	8.20913e+10
lager	normale	1	2.78931e+12
NL	allerminste	1	1.97588e+12
sind	so	1	2.94128e+11
twittercom	BorisJohnson	1	1.56206e+12
productie	houden	1	1.95379e+12
prioriteit	Columns	2	4.76847e+11
MinPres	gemeld	1	1.03323e+12
Fuck	eten	1	2.49303e+12
tegenhouden	testen	1	2.0067e+11
Brabant	dicht	1	1.02296e+12
ambu	seconde	1	3.46168e+11
CORONA	RUTTE	1	1.44965e+11
stevige	regering	1	1.19846e+12
nacht	omgevingsrust	2	6.02687e+11
Knockout	pictwittercom	1	1.69774e+12
MinPres	neemt	2	8.0807e+10
proposals	howimplementeuturkeystatement	1	3.46168e+11
besmetting	vertraagt	1	2.34106e+12
Fail	corona	1	1.46274e+12
aankomt	mensen	1	1.69774e+12
Racisme	Zwarte	1	3.23756e+11
vrijdag	10	1	1.78984e+12
neer	NoordBrabant	1	2.38424e+11
vakantie	gaan	1	1.14803e+12
status	1.23442e+18	1	1.56297e+12
Slob	ChristenUnie	1	3.46168e+11
afvraagt	crisis	1	1.95995e+11
status	1.23477e+18	1	1.56297e+12
zit	wet	1	1.95995e+11
geertwilderspvv	volks	1	2.36193e+12
Nazi	EU	1	1.88286e+12
coronavirusnederland	rivm	2	2.08423e+12
middel	zuurstof	1	2.58605e+12
minpres	kom	1	1.34251e+12
absoluut	bevordelijk	1	2.88233e+11
Nederland	zoveel	1	6.56826e+10
ruim	38	1	2.1378e+12
geld	ouderen	1	1.1967e+11
goed	coronavirus	1	-3.0687e+11
massaal	hele	1	1.96623e+12
duwt	Belgische	1	2.49303e+12
minister	lachend	1	1.73582e+12
Premier	Sophie	1	2.17187e+12
MatthijsSienot	coronavirus	1	1.18859e+12
Coronavirus	zorgt	1	1.08933e+12
HLN_BE	gaan	1	1.422e+12
nodig	ipv	1	1.21233e+12
MinPres	markruttepictwittercom	1	1.16434e+12
aanvallen	bleef	1	2.78931e+12
Gewone	griep	1	2.11192e+12
leven	handen	1	4.70212e+11
nou	wakker	2	3.26571e+11
afzet	laatste	1	2.1272e+12
Rutte	huizentekort	1	1.13323e+12
rivmpictwittercom	gmdNspzFbF	1	2.88233e+11
NOS	aandacht	1	1.32678e+12
lafste	leider	1	2.6582e+11
werken	rode	1	1.94775e+12
hugodejonge	opvallend	1	2.49303e+12
voorlichting	laten	1	1.35186e+11
houding	gedrag	1	2.10698e+12
rivm	Leest	1	1.63173e+12
wegkijken	gebeurt	1	2.30297e+12
vs	Corona	1	1.28525e+12
duurt	zoiets	1	2.58605e+12
gaan	vindt	1	7.73451e+10
VVD	minister	1	9.80595e+10
MinPres	Herhaaldelijk	1	1.38846e+12
patienten	steden	1	1.53257e+12
gaan	vigs	1	1.80106e+12
Hey	MinPres	2	2.2005e+11
wandel	gaan	1	1.77723e+12
Gorinchempictwittercom	itoTQZEdfv	1	3.46168e+11
COVID19	proces	1	1.58269e+12
MinPres	overheid	1	1.87702e+11
Nederland	COVID2019	1	3.60549e+10
6	Doordat	1	2.43408e+12
bekende	huilverhaal	1	3.46168e+11
helm	virus	1	1.65027e+12
extends	coronavirus	1	9.64461e+10
geest	pvv	1	2.33111e+11
indammfase	zaten	1	3.01343e+12
RIVM	LEKKER	1	1.68421e+12
Nederland	verantwoordelijkheid	1	1.0271e+12
evenementen	aflasten	1	1.97263e+12
covid19	coronavid19	1	2.30297e+12
bronnen	125	1	3.01343e+12
ch	hand	1	1.40202e+11
doordat	besmettelijk	1	2.83249e+11
openbaar	zegt	1	1.54525e+12
dicht	verband	1	1.69774e+12
rutte	vind	1	8.17172e+10
pictwittercom	f5g4Iu4Wxt	1	1.60265e+12
valt	coronauitbraak	2	3.98184e+12
Italianen	regels	1	2.6582e+11
vergelijk	helemaal	1	2.30297e+12
genomen	leken	1	2.63232e+11
kop	zien	1	1.4995e+12
gorinchempatiente	getest	1	2.30297e+12
opgezet	plan	1	2.23082e+12
eten	7	1	1.92186e+11
Coronavirusnl	HappyPurim	1	1.88532e+11
pur	sang	1	3.46168e+11
politicus	Rutte	1	1.01651e+12
PISSING	CONTEST	1	3.46168e+11
wwwomroepbrabantnl	nieuws	1	1.68421e+12
kent	45	1	2.94128e+11
stap	UC	1	2.88233e+11
Persconferentie	coronavirus	1	2.92086e+11
gevolgen	vh	1	1.81664e+12
bal	schelen	1	2.88233e+11
bepalen	locatie	1	2.36193e+12
hoef	leggen	1	2.38424e+11
Organenroof	66	1	3.10645e+11
regeringen	vrtnwspictwittercom	1	3.01343e+12
gaat	goedkoop	1	1.32898e+12
RIVM	mogelijk	1	3.3946e+10
CoronavirusNederland	Regering	1	1.89281e+11
cnt	dmf20200228_04869053	1	2.60836e+11
twittercom	annettevanbolhu	1	1.56206e+12
sterft	malaria	1	3.46168e+11
GEVAAR	MinPres	1	1.45548e+11
baspaternotte	status	2	3.12594e+12
Polen	nieuw	1	2.31208e+12
Nederland	tijdelijk	1	8.8095e+10
regering	lacht	1	8.34503e+09
aansteken	n	1	1.53506e+12
Persconferentie	Turkije	1	1.6306e+12
evenementen	afgelast	3	5.52458e+11
dtv	Coronavirus	1	9.37042e+10
hoorde	Rutte	1	7.92381e+08
wassen	MAN	1	2.63232e+11
r	coronavirus	1	2.72484e+10
GGD	s	2	2.18119e+11
geplande	ECB	1	3.23756e+11
zaak	breder	1	2.71716e+12
advies	italie	1	1.56115e+12
industrielefraude	schijntje	1	3.46168e+11
t	Verschrikkelijk	1	1.84806e+12
regering	laffe	1	9.65607e+09
helpen	Coronavirus	2	2.46664e+11
bureaucratie	RUTTE	1	2.43408e+12
Bruins	begint	1	1.41558e+12
sportautoriteiten	coronavirus	2	2.37717e+12
Rutte	schudt	11	9.54548e+11
nalatigheid	overheid	1	1.74052e+12
land	slot	12	0.001801195582835447
RIVM	officieel	1	1.16381e+12
coronavirus	volledig	1	2.24226e+11
opgevallen	Rutte	1	1.01651e+12
mensen	deelnemen	1	1.69636e+12
schudden	zegt	7	6.16743e+11
vvd	groenlinks	3	6.1841e+11
11	Oorlogen	1	2.94128e+11
coronavirus	Nou	1	9.84529e+10
migrantencrisis	coronavirus	1	1.18859e+12
grootste	land	1	1.03697e+12
12	gestelde	1	2.5271e+11
letterijk	crisis	1	1.95995e+11
slag	burgers	1	2.07885e+12
twittercom	Groeneveld65	1	1.56206e+12
onderwijs	MinPres	1	1.00723e+12
GGD	2	1	1.0327e+12
volk	angst	1	1.78257e+11
Social	media	1	2.16011e+12
https	3A	3	3.55155e+12
jaarlijks	mensen	1	1.17734e+12
Donderdag	geplande	1	3.46168e+11
rest	coronavirus	1	2.72484e+10
weet	Beesel	1	2.23809e+12
hugodejonge	bruno_bruins	4	6.87075e+11
leuk	aardig	1	2.58605e+12
Corona	zegt	1	7.07456e+09
Zolang	Corona	1	9.30021e+10
MICHA	EXPOSED	1	3.46168e+11
straks	ziekenhuizen	1	1.23201e+12
PartijvdDieren	VWSnieuws	1	3.01343e+12
collapsing	symptoom	1	3.46168e+11
gaat	regering	2	-7.54824e+09
woorden	Coronavirus	1	1.1403e+12
patienten	verpleeghuizen	2	3.29579e+12
preventief	rijmen	1	2.83249e+11
coronanederland	Coronavirus	1	3.38761e+10
NEGANISTAN	hoor	1	2.20329e+11
gewestelijke	besturen	1	3.23756e+11
provincie	bekend	1	1.93599e+12
Coronavius	indammen	1	2.14876e+11
eetgewoontes	chinezen	1	3.23756e+11
82	patienten	1	1.18291e+12
kabinet	morgen	1	8.93685e+10
Griep	gevaarlijker	1	2.26891e+12
leek	klets	1	2.94128e+11
gezondheid	inplaats	2	5.09116e+11
vatbaar	corona	1	1.23862e+11
900000	Syrische	1	3.23756e+11
update	aub	1	1.91099e+12
land	scholen	1	6.36068e+10
protocollen	aangepast	1	2.56518e+11
MinVWS	vingers	1	2.04478e+11
lang	corona	1	2.54193e+11
Kansparels	Gelukzoekers	1	3.23756e+11
leg	hoest	1	2.6582e+11
Iran	tenminste	1	1.92744e+12
zooitje	Oranjes	1	2.78931e+12
cnt	dmf20200302_58192010	1	2.60836e+11
Berg	CDA	1	3.01343e+12
groot	kans	1	1.43461e+12
lesley_arp	MinPres	1	1.45548e+11
roept	ouderen	1	1.1009e+11
Aktie	handen	1	1.5359e+11
gaan	regering	3	3.5157e+10
dame	WEEK	1	3.46168e+11
3de	slachtoffer	1	2.94128e+11
kleine	bedrijven	1	1.86849e+12
rivm	hand	1	2.03072e+09
rivm	cdavandaag	3	3.47278e+11
MinPres	beste	2	1.22624e+11
n	adequaat	1	1.6174e+12
aanbeland	dankzij	1	2.63232e+11
Rutte	schuld	4	2.2155e+12
democratische	gouverneur	2	6.47512e+11
knap	corona	1	1.46274e+12
bedrijf	failliet	1	2.56518e+11
laten	geven	1	7.05639e+10
dichtbevolkt	kudt	1	3.23756e+11
strijd	gaat	1	9.83313e+10
redelijke	gezondheid	1	2.46221e+09
Coronavirus	http	2	1.01325e+12
liet	zorgen	1	1.79354e+12
neemt	besluit	1	1.70614e+09
Corona	toevertrouwen	1	1.46678e+12
status	1.23554e+18	1	1.56297e+12
Bart_DeWever	Gezien	1	3.10645e+11
wijzen	schuldigen	1	3.23756e+11
stort	langzaam	1	2.5271e+11
doorzet	koninklijk	1	3.01343e+12
uitvoerig	overleg	1	2.46221e+09
pictwittercom	VDnwlWZvam	1	1.60265e+12
burger	sle	1	2.75122e+12
help	Corona	1	1.50938e+12
baren	grotere	1	2.83249e+11
ScholenDicht	redt	1	3.46168e+11
echt	klein	1	1.37393e+12
Zestien	16	1	2.33111e+11
telefoontjes	coronavirus	2	2.37717e+12
ongeloofwaardigpictwittercom	KDn5J5yeuw	1	3.46168e+11
treincoupe	heen	1	2.35133e+11
tismaareenidee	coronanederland	1	1.71042e+12
fase	Coronavirusepidemie	1	2.58605e+12
schudden	vinden	1	6.34053e+10
vele	steek	1	2.5271e+11
youtube	ckVYxBxdpY0	1	2.44784e+12
Namast	groet	1	3.10645e+11
mensen	die1x	1	1.69636e+12
lachertje	schijnt	1	2.71716e+12
regering	olv	1	1.18973e+12
pvv	groenlinks	1	1.85473e+12
Tuurlijk	lapzwans	1	3.23756e+11
duren	Nederland	1	1.41443e+11
propagandamedia	overheid	1	2.26092e+11
beginnen	noodtoestand	1	2.46221e+09
hiervoor	vatbaar	1	2.6582e+11
droogte	enkele	1	2.71716e+12
rutte	den	1	1.21049e+12
crimigranten	land	1	1.66617e+12
minpres	handen	1	2.46088e+10
heen	slaat	1	1.85473e+12
reisverbod	invoeren	1	2.6582e+11
direct	verbod	2	3.9168e+11
Grote	varkens	1	2.71716e+12
Nederland	laks	1	8.52816e+10
corona	Coronavirusnl	2	2.99456e+11
mens	gewoontedier	1	2.60836e+11
eu	krijgen	1	1.62284e+11
premier	troeven	1	2.10212e+12
landen	Corona	1	2.31766e+10
Belgische	gezondheidszorg	1	2.18407e+12
twittercom	PieterOmtzigt	1	1.11381e+11
maatregel	geldt	1	1.88286e+12
snel	duwen	1	2.28549e+12
vrtnws	CoronavirusOutbreak	1	2.6582e+11
here	whatcoronavirusdoestothebody	1	3.46168e+11
corona	stootjeutm	5	7.27087e+11
nos	Allemachtig	1	2.68634e+12
ziekenhuizen	scholen	1	1.13059e+11
onvoldoende	ziekenhuisbedden	1	2.94128e+11
weekend	straks	1	1.73273e+11
proactief	gehandeld	1	2.16011e+12
Leuk	hoor	1	2.20329e+11
spelletje	Deal	1	2.71716e+12
https	wwwmedicalnewstodaycom	1	1.27687e+12
zorgelijk	virus	1	1.65027e+12
MilaanSanremo	21	1	3.10645e+11
mokken	promille	1	3.46168e+11
NordrheinWestfalen	reizen	1	2.83249e+11
Gaf	Rutte	1	1.24063e+12
ouderen	neerzetten	1	2.26891e+12
wellicht	echte	1	2.12203e+11
Nieuwsuur	DWDD	1	2.71716e+12
Coronavirus	ramp	1	9.86361e+10
bijeenkomst	morgen	1	1.92464e+10
zet	bedden	1	2.00313e+12
pensioenen	betaalbaar	1	2.71716e+12
gevolgen	nadien	1	2.17187e+12
nieuws	1561675809	1	1.91638e+12
1dode	Overheidsmaatregelen	1	3.46168e+11
wwwaxioscom	coronaviruspandemicuspreparationfailuref84e657e2ba44d649819d13a647350f5	1	3.46168e+11
samenleving	doorgedrongen	1	2.71716e+12
deondernemernl	corona	1	1.46274e+12
twittercom	SvsGt	1	1.56206e+12
COVID19NL	RIVMhttps	1	1.42141e+12
legt	SPORT	1	2.94128e+11
ziek	verspreiden	1	1.62065e+11
gaat	lukken	1	1.422e+12
kijken	feitenjournaal	1	2.56518e+11
kraken	aanpak	1	2.05714e+12
site	gestaanhttps	1	2.94128e+11
bangmakerij	politiek	1	2.16011e+12
oudjes	plaats	1	2.1378e+12
n	extra	1	4.4121e+11
geteisterde	Italie	1	1.81864e+12
landen	schiphol	1	1.95995e+11
1	1	1	7.51545e+09
onzichtbaar	crisis	1	2.18407e+12
1	0	1	1.54959e+12
deal	hoor	1	1.75504e+12
1	2	7	9.58974e+11
MinPres	voordeel	1	8.6806e+10
Blijf	fucking	1	3.01343e+12
Vandaag	1	1	1.28991e+12
Rutte	NEDERLAND	1	1.05626e+11
coronavirus	verkoopt	1	9.84529e+10
ga	nou	1	1.18348e+12
Bruins	bunker	1	2.26891e+12
correcte	voorlichting	1	2.43408e+12
PUINHOPEN	Rutte	1	1.24063e+12
Turkse	complottheorie	1	3.01343e+12
Corona	afzet	1	1.24265e+12
maand	mogelijk	1	1.03949e+12
zien	gevolgen	1	1.24063e+12
LEKKER	RUTTE	1	2.43408e+12
vindt	Jensen	1	2.4082e+12
zeggen	rode	1	1.91368e+11
mensen	vanzelf	1	9.51834e+10
Periode	Rutte	1	1.24063e+12
Syrie	open	1	1.78984e+12
NoordBrabant	Rutte	2	1.67111e+12
onderuit	gegaan	1	2.43408e+12
ervoor	hele	1	1.66995e+11
432191952	planinvasiemh17gebiedlastminuteafgeblazen	1	3.46168e+11
Brabant	zie	1	1.37039e+12
hele	Corona	1	1.64627e+09
weggewuifd	coronavirusNederland	1	1.89029e+12
mensen	dorpen	1	1.24811e+12
mogelijk	beschadigen	1	2.14324e+12
crisis	land	2	1.76712e+11
gesteld	sommigen	1	2.6582e+11
EWindt	status	1	1.33885e+12
schudt	ongeluk	1	1.94775e+12
Nederland	land	3	1.3204e+12
thuisblijven	blijft	1	1.72362e+12
Gezondheid	iederee	1	3.01343e+12
regering	bezig	1	2.46289e+11
Samengevat	getreuzel	1	3.46168e+11
weten	reguliere	1	1.92464e+10
helaas	gespaard	1	2.71716e+12
speech	schud	1	2.43408e+12
90	binnenkort	1	2.5271e+11
mening	feit	1	2.30297e+12
ZSM	NEXIT	1	3.01343e+12
pc	laatste	1	2.1272e+12
t	coronavirus	5	4.76811e+10
persoonlijke	wens	1	2.75122e+11
overbruggen	BruGov	1	3.46168e+11
Nieuwe	landen	1	1.47361e+12
besmet	rivm	1	3.43858e+09
werken	indien	1	1.78257e+11
lab	bevestigde	1	2.88233e+11
pictwittercom	yA8qE2bjzq	1	1.60265e+12
immers	massaal	1	2.49303e+12
lachen	pictwitte	1	2.56518e+11
prese	d	1	2.60836e+11
hotels	beslag	1	3.10645e+11
bijkomende	MILJARDEN	1	3.23756e+11
EU	Rutte	3	6.94526e+09
coronavirusnl	nederland	1	1.46543e+12
GGD	getest	1	1.20322e+12
RIVM	goed	2	8.25754e+09
sterkte	wensen	2	5.9507e+11
verspreiding	Covid19	1	1.22425e+12
Analyses	verkiezingen	1	2.75122e+12
s	coronavirus	32	0.0026349003888678454
problemen	gevaarlijke	1	2.17187e+12
utopia	coronavirusnl	1	2.63232e+11
laat	aankunnen	1	1.82066e+12
voetkussen	coronavirus	1	9.64461e+10
VS	aankomen	1	2.26891e+12
ouderen	beschermen	2	2.85469e+12
volle	OV	1	2.88233e+11
cijfers	rest	1	1.73273e+11
instituties	ruggen	1	3.46168e+11
500000	dood	1	2.02901e+12
einde	veehouderij	1	2.44784e+12
keernixnl	viewtopicphpf	2	6.47512e+11
zullem	positieve	1	3.23756e+11
VanDissel	Rutte3	1	2.34106e+12
Iran	genomen	1	1.49577e+12
ouderen	profiteren	1	2.26891e+12
maanden	pensioenleeftijs	1	2.6582e+11
REGERING	LIEGEN	1	2.78931e+12
mooi	1900	1	2.34106e+12
vriendjes	ok	1	2.49303e+12
virus	shitload	1	1.71476e+12
aub	Chinese	1	2.16011e+12
volledig	kwijt	2	3.27942e+12
nodig	verdere	1	1.13107e+12
afspraken	turken	1	3.23756e+11
crisis	regering	3	1.64087e+12
twijfelende	Jaap	1	2.54558e+11
bitly	maatregelen_coronavirus	1	2.49303e+12
corona	fase	1	5.02109e+10
7	3	1	1.29267e+11
AOW	ers	1	2.49303e+12
coronavirusNederland	telegraaf	1	5.2883e+10
VVD	Dodenhttps	1	2.19676e+11
ouderdom	Besmert	1	3.10645e+11
x	extra	1	1.43217e+11
maatregelen	Coalitiepartij	1	1.77371e+11
5	g	1	1.42734e+12
beschermen	nieuwe	1	1.15006e+12
hoor	COVID19NL	1	8.07519e+10
rijkste	IT	1	3.23756e+11
aanslag	gekkie	1	3.46168e+11
NOS	trouw	1	1.58172e+12
Qaida	hielpen	1	3.46168e+11
pictwittercom	BVHZgoP3BP	1	1.60265e+12
zogenaamd	beschermen	1	2.17187e+12
oogsten	regering	1	1.42259e+11
tweets	gaan	1	1.10485e+12
nodige	preventie	1	2.43408e+12
Nieuwe	aanwijzing	1	2.75122e+12
kapot	gemaakt	2	4.0134e+10
coronavirusarmageddon	bullshitphilippedevos	1	3.46168e+11
overlevert	corrupte	1	3.46168e+11
NL	gaat	1	3.2687e+10
Rutte	vindt	4	2.2155e+12
Grieken	Hongaren	1	3.01343e+12
NL	gaan	1	2.91425e+11
Rutte	flauw	1	1.13323e+12
Fibonacci	ongeremde	1	3.23756e+11
bruno_bruins	eerlijkzeggen	1	1.66617e+12
kuchende	passagiers	1	2.94128e+11
verwacht	studenten	1	1.91368e+11
Coronavirus	regering	2	-1.06529e+11
testen	coronavirus	5	2.62199e+11
oorlog	morgen	1	1.74369e+11
9	3	1	1.34668e+12
vvd	GreeceUnderAttack	1	2.28549e+12
sneller	maatregelen	1	9.15928e+10
man	ziek	1	9.34685e+10
maandag	16	2	4.21397e+12
kimputters	telegraaf	1	2.12203e+11
twittercom	benyankee	2	3.12412e+12
covid19	crisis	1	1.02536e+12
Aanleiding	discussie	1	3.01343e+12
Sluit	kinderdagverblijven	1	2.94128e+11
coronavirus	huishoud	1	1.20865e+12
besmettingscijfers	laag	1	2.68634e+12
meen	urgentie	1	3.23756e+11
Europa	coronavirus	2	5.08004e+10
suspected	having	1	3.46168e+11
eilanden	compleet	1	2.71716e+12
drastischemaatregeleneconomie	coronavirus	1	1.18859e+12
3	N	1	1.53758e+11
burgers	coronavirus	1	2.72484e+10
bastaards	uitsterven	1	3.46168e+11
Premier	Rutte	42	0.004869352114227211
3	5	1	1.08933e+12
schijnt	vinden	1	1.92744e+12
opgezet	paniek	1	1.90569e+12
Komt	Rutte	1	4.1127e+11
NOS	kabinet	1	6.69445e+10
adviseren	incompetente	1	2.30297e+12
1	x	1	1.44079e+12
goed	volgen	3	4.10817e+11
sms	woonplaats	1	3.23756e+11
beter	linkse	1	1.4995e+12
schudden	bc268492	1	1.6479e+12
partij	leugenaars	1	2.43408e+12
coronavirusbrbr	a66a9787	2	5.66497e+11
geeft	openlijk	1	1.84806e+12
Rutte	bevolking	1	-9.76306e+09
WimBorrem	status	1	1.56297e+12
Club	Bilderberg	1	2.94128e+11
lossen	kwam	1	2.5271e+11
a24869da	MinPres	1	1.45548e+11
RIVM	getest	1	5.255e+10
2	1	1	7.88538e+09
quarantaine	coronavirus	33	0.002677176464651695
2	2	3	3.39897e+11
2	3	3	3.36767e+12
komt	langdurige	1	2.0214e+10
verkeer	volledige	1	2.88233e+11
Virus	verslagen	1	2.5271e+11
tv	zien	1	1.72362e+12
links	_	1	1.67378e+12
stoppen	handen	25	0.0031456443189857566
MinPres	oorlog	1	8.6806e+10
kwalijke	verdachtmaking	1	3.46168e+11
mensen	loep	1	1.69636e+12
dalen	rampzalige	1	3.01343e+12
Probleem	gaat	1	1.45744e+11
gevolg	krijgt	2	3.95176e+11
BETROKKEN	BEDRIJVEN	1	3.46168e+11
MigrantCrisis	komt	1	2.08337e+12
mentaliteit	NL	1	1.76509e+12
virologen	pakken	1	2.23082e+12
weet	gezin	1	1.88286e+12
ervaren	topwetenschapper	1	3.23756e+11
MinPres	gebrek	1	6.13118e+09
rivm	ernstig	1	9.21266e+10
EvavanEsch	MinPres	1	1.23135e+12
t	1452668093	1	1.62393e+12
besluit	waarschuwen	1	2.83249e+11
grotere	problem	1	2.78931e+12
Smeken	mensen	1	1.69774e+12
nosnl	artikel	6	0.0010026052982050747
pest	regering	1	1.19846e+12
groningen	waddeneilanden	1	3.46168e+11
5	3	1	1.05634e+12
4	3	1	1.1376e+11
doortastend	kordaat	1	2.78931e+12
afschaffing	Burkaverbod	1	3.46168e+11
zie	stagiere	1	2.47726e+11
ziekteverschijnselen	Rivm	1	2.68634e+12
toon	spreiden	1	3.23756e+11
miljoen	vinden	1	1.23929e+11
usual	COVID19NL	2	3.93245e+12
experts	regering	1	5.93228e+11
geeft	slechte	2	3.36577e+12
verspreidingsdag	dank	1	2.88233e+11
Gast	duwt	1	3.23756e+11
GGD	verzwijg	1	2.36193e+12
Beperk	sociale	1	2.94128e+11
getest	terug	1	1.26253e+12
Klaver	dildo	1	2.83249e+11
Eindelijk	komt	1	1.56297e+12
twittercom	EvelienBerkie	1	1.56206e+12
verspreiding	covid19	1	1.03913e+12
Oeps	foutje	1	2.58605e+12
krijgen	doodgaan	1	1.98583e+12
N	Landelijke	1	2.75122e+12
twittercom	vdputter	1	1.56206e+12
MinPres	ACTIE	1	7.59264e+10
rtlboulevard	kapt	1	2.60836e+11
status	1.23332e+18	2	3.12594e+12
pictwittercom	lwdar6Tpwi	1	1.60265e+12
fed	ministers	1	2.32146e+11
vijvertjes	staan	1	2.34106e+12
crasht	olieprijs	1	3.01343e+12
ucLK1	GoogleAlerts	1	2.94128e+11
zie	bovenstaande	1	2.47726e+11
regering	groene	1	9.65607e+09
aantal	genezen	1	1.47224e+12
gooit	deel	1	1.85698e+12
zien	ziekte	1	1.54959e+12
wedstrijden	eredivisie	1	3.10645e+11
brengen	vergist	1	2.71716e+12
eiland	lachen	1	2.56518e+11
ballen	zien	1	1.78257e+11
weekend	weekvandevrijwilliger	1	2.83249e+11
crisisteamkabinetbijeen	coronavirus	2	2.37717e+12
Allemaal	goed	1	1.611e+12
kratje	hoestsiroop	1	3.46168e+11
Markje	publiekelijk	1	3.46168e+11
coronaepidemie	Belgische	1	2.49303e+12
Qatar	18	1	2.83249e+11
wereldkampioen	corona	4	5.85098e+11
hand	houden	2	1.6563e+12
vormen	regering	2	1.80437e+12
Morgen	komt	1	1.20774e+12
covid19	geestinfecteert	1	2.30297e+12
mensen	symptomen	2	2.23401e+12
Indam	fase	1	2.50962e+11
h	coronavirus	1	2.92086e+11
mensen	stop	1	4.25029e+10
Twitteraarverwijderd	coronavirus	1	1.18859e+12
nou	leiderschap	1	1.71769e+11
blijf	mogelijk	1	1.40648e+12
eppie	Vinnie	1	3.46168e+11
herkennen	liberale	1	3.23756e+11
vage	berichten	1	2.83249e+11
miljoen	coronavirus	1	-1.99664e+10
kapot	Chaos	1	2.396e+12
veels	liberale	1	3.01343e+12
best	lastig	1	2.02901e+12
Reuters	slecht	1	2.43408e+12
Vragen	vragen	1	2.44784e+12
beslissen	VVD	1	1.75669e+12
Lig	echt	1	2.05714e+12
vergeten	by	1	2.60836e+11
manipuleerbaar	burgers	1	2.43408e+12
estafette	lopen	1	2.30297e+12
schudden	deurklink	1	1.6479e+12
leerlingen	school	1	2.30297e+12
full	government	1	3.46168e+11
staat	fik	1	2.17187e+12
tijd	he	1	1.23862e+11
man	sterven	1	1.20865e+12
leider	minister	1	1.41616e+12
bevolking	helpen	1	1.33432e+12
Israelische	regering	2	2.39693e+12
Rutte	zetels	1	7.78e+10
volgen	getoond	1	2.46221e+09
snel	Brabanders	1	1.43217e+11
COVID19	laat	1	4.28501e+10
aantal	groeit	1	1.86153e+12
storingpictwittercom	NrV9RjO50e	1	3.46168e+11
destandaard	land	1	1.89029e+12
Rutte	adviseert	2	1.10775e+12
schudden	COVID19	1	4.3191e+09
Rutte	budgetneutraal	1	1.13323e+12
neemt	soepele	1	2.28549e+12
zaken	definitief	1	2.20995e+12
bezegelt	advies	1	2.21676e+10
thuis	uitgriepen	1	1.87321e+11
draconische	klimaatdoelen	1	2.5271e+11
Aantal	partijen	1	2.1378e+12
Loon	Zand	2	6.47512e+11
duidelijke	guidance	1	3.23756e+11
enz	stap	1	2.43408e+12
coronavirus	teugels	1	1.20865e+12
Prima	persco	1	2.20995e+12
directe	actie	1	2.14876e+11
woordvoerder	RIVM	1	1.35233e+12
whereabouts	patient	1	2.46221e+09
45000000	mondkapjes	1	2.6582e+11
naast	migranten	1	1.82884e+11
DESPERATE	TIMES	1	3.23756e+11
fout	gespeld	1	2.6582e+11
mannen	bedreiging	1	2.58605e+12
Dames	heren	1	3.01343e+12
gaat	tuig	1	1.5531e+12
cijfers	regio	1	1.60162e+11
ging	hele	1	1.611e+12
lang	deuren	1	1.8979e+12
omgaan	instrueren	1	3.23756e+11
zeg	gaat	1	9.83313e+10
News	valt	2	4.72385e+12
Brabant	vast	1	1.42024e+11
wilde	luisteren	1	2.30297e+12
overtreffen	Corona	1	1.50938e+12
bdea752e	5	1	2.43408e+12
Corona	virus	78	0.008299845767141528
vermelde	besmettingen	1	2.06999e+12
COVID2019	Coronavirus	2	1.47045e+12
vreselijk	man	1	1.61206e+11
omloop	mensen	1	1.69774e+12
direct	nonactief	1	2.50962e+11
groei	volgt	1	2.17187e+12
virus	Griekse	1	1.08556e+12
slecht	aanpak	1	1.34668e+12
at	the	1	2.83249e+11
status	1.23604e+18	1	1.56297e+12
persconferentie	weet	1	6.44467e+10
krijgen	burgers	1	1.18235e+12
weet	corona	1	2.39151e+11
afblazen	bijvoorbeeld	1	2.83249e+11
neemt	economisch	1	1.57503e+12
toneelstukje	boodschap	1	2.47726e+11
lol	regie	1	2.5271e+11
laag	allemaal	1	1.4863e+12
beteugelen	vindt	1	2.20995e+12
coronavirus	NOS	2	2.02946e+08
gaat	gebeuren	2	2.25144e+12
MEDEPLICHTIG	PLICHT	1	3.46168e+11
ff	hand	3	4.1284e+12
RIVM	geleerd	1	1.23596e+12
hand	ziekenhuis	1	8.46993e+09
status	1.23553e+18	1	1.56297e+12
zieken	zwakkeren	1	1.94181e+12
satellietbeeldentonen	gevolgen	1	2.4082e+12
aanbevolen	coronavirus	1	1.18859e+12
eenvandaag	Premier	1	1.87321e+11
bekend	wilt	1	1.96623e+12
inwoners	volledig	1	1.15338e+12
vluchtelingen	Coronavirus	1	7.12918e+10
oeps	foutjebedankt	1	2.75122e+11
G	n	1	1.44204e+12
gaat	belemmerend	1	1.77723e+12
media	tegenspreken	1	2.38424e+11
No	shit	1	2.6582e+11
Rutte	Grote	1	6.8498e+10
Hmmm	Pellegrini	1	3.10645e+11
handenschudden	handinhandpictwittercom	1	2.15439e+12
wrijft	blij	1	2.60836e+11
pictwittercom	IBx2lO0HY0	1	1.60265e+12
Coronavirus	gevolgen	3	3.19035e+12
9	dagen	1	1.42794e+12
H	j	1	2.83249e+11
dierbare	coronavirus	1	1.18859e+12
huidige	regering	4	3.74502e+11
echt	bovenop	1	1.42377e+10
immigratie	wegwezen	1	2.6582e+11
grens	tijden	1	1.93026e+12
stoer	bagataliseren	1	3.23756e+11
grijze	massa	1	2.56518e+11
touwtjes	handen	1	1.5359e+11
maatregelen	komen	1	3.86421e+10
incompetentie	stuitend	1	2.75122e+12
Corona	schuld	1	4.39175e+11
natuurlijk	massaal	1	1.93599e+12
twittercom	ockhams	1	1.56206e+12
twittercom	FBJdh3oOIk	1	1.56206e+12
fucking	thuis	1	1.81664e+12
Trek	conclusie	1	3.23756e+11
Rutte	bepaalt	1	9.09105e+10
8	dagen	2	3.59643e+12
ipv	EU	1	1.25366e+12
Zegt	paniek	1	2036798202792
Schiphol	lopen	2	3.50351e+11
iklulookmaarwathttps	wwwgeenstijlnl	1	3.10645e+11
scholen	onzin	1	1.65751e+12
dachten	z	2	4.2544e+12
wakker	nachtmerrie	1	2.68634e+12
gevochten	desinfecterende	1	3.23756e+11
preventie	uitbraak	1	1.67378e+12
iedergeval	MinPres	1	1.45548e+11
Daarnaast	2	1	1.61206e+11
kom	China	1	1.35663e+11
Iran	ZuidKorea	1	2.22372e+11
Coronavirusnl	straks	1	7.85563e+10
7	dagen	5	9.47164e+11
Zolang	Bilderberg	1	2.36193e+12
G	N	3	8.36793e+11
1	klap	4	7.09486e+11
ACTIEF	BELEID	1	3.23756e+11
CallingVisser	status	1	1.56297e+12
vreemdelingenhaat	100	1	2.78931e+12
vluchtelingen	richting	1	1.73273e+11
gedacht	zeg	1	2.25313e+11
dichtbevolkte	landje	1	2.83249e+11
komen	eindelijk	1	1.2198e+12
Italiaanse	overheid	1	9.11161e+09
verbazing	hierover	1	3.01343e+12
probleem	onderneemt	1	2.42088e+11
_	utm_term	1	1.85473e+12
Cijfers	onderzoeken	1	2.88233e+11
https	wwwgvabe	2	2.55374e+12
twittercom	DrTedros	5	7.51554e+11
coronavirus	verspreidt	7	6.8917e+11
besmetting	neemt	1	1.13251e+12
twittercom	MotherJones	1	1.56206e+12
gaf	premier	1	1.30844e+11
covid19NL	http	1	1.46208e+12
besmette	personen	2	3.64334e+11
ZOIETS	GEVAARLIJKS	1	3.23756e+11
ontdekkingsreizigers	zeehelden	1	3.46168e+11
kabinet	gaat	2	1.11519e+12
commentaar	beleid	1	1.83512e+12
regering	leger	1	1.05863e+12
VVD	coronavirusNederland	1	6.25365e+10
mensen	letterlijk	1	1.11701e+12
news	live	1	1.57503e+12
vliegtuigen	China	1	1.98583e+12
Complotgelovers	kijken	1	2.47726e+11
groep	extra	1	1.43217e+11
mediaaandacht	leiden	1	2.63232e+11
Toeslagen	Kom	1	3.23756e+11
officiele	bevestiging	1	2.94128e+11
Alkmaar	Centraal	1	3.10645e+11
vind	logisch	1	1.91368e+11
D	t	2	3.03596e+11
universiteiten	bioscopen	1	2.71716e+12
Rutte	Linkse	1	1.13323e+12
griep	meedoet	1	2.20329e+11
elkaar	zien	1	9.79094e+09
Rutte	sour	1	1.13323e+12
twittercom	loekalization	1	1.56206e+12
Rutte	leidt	1	9.09105e+10
elkaar	ziek	1	9.29251e+10
echt	goede	2	2.1553e+11
laatste	14	1	1.63971e+12
naast	handen	1	7.0654e+10
BILJETTEN	500	1	2.94128e+11
vanzelf	Armoede	1	2.71716e+12
stootje	Telegraaf	2	2.74129e+11
corona	onderdrukt	1	1.23005e+12
groot	belang	1	1.76171e+12
ellende	begonnen	1	2.43408e+12
weggehoond	cq	1	3.01343e+12
monster	coronavirus	1	1.18859e+12
Z	verschrikkelijk	1	2.78931e+12
weten	COVID19	1	5.4406e+10
oproep	nederland	1	1.40648e+12
land	gevaarlijk	1	1.28448e+12
dagelijkse	update	1	2.27709e+12
moment	uitbraak	1	1.2687e+12
materiaal	200000	1	3.46168e+11
activiteiten	vokaactuacoronavirus10ondersteunendemaatregelen	1	3.01343e+12
ondersteuningsmaatregelen	ingevoerd	1	2.83249e+11
opwarmen	aarde	1	3.46168e+11
roept	topministers	1	2.27709e+12
Onverantwoordelijke	empathieloze	1	3.46168e+11
belangrijk	nieuwswaardig	1	2.78931e+12
mengsel	gezien	1	2.49303e+12
t	viruspictwittercom	1	1.84806e+12
COVID19	gecontroleerd	1	1.28641e+12
zitten	Marsmannetjes	1	2.26092e+11
toelichtingen	comments	1	3.46168e+11
column	5039201	1	3.23756e+11
grenzen	corona	2	8.31077e+10
journaal	rutte	1	1.40704e+12
betaling	corona	1	1.23862e+11
groenlinks	MinPres	1	6.51999e+09
mutaties	influenzavirus	1	3.46168e+11
site	112728	1	2.94128e+11
regering	gegeven	1	6.69331e+10
Kom	planeet	1	2.46221e+09
tip	regering	1	9.74339e+10
twittercom	leondejong	1	1.56206e+12
O	o	1	2.43408e+12
leiding	organisatie	1	2.19676e+11
virus	Rutte	2	-5.64333e+11
d	FAQ	1	2.5271e+11
personeel	beschikbaar	1	2.16011e+12
Rutte	hartvooreconomie	1	1.13323e+12
Krieg	gegen	1	3.23756e+11
27	coronavirusoutbreakconcertssportseventscouldcancelled	1	2.78931e+12
regering	serieus	1	2.37666e+11
dutchdreamer	_	5	0.0011514874293326847
Verdiep	zeggen	1	2.26092e+11
gelukt	rivm	1	1.33839e+12
erop	filmpje	1	2.5271e+11
RIVM	stelt	1	5.43982e+10
bestuurlijke	verantwoordelijkheid	1	2.83249e+11
horen	krijgen	1	1.20865e+12
RIVM	kabinet	1	2.51532e+11
overheid	grenzen	1	9.61754e+10
spreekt	vorm	1	2.43408e+12
V	coronavirus	2	1.56703e+12
roerige	tijden	1	2.88233e+11
onderzoeken	v	1	1.82884e+11
lang	9	1	1.47779e+12
paard	getild	1	3.23756e+11
geluisterd	opeens	1	3.46168e+11
Block	co	1	2.42088e+12
tijd	coronavirus	1	-3.50084e+10
meevallen	ongemakkelijk	1	2.88233e+11
olijfoliekreta	kreta	1	3.46168e+11
Zorg	Sport	1	2.83249e+11
verband	COROVID19	1	2.71716e+12
Steekt	coronavirus	1	1.18859e+12
Corona	dragers	1	1.24265e+12
vraag	stelt	1	1.26797e+11
hogere	leeftijd	2	5.76466e+11
N	T	1	2.5271e+11
M	r	3	6.90892e+11
gebieden	regering	1	6.78062e+09
persoon	corona	1	8.33547e+09
MinPres	hand	1	-2.22956e+11
INDAMMEN	STRENGERE	1	3.23756e+11
Zandvoort	Rutte	1	1.24063e+12
ultraprutser	Rutte	17	0.002109071841299746
hand	hilarisch	1	1.53257e+12
coronavirus	bedwang	1	1.20865e+12
hard	Italie	1	1.10818e+11
komt	ingreep	1	2.0214e+10
blijft	volhouden	1	2.27709e+12
trok	huidige	1	2.56518e+11
coronavirus	dwangsom	1	1.20865e+12
ziek	voorkom	1	2.33111e+11
ziek	verdommenis	1	2.33111e+11
preventieve	maatregelen	2	3.22837e+12
regering	uitgangspunt	1	1.41386e+12
Persconferentie	zojuist	1	1.66868e+11
gehandeld	coronavirus	2	1.92892e+12
antwoord	geruststelt	1	2.88233e+11
gaan	ziekenhuizen	1	7.4757e+10
gaan	Pvv	1	1.80106e+12
jaar	600	1	2.02901e+12
arme	ISkindertjes	1	3.23756e+11
komt	terug	1	9.1104e+10
Corona	schudt	1	4.25975e+11
Mark	grootste	1	1.11701e+12
Cent	Groningen	1	2.83249e+11
test	chloroquine	1	2.28549e+12
wad	verwacht	1	2.71716e+12
economische	staat	1	1.09442e+12
mega	burgeroorlog	3	8.36793e+11
asielcrisis	kordaat	1	3.23756e+11
overheden	dombo	1	3.01343e+12
vir	goed	1	1.7421e+12
failliet	begroting	1	2.20995e+12
verscherpt	hiermee	1	3.23756e+11
2325429rivmachtnieuwebesmettingsgevallennederlandtellerstaat	achttien	1	3.46168e+11
idd	bijzonder	1	2.78931e+12
NAUWELIJKS	INFO	1	3.46168e+11
Verbied	evenementen	1	2.20329e+11
publiceren	overzichtskaartje	1	3.46168e+11
coronavirus	besmetting	1	8.80295e+09
coronavirus	omgegaan	1	1.20865e+12
Coronavirus	verspreidt	1	9.08382e+10
M	V	1	2.25313e+11
RETWEET	BERICHT	1	3.46168e+11
meeste	burgers	1	1.58076e+12
loes_PVV_1955	status	1	1.56297e+12
Corona	afleidings	1	1.46678e+12
bereiken	14	1	2.56518e+11
youtube	haAduyUNQN0	1	2.44784e+12
erheen	sturen	1	2.75122e+12
Lou	Kewinsky	1	3.46168e+11
locaties	coronanoodhospitaals	1	3.46168e+11
Hubei	11	1	2.94128e+11
scholen	land	1	6.06524e+10
EU	he	1	1.09786e+12
getest	test	1	1.42082e+11
gewend	incompetente	1	2.75122e+12
I	m	1	2.56518e+11
Rutte	Jaap	3	1.71707e+12
Corona	geinfecteerde	1	1.46678e+12
huishoud	lagen	1	3.23756e+11
slaatje	slaan	1	3.10645e+11
goed	gedaan	1	8.77433e+10
bevolking	afwijken	1	2.26891e+12
incluis	dreigende	1	3.23756e+11
regering	nou	2	8.74443e+10
degene	overlijden	1	2.33111e+11
maart	publiek	2	3.74404e+11
wennen	schudden	1	1.09102e+12
onbenulligheid	einde	1	2.54558e+11
controle	totaal	17	0.00330049347589629
boodschap	g	1	1.86383e+11
zin	coronavirus	1	3.85107e+10
President	wauw	1	2.54558e+11
Corona	weken	1	1.65206e+10
stikstof	aanslag	1	2.78931e+12
getest	h	1	1.42082e+11
achterhalen	besmet	1	2.07439e+12
corona	dank	2	2.19789e+12
bevolking	heen	1	1.15855e+12
overledene	gereisd	1	3.10645e+11
maatregel	serieus	1	1.15492e+12
NOSapp	coronavirus	1	1.18859e+12
zieken	genieters	1	2.68634e+12
hsdvries	status	1	1.56297e+12
Bruins	best	1	1.41558e+12
zet	Nederland	1	8.09196e+10
massa	koorts	1	2.11693e+12
elleboog	handenwassen	1	2.11693e+12
gaten	houden	1	1.82268e+12
dank	rutte	2	2.81408e+11
kennis	wijsheid	1	2.56518e+11
probleem	schud	1	1.39328e+11
Alkmaarse	coronabesmetting	1	2.83249e+11
Olympics	Tokyo2020	1	3.46168e+11
getest	D	1	1.85249e+12
233	Wildersproces	1	3.46168e+11
durende	presentatie	1	3.23756e+11
Corona	valt	2	1.4445e+12
leugen	zieken	1	2.23082e+12
genomen	voorkomen	1	1.43156e+11
grens	asielzoekers	1	1.88042e+12
exit	Asscher	1	2.71716e+12
gebeuren	personen	1	1.97588e+12
bedenken	hoop	1	2.23082e+12
crisis	Rutte	2	4.6779e+11
https	wwwhlnbe	5	6.08959e+11
sorrytweet	indamfase	1	2.35133e+11
mensen	Den	1	8.43038e+10
gaan	voetzoenen	1	1.35281e+12
CORONA	NAUWELIJKS	1	2.47726e+11
riziko	bevolking	1	2.0067e+11
wilt	indammen	1	1.66243e+12
Nederland	geven	1	2.64602e+11
Vrijdag	gevraagd	1	2.94128e+11
W	t	1	1.35281e+12
n	krisis	1	1.84153e+12
nieuws	houden	1	6.32615e+10
W	r	3	7.08578e+11
gevallen	meegeteld	1	2.37289e+12
toegelaten	ivm	1	2.35133e+11
pvv	coronanederland	1	9.06942e+10
Luistert	mee	1	2.06999e+12
staat	zomervakantie	1	2.17187e+12
bal	Carnaval	1	2.75122e+11
gaat	invoeren	1	1.32898e+12
MinPres	grenzendicht	1	1.03323e+12
vrouw	lopen	1	1.6306e+12
POLITICI	BEK	1	3.46168e+11
MinVWS	RIVM	1	5.14784e+10
moe	geloven	1	2.23082e+12
Nederlandse	supporters	1	1.88286e+12
begroting	beter	1	1.60162e+11
Covid	19	1	2.60836e+11
best	betreuren	1	2.38424e+11
wereld	ziet	1	1.44583e+11
Coronavirus	American	1	1.76171e+12
schudden	Mark	1	1.28025e+11
pWWLx97E3B	THE	1	2.75122e+12
mensen	menen	1	1.47224e+12
twitter	vertrouw	1	1.8979e+12
meewerkt	zorgen	1	2.37289e+12
coronanl	Corona	1	7.64849e+10
boos	voorzie	1	2.94128e+11
status	1.23709e+18	1	1.56297e+12
eraan	kussen	1	2.6582e+11
geeft	code	1	2.20329e+11
morgen	allemaal	1	1096999291867
https	goudsdagbladnl	1	1.27687e+12
getest	t	1	7.84413e+10
handhaving	ronduit	1	3.23756e+11
aardig	flikker	1	2.88233e+11
Coronavirus	vele	1	1.05125e+12
hakblok	aangekomen	1	3.23756e+11
situatie	omstaat	1	2.5271e+11
geslopen	tegelijkertijd	1	3.01343e+12
werken	handen	1	3.77192e+09
denk	aardig	1	2.07885e+12
Coronavirus	Covid19	1	7.62236e+10
Bouw	tevreden	1	2.56518e+11
regering	nie	2	1.56932e+12
volkmaar	creperen	1	3.46168e+11
italiemogelijk	halfmaartdicht	1	3.46168e+11
rivm	GGDGroningen	1	1.4076e+12
EU	bv	1	2.09733e+10
verstandige	oproep	1	1.94775e+12
besmette	mensen	5	5.64674e+11
passen	Buitenlandse	1	3.23756e+11
melden	4e	1	2.78931e+12
pictwittercom	5a2eMWufmi	1	1.60265e+12
MinPres	GGDGHORNL	1	7.59264e+10
Rutte	live	3	1.66163e+12
keer	persconferentie	2	1.86937e+12
zegt	logische	1	1.99264e+11
pauze	stand	1	2.71716e+12
n	geld	2	1.93179e+12
MinPres	coronavirusNederland	5	1.68737e+12
flauwekul	kraamt	1	3.46168e+11
woont	17	1	2.60836e+11
NPOpolitiek	nou	1	1.81267e+10
Covid_19	https	3	1.89258e+12
EU	vertrekt	1	2.09733e+10
coronavragen	advies	1	1.63741e+12
vergeten	corona	1	6.09422e+10
belangen	menselijke	1	2.6582e+11
denkt	bevolking	1	1.15338e+12
Corona	Namaste	1	1.46678e+12
Nou	weten	2	2.84754e+10
neemjemoedur	uitgelopen	1	3.23756e+11
wwwesiweborg	proposals	1	3.46168e+11
dacht	volk	1	1.80106e+12
COVID19NL	faal	1	1.94181e+12
buitenland	uitleggen	1	1.85473e+12
ziekmeldingen	omgaan	1	3.10645e+11
stilleggen	https	1	1.1403e+12
regering	Trump	1	4.97755e+11
Abba	fan	1	3.23756e+11
Helemaal	begrijpelijk	1	3.01343e+12
Goud	blijkt	1	2.68634e+12
leven	huis	1	1.47989e+12
So	what	1	3.23756e+11
COVID2019pictwittercom	Fy1IFIqR9U	1	2.88233e+11
gewacht	doodziek	1	3.01343e+12
dagen	bekendUitzending	1	2.21676e+10
dierenhandel	oorzaakuitbraak	1	3.46168e+11
greendeal	komt	1	1.56297e+12
lekker	rivm	1	4.70026e+11
sluiten	studenten	1	1.55845e+12
ROEPEN	MOOI	1	3.46168e+11
geld	beschikbaar	2	3.84928e+10
gestopt	betreffend	1	3.23756e+11
plan	explosie	1	2.16011e+12
besmettingen	bekend	2	2.54776e+10
twittercom	BlokJan1	1	1.56206e+12
ziek	gaan	1	6.46655e+10
Man	man	2	3.67236e+12
ziek	gaat	1	6.821e+10
luchtfonds	hypocrisie	1	3.23756e+11
officieel	38	2	4.60595e+11
vakantiegangers	gebied	1	2.30297e+12
NOS	gebarentolk	1	1746892853704
Binnenhof	geweerd	1	3.10645e+11
Coronavirus	Duitse	1	1.40648e+11
lekker	zeggen	1	1.03733e+10
0	20	1	2.09733e+10
1	10	1	1.07052e+12
1	90000	1	1.84587e+12
decennium	MinPres	1	1.45548e+11
vermoord	moslims	1	3.10645e+11
flapdrol	rivm	1	1.33839e+12
netcapaciteit	problemen	1	2.37289e+12
rivm	6	1	9.21266e+10
hoogstwaarschijnlijk	2	1	1.90833e+11
ga	zeggen	1	1.18348e+12
personferentie	coronanederland	1	1.71042e+12
uitgebebroken	inwoners	1	2.13246e+12
zorgen	goed	2	2.24933e+11
nederlandsecoronamaatregelen	slap	1	2.78931e+12
preventief	testen	1	1.60162e+11
Bang	echt	1	1.83302e+12
ongemakkelijk	rivm	1	1.33839e+12
name	huidige	1	1.85473e+12
zeggen	n	1	6.97517e+10
rutte	d66	1	1.21049e+12
MinPres	verantwoording	1	1.03323e+12
0	10	1	2.01396e+12
slagvaardige	overheid	1	2.26092e+11
beschouwen	bedrijven	1	2.44784e+12
paniek	voorkomen	4	6.09833e+11
COVID19NL	Rutte	5	1.20581e+12
vallen	duizenden	1	1.91368e+11
nieuwe	Beste	1	1.40202e+11
MOOI	GAAF	1	3.46168e+11
pictwittercom	PvLuXBdOyB	1	1.60265e+12
besmette	Sjiiet	1	2.37289e+12
x	dodelijk	1	2.20329e+11
jmp	2PAdS4L	1	3.23756e+11
heer	overleden	1	1.74369e+11
verbergen	RIVM	1	1.35233e+12
dithttps	twittercom	1	1.5648e+11
goed	feiten	1	9.818e+09
Maggie_DeBlock	LouisMichel	1	3.01343e+12
zeggen	B	1	1.91368e+11
overweegt	regio	1	1.80488e+12
gelopen	stel	1	2.38424e+11
impliceren	overheid	1	2.26092e+11
GGD	MinPres	2	1.15969e+12
mensen	buitenland	1	4.58393e+10
begin	eindelijk	1	1.81664e+12
geschoten	helaas	1	2.71716e+12
dreigende	recessie	1	2.46221e+09
[truncated: 30,982 more rows]

## Sheet: NL-1 CS
Term	Frequency	TF*IDF	Ratio of texts occurring in
ploeteren	1	7.76283	3009.33
bangen	1	7.76283	3009.33
Varkens	2	1419.85	6018.66
armpjes	1	7.76283	3009.33
ie	20	988.792	0.005717725
boete	1	7.76283	3009.33
and	5	3111.01	0.0015046644
41	1	7.76283	3009.33
patienten	48	0.0019472241	0.014444779
stel	23	0.0010950414	0.0069214567
boeren	6	3628.49	0.0018055973
onderneem	1	7.76283	3009.33
kranten	2	1419.85	6018.66
vergeet	9	5093.38	0.002708396
NYT	1	7.76283	3009.33
clown	4	2574.26	0.0012037315
normaal	11	601.391	0.0033102618
kzeg	1	7.76283	3009.33
Manmanman	2	1419.85	6018.66
Gates	2	1419.85	6018.66
overtreffen	1	7.76283	3009.33
42	1	7.76283	3009.33
#Armoede	2	1419.85	6018.66
gemist	3	2013.32	9027.99
#griep	2	1419.85	6018.66
koninklijk	1	7.76283	3009.33
Stem	4	2574.26	0.0012037315
komop	1	7.76283	3009.33
tragedie	1	7.76283	3009.33
#Turkeij	1	7.76283	3009.33
bod	1	7.76283	3009.33
familiebezoek	2	1419.85	6018.66
schandalig	3	2013.32	9027.99
gefrustreerd	1	7.76283	3009.33
Leuven	1	7.76283	3009.33
plaatsten	1	7.76283	3009.33
samenvatting	1	7.76283	3009.33
ontbijt	1	7.76283	3009.33
opa	6	3628.49	0.0018055973
opeens	2	1419.85	6018.66
aangemeld	1	7.76283	3009.33
@swsjoerdsma	1	7.76283	3009.33
2m	1	7.76283	3009.33
@lesley_arp	1	7.76283	3009.33
toegeven	1	7.76283	3009.33
verwijzend	1	7.76283	3009.33
Treedt	2	1419.85	6018.66
Opnamestop	2	1419.85	6018.66
Klaasje	1	7.76283	3009.33
full	1	7.76283	3009.33
pensioentekort	2	1419.85	6018.66
financiert	1	7.76283	3009.33
steden	8	4617.65	0.002407463
Jammer	6	373.322	0.0015046644
DAARDOIR	1	7.76283	3009.33
ih	1	7.76283	3009.33
40	4	2574.26	0.0012037315
opstanden	1	7.76283	3009.33
Slaap	4	2574.26	0.0012037315
zakt	5	3111.01	0.0015046644
schouder	4	2684.43	9027.99
#fybe	1	7.76283	3009.33
communiceerd	1	7.76283	3009.33
zenden	1	7.76283	3009.33
rechts	2	1419.85	6018.66
gevoerd	2	1419.85	6018.66
vanonder	1	7.76283	3009.33
nieuwsuitzendingen	1	7.76283	3009.33
wan	1	7.76283	3009.33
Verbied	3	2013.32	9027.99
voorzichtigzijn	1	7.76283	3009.33
45	1	7.76283	3009.33
belangen	7	4355.42	0.0015046644
soc	1	7.76283	3009.33
schrijnende	1	7.76283	3009.33
#pappenennathouden	1	7.76283	3009.33
regels	4	2574.26	0.0012037315
#Airport	1	7.76283	3009.33
Tuuurlijk	1	7.76283	3009.33
@ankiebroekers	1	7.76283	3009.33
onvermogen	2	1419.85	6018.66
Lulletje	2	1419.85	6018.66
ers	6	3628.49	0.0018055973
explosief	2	1419.85	6018.66
sprayen	1	7.76283	3009.33
gunstige	1	7.76283	3009.33
oude	2	1419.85	6018.66
discussie	4	2574.26	0.0012037315
feestneus	1	7.76283	3009.33
#belasting	1	7.76283	3009.33
@EdLasseur	1	7.76283	3009.33
Peter	3	2013.32	9027.99
slaan	4	2574.26	0.0012037315
tegemoetkomingen	1	7.76283	3009.33
Airport	2	1419.85	6018.66
gezondheidsramp	1	7.76283	3009.33
geloofd	1	7.76283	3009.33
GGD	21	0.0010279188	0.0060186577
2u	1	7.76283	3009.33
banger	1	7.76283	3009.33
smeken	2	1419.85	6018.66
longklachten	3	2013.32	9027.99
praktisch	1	7.76283	3009.33
IC	7	4129.93	0.0021065304
veraf	1	7.76283	3009.33
smoesje	1	7.76283	3009.33
faalhaas	2	1419.85	6018.66
nivo	1	7.76283	3009.33
toonde	1	7.76283	3009.33
@FleurAgemaPVV	3	2013.32	9027.99
behartig	1	7.76283	3009.33
werkelijkheid	5	3111.01	0.0015046644
ingebakken	1	7.76283	3009.33
nieuwszenders	1	7.76283	3009.33
43	1	7.76283	3009.33
#COV	1	7.76283	3009.33
lot	6	3628.49	0.0018055973
Oncologie	1	7.76283	3009.33
vergassen	1	7.76283	3009.33
centrales	1	7.76283	3009.33
krokus	1	7.76283	3009.33
gewenste	3	2013.32	9027.99
#NieuwsEnCo	1	7.76283	3009.33
focus	1	7.76283	3009.33
blauw	1	7.76283	3009.33
#oekraine	1	7.76283	3009.33
publiceerd	1	7.76283	3009.33
onnozel	1	7.76283	3009.33
weleens	2	1419.85	6018.66
flinke	5	3111.01	0.0015046644
seconde	1	7.76283	3009.33
Bouke	1	7.76283	3009.33
geacht	2	1419.85	6018.66
telde	1	7.76283	3009.33
Geert	5	3111.01	0.0015046644
id	1	7.76283	3009.33
@GezondLevenNLhttp	1	7.76283	3009.33
politicus	2	1419.85	6018.66
heilig	2	1419.85	6018.66
44	2	1419.85	6018.66
vermorzeld	1	7.76283	3009.33
los	14	7330.84	0.0042130607
@demo_demo_nl	1	7.76283	3009.33
#coronacrisis	11	601.391	0.0033102618
symptomen	14	7330.84	0.0042130607
angstig	1	7.76283	3009.33
omgeving	4	2574.26	0.0012037315
Hopkins	4	2574.26	0.0012037315
realiteit	4	2574.26	0.0012037315
Zonde	2	155.257	3009.33
overbruggen	1	7.76283	3009.33
nuchter	13	6899.44	0.0039121276
#brexit	3	2013.32	9027.99
#attenzione	1	7.76283	3009.33
sterfgeval	3	2013.32	9027.99
vluchtelingen	30	0.0013718184	0.008426121
alsmaar	2	1419.85	6018.66
duizendste	1	7.76283	3009.33
Geniaaaaal	1	7.76283	3009.33
doorgelicht	1	7.76283	3009.33
Hart	3	2013.32	9027.99
WAARSCHUWING	1	7.76283	3009.33
Spaanse	3	2013.32	9027.99
weerstand	2	1419.85	6018.66
staafmixer	1	7.76283	3009.33
Io	1	7.76283	3009.33
nogsteeds	1	7.76283	3009.33
Lou	1	7.76283	3009.33
where	1	7.76283	3009.33
jee	2	1419.85	6018.66
behandelt	1	7.76283	3009.33
vreselijke	1	7.76283	3009.33
aandacht	13	69.9906	0.0036111947
wereldkampioen	4	2574.26	0.0012037315
Bizarre	1	7.76283	3009.33
bijbouwen	1	7.76283	3009.33
MEESTSTAL	1	7.76283	3009.33
Turtle	1	7.76283	3009.33
gearresteerd	1	7.76283	3009.33
dollar	2	1419.85	6018.66
Akbranian	1	7.76283	3009.33
potentieel	2	1419.85	6018.66
kennissen	2	1419.85	6018.66
bliksem	1	7.76283	3009.33
radicaal	2	1419.85	6018.66
institutionalisme	1	7.76283	3009.33
Althans	2	1419.85	6018.66
2e	6	3628.49	0.0018055973
Brusselse	3	2013.32	9027.99
verkeerde	35	0.0015256851	0.010532651
MILJARDEN	5	3111.01	0.0015046644
#nosteletext	1	7.76283	3009.33
terugzien	1	7.76283	3009.33
#WHO	14	7330.84	0.0042130607
peil	1	7.76283	3009.33
alleskunner	1	7.76283	3009.33
bedrijfsleven	3	2013.32	9027.99
elleboogschudden	1	7.76283	3009.33
ontstaat	2	1419.85	6018.66
verkoudheid	5	3111.01	0.0015046644
persoonlijk	5	3111.01	0.0015046644
maskertjes	1	7.76283	3009.33
#Hannie	1	7.76283	3009.33
geschiedenis	2	1419.85	6018.66
krant	4	2574.26	0.0012037315
#MondayLidwien	1	7.76283	3009.33
prachtig	1	7.76283	3009.33
averechts	2	1419.85	6018.66
betreffend	1	7.76283	3009.33
tenten	1	7.76283	3009.33
afgelasten	1	7.76283	3009.33
kabinetten	9	5093.38	0.002708396
reden	9	5093.38	0.002708396
maarrehh	1	7.76283	3009.33
meter	5	3111.01	0.0015046644
#humor	1	7.76283	3009.33
ontdoen	1	7.76283	3009.33
2035	1	7.76283	3009.33
@ggdzhz	1	7.76283	3009.33
@MatthijsSienot	1	7.76283	3009.33
overheden	4	2574.26	0.0012037315
immuun	6	3628.49	0.0018055973
godganse	1	7.76283	3009.33
prioriteitenlijstje	2	1419.85	6018.66
boa	1	7.76283	3009.33
280	1	7.76283	3009.33
ivoren	2	1419.85	6018.66
@telegraafpic	6	3628.49	0.0018055973
Putin	1	7.76283	3009.33
nare	1	7.76283	3009.33
II	2	1419.85	6018.66
knappe	1	7.76283	3009.33
krabbelt	1	7.76283	3009.33
bedreigt	1	7.76283	3009.33
wad	1	7.76283	3009.33
Slaaf	2	1419.85	6018.66
@NOS	55	0.0021691762	0.016250376
#blunder	1	7.76283	3009.33
Kamercommissie	1	7.76283	3009.33
aangetroffen	1	7.76283	3009.33
racisme	3	2013.32	9027.99
sust	1	7.76283	3009.33
liberale	2	1419.85	6018.66
zielepieten	1	7.76283	3009.33
afgeleide	1	7.76283	3009.33
dodental	3	2013.32	9027.99
inspreken	1	7.76283	3009.33
ellenboog	1	7.76283	3009.33
aanwijzingen	2	155.257	3009.33
lakmoesproef	1	7.76283	3009.33
@NickyMonreau	1	7.76283	3009.33
ontstaan	1	7.76283	3009.33
Krieg	2	1419.85	6018.66
vergeef	1	7.76283	3009.33
Erdogan	16	8173.57	0.004814926
Hazes	3	2013.32	9027.99
complete	5	3111.01	0.0015046644
#CoronaVirusIran	1	7.76283	3009.33
Il	1	7.76283	3009.33
tweemaal	1	7.76283	3009.33
gehoopt	2	1419.85	6018.66
Gelderland	1	7.76283	3009.33
Hieruit	3	2013.32	9027.99
#Turkeijdeal	1	7.76283	3009.33
Diemen	3	2013.32	9027.99
Pfff	3	2013.32	9027.99
krankjorum	1	7.76283	3009.33
Oow	1	7.76283	3009.33
@PvdDDenHaag	1	7.76283	3009.33
wand	2	155.257	3009.33
officieel	7	4129.93	0.0021065304
#warzone	1	7.76283	3009.33
sluipmoordenaar	1	7.76283	3009.33
Hoogtijd	1	7.76283	3009.33
Allemachtig	1	7.76283	3009.33
verhaaltjes	1	7.76283	3009.33
first	4	2684.43	9027.99
Britse	8	4719.92	0.0021065304
Correctie	1	7.76283	3009.33
aankomt	2	1419.85	6018.66
Frans	2	1419.85	6018.66
bedwingen	1	7.76283	3009.33
dag	25	0.0011703059	0.0075233225
afwezig	1	7.76283	3009.33
klimaatwetenschappers	1	7.76283	3009.33
dammen	19	9393.52	0.005717725
zender	1	7.76283	3009.33
Oostenrijkse	1	7.76283	3009.33
@VRZuidLimburg	1	7.76283	3009.33
geregisseerd	1	7.76283	3009.33
voedselbank	2	155.257	3009.33
volksopstanden	1	7.76283	3009.33
Schipholpersoneel	1	7.76283	3009.33
2021https	1	7.76283	3009.33
#virus	9	5093.38	0.002708396
tengels	1	7.76283	3009.33
stagiere	1	7.76283	3009.33
#complimentendag	1	7.76283	3009.33
uitzoeken	1	7.76283	3009.33
#Lesbos	2	1419.85	6018.66
wenselijk	21	0.0010279188	0.0060186577
@nosnieuws	1	7.76283	3009.33
#MKB	1	7.76283	3009.33
2a3	1	7.76283	3009.33
Kardinaal	1	7.76283	3009.33
#expertregering	1	7.76283	3009.33
gevangengenomen	1	7.76283	3009.33
#fase	1	7.76283	3009.33
stinkcollega	1	7.76283	3009.33
schouderloze	1	7.76283	3009.33
gratis	4	2574.26	0.0012037315
waardige	1	7.76283	3009.33
verhaal	14	7330.84	0.0042130607
consequenties	1	7.76283	3009.33
prutswerk	1	7.76283	3009.33
Vuilnisman	1	7.76283	3009.33
scenario	5	3111.01	0.0015046644
#Italiehttps	1	7.76283	3009.33
kringen	1	7.76283	3009.33
voorbedachte	2	1419.85	6018.66
Ferrari	1	7.76283	3009.33
typeert	1	7.76283	3009.33
Business	3	2013.32	9027.99
@ADnlpic	1	7.76283	3009.33
Coalitiepartij	1	7.76283	3009.33
Slob	2	1419.85	6018.66
@geertwilderspvvhttps	1	7.76283	3009.33
#Amersfoort	1	7.76283	3009.33
@hansvanbaalen	1	7.76283	3009.33
econ	1	7.76283	3009.33
jokkebrok	1	7.76283	3009.33
kwijt	28	0.0012901125	0.008125188
bron	12	6460.67	0.0036111947
paniekvoetbal	2	1419.85	6018.66
voorzitters	1	7.76283	3009.33
Coens	6	373.322	0.0015046644
maandagavond	3	2013.32	9027.99
crisisteam	10	5558.44	0.0030093289
pct	1	7.76283	3009.33
#npo	5	3111.01	0.0015046644
NLrs	1	7.76283	3009.33
#thierrybaudet	2	1419.85	6018.66
zorgverleners	2	1419.85	6018.66
deelregeringen	1	7.76283	3009.33
inzicht	2	1419.85	6018.66
communiceert	1	7.76283	3009.33
vaker	8	4617.65	0.002407463
#gelehesjesnl	1	7.76283	3009.33
ggz	1	7.76283	3009.33
onbenulligs	1	7.76283	3009.33
brak	1	7.76283	3009.33
doodslag	1	7.76283	3009.33
klopje	1	7.76283	3009.33
rijdende	1	7.76283	3009.33
economische	28	0.0012803638	0.008426121
#kabinet	16	8173.57	0.004814926
jeugd	1	7.76283	3009.33
jongens	1	7.76283	3009.33
beheersbaar	2	1419.85	6018.66
dak	1	7.76283	3009.33
Onveiligheid	1	7.76283	3009.33
Belachelijk	2	1419.85	6018.66
bos	2	1419.85	6018.66
glundert	1	7.76283	3009.33
bovenkamer	1	7.76283	3009.33
#geenhalvemaatregel	1	7.76283	3009.33
voordeel	7	4129.93	0.0021065304
dork	1	7.76283	3009.33
hield	1	7.76283	3009.33
modderd	1	7.76283	3009.33
goedkeuring	1	7.76283	3009.33
Moedig	1	7.76283	3009.33
##	2	1419.85	6018.66
#verbodenteschudden	1	7.76283	3009.33
gemiste	1	7.76283	3009.33
tekort	12	656.063	0.0033102618
acceptabel	1	7.76283	3009.33
correctheid	3	2013.32	9027.99
tikt	1	7.76283	3009.33
shit	4	2574.26	0.0012037315
stupide	1	7.76283	3009.33
wetenschappelijk	1	7.76283	3009.33
afgewerkt	1	7.76283	3009.33
zelfstandigen	5	3111.01	0.0015046644
goor	1	7.76283	3009.33
gemopper	1	7.76283	3009.33
afzwakken	2	1419.85	6018.66
Gans	1	7.76283	3009.33
containment	1	7.76283	3009.33
verdwijnt	1	7.76283	3009.33
ondertiteld	1	7.76283	3009.33
#gekkermoethetnietworden	1	7.76283	3009.33
reportage	1	7.76283	3009.33
opgevallen	2	1419.85	6018.66
contact	13	6899.44	0.0039121276
geografisch	2	155.257	3009.33
passief	1	7.76283	3009.33
begroet	1	7.76283	3009.33
gebagatelliseerd	1	7.76283	3009.33
zake	2	1419.85	6018.66
virusje	2	1419.85	6018.66
Brad	1	7.76283	3009.33
besluiten	6	3628.49	0.0018055973
verdorie	1	7.76283	3009.33
poort	1	7.76283	3009.33
Vrijdag	10	5558.44	0.0030093289
klein	7	4129.93	0.0021065304
Trumpertje	1	7.76283	3009.33
landbelang	1	7.76283	3009.33
Subsidies	2	1419.85	6018.66
3e	2	1419.85	6018.66
#CorpsDiplomatique	1	7.76283	3009.33
@knack	5	3111.01	0.0015046644
ongelukje	1	7.76283	3009.33
@EWdeVliegerpic	1	7.76283	3009.33
kift	1	7.76283	3009.33
humorloze	2	1419.85	6018.66
#ZZP	1	7.76283	3009.33
Wetstraat	2	1419.85	6018.66
respectvol	2	1419.85	6018.66
verdergaande	1	7.76283	3009.33
eige	1	7.76283	3009.33
duwt	2	1419.85	6018.66
#StockMarketCrash	1	7.76283	3009.33
Nazanin	2	1419.85	6018.66
#zucht	1	7.76283	3009.33
3D	1	7.76283	3009.33
maatregelen	228	0.005956179	0.06530244
strotten	1	7.76283	3009.33
#inwoners	1	7.76283	3009.33
#nohandshake	1	7.76283	3009.33
#EU	24	0.0011328731	0.0072223893
#Rutteland	1	7.76283	3009.33
raad	2	1419.85	6018.66
pruts	1	7.76283	3009.33
blauwe	1	7.76283	3009.33
#splinterenbalk	1	7.76283	3009.33
sites	1	7.76283	3009.33
landsgrenzen	1	7.76283	3009.33
vertonen	3	2013.32	9027.99
alsmede	1	7.76283	3009.33
overlijdt	2	1419.85	6018.66
kwaliteit	2	1419.85	6018.66
directe	3	2013.32	9027.99
coronavirus	651	0.010363847	0.18958773
wandel	1	7.76283	3009.33
moeilijker	2	1419.85	6018.66
Erdoke	1	7.76283	3009.33
gingen	1	7.76283	3009.33
opschroeven	1	7.76283	3009.33
instanties	1	7.76283	3009.33
verpleging	1	7.76283	3009.33
maskers	1	7.76283	3009.33
cake	1	7.76283	3009.33
verspreidt	14	743.017	0.0039121276
grenzen	75	0.0027716344	0.021065302
Praatjes	5	3111.01	0.0015046644
behandeld	2	1419.85	6018.66
#Iran	6	3628.49	0.0018055973
absoluut	8	4617.65	0.002407463
bedankt	11	601.391	0.0033102618
pleisters	1	7.76283	3009.33
snelheid	6	3628.49	0.0018055973
#DeAfspraakpic	1	7.76283	3009.33
lukt	2	1419.85	6018.66
commentator	1	7.76283	3009.33
veronderstel	1	7.76283	3009.33
uitbraak	43	0.0018092783	0.012338249
gang	4	2574.26	0.0012037315
Beurzen	5	3111.01	0.0015046644
profiteren	1	7.76283	3009.33
verstandige	6	3628.49	0.0018055973
vluchten	6	3628.49	0.0018055973
verplichten	2	1419.85	6018.66
klonk	1	7.76283	3009.33
Praktische	1	7.76283	3009.33
lof	1	7.76283	3009.33
Diseases	2	1419.85	6018.66
lint	1	7.76283	3009.33
2x	1	7.76283	3009.33
hard	11	601.391	0.0033102618
reisbeperkingen	1	7.76283	3009.33
stiekeme	1	7.76283	3009.33
meebrengen	2	1419.85	6018.66
kritieke	1	7.76283	3009.33
gehospitaliseerd	1	7.76283	3009.33
Bouw	6	3861.39	0.0012037315
voorbeeldfunctie	2	1419.85	6018.66
bom	1	7.76283	3009.33
hoogbejaarden	1	7.76283	3009.33
veestal	1	7.76283	3009.33
dierenleed	1	7.76283	3009.33
stond	5	3111.01	0.0015046644
usual	3	2013.32	9027.99
eraan	4	2574.26	0.0012037315
planeet	2	1419.85	6018.66
200000	1	7.76283	3009.33
afschaffing	1	7.76283	3009.33
taskforce	2	1419.85	6018.66
#zoenen	1	7.76283	3009.33
geschrapt	1	7.76283	3009.33
#SerieA	2	1419.85	6018.66
@WBHoekstra	3	2013.32	9027.99
globale	1	7.76283	3009.33
verkeersdoden	1	7.76283	3009.33
verhoogt	1	7.76283	3009.33
weekend	6	3628.49	0.0018055973
#niemandvluchtzomaarVluchtelingen	1	7.76283	3009.33
das	6	3628.49	0.0018055973
jongen	1	7.76283	3009.33
ter	16	8173.57	0.004814926
dame	1	7.76283	3009.33
#kerkgemeenschap	1	7.76283	3009.33
begin	15	775.54	0.0045139934
heikneuter	1	7.76283	3009.33
wetsbesluit	1	7.76283	3009.33
schapen	3	2013.32	9027.99
geduld	1	7.76283	3009.33
#cor	1	7.76283	3009.33
verongelijkt	1	7.76283	3009.33
Jaaaa	1	7.76283	3009.33
35mil	1	7.76283	3009.33
efficient	2	1419.85	6018.66
hy	3	2013.32	9027.99
@sportwereld_behttps	1	7.76283	3009.33
bekennen	2	1419.85	6018.66
economie	65	0.0024776035	0.018657839
regelen	6	3628.49	0.0018055973
diegene	1	7.76283	3009.33
kolenverbruik	1	7.76283	3009.33
cardioloog	1	7.76283	3009.33
gehulde	1	7.76283	3009.33
toont	7	4129.93	0.0021065304
held	3	2013.32	9027.99
Binnenhofse	1	7.76283	3009.33
Slotervaart	2	1419.85	6018.66
Jette	1	7.76283	3009.33
kit	1	7.76283	3009.33
toestemming	2	1419.85	6018.66
mee	78	0.0028309803	0.022569967
bijzonder	4	2574.26	0.0012037315
onschuld	2	1419.85	6018.66
#verkiezingen	3	2013.32	9027.99
laconiek	5	3111.01	0.0015046644
opletten	1	7.76283	3009.33
bovenstaande	1	7.76283	3009.33
betalen	16	8272.42	0.0045139934
stoken	1	7.76283	3009.33
stilte	3	2013.32	9027.99
Milaan	7	4129.93	0.0021065304
uitgebreide	1	7.76283	3009.33
#wakkerworden	2	1419.85	6018.66
klungel	1	7.76283	3009.33
crisisberaad	11	601.391	0.0033102618
lafste	1	7.76283	3009.33
vlieggrage	1	7.76283	3009.33
voorraad	2	1419.85	6018.66
hele	65	0.002467647	0.018958772
ongeluk	4	2574.26	0.0012037315
locker	1	7.76283	3009.33
#Grapperhaus	1	7.76283	3009.33
eliminatie	1	7.76283	3009.33
beschouwd	1	7.76283	3009.33
oksel	1	7.76283	3009.33
morgenmiddag	1	7.76283	3009.33
Stef	4	2574.26	0.0012037315
bezoeken	3	2013.32	9027.99
#vierdaagse	1	7.76283	3009.33
alwaar	1	7.76283	3009.33
uitbetalen	2	1419.85	6018.66
benieuwen	1	7.76283	3009.33
viroloog	6	3628.49	0.0018055973
kampen	1	7.76283	3009.33
onoplettend	1	7.76283	3009.33
#abnamro	1	7.76283	3009.33
laffe	6	373.322	0.0015046644
dementie	2	155.257	3009.33
gaande	4	2574.26	0.0012037315
gebabbel	1	7.76283	3009.33
LOL	6	3628.49	0.0018055973
politiekers	3	2013.32	9027.99
#heftidee	1	7.76283	3009.33
meldingsplichtige	1	7.76283	3009.33
onvoldoende	8	4617.65	0.002407463
Dax	1	7.76283	3009.33
#CoronaVirusUpdatespic	1	7.76283	3009.33
getuige	1	7.76283	3009.33
grijze	2	1419.85	6018.66
beheerd	1	7.76283	3009.33
ever	1	7.76283	3009.33
voorzorgsprincipe	1	7.76283	3009.33
dames	2	1419.85	6018.66
krachtdadig	1	7.76283	3009.33
geneesdeskundige	1	7.76283	3009.33
hoofdluis	1	7.76283	3009.33
Reconstructie	1	7.76283	3009.33
uitsterven	1	7.76283	3009.33
onvolwassen	1	7.76283	3009.33
Gucci	1	7.76283	3009.33
Update	19	9491.87	0.005416792
concert	2	1419.85	6018.66
woonplaats	1	7.76283	3009.33
Jaap	23	0.0010950414	0.0069214567
1Taak	1	7.76283	3009.33
prefecten	1	7.76283	3009.33
enzovoorts	1	7.76283	3009.33
janken	1	7.76283	3009.33
#klimaatrealisme	1	7.76283	3009.33
diepste	1	7.76283	3009.33
#fakenieuws	1	7.76283	3009.33
#Conducteur	1	7.76283	3009.33
alsjeblieft	3	2013.32	9027.99
#fiscus	1	7.76283	3009.33
overlevert	1	7.76283	3009.33
273	1	7.76283	3009.33
@emiel	1	7.76283	3009.33
#Coronavius	3	2013.32	9027.99
kompt	1	7.76283	3009.33
worst	2	1419.85	6018.66
maskeren	1	7.76283	3009.33
1vandaag	1	7.76283	3009.33
mutaties	1	7.76283	3009.33
fijnstof	1	7.76283	3009.33
horens	1	7.76283	3009.33
#schooldicht	1	7.76283	3009.33
666	1	7.76283	3009.33
#houtrook	2	1419.85	6018.66
verlaging	3	2129.77	6018.66
omte	1	7.76283	3009.33
noodgedwongen	2	1419.85	6018.66
#wantrouwenhttps	1	7.76283	3009.33
integraal	2	1419.85	6018.66
@volkskrant	8	4617.65	0.002407463
route	2	1419.85	6018.66
Wassenaar	1	7.76283	3009.33
branden	1	7.76283	3009.33
opvoert	1	7.76283	3009.33
laks	12	6460.67	0.0036111947
plantjes	3	2129.77	6018.66
1m	1	7.76283	3009.33
breken	1	7.76283	3009.33
#Optimisme	1	7.76283	3009.33
link	3	2013.32	9027.99
centrum	2	1419.85	6018.66
isolatie	4	2574.26	0.0012037315
corrona	1	7.76283	3009.33
gehoor	1	7.76283	3009.33
zegeviert	1	7.76283	3009.33
fluisteren	1	7.76283	3009.33
voorgevoel	1	7.76283	3009.33
omdraaien	1	7.76283	3009.33
ziet	23	0.0010950414	0.0069214567
vrijgegeven	1	7.76283	3009.33
#Coronavid	20	988.792	0.005717725
jaar	48	0.0019768814	0.01354198
blokkeert	1	7.76283	3009.33
negeert	1	7.76283	3009.33
noodfonds	1	7.76283	3009.33
vertegenwoordigers	1	7.76283	3009.33
concerten	3	2013.32	9027.99
kantelpunt	1	7.76283	3009.33
kamers	1	7.76283	3009.33
BORDJE	1	7.76283	3009.33
komt	115	0.0037422592	0.03340355
#kinderen	1	7.76283	3009.33
30	5	3111.01	0.0015046644
#toegankelijk	1	7.76283	3009.33
millie	1	7.76283	3009.33
grenst	1	7.76283	3009.33
excuus	6	3628.49	0.0018055973
afkondigen	1	7.76283	3009.33
Fantastisch	1	7.76283	3009.33
maximumsnelheid	1	7.76283	3009.33
koploper	1	7.76283	3009.33
ingrijpt	1	7.76283	3009.33
31	2	155.257	3009.33
order	1	7.76283	3009.33
verschoten	1	7.76283	3009.33
TRAAG	2	1419.85	6018.66
sheeple	1	7.76283	3009.33
GOEDKEUREN	1	7.76283	3009.33
soort	9	5093.38	0.002708396
generaal	1	7.76283	3009.33
sceptr	1	7.76283	3009.33
@NOSsport	3	2013.32	9027.99
zg	1	7.76283	3009.33
zien	45	0.0018533265	0.01354198
#Instroom	1	7.76283	3009.33
@MarcBonten	2	1419.85	6018.66
stikken	6	373.322	0.0015046644
OMFG	1	7.76283	3009.33
Sterkte	8	4617.65	0.002407463
#voorkomenbeterdangenezen	1	7.76283	3009.33
kapje	1	7.76283	3009.33
koppelt	1	7.76283	3009.33
loslaten	1	7.76283	3009.33
Rita	1	7.76283	3009.33
functioneren	1	7.76283	3009.33
verregaande	3	2013.32	9027.99
Senaat	1	7.76283	3009.33
mug	1	7.76283	3009.33
Besmert	3	2129.77	6018.66
ingrijpende	4	2574.26	0.0012037315
#rtl	1	7.76283	3009.33
stelde	2	1419.85	6018.66
@superjan	2	1419.85	6018.66
#anp	1	7.76283	3009.33
vaseline	1	7.76283	3009.33
onzalige	1	7.76283	3009.33
huisvesting	2	1419.85	6018.66
klas	2	1419.85	6018.66
bepaalt	2	1419.85	6018.66
tactieken	1	7.76283	3009.33
werkwoord	1	7.76283	3009.33
beperkt	1	7.76283	3009.33
huisgenoot	1	7.76283	3009.33
#Capelle	1	7.76283	3009.33
maanden	13	6899.44	0.0039121276
immer	1	7.76283	3009.33
begrijpdit	1	7.76283	3009.33
Hollander	1	7.76283	3009.33
baan	1	7.76283	3009.33
#coronanederland	362	0.0076928046	0.108636774
helm	1	7.76283	3009.33
wekelijkse	1	7.76283	3009.33
gern	1	7.76283	3009.33
combinatie	2	1419.85	6018.66
onderzoeksrichting	1	7.76283	3009.33
starten	1	7.76283	3009.33
omstaat	1	7.76283	3009.33
uitproberen	1	7.76283	3009.33
@dekoran1pic	1	7.76283	3009.33
ding	4	2574.26	0.0012037315
geluksmachine	1	7.76283	3009.33
verhoogd	3	2013.32	9027.99
Bijleveld	1	7.76283	3009.33
euro	16	8272.42	0.0045139934
raar	4	2574.26	0.0012037315
diensten	1	7.76283	3009.33
toneelstukje	3	2013.32	9027.99
#genegeerd	1	7.76283	3009.33
bukt	1	7.76283	3009.33
mengsel	1	7.76283	3009.33
34	2	1419.85	6018.66
koorts	11	6489.89	0.0021065304
kans	24	0.0011635539	0.006319591
nadrukkelijker	1	7.76283	3009.33
gehandeld	8	4617.65	0.002407463
#alertnotanxious	1	7.76283	3009.33
uitgeven	1	7.76283	3009.33
#goedemorgen	1	7.76283	3009.33
landverrader	1	7.76283	3009.33
Wonderlijk	2	1419.85	6018.66
Hospital	1	7.76283	3009.33
verstandig	5	3111.01	0.0015046644
peren	1	7.76283	3009.33
migranten	13	6899.44	0.0039121276
#stopcorona	1	7.76283	3009.33
verzorgen	1	7.76283	3009.33
zondag	5	3111.01	0.0015046644
kennelijk	3	2013.32	9027.99
zon	2	1419.85	6018.66
jr	1	7.76283	3009.33
thuiszorg	2	1419.85	6018.66
aangelegd	1	7.76283	3009.33
@bruno_bruins	97	0.0032817118	0.02919049
Voorsspelling	1	7.76283	3009.33
@luchtfonds	1	7.76283	3009.33
long	2	155.257	3009.33
voorraan	1	7.76283	3009.33
ijlt	2	1419.85	6018.66
internet	3	2013.32	9027.99
#NOS	20	978.97	0.0060186577
optimisme	2	1419.85	6018.66
raadgevingenhttps	1	7.76283	3009.33
Helmond	1	7.76283	3009.33
Arabie	1	7.76283	3009.33
skiverlof	1	7.76283	3009.33
kundigheid	1	7.76283	3009.33
stelselmatig	1	7.76283	3009.33
spoor	1	7.76283	3009.33
strekt	1	7.76283	3009.33
@npo	1	7.76283	3009.33
ziek	51	0.0020897056	0.013842913
zl	1	7.76283	3009.33
bewaakt	2	1419.85	6018.66
896	1	7.76283	3009.33
veels	2	1419.85	6018.66
hamster	1	7.76283	3009.33
ministeries	2	1419.85	6018.66
Columbus	1	7.76283	3009.33
scholen	62	0.002445253	0.016250376
overduidelijk	3	2013.32	9027.99
#Italiaanse	1	7.76283	3009.33
gebeurd	6	3628.49	0.0018055973
#compensatie	1	7.76283	3009.33
surveillancestaat	1	7.76283	3009.33
aanstuurt	1	7.76283	3009.33
Nederlanders	44	0.0018312918	0.012940114
good	1	7.76283	3009.33
Opsporing	1	7.76283	3009.33
dink	1	7.76283	3009.33
Zwitserse	4	2574.26	0.0012037315
besmette	31	0.0013970699	0.009027987
Italiaanser	1	7.76283	3009.33
ziel	1	7.76283	3009.33
Chloroquine	3	2013.32	9027.99
chemo	1	7.76283	3009.33
1e	6	3628.49	0.0018055973
gekeken	2	1419.85	6018.66
tolereren	1	7.76283	3009.33
portomonee	1	7.76283	3009.33
klap	8	4617.65	0.002407463
#Groningen	3	2013.32	9027.99
uitpakt	2	1419.85	6018.66
koker	1	7.76283	3009.33
@SPnl	2	1419.85	6018.66
#not	1	7.76283	3009.33
COVID	2	1419.85	6018.66
Noodgevallen	1	7.76283	3009.33
gecreeerd	2	1419.85	6018.66
bezorgen	2	1419.85	6018.66
snijdt	1	7.76283	3009.33
zn	3	2013.32	9027.99
betreffen	1	7.76283	3009.33
Help	4	2574.26	0.0012037315
handeling	1	7.76283	3009.33
hoeven	12	6460.67	0.0036111947
flut	1	7.76283	3009.33
genegeerd	3	2013.32	9027.99
Onderneemt	3	2129.77	6018.66
afkomen	1	7.76283	3009.33
stropdas	1	7.76283	3009.33
#niksdoen	1	7.76283	3009.33
#boerzoektvrouw	1	7.76283	3009.33
uhm	2	1419.85	6018.66
bedeltoer	1	7.76283	3009.33
statements	1	7.76283	3009.33
Houtverbranding	1	7.76283	3009.33
sommigen	2	1419.85	6018.66
promoten	1	7.76283	3009.33
lyceum	1	7.76283	3009.33
#CoronaVirusUpdatepic	1	7.76283	3009.33
knieen	1	7.76283	3009.33
Vorderen	1	7.76283	3009.33
baat	1	7.76283	3009.33
beleeft	1	7.76283	3009.33
Noordelijke	1	7.76283	3009.33
#dezemangeeftlandweg	1	7.76283	3009.33
mensjes	1	7.76283	3009.33
TestMateriaal	1	7.76283	3009.33
NGTtolk	1	7.76283	3009.33
vegan	1	7.76283	3009.33
kringetjes	1	7.76283	3009.33
HAAT	2	1419.85	6018.66
#economie	4	2574.26	0.0012037315
@hugodejongepic	1	7.76283	3009.33
dacht	5	3111.01	0.0015046644
overwegend	1	7.76283	3009.33
Gelukzoekers	9	5093.38	0.002708396
#tegenstrijdig	1	7.76283	3009.33
baas	14	7330.84	0.0042130607
jeugdzorg	1	7.76283	3009.33
#fraudet	1	7.76283	3009.33
verwachten	5	3111.01	0.0015046644
prioriteit	29	0.0013163486	0.008727054
Jort	1	7.76283	3009.33
berovingen	1	7.76283	3009.33
Claudia	1	7.76283	3009.33
bereikt	5	3111.01	0.0015046644
voren	4	2574.26	0.0012037315
vanalles	1	7.76283	3009.33
gezondheidsmededeling	1	7.76283	3009.33
tokkie	1	7.76283	3009.33
mijnheer	5	3217.83	0.0012037315
#sluitscholennu	1	7.76283	3009.33
dovemans	1	7.76283	3009.33
overtuigd	3	2013.32	9027.99
SPAL	1	7.76283	3009.33
oprecht	2	1419.85	6018.66
woont	4	2574.26	0.0012037315
vastgezet	2	1419.85	6018.66
#telegraaf	5	3111.01	0.0015046644
pure	3	2013.32	9027.99
Babis	1	7.76283	3009.33
getuigt	1	7.76283	3009.33
#hotemetoten	1	7.76283	3009.33
raak	3	2013.32	9027.99
klimaathysterie	2	1419.85	6018.66
Sta	3	2013.32	9027.99
19NL	153	0.0045087812	0.046042733
190miljard	1	7.76283	3009.33
Gooi	4	2574.26	0.0012037315
monde	1	7.76283	3009.33
dispuut	1	7.76283	3009.33
Menslevens	1	7.76283	3009.33
@SerieA	1	7.76283	3009.33
zozeer	1	7.76283	3009.33
Anthony	1	7.76283	3009.33
Denigrerend	1	7.76283	3009.33
geeft	58	0.0022478162	0.017454108
verzocht	3	2013.32	9027.99
onderstaande	3	2013.32	9027.99
#faal	2	1419.85	6018.66
leeuwen	1	7.76283	3009.33
jl	1	7.76283	3009.33
verwijst	1	7.76283	3009.33
dingetje	1	7.76283	3009.33
COA	2	1419.85	6018.66
locked	1	7.76283	3009.33
Hopeloos	2	1419.85	6018.66
Haag	21	0.0010181097	0.006319591
mening	6	3628.49	0.0018055973
onmiddellijk	3	2013.32	9027.99
#CoronaVirusChallenge	1	7.76283	3009.33
#RIVMpic	4	2574.26	0.0012037315
dealen	1	7.76283	3009.33
weglachen	2	1419.85	6018.66
enkele	15	775.54	0.0045139934
volksverlakker	1	7.76283	3009.33
inner	1	7.76283	3009.33
normen	1	7.76283	3009.33
handenschuddend	1	7.76283	3009.33
nig	2	1419.85	6018.66
schudden	392	0.008299272	0.109539576
#coronaonderschatting	1	7.76283	3009.33
gedegen	1	7.76283	3009.33
bijeenkomen	1	7.76283	3009.33
Totaalfaal	2	1419.85	6018.66
@ECDC_EU	2	1419.85	6018.66
totale	6	3628.49	0.0018055973
paniekerig	1	7.76283	3009.33
gegrepen	1	7.76283	3009.33
ondergang	2	1419.85	6018.66
#supermarkt	1	7.76283	3009.33
kiem	1	7.76283	3009.33
#thisisnotadrill	1	7.76283	3009.33
steentjes	1	7.76283	3009.33
zwakkeren	10	565.931	0.002708396
call	4	2574.26	0.0012037315
toeval	2	1419.85	6018.66
contro	1	7.76283	3009.33
#eerlijk	1	7.76283	3009.33
schreeuwen	2	1419.85	6018.66
#foutje	2	1419.85	6018.66
Blok	14	7330.84	0.0042130607
Absurd	3	2013.32	9027.99
#verward	1	7.76283	3009.33
berichten	7	4129.93	0.0021065304
gevaarlijk	9	5093.38	0.002708396
doneren	1	7.76283	3009.33
ministers	21	0.0010279188	0.0060186577
sneller	17	8585.75	0.005115859
smerige	1	7.76283	3009.33
rampenkabinet	1	7.76283	3009.33
megaton	1	7.76283	3009.33
invoer	1	7.76283	3009.33
preventief	7	4129.93	0.0021065304
laatste	35	0.0015256851	0.010532651
Mekka	1	7.76283	3009.33
messen	1	7.76283	3009.33
tongzoenen	1	7.76283	3009.33
empathie	2	1419.85	6018.66
hoger	5	3111.01	0.0015046644
#OmroepBrabant	2	1419.85	6018.66
#contactbeperking	1	7.76283	3009.33
UMCUtrecht	1	7.76283	3009.33
droogte	1	7.76283	3009.33
feesten	1	7.76283	3009.33
Dow	1	7.76283	3009.33
schijten	1	7.76283	3009.33
eenvoud	1	7.76283	3009.33
regime	1	7.76283	3009.33
brallers	1	7.76283	3009.33
Hitler	3	2013.32	9027.99
opstelling	1	7.76283	3009.33
meegeteld	1	7.76283	3009.33
ronduit	2	1419.85	6018.66
landen	67	0.0025235284	0.019560639
Con	2	1419.85	6018.66
teveel	13	6899.44	0.0039121276
Ontstellend	1	7.76283	3009.33
oprechte	1	7.76283	3009.33
blauwer	2	155.257	3009.33
fucking	2	1419.85	6018.66
nagenoeg	1	7.76283	3009.33
ergere	1	7.76283	3009.33
naam	6	3628.49	0.0018055973
rare	4	2574.26	0.0012037315
PvdA	2	1419.85	6018.66
meegemaakt	1	7.76283	3009.33
DISNEY	1	7.76283	3009.33
kloten	1	7.76283	3009.33
6500	1	7.76283	3009.33
onderdrukt	2	1419.85	6018.66
gelasten	5	3111.01	0.0015046644
sms	1	7.76283	3009.33
beer	1	7.76283	3009.33
stilgelegd	1	7.76283	3009.33
steekproef	2	155.257	3009.33
#klimaatwet	1	7.76283	3009.33
salafist	1	7.76283	3009.33
blijven	71	0.0026335942	0.02076437
gevuld	2	1419.85	6018.66
moeite	2	1419.85	6018.66
topprioriteit	1	7.76283	3009.33
ongelooflijk	7	4129.93	0.0021065304
Never	2	1419.85	6018.66
#radar	1	7.76283	3009.33
samenwerken	1	7.76283	3009.33
opentrekken	1	7.76283	3009.33
DELEN	6	3628.49	0.0018055973
jihadisten	1	7.76283	3009.33
alzheimer	1	7.76283	3009.33
Brabander	1	7.76283	3009.33
gezwel	1	7.76283	3009.33
tijdig	2	1419.85	6018.66
besluitvorming	1	7.76283	3009.33
medeschuldig	2	1419.85	6018.66
biomassacentrale	1	7.76283	3009.33
voort	3	2013.32	9027.99
#krokusvakantie	1	7.76283	3009.33
realist	1	7.76283	3009.33
tests	6	3628.49	0.0018055973
gewaarschuwd	2	1419.85	6018.66
25e	1	7.76283	3009.33
publiceren	1	7.76283	3009.33
zogeheten	1	7.76283	3009.33
#stikstof	3	2013.32	9027.99
IT	5	3217.83	0.0012037315
Seieuze	1	7.76283	3009.33
hoogmoed	1	7.76283	3009.33
Internationaal	4	2574.26	0.0012037315
RODE	5	3111.01	0.0015046644
#VVD	36	0.0015595672	0.010833584
#Brussel	2	1419.85	6018.66
controlfreak	1	7.76283	3009.33
2019pic	8	4617.65	0.002407463
stoot	3	2013.32	9027.99
Leidt	3	2013.32	9027.99
beel	1	7.76283	3009.33
Aanmelden	1	7.76283	3009.33
wetteloos	1	7.76283	3009.33
bekwame	1	7.76283	3009.33
HEMA	1	7.76283	3009.33
intended	1	7.76283	3009.33
kurk	1	7.76283	3009.33
Oliesel	1	7.76283	3009.33
gedachtenloos	1	7.76283	3009.33
informatielijn	1	7.76283	3009.33
#XiJinping	1	7.76283	3009.33
cat	1	7.76283	3009.33
consorte	1	7.76283	3009.33
rollen	1	7.76283	3009.33
haan	1	7.76283	3009.33
militanten	1	7.76283	3009.33
nie	14	900.992	0.0012037315
papa	1	7.76283	3009.33
hogen	1	7.76283	3009.33
Iraanse	7	4129.93	0.0021065304
PvdD	1	7.76283	3009.33
troeven	1	7.76283	3009.33
#Alkmaar	2	1419.85	6018.66
@MathiasDeClercq	1	7.76283	3009.33
wisten	8	4617.65	0.002407463
Trending	3	2013.32	9027.99
omstandigheden	1	7.76283	3009.33
zoekt	2	1419.85	6018.66
choroquine	1	7.76283	3009.33
Thee	1	7.76283	3009.33
kondigde	2	1419.85	6018.66
uitrusting	1	7.76283	3009.33
beschadigen	1	7.76283	3009.33
been	3	2013.32	9027.99
Hoever	1	7.76283	3009.33
Ziekenhuisopname	1	7.76283	3009.33
document	1	7.76283	3009.33
explains	1	7.76283	3009.33
gebeurt	15	775.54	0.0045139934
@MinisterieSZW	1	7.76283	3009.33
onzichtbaar	3	2129.77	6018.66
Covorden	1	7.76283	3009.33
putje	1	7.76283	3009.33
afstand	10	5558.44	0.0030093289
Ipv	15	775.54	0.0045139934
Kantoorpersoneel	1	7.76283	3009.33
jes	1	7.76283	3009.33
@MarijnissenL	1	7.76283	3009.33
meegekregen	1	7.76283	3009.33
hemd	1	7.76283	3009.33
BLIJFT	45	0.001872912	0.012940114
raden	5	3111.01	0.0015046644
verzamelingen	1	7.76283	3009.33
bittere	1	7.76283	3009.33
neerkomt	1	7.76283	3009.33
klootzak	4	2574.26	0.0012037315
kamervragen	2	1419.85	6018.66
lustig	1	7.76283	3009.33
Schippers	1	7.76283	3009.33
uitgezonden	1	7.76283	3009.33
geschoten	1	7.76283	3009.33
Dankuwel	1	7.76283	3009.33
hangt	1	7.76283	3009.33
Hansworst	1	7.76283	3009.33
eten	11	6114.28	0.0030093289
wisselen	1	7.76283	3009.33
35	1	7.76283	3009.33
flogger	1	7.76283	3009.33
#machtdergewoonte	1	7.76283	3009.33
kant	10	5558.44	0.0030093289
#onderwijsinstellingen	1	7.76283	3009.33
Moge	1	7.76283	3009.33
Gender	1	7.76283	3009.33
tegemoet	1	7.76283	3009.33
terugkeren	1	7.76283	3009.33
bovenaan	2	1419.85	6018.66
verspreidend	2	1419.85	6018.66
#Goedbezig	1	7.76283	3009.33
hoeft	6	3628.49	0.0018055973
Chapeau	2	1419.85	6018.66
klimaatgekte	2	1419.85	6018.66
transparant	4	2574.26	0.0012037315
#eenvandaag	9	5093.38	0.002708396
maximale	1	7.76283	3009.33
#denhaag	2	1419.85	6018.66
proesten	1	7.76283	3009.33
praten	18	9090.79	0.005115859
38	11	601.391	0.0033102618
scholing	2	1419.85	6018.66
slagen	1	7.76283	3009.33
bedoeling	4	2574.26	0.0012037315
langere	3	2013.32	9027.99
kortermijngeheugen	1	7.76283	3009.33
#wanhoop	1	7.76283	3009.33
Vergissen	1	7.76283	3009.33
kleedjes	1	7.76283	3009.33
Grensbewaking	1	7.76283	3009.33
feiten	24	0.0011328731	0.0072223893
bracht	1	7.76283	3009.33
@NPOpolitiek	4	2574.26	0.0012037315
preventiemaatregelen	1	7.76283	3009.33
verspreidenhttps	1	7.76283	3009.33
verkeer	2	1419.85	6018.66
ZICHT	2	1419.85	6018.66
maatregels	1	7.76283	3009.33
kerntaken	1	7.76283	3009.33
spreek	4	2574.26	0.0012037315
press	1	7.76283	3009.33
uitkramen	1	7.76283	3009.33
vielen	1	7.76283	3009.33
pnbetaalbaar	1	7.76283	3009.33
Zacht	2	1419.85	6018.66
fun	1	7.76283	3009.33
auto	2	1419.85	6018.66
biografie	1	7.76283	3009.33
post	1	7.76283	3009.33
Stervenden	1	7.76283	3009.33
arrogante	1	7.76283	3009.33
ontvallen	1	7.76283	3009.33
blind	1	7.76283	3009.33
duidelijker	2	1419.85	6018.66
gepaard	1	7.76283	3009.33
oerdomme	1	7.76283	3009.33
#wegmetons	1	7.76283	3009.33
wrs	1	7.76283	3009.33
woedend	1	7.76283	3009.33
events	2	1419.85	6018.66
breedste	1	7.76283	3009.33
Theo	3	2013.32	9027.99
poetsen	1	7.76283	3009.33
volstaat	1	7.76283	3009.33
toespraak	3	2013.32	9027.99
Poging	5	3111.01	0.0015046644
nodige	4	2574.26	0.0012037315
houdt	15	775.54	0.0045139934
voorbereid	21	0.0010181097	0.006319591
intellectuelen	1	7.76283	3009.33
bakkie	1	7.76283	3009.33
Hollands	3	2013.32	9027.99
mobiele	1	7.76283	3009.33
mouwen	1	7.76283	3009.33
RTL4	1	7.76283	3009.33
Ecb	2	1419.85	6018.66
voorloper	2	1419.85	6018.66
oorverdovend	1	7.76283	3009.33
Messaggero	1	7.76283	3009.33
rekenen	2	1419.85	6018.66
Satellietbeelden	1	7.76283	3009.33
gefaald	4	2574.26	0.0012037315
meldden	2	1419.85	6018.66
blog	1	7.76283	3009.33
carnaval	18	899.229	0.005416792
bedreigd	1	7.76283	3009.33
aangestoken	1	7.76283	3009.33
tweetje	2	1419.85	6018.66
varen	3	2013.32	9027.99
escalerende	3	2013.32	9027.99
dansen	2	155.257	3009.33
aansteken	6	3628.49	0.0018055973
flauwvallen	1	7.76283	3009.33
gehangen	1	7.76283	3009.33
Voorman	1	7.76283	3009.33
tekorten	2	1419.85	6018.66
marktwerking	3	2013.32	9027.99
DEFENSIE	3	2013.32	9027.99
kutvolk	1	7.76283	3009.33
#Migrant	1	7.76283	3009.33
creativiteit	1	7.76283	3009.33
#vvdvirus	1	7.76283	3009.33
Opzich	1	7.76283	3009.33
sprekend	1	7.76283	3009.33
Insider	1	7.76283	3009.33
@Corona_NL	4	2574.26	0.0012037315
herstelbetalingen	1	7.76283	3009.33
kwetsbaar	2	1419.85	6018.66
#bemonstering	1	7.76283	3009.33
luis	1	7.76283	3009.33
dijken	2	1419.85	6018.66
minuscule	1	7.76283	3009.33
geworden	11	601.391	0.0033102618
tapijt	1	7.76283	3009.33
pad	1	7.76283	3009.33
PISSING	1	7.76283	3009.33
kevertje	1	7.76283	3009.33
#gelukszoekers	1	7.76283	3009.33
gered	2	1419.85	6018.66
kwetsbare	13	6899.44	0.0039121276
radio	2	1419.85	6018.66
21	2	1419.85	6018.66
minste	1	7.76283	3009.33
die1x	1	7.76283	3009.33
#Elburg	1	7.76283	3009.33
kleeft	1	7.76283	3009.33
toelichtingen	1	7.76283	3009.33
NWS	1	7.76283	3009.33
nageleefd	2	1419.85	6018.66
onzin	11	601.391	0.0033102618
afwaarderen	1	7.76283	3009.33
Sharia	2	1419.85	6018.66
aanmaning	1	7.76283	3009.33
ontkenningsfase	2	1419.85	6018.66
Engelse	1	7.76283	3009.33
Centre	1	7.76283	3009.33
onproduktieven	1	7.76283	3009.33
uitgelopen	1	7.76283	3009.33
rocheldood	1	7.76283	3009.33
doorslaande	1	7.76283	3009.33
banken	4	2574.26	0.0012037315
groet	4	2574.26	0.0012037315
ITB	1	7.76283	3009.33
pinautomaat	1	7.76283	3009.33
lucht	3	2013.32	9027.99
Wellink	1	7.76283	3009.33
spoeddebat	1	7.76283	3009.33
#indammen	6	3628.49	0.0018055973
complicatie	1	7.76283	3009.33
vakantieadres	1	7.76283	3009.33
#politiek	7	4129.93	0.0021065304
mogelijk	66	0.0024858636	0.019560639
Duitsers	1	7.76283	3009.33
vieren	3	2013.32	9027.99
direct	24	0.0011328731	0.0072223893
#ratrace	1	7.76283	3009.33
adviesjes	1	7.76283	3009.33
unlike	1	7.76283	3009.33
politie	5	3111.01	0.0015046644
stipje	1	7.76283	3009.33
supermarkten	1	7.76283	3009.33
20	10	5558.44	0.0030093289
NGO	1	7.76283	3009.33
afpakken	1	7.76283	3009.33
#kansloos	1	7.76283	3009.33
overheidsmaatregelen	2	1419.85	6018.66
creeren	4	2574.26	0.0012037315
tijd	55	0.0021595147	0.016551308
Groen	2	1419.85	6018.66
wss	1	7.76283	3009.33
geroemd	1	7.76283	3009.33
spijkergek	1	7.76283	3009.33
situatie	21	0.0010181097	0.006319591
weigering	1	7.76283	3009.33
whereabouts	1	7.76283	3009.33
ergerniswekkend	1	7.76283	3009.33
Hiermee	3	2013.32	9027.99
beurscrash	1	7.76283	3009.33
indamvisie	1	7.76283	3009.33
moois	1	7.76283	3009.33
momentum	1	7.76283	3009.33
verkiezingen	7	4129.93	0.0021065304
#NormenEnWaarden	1	7.76283	3009.33
zaaiers	1	7.76283	3009.33
Kapitein	1	7.76283	3009.33
Ga	44	0.0018312918	0.012940114
recepten	2	1419.85	6018.66
#volksgezondheid	3	2013.32	9027.99
slagvaardigheid	1	7.76283	3009.33
@CU	1	7.76283	3009.33
Salvini	2	1419.85	6018.66
presentator	1	7.76283	3009.33
#Gorinchempic	1	7.76283	3009.33
#immigratie	2	1419.85	6018.66
straf	1	7.76283	3009.33
#coron	1	7.76283	3009.33
griepvarianten	1	7.76283	3009.33
GB	1	7.76283	3009.33
#nuchter	1	7.76283	3009.33
Juf	1	7.76283	3009.33
Retweet	3	2013.32	9027.99
DISTRESSING	1	7.76283	3009.33
dokter	4	2684.43	9027.99
@be_gezondheid	1	7.76283	3009.33
opwarmen	1	7.76283	3009.33
BLIJF	14	7330.84	0.0042130607
drukke	2	1419.85	6018.66
#handen	3	2013.32	9027.99
losers	1	7.76283	3009.33
huilend	1	7.76283	3009.33
verdiept	1	7.76283	3009.33
100km	3	2013.32	9027.99
blindheid	1	7.76283	3009.33
@SParadijs	2	1419.85	6018.66
Topprestatie	1	7.76283	3009.33
groep	9	5093.38	0.002708396
roken	1	7.76283	3009.33
schroeft	2	1419.85	6018.66
#	23	0.0011048294	0.0066205235
#Jeugdzorg	1	7.76283	3009.33
bemoeien	1	7.76283	3009.33
Institute	3	2129.77	6018.66
terughoudendheid	1	7.76283	3009.33
overwaait	1	7.76283	3009.33
sterftepercentage	1	7.76283	3009.33
uitgelegd	2	1419.85	6018.66
NGT	1	7.76283	3009.33
serieuze	3	2013.32	9027.99
kapot	8	4617.65	0.002407463
@lijmdezorg	2	1419.85	6018.66
verwarrend	1	7.76283	3009.33
Binnenhofs	1	7.76283	3009.33
aanpak	85	0.0030124304	0.024676498
inwoners	43	0.0017896716	0.012940114
fataal	2	1419.85	6018.66
elleboogstoten	2	1419.85	6018.66
herbevolken	1	7.76283	3009.33
#trend	1	7.76283	3009.33
bombardementen	2	1419.85	6018.66
aanspreken	1	7.76283	3009.33
@destandaard	2	1419.85	6018.66
handenschudden	30	0.0013617398	0.008727054
hoogswaarschijnlijk	1	7.76283	3009.33
beleidsplan	1	7.76283	3009.33
kijkt	10	5558.44	0.0030093289
vrijblijvendheid	1	7.76283	3009.33
Experten	3	2328.85	3009.33
stand	10	5558.44	0.0030093289
FVD	3	2013.32	9027.99
@GGDAmsterdam	4	2574.26	0.0012037315
verhoging	1	7.76283	3009.33
yo	2	1419.85	6018.66
#relativeren	1	7.76283	3009.33
#begov	2	1419.85	6018.66
norm	1	7.76283	3009.33
Sorry	12	667.013	0.0030093289
diverse	5	3111.01	0.0015046644
#escape	1	7.76283	3009.33
Gouda	1	7.76283	3009.33
murw	1	7.76283	3009.33
mondkapje	5	3111.01	0.0015046644
hoogte	3	2013.32	9027.99
echte	29	0.0013163486	0.008727054
#indamfase	5	3111.01	0.0015046644
Israelische	4	2684.43	9027.99
borst	1	7.76283	3009.33
rouw	1	7.76283	3009.33
#kreta	1	7.76283	3009.33
sportautoriteiten	1	7.76283	3009.33
hieraan	1	7.76283	3009.33
Strak	1	7.76283	3009.33
afdwingen	1	7.76283	3009.33
naarmate	1	7.76283	3009.33
bedden	8	4617.65	0.002407463
Joop	2	1419.85	6018.66
markrutte	1	7.76283	3009.33
@vonderleyen	2	1419.85	6018.66
doorleven	1	7.76283	3009.33
declining	1	7.76283	3009.33
ratingbureaus	1	7.76283	3009.33
kampioen	2	1419.85	6018.66
150	2	1419.85	6018.66
luchtwegklachten	2	1419.85	6018.66
#ImMadAsHellhttps	2	1419.85	6018.66
ondubbelzinnig	1	7.76283	3009.33
groei	10	577.207	0.002407463
rammen	1	7.76283	3009.33
pikt	3	2013.32	9027.99
#dichtbevolkt	1	7.76283	3009.33
steunt	2	1419.85	6018.66
topdiplomaat	1	7.76283	3009.33
Doei	1	7.76283	3009.33
Vraagje	1	7.76283	3009.33
bovenop	6	3628.49	0.0018055973
genoemde	2	1419.85	6018.66
voorsteld	1	7.76283	3009.33
Stompzinnig	1	7.76283	3009.33
Trap	1	7.76283	3009.33
foute	6	373.322	0.0015046644
vergaderen	1	7.76283	3009.33
#Zorgcentrum	1	7.76283	3009.33
#Ministerpresident	2	1419.85	6018.66
bekostigen	1	7.76283	3009.33
@PieterOmtzigt	3	2013.32	9027.99
hemelsnaam	3	2013.32	9027.99
deaths	1	7.76283	3009.33
blijk	2	1419.85	6018.66
stringente	1	7.76283	3009.33
Geldrop	1	7.76283	3009.33
@Viktor_Orban	1	7.76283	3009.33
seizoen	1	7.76283	3009.33
Brabanders	13	6899.44	0.0039121276
afgelast	9	5309.91	0.0021065304
24uurwachten	1	7.76283	3009.33
handsmerk	1	7.76283	3009.33
tevreden	4	2574.26	0.0012037315
Infectious	2	1419.85	6018.66
neer	4	2574.26	0.0012037315
vraagt	21	0.0010181097	0.006319591
Noodregering	5	3355.53	9027.99
inleveren	1	7.76283	3009.33
Ankie	1	7.76283	3009.33
zilveren	1	7.76283	3009.33
vlucht	2	1419.85	6018.66
doel	6	3628.49	0.0018055973
push	1	7.76283	3009.33
besodemieteren	1	7.76283	3009.33
aanvullend	1	7.76283	3009.33
moslimimmigranten	1	7.76283	3009.33
Massamigratie	1	7.76283	3009.33
Voorstellen	6	3628.49	0.0018055973
leugenaar	6	3628.49	0.0018055973
actuele	1	7.76283	3009.33
#epidemie	1	7.76283	3009.33
Erdogsn	1	7.76283	3009.33
meisjes	1	7.76283	3009.33
Koerdistan	1	7.76283	3009.33
kregen	2	1419.85	6018.66
ONBEPERKTE	1	7.76283	3009.33
plan	18	9090.79	0.005115859
Utrecht	3	2013.32	9027.99
vermijd	1	7.76283	3009.33
0	5	3111.01	0.0015046644
rouwig	1	7.76283	3009.33
formatie	3	2013.32	9027.99
ondergeschikt	1	7.76283	3009.33
mouw	2	1419.85	6018.66
Herhaaldelijk	1	7.76283	3009.33
geloven	11	601.391	0.0033102618
DODELIJKS	1	7.76283	3009.33
Hoofddorp	1	7.76283	3009.33
WaPo	1	7.76283	3009.33
uiterst	1	7.76283	3009.33
sterk	3	2013.32	9027.99
voedsel	3	2013.32	9027.99
toespreken	1	7.76283	3009.33
minimormel	1	7.76283	3009.33
wijkt	2	1419.85	6018.66
begrijpelijk	1	7.76283	3009.33
biden	1	7.76283	3009.33
misbruikt	1	7.76283	3009.33
creatief	1	7.76283	3009.33
Urine	1	7.76283	3009.33
controlebeleid	1	7.76283	3009.33
#tolkgebarentaalhttps	1	7.76283	3009.33
inreizen	1	7.76283	3009.33
#Ajagethttps	1	7.76283	3009.33
fascist	1	7.76283	3009.33
voltrekken	1	7.76283	3009.33
bescherm	3	2013.32	9027.99
@tpooknl	1	7.76283	3009.33
crises	5	3111.01	0.0015046644
hevig	2	1419.85	6018.66
rechtse	3	2013.32	9027.99
@_VCB	1	7.76283	3009.33
illegale	3	2129.77	6018.66
plat	5	3111.01	0.0015046644
#regentenkliek	1	7.76283	3009.33
draadje	4	2574.26	0.0012037315
zogenoemde	1	7.76283	3009.33
#geenmaatregelen	1	7.76283	3009.33
prese	1	7.76283	3009.33
urinewegen	1	7.76283	3009.33
dom	22	0.0010567933	0.0066205235
uitzet	1	7.76283	3009.33
Tante	1	7.76283	3009.33
gewenst	2	1419.85	6018.66
fase	19	9595.84	0.005115859
gedacht	5	3111.01	0.0015046644
honderden	7	4129.93	0.0021065304
plas	1	7.76283	3009.33
#media	2	1419.85	6018.66
onderschat	7	4129.93	0.0021065304
#federale	1	7.76283	3009.33
Wenliang	1	7.76283	3009.33
ruilen	1	7.76283	3009.33
gewoontedier	1	7.76283	3009.33
AFRADEN	1	7.76283	3009.33
Distancing	1	7.76283	3009.33
quote	1	7.76283	3009.33
heil	1	7.76283	3009.33
donderen	1	7.76283	3009.33
gecondoleerd	2	1419.85	6018.66
Wetenschappers	6	373.322	0.0015046644
@DNB_NL	1	7.76283	3009.33
vernedering	1	7.76283	3009.33
Maasstad	1	7.76283	3009.33
terugkerende	1	7.76283	3009.33
#Tokyo	1	7.76283	3009.33
gif	2	1419.85	6018.66
slopen	1	7.76283	3009.33
poten	1	7.76283	3009.33
@wilders	1	7.76283	3009.33
puntje	2	155.257	3009.33
zomervakantie	1	7.76283	3009.33
slechte	12	6460.67	0.0036111947
@Lucky_TV	1	7.76283	3009.33
garanderen	2	1419.85	6018.66
aangescherpt	1	7.76283	3009.33
duur	4	2574.26	0.0012037315
verschil	6	3628.49	0.0018055973
stoppen	65	0.002448199	0.019560639
You	9	544.273	0.0018055973
overkapt	1	7.76283	3009.33
herfederaliseren	1	7.76283	3009.33
VOKA	1	7.76283	3009.33
@markdehollander	1	7.76283	3009.33
geweld	1	7.76283	3009.33
pakket	2	1419.85	6018.66
6	12	6460.67	0.0036111947
manier	23	0.0010950414	0.0069214567
daarbij	5	3111.01	0.0015046644
verwijten	1	7.76283	3009.33
#wordwakker	1	7.76283	3009.33
kernkabinet	1	7.76283	3009.33
verzwakt	2	1419.85	6018.66
fl	1	7.76283	3009.33
@ronfresen	1	7.76283	3009.33
#BlackMonday	1	7.76283	3009.33
Japan	4	2574.26	0.0012037315
5	24	0.0011328731	0.0072223893
mokken	1	7.76283	3009.33
Prive	1	7.76283	3009.33
#ouderen	1	7.76283	3009.33
richtlijnen	8	4617.65	0.002407463
waarschuwden	1	7.76283	3009.33
opgeofferd	2	1419.85	6018.66
gwn	1	7.76283	3009.33
erover	1	7.76283	3009.33
gerealiseerd	1	7.76283	3009.33
haard	1	7.76283	3009.33
mirakel	1	7.76283	3009.33
#migratiestroom	1	7.76283	3009.33
medeverantwoordelijk	1	7.76283	3009.33
rechten	2	1419.85	6018.66
proactieve	1	7.76283	3009.33
@groenlinks	7	4129.93	0.0021065304
hierop	3	2013.32	9027.99
Zucht	1	7.76283	3009.33
bravo	2	1419.85	6018.66
pensioenhervorming	1	7.76283	3009.33
staatsleugenaars	1	7.76283	3009.33
8	7	4129.93	0.0021065304
kabinetsbeleid	1	7.76283	3009.33
speak	1	7.76283	3009.33
brandstofprijzen	1	7.76283	3009.33
trip	1	7.76283	3009.33
@urgenda	1	7.76283	3009.33
briefje	2	1419.85	6018.66
quoi	1	7.76283	3009.33
Ansa	3	2013.32	9027.99
Schermen	2	1419.85	6018.66
riziko	2	1419.85	6018.66
FUND	9	5093.38	0.002708396
@who	14	743.017	0.0039121276
achtduizend	2	1419.85	6018.66
#Blok	4	2574.26	0.0012037315
ingewijden	1	7.76283	3009.33
werkgever	1	7.76283	3009.33
afzet	2	1419.85	6018.66
Autosalon	2	1419.85	6018.66
7	13	6899.44	0.0039121276
systemen	1	7.76283	3009.33
triest	7	4129.93	0.0021065304
vrienden	2	1419.85	6018.66
enop	1	7.76283	3009.33
rampzalige	3	2013.32	9027.99
Salie	1	7.76283	3009.33
meedoen	1	7.76283	3009.33
Wallonie	2	1419.85	6018.66
nature	1	7.76283	3009.33
lijstaanvoerder	1	7.76283	3009.33
#voetbal	1	7.76283	3009.33
Schop	3	2013.32	9027.99
handje	4	2574.26	0.0012037315
#rtlboulevars	1	7.76283	3009.33
2	76	0.002778057	0.0219681
Teeeering	1	7.76283	3009.33
dagelijks	14	7330.84	0.0042130607
Lekkere	1	7.76283	3009.33
12x	1	7.76283	3009.33
SCHUDDE	4	2574.26	0.0012037315
2eKamertweets	23	0.0010950414	0.0069214567
hekel	2	1419.85	6018.66
einde	26	0.0012073555	0.007824255
akkoord	1	7.76283	3009.33
tiental	2	1419.85	6018.66
@alexanderdecroo	1	7.76283	3009.33
Vietnames	1	7.76283	3009.33
voorschriften	1	7.76283	3009.33
#zoekdeverschillen	1	7.76283	3009.33
verbijstering	1	7.76283	3009.33
wijsheid	6	3628.49	0.0018055973
opzoeken	1	7.76283	3009.33
#mondkapjes	5	3111.01	0.0015046644
1	101	0.0034474176	0.028287692
inbreng	1	7.76283	3009.33
water	1	7.76283	3009.33
#zijaanzij	1	7.76283	3009.33
EP3172319A1	1	7.76283	3009.33
@joachimcoens	2	1419.85	6018.66
roei	1	7.76283	3009.33
fed	2	1419.85	6018.66
afwijkt	1	7.76283	3009.33
verdacht	3	2013.32	9027.99
beinvloeding	2	1419.85	6018.66
Willekeurig	1	7.76283	3009.33
gespeeld	1	7.76283	3009.33
lijkwagen	1	7.76283	3009.33
uitgangspunt	1	7.76283	3009.33
#hilarisch	1	7.76283	3009.33
onzekerheid	2	1419.85	6018.66
boerenverstand	1	7.76283	3009.33
#onsbenzuinig	1	7.76283	3009.33
krijgen	68	0.0025414643	0.020162504
ontmoeting	1	7.76283	3009.33
kousenvoeten	1	7.76283	3009.33
onwaardig	1	7.76283	3009.33
bespreking	2	1419.85	6018.66
waarin	12	6460.67	0.0036111947
#cornoravirus	5	3111.01	0.0015046644
krokodillentranen	1	7.76283	3009.33
anderen	13	6899.44	0.0039121276
structureel	1	7.76283	3009.33
minuut	6	3628.49	0.0018055973
hierover	4	2574.26	0.0012037315
grafiekjes	1	7.76283	3009.33
noodvoorraad	1	7.76283	3009.33
kolonya	1	7.76283	3009.33
bevolkte	1	7.76283	3009.33
links	7	4129.93	0.0021065304
#salafisme	1	7.76283	3009.33
alweer	9	5093.38	0.002708396
Huisarten	1	7.76283	3009.33
#covidnlhttps	1	7.76283	3009.33
schijnheiligheid	1	7.76283	3009.33
4	26	0.0012073555	0.007824255
verklaart	4	2574.26	0.0012037315
#telegraafextra	7	4129.93	0.0021065304
ezel	4	310.513	3009.33
html	1	7.76283	3009.33
#evenementen	1	7.76283	3009.33
schort	1	7.76283	3009.33
5000	1	7.76283	3009.33
#persco	3	2013.32	9027.99
mooie	12	6460.67	0.0036111947
#OVchipkaarten	1	7.76283	3009.33
dankbaar	2	1419.85	6018.66
Richard	2	1419.85	6018.66
toepassing	1	7.76283	3009.33
stamt	1	7.76283	3009.33
@NCTV_NL	1	7.76283	3009.33
#RUTTEOUT	1	7.76283	3009.33
pan	1	7.76283	3009.33
verpleegtehuizen	2	1419.85	6018.66
geldgebrek	1	7.76283	3009.33
onderwerp	3	2013.32	9027.99
sluipende	1	7.76283	3009.33
uitziet	1	7.76283	3009.33
geweldige	2	1419.85	6018.66
degene	3	2013.32	9027.99
kabinetsberaad	2	1419.85	6018.66
dagelijkse	5	3111.01	0.0015046644
Gekmakend	1	7.76283	3009.33
eventjes	1	7.76283	3009.33
3	80	0.0028637745	0.023773698
durende	2	1419.85	6018.66
Commander	1	7.76283	3009.33
aangepast	4	2574.26	0.0012037315
complot	4	2574.26	0.0012037315
situaties	3	2013.32	9027.99
#Criminaliteit	1	7.76283	3009.33
lenen	1	7.76283	3009.33
#wateenkneus	1	7.76283	3009.33
Kits	2	155.257	3009.33
Kesel	1	7.76283	3009.33
#Zorgnuhttps	1	7.76283	3009.33
ecmo	3	2129.77	6018.66
pak	2	1419.85	6018.66
volksmond	1	7.76283	3009.33
drukt	2	1419.85	6018.66
asymptomatisch	1	7.76283	3009.33
landelijk	2	1419.85	6018.66
beschouwen	2	1419.85	6018.66
onderdrukken	2	1419.85	6018.66
straten	2	1419.85	6018.66
ontmoet	1	7.76283	3009.33
ruzie	2	1419.85	6018.66
zombie	1	7.76283	3009.33
freaking	2	1419.85	6018.66
#sirie	1	7.76283	3009.33
#bomenkap	1	7.76283	3009.33
Wedden	5	3111.01	0.0015046644
Hussein	1	7.76283	3009.33
geboden	1	7.76283	3009.33
Netherlands	2	1419.85	6018.66
samenraapsel	1	7.76283	3009.33
@	31	0.0013873387	0.009328919
komst	1	7.76283	3009.33
Falsflag	2	1419.85	6018.66
dodelijke	5	3111.01	0.0015046644
interesseert	2	1419.85	6018.66
onderzocht	2	1419.85	6018.66
#bewell	1	7.76283	3009.33
kluinsende	1	7.76283	3009.33
Jelmer	1	7.76283	3009.33
#foutjebedankt	3	2013.32	9027.99
bestel	1	7.76283	3009.33
one	1	7.76283	3009.33
roep	5	3111.01	0.0015046644
perfectie	1	7.76283	3009.33
@PieterHeerma	1	7.76283	3009.33
@HenkKrol	1	7.76283	3009.33
wereldwijd	21	0.0010279188	0.0060186577
vergaat	1	7.76283	3009.33
2793	1	7.76283	3009.33
Louter	1	7.76283	3009.33
keuze	5	3217.83	0.0012037315
Buchmesse	2	1419.85	6018.66
stupid	1	7.76283	3009.33
verslechterd	1	7.76283	3009.33
Tjonge	1	7.76283	3009.33
gevoel	9	5093.38	0.002708396
onaantastbare	1	7.76283	3009.33
ieders	1	7.76283	3009.33
@MinisterBlok	10	5558.44	0.0030093289
Noordzee	1	7.76283	3009.33
HOOFNUUS	1	7.76283	3009.33
onderwerk	1	7.76283	3009.33
#RIVM	197	0.0053383084	0.058982845
@LodewijkA	1	7.76283	3009.33
besturen	2	1419.85	6018.66
oorlog	7	4233.24	0.0018055973
tegestrijd	1	7.76283	3009.33
University	2	1419.85	6018.66
bestuurlijke	1	7.76283	3009.33
getimed	1	7.76283	3009.33
zorgvragers	1	7.76283	3009.33
recessie	11	601.391	0.0033102618
ventilator	1	7.76283	3009.33
eerlijke	8	4617.65	0.002407463
bereiken	4	2574.26	0.0012037315
27	2	1419.85	6018.66
#exit	2	1419.85	6018.66
roer	3	2013.32	9027.99
#DoodDoorSchuld	7	4129.93	0.0021065304
vergoed	2	1419.85	6018.66
gaven	1	7.76283	3009.33
#SaveGroningen	1	7.76283	3009.33
app	1	7.76283	3009.33
vluchtelinge	1	7.76283	3009.33
9	8	4617.65	0.002407463
sociale	6	3628.49	0.0018055973
thuisisolatie	2	1419.85	6018.66
Bange	2	1419.85	6018.66
werktijdverkorting	1	7.76283	3009.33
sluiten	44	0.0018216078	0.013241047
aanraking	1	7.76283	3009.33
binnendrong	1	7.76283	3009.33
leveringsproblemen	1	7.76283	3009.33
ontoereikendheid	2	1419.85	6018.66
spontaan	2	1419.85	6018.66
24	7	4129.93	0.0021065304
leiders	7	4129.93	0.0021065304
amateurisme	2	1419.85	6018.66
having	1	7.76283	3009.33
#CoronaVirusitaly	1	7.76283	3009.33
vergast	1	7.76283	3009.33
manuel	1	7.76283	3009.33
muterende	2	1419.85	6018.66
armoede	2	1419.85	6018.66
leraar	2	1419.85	6018.66
waste	2	1419.85	6018.66
2050	1	7.76283	3009.33
mislukt	3	2013.32	9027.99
tegengeluiden	1	7.76283	3009.33
prijzen	1	7.76283	3009.33
@op1npo	2	1419.85	6018.66
25	3	2013.32	9027.99
meedoet	1	7.76283	3009.33
alarm	1	7.76283	3009.33
23	1	7.76283	3009.33
#pensioen	3	2013.32	9027.99
roet	2	1419.85	6018.66
uitgestippeld	1	7.76283	3009.33
onverantwoordelijk	3	2013.32	9027.99
Facebookpagina	1	7.76283	3009.33
kids	2	1419.85	6018.66
betaalbaar	1	7.76283	3009.33
voetbal	2	1419.85	6018.66
comments	1	7.76283	3009.33
cdHPxEVP0b	1	7.76283	3009.33
naleeft	1	7.76283	3009.33
3000	3	2013.32	9027.99
ellende	9	5093.38	0.002708396
#scholen	1	7.76283	3009.33
vriend	4	2574.26	0.0012037315
complottheorieen	2	155.257	3009.33
#jetten	2	1419.85	6018.66
@thierrybaudet	15	775.54	0.0045139934
evenmin	2	1419.85	6018.66
#democratie	1	7.76283	3009.33
expert	5	3111.01	0.0015046644
verkrachtende	1	7.76283	3009.33
ten	17	868.442	0.004814926
uitgerekent	1	7.76283	3009.33
tijdelijk	12	656.063	0.0033102618
Europeanen	3	2129.77	6018.66
minute	1	7.76283	3009.33
@parool	3	2013.32	9027.99
Droom	1	7.76283	3009.33
beginstadium	1	7.76283	3009.33
#aids	2	1419.85	6018.66
rivd	1	7.76283	3009.33
oppakken	1	7.76283	3009.33
ha	3	2129.77	6018.66
hoeveelheden	1	7.76283	3009.33
toto	1	7.76283	3009.33
Disease	1	7.76283	3009.33
Nies	2	1419.85	6018.66
part	1	7.76283	3009.33
migratieproblematiek	2	1419.85	6018.66
#Lehman	1	7.76283	3009.33
afkapt	1	7.76283	3009.33
#Rutte	455	0.008757881	0.13391514
onverzorgde	1	7.76283	3009.33
pittige	1	7.76283	3009.33
SITL	1	7.76283	3009.33
Mike	1	7.76283	3009.33
#woordgrapje	1	7.76283	3009.33
@oogopmorgen	1	7.76283	3009.33
zullem	1	7.76283	3009.33
voeten	3	2013.32	9027.99
horen	21	0.0010181097	0.006319591
wegkijken	6	3628.49	0.0018055973
Kalm	2	1419.85	6018.66
soennisme	1	7.76283	3009.33
haakjes	1	7.76283	3009.33
#voedselbank	2	1419.85	6018.66
bezuinigend	1	7.76283	3009.33
verkiezingsretoriek	1	7.76283	3009.33
informatieverschaffing	1	7.76283	3009.33
crisisnummer	1	7.76283	3009.33
@Regering	5	3111.01	0.0015046644
dachten	4	2574.26	0.0012037315
veranderen	2	1419.85	6018.66
verbazing	2	1419.85	6018.66
geneutraliseerd	1	7.76283	3009.33
#tismaareenidee	1	7.76283	3009.33
@omroepbrabant	1	7.76283	3009.33
paracetamol	1	7.76283	3009.33
stijgen	2	1419.85	6018.66
#gert	1	7.76283	3009.33
noodmaatregelen	1	7.76283	3009.33
#FD	1	7.76283	3009.33
aangevallen	1	7.76283	3009.33
spreiden	2	1419.85	6018.66
12e	1	7.76283	3009.33
dendert	1	7.76283	3009.33
brief	2	1419.85	6018.66
Rottige	1	7.76283	3009.33
protocolfetisjistisch	1	7.76283	3009.33
momentje	1	7.76283	3009.33
menens	1	7.76283	3009.33
Koninkrijk	1	7.76283	3009.33
ongekroonde	1	7.76283	3009.33
Danegeld	1	7.76283	3009.33
likken	1	7.76283	3009.33
troepen	1	7.76283	3009.33
telefonisch	3	2013.32	9027.99
vluchtelingenkampen	1	7.76283	3009.33
DECEMBER	3	2013.32	9027.99
10	24	0.0011328731	0.0072223893
vaststaande	1	7.76283	3009.33
GEEST	4	2574.26	0.0012037315
basisschool	1	7.76283	3009.33
afleidingsmanoeuvre	2	1419.85	6018.66
zaten	5	3217.83	0.0012037315
tijde	1	7.76283	3009.33
dienst	1	7.76283	3009.33
timeline	1	7.76283	3009.33
verplichting	1	7.76283	3009.33
griepseizoenen	1	7.76283	3009.33
slot	38	0.0016362421	0.011134517
nagaan	1	7.76283	3009.33
#jinekhttps	1	7.76283	3009.33
17000000mensen	1	7.76283	3009.33
overweegt	8	4617.65	0.002407463
klappen	3	2013.32	9027.99
noorden	35	0.0015256851	0.010532651
aanleggen	1	7.76283	3009.33
volop	3	2013.32	9027.99
ojee	1	7.76283	3009.33
#uitbraakfase	1	7.76283	3009.33
lichtzinnig	1	7.76283	3009.33
raakt	4	2574.26	0.0012037315
#bewaartweet	2	1419.85	6018.66
@NOSpic	1	7.76283	3009.33
#lekkerbezig	1	7.76283	3009.33
vertrouwt	1	7.76283	3009.33
stoere	1	7.76283	3009.33
figuur	1	7.76283	3009.33
he	23	0.0011048294	0.0066205235
#CoronaVirusHoaxhttps	1	7.76283	3009.33
Overheidsinstanties	2	1419.85	6018.66
298	1	7.76283	3009.33
#azoelzoekers	1	7.76283	3009.33
liggen	12	6460.67	0.0036111947
Militair	2	1419.85	6018.66
werking	1	7.76283	3009.33
meerekend	1	7.76283	3009.33
uitgebroken	2	1419.85	6018.66
daarma	1	7.76283	3009.33
vernomen	1	7.76283	3009.33
kraanwater	1	7.76283	3009.33
centreren	1	7.76283	3009.33
Angst	11	601.391	0.0033102618
kwalijke	1	7.76283	3009.33
waarmee	1	7.76283	3009.33
inhaaleffect	1	7.76283	3009.33
kazerne	1	7.76283	3009.33
berusten	1	7.76283	3009.33
nepnieuws	1	7.76283	3009.33
proces	2	1419.85	6018.66
reagentia	1	7.76283	3009.33
#NOSapp	1	7.76283	3009.33
zoonosen	1	7.76283	3009.33
halen	18	899.229	0.005416792
Brekend	1	7.76283	3009.33
tel	1	7.76283	3009.33
heleboel	3	2013.32	9027.99
dove	2	1419.85	6018.66
kloppen	1	7.76283	3009.33
#NuEnHierEnWelMeteen	1	7.76283	3009.33
dieselfde	1	7.76283	3009.33
gezag	1	7.76283	3009.33
piste	1	7.76283	3009.33
begeleid	1	7.76283	3009.33
#RIVD	1	7.76283	3009.33
kuieren	1	7.76283	3009.33
have	1	7.76283	3009.33
nonchalant	2	1419.85	6018.66
ziekenhuismedewerkers	1	7.76283	3009.33
Sars2	1	7.76283	3009.33
allerlei	6	3628.49	0.0018055973
brandhaarden	1	7.76283	3009.33
Cooerdinatie	3	2013.32	9027.99
nieuwsbulletin	1	7.76283	3009.33
hoogstwaarschijnlijk	4	2574.26	0.0012037315
#Nederlandgetroffenikwordwakker	1	7.76283	3009.33
minimaal	3	2013.32	9027.99
#Haarlem	1	7.76283	3009.33
Levensgevaarlijk	1	7.76283	3009.33
Hi	1	7.76283	3009.33
onderzoeken	6	373.322	0.0015046644
#Hygiene	1	7.76283	3009.33
infectie	4	2574.26	0.0012037315
stinkers	1	7.76283	3009.33
klagen	2	1419.85	6018.66
#iklulookmaarwathttps	1	7.76283	3009.33
gepleit	1	7.76283	3009.33
diepe	1	7.76283	3009.33
Vreselijk	7	4233.24	0.0018055973
lang	44	0.0018312918	0.012940114
Jezus	1	7.76283	3009.33
#EuropeseCommissie	1	7.76283	3009.33
#angst	1	7.76283	3009.33
overheidswebsite	1	7.76283	3009.33
rest	20	978.97	0.0060186577
KMO	1	7.76283	3009.33
WORLDWIDE	1	7.76283	3009.33
rots	1	7.76283	3009.33
[truncated: 7,634 more rows]

## Sheet: NL-2 bigrams
Word a	Word b	Frequency	Mutual Information
geschiedenis	soort	1	2.33095e+11
oefening	komende	1	2.39914e+10
gedaan	goede	1	1.0943e+11
regering	opsolferen	1	2.18311e+11
corona	lager	1	7.57999e+08
ten	geef	1	1.93094e+11
snel	veilig	3	6.06756e+10
Arme	man	1	2.57855e+11
kabinet	toespraak	1	-2.05354e+10
Coronavirus	heen	2	1.58854e+11
Krijgen	mensen	1	1.02518e+11
20	procent	1	2.08077e+11
maatregel	Engelsen	1	3.09965e+10
2327776	coronavirusNederland	1	2.00047e+11
raakt	hamstert	1	3.31695e+11
geenstijl	TPOnl	2	7.22687e+10
coronavirusNederland	BLIKOPENER3331	1	9.96765e+09
marathon	lopers	1	5.63056e+10
slappe	maatr	1	3.67642e+10
leraar	voortgezet	1	3.34949e+10
geannoteerde	versie	1	4.92115e+10
alhier	ligt	1	3.54923e+11
pictwittercom	RmLDjF5Owr	1	2.44387e+11
zwaarder	treffen	1	3.25791e+10
bellen	baas	1	2.95958e+11
mondkapje	nodig	1	1.6307e+11
vind	verkeerde	1	1.49128e+10
coronavirus	testtesttest	1	1.98935e+11
sporten	Brabant	1	2.49329e+10
deochtend	Covid_19	1	2.38007e+10
Complimenten	MinPres	9	1331061796605
rutte	luistert	1	6.66353e+09
page_post_reaction	notif_id	1	5.95749e+10
Sluiting	grenzen	1	2.79299e+10
politici	rivm	1	4.68283e+09
uwe	stond	1	4.07605e+11
berichten	toegankelijk	1	3.74912e+10
RobJetten	erkent	1	2.55436e+10
fout	laat	3	3.79774e+10
spel	staan	1	1.51817e+11
This	joke	1	4.78546e+11
personeel	doorlopende	1	3.92744e+11
Rutte	engels	1	1.69296e+11
pictwittercom	wyQYvYNkM7	1	2.44387e+11
25	procent	1	2.55994e+11
Hoffmann	Outbreak	1	4.9767e+11
waardoor	criminelen	1	3.00782e+11
laatste	verklaring	1	2.59038e+11
Corona	verlost	1	1.58801e+10
komt	vloedgolf	1	3.01513e+11
Rutte	PVV	1	-6.6402e+09
Overlijdensakte	24	1	3.9087e+10
beperken	contact	1	2.4341e+10
verdere	info	1	2.16046e+11
Bonhoeffer	College	1	5.19838e+10
kies	gezin	1	2.84268e+10
bloeding	langzaam	1	4.43928e+10
herschikking	doorvoeren	1	5.19838e+10
beleid	langzaam	1	1.67098e+11
belang	aller	1	2.92182e+11
hamsteren	https	16	1.15893e+12
constant	muteert	1	3.39257e+10
schreeuwde	afloop	1	4.38583e+10
status	1.23898e+18	1	2.26289e+10
bijvoorbeeld	Forum	1	3.56374e+10
2400	leerlingen	1	3.3725e+10
afstand	naast	1	1.04688e+11
nadrukkelijk	17	1	2.96951e+10
regering	unieke	1	2.18311e+11
ontslagbrief	morgen	1	3.38243e+10
robot	coronavirus	1	1.43882e+11
stik	coronamemes	1	5.11239e+11
afstandelijk	oudere	1	4.30833e+10
minimum	extra	1	2.27944e+11
2019	volledig	1	2.45892e+11
regering	Roep	2	4.36622e+10
fruitig	diensten	1	4.78546e+11
onverantwoorde	verdedigen	1	3.41354e+10
poetisch	Conte	1	5.19838e+10
allen	nachtbaan	1	3.73197e+10
schoonmoeder	vd	1	3.08554e+10
status	1.2386e+18	1	2.26289e+10
rondrijden	kickt	1	5.95749e+10
jaar	Trump	1	9.06044e+09
Staat	NL	1	1.68625e+11
Rutte	PSV	2	2.73206e+11
dwang	voelt	1	3.14351e+10
ontslag	koning	2	6.02842e+10
politici	ivm	1	1.42781e+11
problemen	Kabinet	1	1.83285e+11
vrouw	doventolk	1	2.45921e+11
vrees	lakse	1	2.09997e+09
allemaal	leven	1	5.18906e+09
huis	toestemming	1	2.51768e+10
medewerkers	beroepen	1	2.4436e+10
artikel	MEDISCHE	1	3.35703e+10
coronacrisis	tik	1	2.82759e+11
avondtalkshow	sturen	1	4.02636e+11
vast	reageren	1	1.974e+11
opgelopen	waardoor	1	2.68089e+11
kids	15	1	1.4018e+11
geframede	gecontroleerde	1	4.49957e+11
weggevallen	vragen	1	3.42002e+10
stom	ofzo	1	3.30829e+11
deskundigen	adviseurs	1	1.65929e+10
Ronald	Izaak	1	5.95749e+10
Lelystad	steentje	1	4.2176e+10
virus	ziek	1	-1.27941e+09
virus	zien	3	1.12989e+09
antwoorden	afleiden	1	4.35329e+11
minister	hoop	1	1.07682e+11
zand	Euro	1	3.80468e+11
Rutte	functie	1	2.35041e+10
pictwittercom	l22fh2oBQS	1	2.44387e+11
positief	land	1	8.13914e+09
bloedtest	zien	1	2.38804e+11
Corona	Griekse	1	9.89857e+08
corona	gebeuren	3	1.82592e+11
kids	20	1	1.71837e+10
mensen	staan	3	3.77153e+09
graag	minpres	1	7.98713e+09
calamiteitenverlofopnemen	thierrybaudet	1	3.09527e+11
Mijd	ov	1	4.22954e+10
komende	tijd	23	5.03235e+10
gezien	gehele	1	2.27138e+10
nederland	moer	1	3.06156e+10
coronavirus	overleeft	1	6.5304e+09
wvggz	wvggz	1	5.30363e+10
scheldwoord	iemands	1	5.63056e+10
rutte	hele	2	4.82175e+08
rutte	held	1	1.24873e+11
pictwittercom	ieqr9qw1WM	1	2.44387e+11
wilder	heen	1	3.54354e+11
spaart	economie	1	2.7157e+10
smerige	NSB	1	4.59422e+10
anderen	ouderen	1	1.18248e+11
specialisten	wetenschappers	1	2.10049e+11
scholendicht	lockdown	1	2.12081e+10
toespraak	achtergrond	1	1.08117e+11
teleurstellend	repetities	1	5.63056e+10
Wanvertoning	verteld	1	4.17264e+10
regels	wilt	1	1.65156e+10
ogen	kijken	1	1.5635e+11
POLITIEK	politiek	1	3.00062e+11
wachttijd	10	1	3.39463e+10
boot	Griekse	1	3.29644e+10
gewonnen	gaf	1	3.29644e+10
bosjes	mensen	2	3.35808e+10
kids	50	1	1.95816e+10
Baudet	regering	3	6.72944e+09
article	premierruttespreektmorgenavond	1	4.30833e+10
openhaard	verbieden	1	3.85111e+10
besmettelijk	makkelijk	1	2.20261e+11
who	TestTestTest	1	4.07605e+11
zorg	beschermende	1	1.73139e+11
FVD	SGP	1	2.88477e+10
verbaast	talkshows	1	4.45853e+10
bijdrage	asymptomatische	1	4.19459e+11
weet	test	1	1.06815e+11
gaat	egosysteem	1	2.58443e+11
gaan	alvast	1	9.03839e+09
thema	Rutte	1	8.02146e+09
the	iceberg	2	7.27388e+10
500	700	2	7.01638e+10
Coronavirus	begrijpen	1	9.91196e+09
artikel	5058661	1	3.35703e+10
coronavirusNederland	handhaving	2	2.68932e+11
pictwittercom	lFkqKaZypD	1	2.44387e+11
medische	complicaties	1	3.06976e+10
redden	2008	1	2.93641e+10
commentaar	stel	1	2.76291e+11
Sorry	Mark	1	1.14645e+11
schudden	vrolijk	1	2.71864e+11
duidelijk	perconferentie	1	3.32045e+11
toekomstmcslotervaartnl	Geertjen	1	5.95749e+10
voorkomen	demense	1	3.46802e+10
grootste	vijanden	1	2.74595e+11
crisis	kinderen	1	-1.33032e+10
zooitje	Rutte	1	5.05658e+10
Rutte	graaiers	1	1.17479e+10
corona	flink	1	4.17398e+09
extra	toelichting	1	2.37935e+10
dossiercoronavirus	whokritischnederlandvaar	2	6.91699e+09
roc	twentegaat	1	5.95749e+10
kids	79	1	4.04235e+10
energie	wereld	1	2.06663e+11
premier	crisis	1	5.15504e+08
schade	kondigen	1	2.73667e+09
ultieme	angst	1	2.82945e+11
slob	coronavirus	1	1.43882e+11
straten	Brussel	1	3.12338e+11
sanitair	corona	1	1.32832e+11
zien	afgaan	1	3.19997e+10
Wellicht	meivakantie	1	3.86766e+10
lockdownnl	scholendicht	5	8.7172e+10
bouwers	Rutte	1	1.26476e+11
REDDER	RUTTE	1	3.51346e+11
photo	1pic	1	5.95749e+10
krijgt	beleid	1	4.86449e+08
zn	jatten	1	4.09385e+10
oppositie	gebruik	1	2.40365e+11
houden	coronapatienten	1	1.43957e+11
vergeet	gemakshalve	1	4.29425e+11
College	Willem	1	4.2176e+10
segment	zzp	1	4.18349e+11
hierover	nagedacht	1	2.94427e+11
twittercom	juuddith	1	2.25071e+10
eist	regering	1	1.14708e+11
Nederland	steden	1	1.39153e+11
blazen	weten	1	2.60405e+10
klachten	verdwijnen	1	2.71133e+10
hand	tand	1	3.66899e+10
afkorting	Volk	1	4.38583e+10
vielen	10000	1	4.54453e+10
Corona	Drenthehttps	1	2.24187e+11
vele	beleidsterreinen	1	3.61017e+10
1800	1900	1	2.49604e+11
pictwittercom	QhCDYLgGUA	1	2.44387e+11
voetbaltraining	judo	1	5.95749e+10
links	oerdom	1	3.63351e+10
fan	getuigt	1	3.47043e+10
1100	Corona	1	1.28454e+11
4	logisch	1	2.19075e+11
nodig	ongelukken	1	3.14837e+11
kerk	man	2	4.56413e+11
NO	regrets	1	5.95749e+10
verspreiden	ouderen	1	1.20045e+11
herhaalt	Hamsteren	1	3.40294e+10
Btw	ondernemers	1	3.28651e+10
Please	vraag	1	2.54611e+11
straat	zn	1	2.07925e+10
contactverbod	be641a03	1	5.19838e+10
ouijabord	gebruiken	1	3.78073e+10
tijd	17	1	6.83778e+09
uitstel	zaak	1	3.01976e+11
verspreiden	teneinde	1	3.77148e+11
rivm	Stikstof	1	1.94274e+11
verkiezingen	voorlopig	1	1.75245e+11
minpres	markruttehttps	1	2.23301e+10
brengen	overledenen	1	2.84141e+11
Coronavirus	op1	1	6.90723e+08
levenslang	geschorst	1	5.11239e+11
bosjes	doodvallen	1	4.0589e+10
zoeken	perioden	1	4.59422e+10
immers	doodsvonnis	1	3.88481e+10
RIVM	covid19nl	1	3.96602e+08
gemeende	boodschap	1	3.26412e+10
stel	vast	1	1.80408e+11
joachimcoens	echt	1	2.47448e+10
tijd	43	2	3.03789e+10
pandemie	praten	1	1.79022e+11
Amsterdam	brabanthttps	1	3.89067e+10
trekjes	liberalen	1	4.59422e+10
leraren	don	1	3.66168e+09
beeldvormend	debat	1	3.46802e+10
Harde	realiteit	1	3.46802e+10
blijf	kalm	1	2.55714e+10
ondoordringbare	muur	1	4.29425e+11
verdienen	corona	1	6.08546e+10
weerwoord	rechtsnationalisten	1	5.63056e+10
stappen	FAIL	1	3.46802e+10
zorgelijk	Europa	1	3.13275e+11
houden	super	1	1.59827e+11
maart	klok	1	2.76616e+11
ermee	loef	1	4.78546e+11
zware	onvoldoende	1	2.51448e+11
dartsnieuwscom	nederlandseregeringverbiedtspeelrondespremierleaguedarts	2	1.12611e+12
Update	info	1	3.30829e+11
coronaaanpak	Nederlandse	1	1.40207e+11
PVV	Wilderspictwittercom	3	1.03109e+12
shutdown	Duitsland	1	3.06564e+10
groepsimmuniteit	stelt	2	2.03506e+11
bekend	groot	2	2.68013e+11
CORONAVIRUS	MOGELIJK	1	4.2176e+10
Covid19	besmetting	1	1.0828e+11
terug	groepsimmuniteit	2	1.56641e+10
hedrijven	geldstromen	1	5.95749e+10
straat	va	1	3.91486e+10
lombardijegezondheidssysteemgaatdefinitiefinstorten	a3226975	1	5.95749e+10
nederlandsbedrijf	miljoenenmondkapj	1	5.63056e+10
pensioenen	AOW	1	3.50819e+11
mee	juiste	1	8.91102e+07
kapot	nederland	1	1.39197e+11
club	MinPres	1	8.42253e+09
gedacht	8500000000	1	4.35329e+11
fonds	snel	1	2.61339e+11
kijken	vergaat	1	2.82574e+09
Nav	medisch	1	3.24875e+09
zorgen	gedacht	1	1.83602e+11
stemt	beleid	1	1.85665e+10
kast	haalt	1	3.38444e+11
afloop	persconferentie	1	1.61543e+10
NVA	spreekbuis	1	3.25179e+10
zeer	goed	7	9.07794e+08
Houdt	MinPres	1	8.42253e+09
wintersport	carnaval	1	3.57568e+10
Maskers	type	1	5.19838e+10
blijven	essentiele	1	1.4657e+11
Klaarblijkelijk	specialisten	1	3.47286e+10
schande	dodelijk	1	3.03201e+11
Helder	vertrouwendwekkend	1	4.29425e+11
grijp	aub	1	2.6919e+11
vreten	huis	1	3.69551e+10
berichten	toespraak	1	8.77173e+08
geeft	persconferentie	12	1.90714e+11
laatbegonnen	maatregelen	3	7.55303e+10
regering	voortvloeit	1	2.18311e+11
horen	grond	1	2.35623e+10
scholen	gezonde	1	6.09836e+09
natuurlijk	bezwaar	1	3.44915e+10
nep	melk	1	3.55788e+11
epidemiologisch	vraagstuk	1	5.11239e+11
mortaliteit	covid19	1	2.12135e+11
regering	negeren	1	7.70146e+09
idd	supersnel	1	3.9814e+09
Studiegenootschap	Erkenbrand	1	5.95749e+10
90	miljardeuroopvangen	3	1.28019e+12
juni	Nederlandse	1	1.51491e+11
CD	voorste	1	4.71276e+11
pictwittercom	2yelSkG0Kn	1	2.44387e+11
leugen	MinPres	1	6.01318e+09
LockdownHollandpictwittercom	KKkVC8fPqu	1	5.43932e+11
gaven	leven	1	2.61339e+11
leveren	VVD	1	1.70552e+10
uiteindelijk	lock	1	2.22987e+10
nieuwspers	coronavirusbrusselseregering	1	5.95749e+10
natie	vh	1	2.78106e+10
Corona	groot	2	-3.60947e+10
patient	Nederland	4	5.13067e+10
Rutte	Op1	2	7.13297e+09
SLACHTOFFER	PANIEKVIRUS	1	5.95749e+10
https	wwwgroundbeyondzerocom	1	1.94322e+11
gevolgen	langere	2	5.44172e+10
vond	bureau	1	3.0636e+10
wellicht	wereldwijde	1	3.06156e+10
boodschappen	halen	2	4.40094e+10
gebruik	USA	1	2.67369e+11
klachten	getest	3	6.13659e+10
bijzonders	nieuws	1	2.34609e+11
toespreken	mensen	1	1.16087e+11
voel	haat	1	3.03297e+11
UITBRAAK	STOPPEN	1	4.52152e+10
personeel	baan	1	2.44856e+10
punt	corona	2	1.32564e+11
slot	coronavirus	4	1.10689e+11
Onderwijs	zorgpersoneel	1	2.48784e+11
brengen	namens	1	2.51448e+11
mondkapjes	perse	1	2.91582e+11
keel	zit	1	2.57383e+11
ellende	wachten	1	1.78442e+10
status	1.24066e+18	1	2.26289e+10
debestestuurlui	debestestuurlui	1	5.11239e+11
protesteren	list	9	4.22821e+12
gecompenseerd	inkomen	1	3.76241e+11
cs	afkondigen	1	2.81658e+10
2de	Kamer	4	1.2304e+11
schoolexamens	doorgaan	1	2.98654e+10
PieterHeerma	MinPres	1	5.15324e+09
coronavirus	covid2019	2	2.94236e+11
Albert	Cuyp	1	4.78546e+11
besmettingen	laagsterftecijfer	1	3.35136e+11
nederlandsbedrijf	miljoenenmondkapjes	1	5.63056e+10
regering	migranten	1	7.94339e+08
landen	optie	1	1.45264e+11
bekijk	kritisch	1	3.54073e+10
troonrede	minister	1	3.32934e+10
volgen	goed	1	5.50918e+09
verspreider	NL	1	2.17746e+11
besmettingen	klopt	1	1.66117e+11
Corona	vervelend	2	2.64813e+11
pictwittercom	rmx30VGc1Q	1	2.44387e+11
vervallen	herstel	1	4.13161e+10
regeringsdeelname	overweegt	1	4.19459e+11
Geld	mondkapjes	1	2.06478e+11
SLACHTERS	rivm	1	2.52316e+11
reden	Overwork	1	3.86766e+10
verzorgend	personeel	2	7.73531e+10
status	1.23848e+18	1	2.26289e+10
burgers	meteen	1	1.57466e+10
de_NVA	de_NVA	1	2.64762e+11
nieuwe	asielzoekers	2	3.52235e+10
CoronavirusOutbreak	Coronavid19	1	2.6347e+11
chte	adviezen	1	2.34945e+10
COVID2019NLpictwittercom	u5KAMN6UBF	1	4.42078e+10
Rutte	googel	1	1.69296e+11
besluiten	kabinet	1	1.13431e+11
jaapenznmannen	waken	1	5.43932e+11
prachtig	vonden	1	3.74912e+10
intensieve	waarheid	1	3.00782e+11
Rutte	historische	11	1.39638e+12
viral	bericht	1	3.40504e+11
coupdetat	coronavirus	1	1.95699e+11
weesverstandig	coronanederland	1	2.52414e+11
ding	begreep	1	4.2176e+10
twittercom	maartenbrink	1	2.25071e+10
PM	essentieel	1	3.47775e+11
waarbij	verbazing	1	3.36277e+10
zien	verrot	1	2.6818e+11
opleiding	getroffen	1	3.29979e+11
klaver	beter	1	2.2674e+10
ramp	zorgt	1	2.19867e+11
tsunami	zag	1	3.48768e+11
Sky	News	1	4.87146e+10
ugcPost	6.64439e+18	1	5.95749e+10
patienten	lopen	1	9.86503e+09
trekken	VVD	1	1.48384e+11
trekken	verzoek	1	2.68089e+11
subsidie	koningshuis	1	4.17264e+10
Kijk	coronavirus	2	-3.56615e+10
Lees	artikel	6	1.12957e+11
pictwittercom	HotKzvIIC2	1	2.44387e+11
Rutte	hamert	3	4.09809e+09
756859289	jongesnel1500icbedden	1	5.95749e+10
razendsnel	plunderen	1	4.00335e+09
debat	2eKamertweets	2	3.17041e+10
regering	maatregel	2	6.29915e+09
Trump	exclusieve	1	2.94427e+11
jokken	dingen	1	3.88481e+10
200000	kids	1	2.60637e+10
MinPres	totale	2	1.22595e+09
draai	Asscher	1	3.38444e+11
kabinet	integer	1	2.14843e+11
informatie	mbt	1	1.60401e+11
codablijvenopen	pictwittercom	1	2.55194e+11
Gisteren	dacht	1	2.33835e+10
CoronaCrisis	nederland	1	2.57693e+09
1e	dodelijke	1	2.92107e+10
Tip	krant	1	3.84572e+10
mottenballen	gehaald	1	4.52152e+10
RUTTE	LAAT	1	2.5274e+11
maatregelen	supermarkt	1	4.49874e+09
oprotten	sufkut	1	5.63056e+10
verantwoordelijkheid	last	1	1.78024e+11
late	onvermijdelijke	1	3.86766e+10
oefening	Event	2	9.36043e+10
respectloos	rivm	1	1.8693e+11
Wees	wijs	1	2.98654e+10
kwetsbare	gezonde	1	1.78104e+11
verzoek	fvd	1	2.27674e+10
sitesgooglecom	view	1	5.63056e+10
verrader	Europa	1	3.65092e+10
mensen	slachtofferen	1	2.00424e+11
weren	wilde	1	2.6961e+11
bereiken	mee	1	1.52442e+10
zak	Mark	1	1.46144e+11
Calm	rustige	1	4.9767e+11
indringernosgebouw	3982464	1	5.95749e+10
laat	louter	1	2.06258e+11
detail	100	1	2.63925e+11
n	slappe	3	3.94984e+10
hand	vaccin	1	1.41885e+11
coronavirus	zegt	5	-1.49576e+11
maatregelen	komende	1	2.96386e+10
verantwoordelijkheid	land	1	4.61872e+09
velen	schijt	1	2.40796e+11
trots	covid19NL	1	2.51384e+11
adviseurs	virus	1	7.96638e+09
hele	vuurwerk	1	2.70413e+10
wordwakker	corona	1	2.08743e+11
forse	kritiek	2	5.7936e+10
gaan	sluiten	13	1.08842e+12
standpunt	sta	1	3.14351e+10
verspreidt	Covid	1	3.28651e+10
mogelijk	besmettingen	2	1.77434e+11
status	1.24029e+18	1	2.26289e+10
raar	kijkcijfers	1	3.71542e+10
Beste	optreden	1	1.30294e+11
BartDeMeulenaer	status	1	2.26233e+11
grens	gaat	1	5.71331e+09
coronanl	RIVM	3	2.51415e+11
Boos	Rutte	1	1.78293e+11
instructie	kritiekloos	1	4.92115e+10
scholenmoetendicht	coronavirus	4	4.88831e+11
grens	gaan	3	3.00118e+11
proberen	economie	1	1.19125e+11
langzamerhand	regering	1	1.26562e+10
ga	zeiken	1	1.84333e+10
coronavirus	zeer	1	-3.77094e+09
minuten	betrouwbare	1	2.94506e+11
ramp	verband	1	2.2674e+10
ligt	stil	1	1.55856e+10
jonge	chronisch	1	2.81416e+11
Ga	quarantaine	1	1.46951e+11
Rutte	uitzoeken	1	7.75153e+09
EU	afspraken	1	1.96607e+11
pleit	basisinkomen	1	3.08984e+11
belangrijkste	consideratie	1	4.49957e+11
doden	minderbedeelden	1	3.04068e+11
n	ervaren	2	3.49338e+10
activiteiten	staken	1	3.26725e+10
Komende	jaren	1	2.56737e+11
Zn	dagen	1	2.96617e+11
EigenLandEnHand	CoronaVirus	1	3.76692e+11
keuzes	gemaakt	13	3.96715e+11
COVID2019	CoronavirusOutbreak	1	1.98095e+11
greendeal	prioriteit	1	3.0708e+10
utm_medium	amptwitter	1	3.20961e+11
artikel	5058576	1	3.35703e+10
zeiden	experts	1	2.2257e+11
gaat	dringen	2	3.20729e+11
GB	toegekeken	1	5.11239e+11
zwembaden	musea	1	4.45853e+10
Land	nood	1	2.88687e+11
gevaarlijk	verkeerde	1	2.22157e+11
aantal	waarvoor	1	1.99631e+11
einsatzgruppen	sterkte	1	4.36928e+11
coronavirus	6037674	1	1.98935e+11
CoronaVirus	Besmert	1	3.43548e+10
6037229	kabinetschraptvluchten	1	5.95749e+10
Laten	leren	1	1.71531e+11
who	minpres	1	1.63202e+11
Rutte	geliefde	1	6.56618e+09
eigenaar	Lab	1	5.43932e+11
Jammer	hopen	1	2.45864e+11
coronavirus	overleden	3	1.2034e+11
nieuwsachtergrond	italiaansearts	4	1.79144e+11
Hee	MinPres	2	2.72085e+11
echt	massavaccinatie	1	2.61026e+10
Covid_19	coronaitalia	1	2.54339e+11
Coronavirus	Landini	1	2.88129e+10
Rutte	Leerkrachten	1	1.36603e+11
oplossing	overheidssteun	1	3.14959e+10
NEDERLAND	VERJAAG	2	8.61666e+09
mede	mens	2	5.31965e+11
federaal	probleem	1	2.53934e+11
gezondheid	10405392	2	7.45555e+10
vd	satanskerk	2	7.17587e+10
komen	enkele	1	1.05871e+10
Franstaligen	1	1	2.29921e+09
vadderiVRThttps	twittercom	1	2.25806e+11
Covid19NL	aktie	1	3.52418e+10
gaan	proberen	1	5.7691e+10
plezier	kans	1	2.82389e+11
richtlijnen	WHO	1	1.58658e+11
griezelig	exemplarisch	2	1.04962e+12
Corona	tast	1	1.58801e+10
wwwvluchtelingenwerkbe	nieuws	2	5.72852e+11
tweets	ver	1	2.35875e+11
The	Money	1	4.01089e+10
Corona	task	1	1.48276e+10
markrutte	ErasmusMC	1	2.1377e+10
toekomst	hoeverre	1	3.30148e+11
kroonvirus	ONgekozen	1	5.95749e+10
bedrijven	genereren	1	3.59105e+10
twittercom	RTV_Rijnmond	1	2.25071e+10
serieus	goed	1	3.93381e+09
waarheden	herbesmettingen	1	4.92115e+10
vecht	Coronavirus	1	1.80934e+11
sluiten	deskundigen	1	6.17694e+09
zoiets	meegemaakt	2	7.18836e+10
twittercom	MackayIM	1	2.25071e+10
eea	aanpakken	1	3.35325e+10
Rutte	uitleggen	1	-1.12854e+10
draaien	premier	1	1.57288e+10
IMF	EU	1	3.34949e+10
ermee	loop	1	3.2138e+10
min	overleg	1	2.26028e+11
autochtone	Nederlanders	1	2.6302e+11
denken	bevlogen	1	3.09527e+11
gevonden	immuun	1	2.15196e+10
geef	tenminste	1	2.32729e+10
waarde	hechten	1	4.19459e+11
MinPres	daadkrachtig	1	1.46331e+10
lockdownnl	COVID19NL	7	9.03945e+10
migranten	wenst	1	3.80468e+11
school	ggdln	1	3.29477e+10
30	procent	2	5.29187e+10
NOS	1900	2	3.01207e+10
EU	onderneemt	1	2.41153e+11
virologen	corona	1	3.02583e+09
strenger	straat	1	3.0708e+10
RTLnieuws	omroepbrabant	1	2.65874e+11
psychiatrische	patienten	1	3.39463e+10
juiste	medicijnen	1	2.01983e+10
wwwscholierencom	blog	1	4.78546e+11
beslissingen	neemt	4	7.66039e+10
gebeurd	vorming	1	3.9814e+09
coronavirus	6037648	1	1.98935e+11
maatregelen	buurlanden	1	1.36768e+11
leerkrachten	bedanken	1	3.01698e+11
beschermd	hyena	1	4.52152e+10
gaat	proberen	1	5.80592e+09
2232	u	1	5.03968e+11
Marokko	vandaag	1	2.07976e+11
beste	oplossingen	1	1.76438e+11
geeft	commentaar	1	2.00727e+11
gaat	sluiten	1	-3.68855e+09
coronaNL	bevolking	1	2.07849e+10
mild	griepje	1	3.13275e+11
arme	oudere	1	3.09855e+11
t	polderlandje	1	2.85828e+11
regering	confisqueert	1	2.18311e+11
tijd	privacy	1	2.36405e+10
19	verslaan	1	2.09274e+10
schoothondje	Rutte	2	3.18338e+11
open	regering	2	-7.48519e+09
Kapperszaken	sluiten	1	3.0042e+10
regering	grondig	2	3.71236e+10
Europa	onmogelijk	1	2.30942e+11
geconstateerd	dossier	1	4.0674e+11
Rutte	regeren	1	-3.49923e+08
gek	gestoord	1	2.44113e+10
hebbend	wijsheid	1	4.02636e+11
zegt	aanwezigheid	1	2.26872e+11
ligging	90	1	4.32285e+10
premier	Igor	1	3.07496e+10
schudden	h	2	4.10772e+10
kers	kut	1	4.22954e+10
boer	MinPres	1	1.25518e+11
ziekenhuisopname	2	1	2.51864e+10
indamfase	komen	1	1.98208e+11
bosbrand	strategie	1	3.60371e+10
cursussen	crisis	1	2.60715e+10
kinderen	blootstellen	3	6.45588e+10
zieken	gaan	1	4.13914e+09
Baudet	opstaat	1	3.48021e+10
cnv	tafel	1	4.38583e+10
keer	aangetoond	1	2.36035e+10
totaal	ongepast	1	2.86093e+11
land	kent	1	1.2318e+11
luisteren	TAKE	1	3.61344e+10
systeem	ziekenhuizen	1	1.97148e+11
geeft	Kameraden	1	3.37054e+09
gecontroleerd	besmet	3	4.36794e+11
Newcastle	opgeschort	1	4.64977e+10
opschorten	Kameragenda	1	5.19838e+10
variant	airborne	1	3.96732e+10
status	1.24164e+18	1	2.26289e+10
Spindocters	Rutte	1	1.78293e+11
8000	besmettingen	1	2.42689e+11
terug	hok	2	6.67131e+10
honoreren	onwelgevallige	1	5.95749e+10
China	gemeld	1	2.16272e+11
just	15	1	2.33616e+10
COVID2019NL	ikblijfthuishttps	1	2.00923e+11
land	gevraagd	1	9.97647e+08
tests	snel	1	1.63261e+11
Bedankt	he	2	4.80078e+11
supermarkten	apothekenVandaag	1	3.91486e+10
Bedankt	Nederland	1	6.448e+10
Covid19	bestrijden	1	1.18012e+11
weten	rustig	1	1.33317e+11
schudden	4	1	1.72334e+10
zat	hamsteren	1	1.25275e+11
schudden	3	1	1.28267e+11
gezondheid	vele	1	1.45807e+11
isoleer	liggen	1	3.85111e+10
covid19crisis	roept	1	3.87331e+10
LiavanBekhoven	NPORadio1	1	4.24179e+10
status	1.24055e+18	1	2.26289e+10
coronanederland	CoronaCris	1	2.45217e+10
bruno_bruins	ACT	1	3.2295e+10
vanavond	makkelijke	2	5.88065e+10
zorgen	onderwijs	4	6.32864e+10
arrogante	minpres	1	2.15019e+10
herstel	seniorenpictwittercom	1	4.87146e+10
MinPres	totaal	2	-1.96437e+09
pakket	belastingverlichting	1	4.40298e+10
jinek	spookie	1	3.9087e+10
gva	status	1	1.9354e+10
COVID19	covid19Nederland	6	5.27582e+11
NationaleEenheid	moment	1	3.57267e+10
rutte	ministerpresidentrutte	1	2.03828e+10
v	Landelijke	1	2.80464e+09
gooi	roer	1	2.76834e+10
status	1.23842e+18	1	2.26289e+10
coronawaanzin	coronaschiphol	1	5.95749e+10
twittercom	shabir1441	1	2.25071e+10
hulp	behoeven	1	3.63351e+10
pierreheijnen	Dank	1	4.78546e+11
status	1.23875e+18	1	2.26289e+10
partijen	beste	1	1.20073e+11
Intens	zuur	1	4.87146e+10
just	24	1	2.92791e+11
acount	slot	1	3.48021e+10
algehele	immuniteit	1	2.37482e+10
1800	1815	1	4.56872e+10
WOB	corona	2	3.79238e+11
tijden	bestaat	1	1.61867e+11
Nations	Must	1	5.11239e+11
corona	variant	1	7.86593e+09
klopt	fake	1	3.06156e+10
echte	verloop	1	2.5949e+09
verdienen	schandalig	1	3.06564e+10
hierdoor	geloofwaardigheid	1	3.59418e+11
TIJD	coronanederland	1	1.4878e+11
Ziekhuizen	gestuurd	1	4.49957e+11
a6cbaae18	GoogleNews	1	4.71276e+11
open	plan	1	7.52326e+09
Wijk	Weisglas	1	5.63056e+10
komen	aantal	1	4.57789e+10
155	nieuwe	3	8.42456e+09
pest	spaanse	1	4.17264e+10
besmettingen	Italiaanse	1	1.45277e+11
MinPres	AngelaMerkeICDU	1	1.11518e+09
wilt	offer	1	3.47286e+10
Rutte	OMT	1	3.04188e+09
bestempelde	toespraak	1	2.75861e+11
jensen	vinden	1	3.26412e+10
dovemansoren	Mark	1	2.35623e+10
China	ziekte	1	1.36197e+11
DeGelderlander	dwdd	1	3.54923e+11
onduidelijk	lang	1	1.99758e+11
politiek	bestrijden	1	1.01108e+11
concreet	goede	1	2.43061e+11
komt	goed	21	2.70187e+12
richtlijnen	daarmee	1	2.29599e+11
leefregels	doorgaan	1	3.64039e+10
waarschuwingen	Italie	1	1.84611e+11
zorgen	scholendicht	1	8.64048e+09
broertjes	zusjes	2	1.12611e+12
corona	Vrijdagmorgen	9	1.84015e+12
RIVM	beleid	3	9.50192e+09
ziek	kwetsbare	1	1.14019e+11
CO2dans	uitvoeren	1	4.54453e+10
Striktere	maatregelen	2	5.03535e+10
hoop	zorgkosten	1	2.46148e+11
Vrijwel	land	1	2.44856e+10
tekenen	films	1	5.30363e+10
Trump	administratie	1	3.37645e+10
twittercom	Bert_VdA	1	2.25071e+10
vrijblijvend	Ga	1	3.58177e+10
samenloop	bedenken	1	4.47861e+10
volledig	onderschat	1	1.99758e+11
uiteraard	honderden	1	2.92107e+10
Taiwan	ahead	1	4.40298e+10
Nav	recente	1	4.13161e+10
Ruttes	tactiek	1	3.43999e+10
voorbeeld	zorgverleners	1	1.96647e+10
deel	winkels	1	1.05912e+11
principe	griep	2	5.20734e+10
BayerUS	status	1	2.26233e+11
Hey	MinPres	23	3.68706e+12
Marokkanen	dwingen	1	4.9767e+11
bovenop	soft	1	3.60371e+10
weten	zeer	1	8.8993e+08
fractiediscipline	luisteren	1	3.54073e+10
regering	Rome	1	2.18311e+11
experts	stom	1	2.33225e+10
virologen	medische	2	4.96489e+10
Spanje	hand	1	1.4346e+11
premier	vertalen	1	2.09418e+11
500	dagen	1	1.6889e+11
verkiezingen	zit	1	1.3093e+11
aanpak	achteraf	1	1.5289e+10
werkgever	stringentere	1	4.78546e+11
MinPres	geduid	1	1.54735e+10
laten	opsnuiven	1	2.9419e+11
greep	MinPres	1	8.83293e+09
gezondheidssituatie	Nederland	1	2.55994e+11
Normaal	verkondig	1	4.64977e+10
zeg	wereldkundig	1	3.84039e+10
LAAT	TRAAG	1	4.64977e+10
IwAR2nnaFdrVhkG6O2WdGn4hPp3fP57hp8vcGjvfYNKllTaaCloqFkqR5KG6o	BLIKOPENER3331	1	4.47861e+10
boodschap	vast	1	1.46729e+10
overvol	hoestende	1	4.28058e+10
vandaag	90jarige	1	3.26883e+10
eerlijke	manier	1	2.24799e+11
moment	invoering	1	3.53238e+10
onderschatten	vakantie	1	3.03106e+10
februari	mondkapjes	1	1.97553e+11
wantrouwen	gaan	1	1.2233e+11
bruno_bruins	status	2	-2.7746e+10
hoeveel	leerlingen	1	1.63261e+11
chaos	Coronavirus	1	1.23213e+10
representatieve	groep	1	3.3647e+10
zomer	gesproken	1	2.64594e+11
bevoorrading	waarborgen	1	4.78546e+11
video	zien	1	1.06868e+10
Nederlanders	Huisarrest	1	3.11307e+10
gisteren	geroepen	1	2.32922e+11
RutgerGW	grootste	1	3.66899e+10
mensen	dringende	1	7.76655e+09
volgen	RT	1	2.11121e+11
reacties	GW	1	3.76241e+11
kwam	ministerpresident	1	1.81134e+10
Covid_19	coronaviru	1	2.11121e+11
coronanederland	komen	2	-4.31044e+09
Brussel	echt	1	1.358e+10
probleem	manier	1	1.36687e+11
Tictoc	enzo	1	4.78546e+11
ga	kleine	1	1.29217e+11
miljarden	vretende	1	4.18349e+11
detail	coronavirus	1	1.30313e+11
regering	medewerkers	2	1.36831e+11
Leren	situatie	1	3.04557e+11
stoppen	betweter	1	3.43548e+10
helemaal	deuk	1	3.38043e+10
vinden	toespraak	1	4.77537e+09
grootste	land	3	2.78164e+11
Mos	goede	1	3.4114e+11
plaats	viroloogje	1	3.15825e+10
Dwz	defensie	1	4.49957e+11
samenspraak	RIVM	1	2.13584e+11
aangestuurd	maatregelen	1	2.19075e+11
hard	maatregelen	1	2.51818e+10
doorsnee	griepje	2	8.1011e+10
t	bijzonder	1	1.19504e+10
meeste	winkels	6	1.37568e+12
wkoolmees	WBHoekstra	5	1.79521e+12
COVID19NL	virus	4	4.21758e+09
Succes	geertwilderspvv	2	3.80797e+11
mensen	oplossen	1	6.67926e+09
kabinet	situatie	1	5.99775e+10
doelstelling	Rutte	1	1.456e+11
laten	creperen	2	4.70204e+11
virus	massa	1	1.28003e+11
coronacrisis	snel	1	6.55521e+09
kinderen	laten	1	-2.0661e+10
reeel	getal	1	3.89067e+10
ICpatienten	komende	1	3.67642e+10
misdadig	bezig	1	2.60405e+10
krijgen	betaal	1	2.28255e+10
Indonesie	ca	1	3.64388e+10
gebruikt	wcpapier	1	2.26702e+11
telegraaf	Nieuwsuur	2	3.35267e+10
lekker	voelen	1	1.89208e+09
Haarlem	zie	2	5.70866e+10
Benieuwd	nieuwe	2	3.85067e+10
vatbaar	corona	2	1.5304e+11
doel	economische	1	1.85602e+10
Rutte2	vader	1	4.40298e+10
belangrijk	raadt	1	2.84013e+11
land	scholen	1	-5.29904e+09
Daarbij	opkomst	1	4.38583e+10
down	coronadebat	1	1.20024e+11
handdruk	bewezen	1	3.81461e+10
scholendicht	scholenmoetendicht	1	2.13228e+11
SBeweging	se	1	3.84572e+10
huis	kopen	3	7.89427e+10
voorzorg	thuisblijven	1	2.98136e+10
gaan	daags	1	1.92689e+11
coronavirus	wickedproblem	1	1.98935e+11
advies	vertelt	1	1.86382e+11
aanschaffen	Nederland	1	2.23301e+10
effectief	MinPres	1	7.37006e+09
media	bevestigen	1	2.82697e+11
289	passagiers	1	4.87146e+10
bereiken	corona	1	5.69218e+09
kleine	bedrijven	4	8.40795e+10
straks	stuk	1	1.41333e+10
nodig	leiding	1	1.51372e+11
openhartig	eerlijk	1	3.68396e+10
werken	hele	1	6.20272e+09
ingaan	scholen	1	1.58779e+11
vatbaat	corona	1	2.08743e+11
voelen	laten	1	1.55629e+10
verrichten	gedaan	1	3.10186e+11
Leider	or	1	4.59422e+10
afgeslankte	regering	2	4.36685e+10
winnen	slappe	1	2.47068e+11
Hoop	bespaart	1	3.54923e+11
afgewezen	linkse	1	3.45849e+09
liveblog	23272341500bedden	1	4.25437e+10
dicht	oeps	1	2.43275e+09
Commissie	Crisisbeheersing	5	2.41325e+11
geadviseerd	online	1	2.73974e+11
Nou	strooivoer	1	3.66899e+10
pictwittercom	EVDKYRFTp7	1	2.44387e+11
nodightml	NUnl	1	3.75794e+10
zoveel	bespaard	1	2.61536e+11
Twitter	MinPres	1	-1.57686e+09
man	afgelast	4	7.55255e+10
duidelijk	voren	1	2.01274e+11
13th	Sterkte	1	5.30363e+10
ed	Echt	1	3.3725e+10
speech	bekroop	1	2.94506e+11
werken	herd	1	1.16163e+11
CoronaCrisisnl	StayAtHomeSaveLives	1	4.64977e+10
https	frontpagefoknl	1	1.94322e+11
Pakt	goed	1	2.46606e+11
Olympische	hele	1	2.98827e+11
corona	oftewel	1	1.24921e+11
Coronavirus	Kommer	1	2.88129e+10
werkelijke	sterftecijfer	1	3.28979e+10
stad	Coronabelgie	1	3.28979e+10
Rutte	vergelijkende	1	1.69296e+11
Belgische	gezondheidszorg	1	1.94991e+11
handen	lol	1	2.54339e+11
twittercom	MigrantsAtSea	1	2.25071e+10
twittercom	HansTenk	2	4.50143e+10
handen	lot	1	2.27944e+11
Politieke	bananenschil	1	4.71276e+11
coronavirus	6037534	1	1.98935e+11
NimetoNU	scholendicht	1	3.10408e+11
denken	kinderen	2	1.2056e+11
Nederland	waddeneilanden	1	2.52251e+11
zorgafbreker	vanRijn	1	5.63056e+10
oudere	goed	1	1.11608e+10
opties	netjes	1	3.34206e+10
besmettingen	dag	1	6.73873e+08
voetbalwedstrijden	trainingen	1	4.17264e+10
rug	Corona	2	2.31257e+11
Dissel	draait	1	2.24151e+10
straks	stip	1	2.53566e+11
ergst	aangedane	1	5.95749e+10
regering	smurfen	1	1.85618e+11
president	leiderschap	1	1.36486e+10
COVID19NL	RIVMhttps	1	1.43882e+11
variant	Covid19	1	2.16667e+10
pictwittercom	MEcb51aN2n	1	2.44387e+11
aanleiding	speech	1	1.49958e+11
mooi	gezegd	1	1.46777e+11
kers	taart	2	1.04962e+12
psychisch	lijden	1	4.45853e+10
idd	MinPres	1	3.65123e+10
verte	geluiden	1	4.45853e+10
1	5	4	5.33236e+10
ligt	prioriteit	1	1.89877e+11
1	4	3	3.35972e+10
1	6	4	4.88461e+10
1	1	13	1.44315e+12
1	0	1	1.44684e+11
1	3	12	1.59971e+11
gaan	invoeren	2	3.03782e+11
coronavirusNederland	Debat	1	2.47565e+10
1	2	60	0.0011491227145435344
0	h	1	2.29479e+11
minderheid	volgen	1	3.21945e+11
Irritant	mondkapjes	1	2.90988e+11
vragen	Rutte	4	-3.94023e+09
kondigt	maatregelen	1	9.13472e+09
veroorzaakt	gelul	1	3.24424e+10
coronastroppenpot	regering	1	2.18342e+10
Galapagar	minister	1	3.32934e+10
landen	besluit	1	8.94809e+09
ondersteunt	crisis	1	2.60715e+10
gedacht	Nogmaals	1	3.69943e+09
leverbaar	webshops	1	5.95749e+10
coronanederland	CoronaOutbreakpictwittercom	1	1.79832e+10
zondagssluiting	invoeren	1	4.56872e+10
KimberleyLaan	status	1	2.26233e+11
coronacrisistreftnederland	premierruttebizar	1	5.95749e+10
moeilijk	koffie	1	3.03106e+10
Rutte	Dranghekken	1	1.69296e+11
bereiken	ziekenhuizen	1	1.95222e+10
landen	waarschuwingen	1	2.132e+10
mist	vliegtuig	1	3.84572e+10
Rutte	geadviseerd	2	1.31324e+11
bejegend	direct	1	3.5608e+11
nationaal	niveau	1	3.28979e+10
basis	wantrouwen	1	2.31817e+11
goedegaten	coronamarkt	1	5.95749e+10
rechten	religekkies	1	4.52152e+10
lees	leerkrachten	1	2.10717e+10
Rutte	ministersploeg	1	1.69296e+11
kijk	Nederland	1	3.34422e+09
helpen	capaciteiten	1	3.31347e+11
impuls	politiek	1	3.32755e+09
gaat	minimaal	1	8.21527e+09
tijd	kinderen	1	-1.28421e+10
geheel	richten	1	2.96452e+11
COVIDIOTS	MinPres	1	7.69547e+09
leugen	feiten	1	2.11393e+11
RIVM	bedoeld	1	1.34485e+11
bestrijden	CoronaCrisis	4	5.66306e+11
Mark	mensen	1	-8.66517e+09
plan	overheid	1	1.13084e+11
coronavirus	6037551	1	1.98935e+11
tijd	zn	1	1.18229e+10
besmettelijk	gevaarlijk	1	2.07963e+11
Gates	wereldbevolking	1	4.16205e+10
6	t	1	5.10207e+09
Besef	Geert	1	3.23095e+10
uur	vind	1	9.55668e+09
tousensemble	zenhttps	1	4.92115e+10
stoppen	maat	1	2.61734e+11
volop	experimenteerde	1	4.64977e+10
besmettelijkheid	fase	2	6.99053e+10
Kritiekloze	radio	1	4.47861e+10
Ouders	baan	1	2.8744e+10
6	a	1	1.38815e+11
lockdown	aantal	1	1.63856e+10
hashtags	MinPres	1	1.68735e+11
GemeenteDenHaag	GemeenteLeiden	1	5.43932e+11
crisis	regering	6	5.05952e+09
7	8	2	5.03279e+11
7	7	1	2.05917e+10
5	t	1	5.93167e+08
verdere	noodmaatregelen	1	2.66178e+11
bleek	Rutte	1	8.02146e+09
7	3	1	1.23062e+11
pictwittercom	SIweEHPuE9	1	2.44387e+11
Europa	lockdown	7	9.53806e+10
5	m	1	1.23657e+11
eerlijke	antwoord	1	2.65788e+11
COVID2019NL	herdimmunitypictwittercom	1	2.76834e+10
gewone	gezonde	1	2.06124e+10
keesversteegh	status	1	2.26233e+11
daarbij	gezocht	1	3.64388e+10
dochter	klas	1	2.63101e+11
snelle	uitweg	2	8.17868e+10
13	lievemarkruttebezorgdekleuterjufgaatviraal	1	3.88481e+10
beschermen	BIOwapens	1	3.84572e+10
4	t	1	5.58213e+08
6	6	2	3.13637e+10
Italie	supermarktmedewerkers	1	2.8376e+11
4	v	1	1.13485e+10
6	7	2	3.981e+10
toont	uitbraak	1	1.80365e+11
HARDER	ITALIE	1	5.30363e+10
tijden	besmetting	1	1.00318e+10
LIVE	RIVM	3	3.1812e+10
mals	rutte	1	2.27138e+10
gruwelijk	gefaald	1	3.80962e+10
brengen	laten	1	9.15015e+09
meldde	keesboonman	1	4.87146e+10
4Opf8YUwBjg	feature	1	4.71276e+11
woningen	Revolutie	1	4.78546e+11
regering	kondigde	2	2.60051e+11
bord	kop	1	3.2295e+10
sowieso	getest	1	1.94407e+11
Lockdown	25	1	1.87749e+11
Kinderen	astma	3	8.76547e+10
verzekert	kabinet	1	2.47978e+10
7	t	1	9.05802e+09
coronavirusNederland	lakse	1	7.85451e+09
onvermogen	aanpak	1	1.94789e+10
status	1.24237e+18	1	2.26289e+10
grote	gevolgen	5	7.91675e+09
6	x	1	1.85077e+11
8	9	2	5.26284e+11
ferm	stikstof	1	3.76692e+11
heer	rutte	2	2.25959e+11
2	h	1	7.21262e+10
2	e	1	1.43248e+11
2	a	2	2.31411e+11
olv	Geens	1	4.64977e+10
nagenoeg	corona	1	9.15401e+09
Echobox	1584481978	1	4.8265e+10
2	m	1	5.95581e+09
kabinetcrisisteam	besloten	1	3.94696e+10
coronavirus	6037611	1	1.98935e+11
motto	groot	1	2.44911e+11
gaat	profilering	1	1.93057e+11
coronavirus	6037613	1	1.98935e+11
1	v	2	1.47963e+10
grote	China	1	6.51748e+09
3	9	1	1.4398e+10
3	6	1	8.65243e+09
Premier	Rutte	232	0.003911260183635507
1	t	2	3.26345e+10
hardeboodschap	Coronavirusnl	1	2.73058e+10
3	4	7	1.27224e+12
2fearporn	3virus	1	5.95749e+10
1	r	3	3.96597e+11
3	5	2	2.60822e+11
1	s	2	1.90041e+09
KNVB	Soldaat	1	4.54453e+10
3	2	6	6.76272e+09
Dictators	spe	1	5.95749e+10
3	3	5	6.09058e+10
lopen	verkeerde	1	1.667e+10
werk	frontlinie	1	2.41051e+11
Rutte	leiders	1	-1.22997e+10
1	z	1	3.69457e+10
doneren	VORDERT	1	5.30363e+10
1	x	1	1.1768e+11
afbraak	puinbak	1	4.92115e+10
1	e	2	3.28694e+10
1	a	5	7.36646e+10
Regering	hamsteren	1	5.24508e+09
meent	ten	1	2.58517e+10
1	m	1	4.79643e+09
1	n	1	-3.05225e+09
verdachtmaking	vh	1	4.36928e+11
1	j	1	1.44684e+11
2	5	2	2.2442e+11
2	6	1	6.83233e+09
2	8	1	1.23585e+11
23	aangescherptemaatregelen	3	1.27254e+12
2	1	5	3.87689e+10
2	2	21	3.22557e+11
quarantaine	coronavirus	1	-1.03898e+10
2	3	17	2.74263e+12
botsen	openhouden	3	1.32623e+12
kans	experimenteren	1	2.34276e+11
MinPres	informeert	1	1.11518e+09
coronavirus	werktijdverkorting	1	1.14425e+10
inzichten	feiten	1	2.60909e+11
massaal	erop	1	1.90899e+11
redenering	zoal	1	4.9767e+11
Rutte	mevrouw	1	3.85243e+09
dragen	beleid	1	1.18733e+11
THE	CENTURY	1	4.62118e+10
coronavirus	GRIEP	1	1.47118e+11
corona	Wilders	4	9.40911e+09
4	m	1	1.20161e+11
grijpin	MinPres	1	2.01428e+10
Rutte	RKI	1	1.69296e+11
6	3	1	8.35025e+08
geregeld	gaat	1	1.12117e+11
reacties	incoming	1	3.95365e+10
ff	politieke	1	1.51114e+11
3	t	2	9.22243e+09
handschoenen	gooit	1	3.35894e+10
5	7	1	1.74653e+10
Soros	barsten	1	4.59422e+10
Blij	Nederland	2	3.04721e+11
3	r	1	1.10177e+10
nieuws	1953440319	1	2.87921e+11
3	x	7	1.67479e+12
3	v	2	2.07552e+11
5	8	1	1.87683e+11
keuze	Martijn	1	3.85656e+10
2eKamertweets	gehoord	1	1.67904e+10
4	a	2	3.52617e+11
asielzoekers	blokken	1	4.01089e+10
verteld	kort	1	2.478e+11
DEBAT	huis	1	2.56453e+10
beter	adviezen	2	2.34924e+11
Heftige	duidelijke	1	3.06976e+10
3	m	1	7.77592e+09
krijgen	test	2	2.49242e+11
medicijn	coronavirus	3	1.63208e+10
3	n	1	-7.27574e+07
4	4	2	3.30127e+11
4	5	4	8.22024e+10
2	t	2	5.58222e+09
4	6	2	3.23239e+10
4	7	1	1.71158e+11
werkelijk	wijken	1	3.39669e+10
indienen	MinPres	1	1.16918e+11
2	x	6	1.2827e+10
Hoho	scholen	1	2.62413e+09
machten	covid19	1	2.41333e+11
ergert	mensen	4	8.56662e+10
3	a	2	2.67813e+11
thuis	tublieft	1	3.08234e+10
zeiken	solidair	1	3.26725e+10
toiletpapier	schiet	1	3.24875e+09
Hoelang	weigert	1	3.42002e+10
gesloten	horecazaken	1	3.01698e+11
bondprecairewoonvormennl	2020	1	2.96617e+11
vernieuwende	oplossingen	1	4.30833e+10
criminelen	allemaal	1	1.9384e+09
pictwittercom	giAnEwPQA0	1	2.44387e+11
foute	aannames	1	3.30148e+11
overheden	falen	2	6.87096e+09
Nederlandse	kanalen	1	2.15926e+10
Goed	bedacht	1	2.16927e+11
plaats	behoorlijk	1	2.19753e+11
gehoorzamen	leider	1	3.28651e+10
dakloze	straat	1	3.50298e+11
Nederlandse	mensenlevens	2	2.30771e+10
bieden	onzekerheid	1	2.81477e+11
status	1.23961e+18	1	2.26289e+10
Minpres	sluit	1	1.79249e+11
Rutte	levens	1	-6.06471e+09
naaste	man	1	2.31461e+10
stokkink	status	1	2.26233e+11
stukje	lopen	1	2.15388e+11
CoronaCrisis	begint	1	1.01872e+11
Zie	luchtvaart	1	2.63429e+11
duurt	ong	1	3.95365e+10
A	K	1	3.24424e+10
wedstrijden	eredivisie	2	8.26321e+10
ten	halve	1	1.98064e+11
status	1.23841e+18	1	2.26289e+10
A	N	1	2.89181e+10
A	A	1	2.70892e+11
gek	realDonaldTrump	1	2.2932e+10
A	B	1	2.8017e+10
wens	kracht	1	2.62212e+11
stuitend	duidelijk	1	2.64594e+11
A	Z	1	3.43548e+10
weggestemd	vegen	1	4.54453e+10
coronavirus	Coronavirus	1	-1.07277e+11
domme	volk	1	1.44631e+11
A	P	1	3.76241e+11
langzamere	verspreiding	1	3.2027e+11
allemaal	tegemoet	1	1.68159e+10
geduid	leven	1	3.13156e+10
regering	televisie	1	7.70146e+09
verwezenlijking	zeggenschap	1	5.95749e+10
virus	handelen	1	6.64962e+09
geldt	Leerplichtwet	1	3.72362e+10
raken	krijg	1	1.28881e+10
EvavanEsch	coronavirusnederland	1	3.67269e+10
neer	MinPres	1	4.26067e+09
virus	kwam	3	3.69848e+11
Rutte	verzoek	1	1.56249e+10
best	lastig	2	5.18564e+09
POSITIEF	blijven	1	2.23795e+11
CORONA	CORONAVIRUS	1	2.22934e+11
VTMNIEUWS	VTM	2	9.04303e+10
n	uitleg	1	6.99983e+10
Rutte	Bruinsma	1	1.69296e+11
Rutte	RVD	1	1.36603e+11
Rutte	Toespraak	9	9.59454e+10
tijd	hr	1	2.49973e+11
121	nieuwe	2	5.23389e+11
ipv	massahysterie	1	2.32537e+11
bekend	vrijdag	1	1.91727e+10
compliance	rechterlijke	1	5.63056e+10
idioot	zeggen	1	1.63601e+11
dag	alsof	1	1.21711e+11
status	123924	1	2.26289e+10
gaan	zetten	2	1.03972e+11
school	elkaar	1	3.48737e+10
coronacrisis	rug	1	1.8468e+10
schoenen	n	1	1.31154e+11
opgelost	extra	1	2.14376e+11
aanwenden	democratie	1	3.74912e+10
9	j	1	2.68362e+11
speech	gehouden	1	1.46618e+11
zegt	onderschatting	1	1.83655e+11
gevolgen	coronacrisis	3	4.39255e+10
ietwat	overdreven	1	4.26729e+10
landen	burgers	1	6.64646e+09
Corona	Duitse	1	4.67867e+09
onterecht	besloten	1	3.02916e+11
CancelEverything	CoronavirusPandemic	1	3.76692e+11
kids	t	1	9.73839e+09
ogen	minister	1	1.36045e+11
waarborgen	MinPres	1	1.68735e+11
Hoop	boodschap	1	1.70095e+09
Medeburgers	ah	1	4.78546e+11
Groningen	steekt	1	3.08234e+10
ongefundeerd	concept	1	4.71276e+11
jinek	China	1	1.36048e+11
degelijk	mogelijk	1	1.64354e+11
NOS	FAKENEWS	1	3.25179e+10
heen	rutte	1	3.77019e+09
Berkiebas	status	1	2.26233e+11
verwijder	plaat	1	4.78546e+11
persbericht	senioren	1	4.32285e+10
Nederland	medicijn	3	3.23733e+10
werkt	kijk	1	1.38873e+11
pictwittercom	BhHFPMM2uO	1	2.44387e+11
Indrukwekkende	tegelijkertijd	1	3.19455e+10
MinPres	Jinek_RTLpic	1	1.87428e+11
laten	afstand	1	1.8986e+10
Rutte	RTL	1	2.97198e+09
krijgen	burgers	1	5.37967e+09
zegt	coronaaanpak	1	1.0681e+11
mat	Timmermans	1	4.15168e+09
I	E	1	2.81537e+11
H	e	1	2.76507e+10
allen	winkelen	1	2.39566e+11
beter	gezegt	1	2.4519e+11
zitten	zorgmedewerkers	1	1.55313e+11
H	N	1	2.96452e+11
Rutte	slecht	2	-6.99846e+08
beweerden	ver	1	3.2931e+10
zwakkere	chronisch	1	3.26101e+11
G	r	1	2.52025e+11
beter	gezegd	2	2.3619e+11
daarmee	regering	1	3.8798e+09
G	n	8	1.91359e+12
H	O	1	3.18126e+10
kliek	steunen	1	3.27518e+10
kinderen	coronavirusNederland	2	-6.12211e+09
regering	tekende	1	1.85618e+11
I	O	2	6.61316e+10
scenario	beschrijving	1	3.60693e+11
H	l	1	1.63261e+11
I	K	1	3.11534e+10
ontluisterende	opsomming	1	5.30363e+10
H	h	2	4.76157e+11
hamsteren	ging	1	1.36973e+11
ziekenhuis	graag	1	1.47567e+11
casussen	medische	1	3.94036e+11
H	t	1	1.28478e+11
I	T	2	6.08526e+10
p	82119	1	3.96732e+10
benieuwd	verschil	1	2.25787e+11
asia	eastasia	1	5.63056e+10
geertwilderspvv	Hup	1	2.17111e+11
G	E	1	3.28487e+10
F	H	1	4.2176e+10
Lockdown	v	1	1.14853e+11
olifant	uitzicht	1	4.87146e+10
E	n	14	3.38882e+10
voorbeeld	Oostenrijk	1	2.1208e+11
druk	stress	1	2.44113e+11
G	V	1	3.58484e+11
Essentieel	tijd	1	2.71963e+11
H	A	1	2.78162e+10
waarin	stelde	1	2.86762e+11
H	E	1	3.01698e+11
verhaal	moeilijke	1	1.77782e+11
bio	industrie	2	9.27052e+09
enkele	maatregel	3	6.41309e+10
kapper	komt	1	1.66399e+11
MinPres	geregeld	1	2.39637e+10
ernstige	speech	1	1.63894e+10
G	N	5	1.99576e+12
knieen	krijgen	1	2.8744e+11
Stop	politieke	2	3.68667e+10
CallingVisser	status	1	2.26233e+11
vooruitzien	komt	1	1.81748e+11
Telegraaf	RIVM	1	7.99527e+08
massaal	shoppen	1	2.55091e+10
urgentie	waardoor	1	3.17605e+10
luisteren	voorbeelden	1	2.95958e+11
Regering	110	1	2.77994e+11
hele	domme	1	1.47076e+11
D	O	1	3.3725e+10
coronavirus	verspreidt	1	4.17686e+08
geregistreerd	VS	1	3.44915e+10
optie	Rutte	4	2.93468e+11
jongeren	laten	2	1.92377e+11
werkwijze	MinPres	1	1.49611e+11
Psalm	91	3	1.42073e+12
coronavirus	arieslob	1	7.42061e+08
massaal	bos	1	2.42716e+11
tijd	stikstofdioxide	1	3.0179e+10
E	X	1	4.0589e+10
officiele	bevestiging	1	4.02636e+11
D	t	10	2.56205e+12
19	nieuwsuur	1	1.39784e+11
E	T	2	6.55356e+10
D	r	1	2.4436e+10
E	S	1	3.29979e+11
E	N	2	6.64797e+10
D	n	1	1.33455e+10
E	L	1	3.29979e+11
klapt	elkaar	1	2.68453e+11
naast	handen	1	1.28183e+11
gebruikt	Nederland	1	6.21013e+09
E	F	1	3.73197e+10
E	E	1	3.04952e+10
status	1.23822e+18	1	2.26289e+10
kinderen	wandeling	1	2.47889e+11
bracht	zojuist	1	2.41179e+11
RIVM	4gelukkig	1	2.62212e+11
meetbaar	aangepast	1	4.8265e+10
B	W	3	1.19878e+10
CoronaCrisis	hufterig	1	2.85433e+10
maatregelen	zorgt	1	6.54254e+09
trekken	corona	6	7.15581e+10
voorkomt	besmettingen	2	5.36223e+10
dagelijkse	update	4	1.42877e+12
Macron	Kinderen	1	2.21275e+10
Meteen	hele	1	2.98827e+11
B	C	1	2.92182e+11
noodwet	verplichte	1	3.90261e+09
Covid19	Nederland	1	1.2663e+10
Rutte	zogenaamde	3	1.72945e+10
gaan	noet	1	2.58075e+10
preventief	handelen	1	2.64594e+11
formatie	Krijgt	1	4.68022e+10
geloofsgekkies	omgaan	1	4.42078e+10
lullen	praat	1	3.05751e+11
schouders	verantwoordelijkheid	1	2.30144e+10
C	K	1	3.55788e+11
denk	Denemarken	1	1.73755e+11
B	n	1	1.24856e+11
Benieuwd	MinPres	1	4.77571e+09
B	d	1	2.29599e+11
C	C	1	3.05751e+11
C	H	3	1.23948e+12
voornaamste	adviseur	1	4.26729e+10
status	1.24144e+18	1	2.26289e+10
volk	blindelings	1	2.39049e+11
pictwittercom	fFVWbMu8BE	1	2.44387e+11
III	schuldig	1	2.77162e+10
heren	ernst	1	2.80582e+10
jarige	Corona	2	2.31257e+11
Q	A	4	1.67783e+12
1020	dg	1	5.63056e+10
ouders	IC	1	7.50362e+09
social	distance	4	1.2725e+12
Meester	onderwijs	1	3.49526e+10
status	1.24179e+18	1	2.26289e+10
beluste	maatregelen	1	2.19075e+11
Heldere	duidelijk	1	1.76308e+11
italiaansearts	nederland	4	1.34434e+11
gaande	landen	1	2.16091e+11
kinderen	coronavirus	17	2.40762e+11
https	wwwgrenspostdusseldorfnl	1	1.94322e+11
54	procent	1	3.34206e+10
Vertrouw	deskundigen	3	8.85922e+10
Maatregelen	verspreiding	2	3.42735e+08
MrsMartine	status	2	4.52466e+11
integer	antwoord	1	3.24875e+09
binnenland	artikel	5	1.00017e+12
familie	buren	1	2.65529e+11
LEES	WAARSCHUWING	1	4.9767e+11
laat	netjes	1	1.27303e+11
this	shit	1	3.42219e+10
M	n	5	1.04683e+12
N	N	1	3.17995e+10
viral	beslissen	1	3.65447e+10
N	T	1	3.13275e+11
R	Burioni	1	3.66168e+09
Dank	support	1	3.74912e+10
MinPres	ikblijfthuis	2	1.68212e+09
vakkenvullers	buigen	1	3.58793e+11
sterkte	wijsheid	2	6.33667e+10
M	t	3	5.98257e+10
coronanl	CoronaCrisis	2	1.72219e+11
III	verhaal	1	1.83602e+11
stellen	staat	1	1.13712e+11
O	C	2	6.22613e+10
N	g	1	2.57167e+10
politiek	leider	3	4.58775e+10
kom	komende	1	1.63379e+11
O	L	1	3.23681e+11
besmettingen	minimum	1	2.22038e+11
MinPres	kader	1	5.66566e+09
O	W	1	3.34206e+10
vindt	belangrijker	1	1.57357e+11
gaan	ziekenhuizen	2	8.41245e+09
aantallen	juiste	2	4.79828e+10
verklaring	kracht	1	3.20545e+10
verkouden	ziek	3	6.66301e+10
ruimte	gebleven	1	2.99706e+10
P	E	1	4.10301e+11
huis	uitstekend	1	2.48513e+11
gerelateerde	berichten	1	3.29979e+11
O	k	1	2.60715e+10
L	Z	1	3.94036e+10
aow	halen	1	2.88687e+11
hethooghuis	maaslandcollege	1	5.95749e+10
tolk	leuk	1	3.17605e+10
woorden	markrutte	1	1.11773e+11
Hou	1	1	1.05448e+11
hoogste	berg	1	3.83512e+11
L	S	2	8.05271e+10
K	s	1	1.6488e+10
K	n	1	1.57549e+11
L	O	1	3.61344e+10
dag	enorme	1	1.35685e+11
L	L	1	3.69943e+09
gediend	Bah	1	4.92115e+10
laat	idioten	1	1.20456e+11
eendracht	coronavirusBelgie	1	5.11239e+11
massaal	gedumpt	4	1.45478e+12
geschiedenisboeken	grote	1	2.43814e+10
claimen	vondst	1	5.95749e+10
mogelijk	beschermen	9	1.74422e+12
Mijd	OV	1	4.16205e+10
scholen	lang	1	3.68316e+09
NEDERLAND	gaan	1	8.8186e+09
achterhaald	scholen	1	2.10596e+11
supermarkt	besmetten	1	1.49398e+11
handhaven	persconferentie	1	1.41599e+11
M	V	1	3.50819e+11
beweegactiviteiten	geval	1	3.78542e+10
50	procent	1	2.17003e+11
sluit	voorlopig	2	3.3725e+10
Rutte	crisissfeer	1	1.69296e+11
Uiteindelijk	mensen	1	1.35211e+10
uitzondering	pvdabelgie	1	4.49957e+11
coronaNederland	Covid_19	1	1.68846e+10
N	I	1	2.91956e+09
geld	zakken	1	2.17668e+11
N	K	1	3.53238e+09
prezly	qcqb	1	5.63056e+10
N	E	1	3.23241e+10
status	1.24214e+18	1	2.26289e+10
aantreden	Ajax	1	4.78546e+11
J	V	2	9.18844e+10
jaar	Kabinet	1	1.00398e+08
I	m	6	1.543e+12
klare	taal	2	7.90059e+10
Rutte	Jaap	22	2.41119e+12
K	D	1	3.65447e+10
hoelang	gajes	1	4.92115e+10
Geleidelijke	immuniteit	1	3.46086e+09
WIEBES	BEGRIJPTDATDE	1	5.63056e+10
K	G	1	3.74912e+10
helpen	https	4	1.70399e+11
Duitsland	carona	1	3.38444e+11
K	A	1	3.2138e+10
afstandhouden	onmogelijk	1	3.38444e+11
arbeidsvoorwaarden	corona	1	1.56926e+10
Zowel	mood	1	4.92115e+10
overgelaten	juiste	1	2.75861e+11
K	V	1	3.74912e+10
miljoen	MinPres	1	-5.25363e+09
zitten	degenen	1	1.99155e+11
rutte	geert	1	1.71135e+11
laatdunkende	haat	1	4.62118e+10
durkveenstra	hellahueck	1	5.63056e+10
zet	rutte	2	1.60573e+11
Bescherm	leraren	1	2.57855e+11
groepsimmuniteit	indammen	1	1.13547e+11
coronavirusNederland	Limburg	1	1.11238e+11
L	E	1	3.44915e+10
L	I	1	3.1363e+10
ocid	mailsignout	3	1.49301e+12
vallen	krankzinnige	1	3.20822e+10
L	A	1	3.2138e+10
sjokt	Europa	1	3.65092e+10
coronavirus	kroonvirus	1	1.98935e+11
Z	N	1	3.48269e+10
stomzinnige	milieuregels	1	5.95749e+10
TOENAME	PROBLEMATISCHE	1	5.95749e+10
bitly	2QbettR	1	3.68396e+10
gecontroleerde	besmetting	4	1.04619e+11
premierevelynwevercroesvmeconomischeeffectencoronavirusregeringaruba	hulpbieden	1	5.95749e+10
coronavirus	totallockdown	1	1.23024e+11
dividend	zeurt	1	5.63056e+10
heftig	LIVE	1	2.97202e+11
massamigratie	coronavirus	1	1.63006e+09
vandaag	nest	1	3.26883e+10
kranen	deurklinken	1	5.63056e+10
neemt	negatieve	1	2.22917e+10
ICbedden	Italiaanse	2	6.59959e+10
vies	onhygienisch	1	5.30363e+10
PBM	volop	1	4.16205e+10
MinPres	Onzin	1	1.87428e+11
dragers	risico	1	1.77443e+10
Resultaten	blijvende	1	4.38583e+10
nieuw	protocol	1	3.03106e+10
CoronaVirus	bloedtest	1	3.10855e+09
W	l	1	1.9005e+11
W	j	1	3.16326e+11
ANGST	MACHT	1	5.63056e+10
X	I	1	3.9814e+09
houden	premier	1	2.30827e+10
W	t	3	6.21253e+10
zeg	rutte	1	4.81206e+09
W	r	1	2.52025e+11
totaal	aankunnen	1	2.534e+10
pvv	coronanederland	1	4.8151e+09
gaat	invoeren	1	1.19566e+11
benadeeld	rechtstreeks	1	5.11239e+11
besturen	tijd	1	2.01021e+11
adviseur	Groepsimuniteit	1	4.45853e+10
regering	opdoeken	1	1.52925e+11
W	L	1	3.53515e+10
maatregel	gechloreerd	1	3.75351e+10
test	drivetrue	1	3.81965e+11
W	R	2	7.40675e+10
campers	Spanje	1	3.90261e+09
V	r	1	2.77053e+11
FVD	VVD	1	1.18735e+11
W	N	1	3.23241e+10
Gedwongen	ontslagen	1	4.38583e+10
kalmte	weet	1	2.51194e+10
familiaire	vriendenkring	1	5.95749e+10
groter	dagelijks	1	2.31066e+10
patienten	werken	1	6.1738e+09
coronanl	Corona	3	1.34812e+11
twittercom	VTMNIEUWS	1	1.59686e+11
jinekpictwittercom	H5rkLkPTTz	1	5.43932e+11
guardian	status	1	2.26233e+11
Communicatie	tijden	1	2.56987e+09
alsof	stel	1	2.06749e+11
wegliet	1	1	2.95307e+08
Coronavirus	vele	2	1.87702e+11
twittercom	mietta1	1	2.25071e+10
koninklijkhuis	MinBijleveld	1	3.40504e+11
PaulMagnette	noemt	1	3.26725e+10
halfbakken	maatregelen	7	1.55799e+12
Hamsteren	Schaarste	1	4.20595e+10
rivmdodental	corona	3	5.2815e+10
500	600	1	3.3725e+10
hout	gesneden	1	5.03968e+11
V	D	2	8.13479e+10
sluitscholen	rivm	1	1.43713e+11
kinderopvang	broedplaats	1	4.35329e+11
Hoop	allemaal	1	1.13434e+11
T	n	1	1.2293e+11
persconferenties	fotografen	1	3.90261e+09
Lukt	Zorg	1	3.37645e+10
gelukszoekers	migranten	1	3.72362e+10
20200313	denmarkpassesfarreachingemergencycoronaviruslaw	2	1.12611e+12
T	S	1	3.35325e+10
weken	krokusvakantie	2	5.5087e+11
Mvg	Georges	1	5.63056e+10
Laat	partijen	1	1.32371e+11
veelvoud	managers	1	4.92115e+10
T	O	2	7.18836e+10
leerling	thuis	1	1.57357e+11
status	1.24115e+18	1	2.26289e+10
hiervoor	juridisch	1	4.07605e+11
dacht	natuurlijk	1	1.72132e+11
vergeten	corona	3	2.09598e+11
Beter	schouder	1	3.01421e+11
T	H	1	3.45849e+09
T	E	3	1.08634e+12
AFGEHAAKT	CRISIS	1	4.8265e+10
goeie	bijzonder	1	3.01698e+11
corona	Jaap	1	3.94296e+09
S	T	1	3.27678e+10
tijd	PS	1	1.4137e+11
tocht	langs	1	3.81965e+11
risico	overlijden	1	1.44347e+11
leggen	volledig	1	1.94075e+11
minstens	3	2	3.87305e+10
experts	totaal	1	1.16381e+11
minstens	1	5	1.05399e+12
S	L	1	3.62672e+10
verspreiden	cq	1	2.68545e+11
absoluut	erop	1	2.58038e+11
S	C	1	3.17605e+10
belangrijk	ach	1	2.62695e+10
Zie	allemaal	1	9.45967e+09
januari	RIVM	1	5.36902e+08
beslissingen	Regering	1	1.58008e+10
anderen	schuld	2	3.82622e+10
ziet	gepland	1	2.43544e+11
tilt	s	1	2.30266e+10
minstens	8	1	2.56844e+11
youtube	2RMl8yqo6Uk	1	3.40294e+10
a	d	2	4.06409e+10
stijgende	aantal	1	2.35215e+10
accepteert	meerderheid	1	3.40504e+11
a	f	1	2.73667e+09
tijd	NL	1	8.29714e+07
a	h	1	1.56823e+11
75	meerdere	1	2.73667e+09
gemeente	belastingen	2	7.52482e+10
smartphone	beeld	1	4.15168e+09
2	10	2	1.56952e+11
denken	medemens	1	2.11448e+10
ASAP	coronavirus	1	1.11189e+11
2	12	1	8.34681e+09
2	14	1	1.07409e+11
scholen	laat	1	-4.08951e+09
coronavirus	duidelijke	1	-5.32786e+08
aanraden	Nederland	1	1.80084e+09
hoorde	gezeur	1	3.5608e+11
mis	vandaag	1	1.3532e+11
1	10	1	3.41891e+10
orgaan	internationale	1	4.26729e+10
0	27	1	3.20545e+10
HYPOTHEKEN	n	1	2.74751e+11
1	15	1	2.64209e+10
coronavirus	gras	1	1.33549e+11
Sociale	conditionering	1	4.92115e+10
rotbende	geval	1	3.78542e+10
14	coronapandemie	2	6.81854e+10
Bescherm	bescherm	1	3.26101e+11
binaries	rijksoverheid	2	9.8423e+10
D66	coronavirusNederland	1	2.22825e+10
COVID2019https	wwwdagelijksestandaardnl	1	2.58851e+11
coronacrisis	herdimmunity	1	1.17843e+11
a	4	3	6.24844e+10
a	5	1	1.64214e+10
a	7	1	1.95251e+11
killing	Harde	1	5.43932e+11
woolderesloop	zondag	1	4.25437e+10
a	2	5	8.53041e+08
a	3	2	2.90179e+11
rutte	geeft	1	-1.25544e+09
frituren	krokant	1	5.95749e+10
markt	Wuhan	1	2.67908e+11
Covid_19	cspe	1	2.54339e+11
pictwittercom	7Y2HdQtg6H	1	2.44387e+11
stellen	Covid_19	1	7.55353e+10
duidelijk	coronavirusN	1	2.80228e+10
boedapest	regering	1	1.8565e+10
RTLZ	persconferentie	1	1.87322e+11
bezoek	IC	1	1.64104e+11
apart	woord	1	2.87236e+11
telegraaf	rtlnieuws	1	2.41694e+11
Julius	Caesar	1	5.95749e+10
dag	kartonnen	1	3.27199e+10
Timmermans	gezegd	1	1.75537e+10
d	ouderen	1	1.14439e+11
regels	gaan	1	3.31467e+09
regels	gaat	2	1.495e+11
daadkracht	leiderschap	2	4.43292e+10
vinden	slapjanus	1	2.69563e+11
Rutte	suggestie	1	8.47859e+08
Groninger	gaswinningsgebied	1	5.43932e+11
enerzijds	kritiek	1	3.48768e+11
vragen	stelt	3	5.13195e+10
coronatest	uitvoeren	1	3.78542e+10
CoronavirusNL	markrutte	2	4.7034e+09
_	2	1	7.74834e+09
desondanks	onmogelijk	1	4.26729e+10
goed	onderwijs	1	3.35969e+09
Bedrijven	krijgen	2	4.32999e+10
sowieso	dicht	1	1.2829e+11
geuit	Rutte	1	1.456e+11
opgebouwd	1945	1	4.45853e+10
status	1.24083e+18	1	2.26289e+10
noodmaatregelen	agrarische	1	4.2176e+10
massaal	stad	1	2.13798e+10
anti	VVD	1	2.18739e+11
Nieuwsuur	Stel	1	2.73311e+11
ondernemers	mensen	1	3.64011e+09
licht	gekomen	1	2.62534e+11
100km	corona	1	1.05109e+11
9	coronavirusitalybecomesmostaffectedcountryafterchina	1	5.95749e+10
Valkenburg	proberen	1	3.95365e+10
pictwittercom	OisMwqZhKy	1	2.44387e+11
besmettingen	evt	1	2.31502e+11
vergrijzingsprobleem	opgelost	1	4.28058e+10
Horrorziekenhuis	Brabant	1	3.66532e+10
Corona	leiding	1	6.07226e+09
waarop	politici	1	2.05122e+10
heisa	aanpakken	1	3.59418e+11
uitgaansgelegenheden	SLUITEN	1	4.87146e+10
Jejofoxia	status	1	2.26233e+11
status	1.23884e+18	1	2.26289e+10
regering	opleggen	1	1.01108e+11
SvensTweet	geenstijlhttps	1	5.63056e+10
havenWie	o	1	4.49957e+11
egoisme	los	1	3.52963e+10
manier	problemen	1	1.60475e+10
sterven	massaal	1	1.46491e+11
Z	r	1	2.77053e+11
komt	MinPres	3	-1.22973e+11
MinVWS	volk	1	8.83182e+08
corona	tous	2	3.32426e+08
verantwoordelijk	code	1	2.66969e+10
bezuinigd	sectoren	1	2.61814e+11
6	Rutte	1	-5.95842e+09
immuniteit	bereikt	1	2.15285e+10
k	k	1	2.47889e+11
realiseert	echte	1	3.19725e+10
60	procent	6	1.75797e+12
k	m	1	1.76948e+11
communicatiechef	Braziliaanse	1	5.63056e+10
coronavirus	neemt	2	-7.12682e+08
land	dient	1	1.36748e+11
m	1	2	1.67725e+11
k	n	6	1.09782e+12
m	5	2	3.23505e+10
reele	cijfers	1	2.93563e+10
m	6	6	1.21425e+12
moeilijk	dusssssssss	1	4.0674e+11
k	t	2	2.90601e+10
m	9	1	1.75321e+11
ineens	open	1	9.93421e+09
10000	ziekenverzorgers	1	4.47861e+10
commentaar	schutting	1	3.91486e+10
graag	ziek	1	7.72932e+09
graag	zien	5	7.59219e+10
twijfelen	deur	1	3.33839e+10
twittercom	roelvanmaercke	1	2.25071e+10
15	ukcoronaviruscrisistolastuntilspring2021andcouldsee79mhospitalised	1	3.26101e+11
moment	daadkrachtige	1	2.28765e+09
j	t	1	1.4101e+11
opvangen	mensen	2	2.64703e+10
probleem	critici	1	3.12222e+11
coronavirus	goed	8	-1.55492e+11
levens	uwe	1	3.29145e+09
Zondagavond	2000	1	3.94036e+11
wakker	rutte	2	2.02019e+11
5	77	1	2.90257e+11
houden	kijk	1	9.83739e+09
n	a	2	1.6668e+11
allemaal	kieuwen	1	3.0179e+10
NOShttps	wwwrijksoverheidnl	1	3.162e+11
handenschudden	elkaar	1	2.09366e+10
perse	open	1	2.2104e+11
8	ouderen	1	1.49637e+11
MinPres	10er	1	1.87428e+11
RIVM	bruno_bruins	2	4.27718e+09
4	Rutte	1	-5.47835e+09
groots	veldheer	1	4.9767e+11
leden	koninklijkhuis	1	3.04952e+10
hub	schiphol	1	4.74771e+10
n	g	17	3.4617e+11
rustig	strand	1	2.40974e+10
startmnl	RRqqyH	1	4.92115e+10
n	h	1	3.97607e+09
kabinet	gezondheid	1	6.62757e+09
m	r	15	4.03869e+11
weten	deskundigen	2	2.083e+11
viruscrisis	ondernemen	1	4.0589e+10
m	n	42	8.68997e+11
ongemakkelijke	waarheid	2	7.57084e+09
arrogante	klootzakken	1	4.26729e+10
citroenen	kopen	1	4.30833e+10
m	t	9	1.33555e+12
m	v	2	2.70235e+11
vandaag	aangevuld	1	2.61497e+11
land	kans	1	5.14957e+08
zit	mutaties	1	2.20343e+11
coronavirus	coronavirusdrachten	1	1.98935e+11
cornonacrisis	Coronavirus	1	2.89537e+11
Ware	hele	1	2.98827e+11
1266	rutteroept	2	1.03968e+12
m	h	2	3.08723e+10
realitycheck	gekregen	1	4.00335e+11
l	r	1	1.13002e+11
werken	voorkomen	1	9.11998e+09
n	3	1	-4.66544e+09
rutte	willemalexander	1	2.22952e+10
status	1.2384e+18	1	2.26289e+10
n	2	1	-2.23645e+10
n	1	2	3.90927e+09
Ouderen	gehandicapten	1	3.74047e+09
l	m	1	8.05843e+09
3	Rutte	1	-9.71856e+09
premier	NOS	1	3.84726e+09
ontzettend	druk	1	2.17003e+11
l	t	63	0.0013334512117837813
n	6	1	3.59578e+09
verantwoordelijk	vele	1	1.67725e+10
echt	overdraagbaar	1	1.85116e+10
p	i	1	2.43061e+11
p	_	1	1.69762e+10
hopen	periode	1	1.95797e+10
coronajokes	COVID19NL	1	2.30205e+11
Kijk	grafiek	1	2.51448e+11
voortvarender	stikstofnonprobleem	1	5.95749e+10
kost	geld	4	8.8515e+10
2	Rutte	3	-1.90709e+10
o	o	2	6.82708e+09
o	p	1	2.58295e+11
onderhandelingen	helden	1	3.89067e+10
o	m	1	2.11942e+11
o	a	1	2.35396e+11
https	wwwvosabbnl	1	1.94322e+11
maandag	vrijdag	1	1.61572e+11
o	d	1	2.38199e+11
beweert	werk	1	2.05027e+11
n	z	1	1.6174e+09
corona	Albanie	1	7.86593e+09
Nalatig	verwijtbaar	1	5.43932e+11
RIVM	ermee	1	1.18615e+11
p	1	1	9.62905e+08
1	Rutte	2	-1.88575e+10
n	m	1	2.71926e+09
n	n	1	-5.12941e+10
n	t	4	1.12954e+11
Adviseert	COVID19	1	2.36451e+11
r	n	1	6.63329e+09
t	2	1	-6.24038e+08
t	1	3	1.11609e+11
nadenken	lang	1	1.78919e+11
r	d	1	1.71077e+11
r	c	5	1.66235e+12
denkt	cursus	1	3.10186e+11
ic	UPDATEcontainer44226386	1	4.26729e+10
wachten	deftige	1	3.15825e+10
coronavirus	golf	1	4.5264e+09
Ziet	volledig	1	2.8911e+11
s	6	1	4.77308e+09
s	8	1	1.02992e+11
s	2	2	4.42029e+09
s	3	2	7.9601e+08
klimaatkwakkies	alfa	1	5.63056e+10
s	1	1	-1.89652e+10
snel	immuniteit	1	7.7062e+09
Japan	Corona	4	5.52991e+11
Covid19	situatie	1	1.13043e+11
doorbraak	https	1	1.10845e+11
moment	liveblog	1	1.81668e+09
actieve	herinneringen	1	4.78546e+11
1	AD	1	2.2509e+11
gemerkt	lichte	1	4.13161e+10
A	15	1	1.64004e+11
5G	huisarts	1	3.67642e+10
bezit	beschermen	1	3.28651e+10
geduid	ascher	1	5.63056e+10
r	1	1	8.68888e+09
basis	onderwijs	3	5.13126e+10
huizen	coronavirus	1	1.03918e+11
papier	mee	1	1.58472e+11
brabant	hand	1	1.95816e+10
4	12	2	3.53528e+10
staan	doodsbang	1	3.04557e+11
1	40	1	1.28508e+11
Rutger	Bregman	2	1.06073e+12
contact	isolatie	1	2.41694e+11
VanDissel	Rutte	1	2.83976e+09
daarmee	t	1	1.09354e+11
4	14	1	1.68012e+11
c	s	1	1.84004e+11
zorgt	zieke	1	2.07196e+10
grootste	zwakte	1	2.93719e+11
ouders	23	1	1.57081e+11
clowntje	rutte	1	2.59831e+11
man	nachtdienst	1	3.25791e+10
gedeelte	Noord	1	3.84572e+10
afschot	aantallen	1	4.28058e+10
achtergrond	afleidend	1	4.36928e+11
JasonYanowitz	status	2	4.52466e+11
fantastische	EU	1	2.17746e+11
charme	offensief	1	5.63056e+10
manier	terug	1	1.15791e+11
1	30	2	2.54022e+11
nieuws	strijd	1	5.28652e+09
3	11	1	1.52579e+11
kosten	COVID19	1	8.278e+09
pictwittercom	w8egLBxHUS	1	2.44387e+11
2	25	3	5.32787e+10
Nederland	houden	2	-3.52586e+10
ijzersterk	punt	1	3.65447e+10
3	17	1	8.68577e+09
3	18	1	1.33008e+10
RIVM	IJsselmeerziekenhuis	1	2.62212e+11
virus	kondigen	1	1.42407e+11
hulp	geval	1	1.78837e+11
leerkrachten	babysitter	1	3.77608e+10
tellen	mee	2	4.39507e+11
verbijsterd	zowel	1	3.73197e+10
2	3e	1	2.0399e+10
natuurlijk	programma	1	2.36312e+11
twittercom	bslagter	8	1.80057e+11
leger	pensioentegoeden	1	4.22954e+10
6	11	1	1.90181e+11
tijdelijke	lock	3	8.14418e+10
6	10	1	1.01585e+11
BrightHorizons	STRALENDE	1	4.87146e+10
reizen	boot	1	3.71542e+10
glasheldere	uiteenzetting	1	5.63056e+10
jan	hou	1	3.18126e+10
dooe	schoolklassen	1	5.63056e+10
meerdere	gevallen	1	1.85998e+11
atleten	tegelijk	1	4.45853e+10
pispaal	regering	1	2.18342e+10
Degenen	toespraak	1	2.24044e+10
geven	corona	3	1.84944e+10
status	1.23821e+18	1	2.26289e+10
snel	inslaan	1	1.93094e+11
medische	voorkeursbehandeling	1	3.91486e+10
d	j	1	2.2575e+10
pictwittercom	x1NSJiqkDV	1	2.44387e+11
d	e	2	4.90827e+11
5	12	4	8.5181e+10
6	2	1	2.81961e+10
lang	kast	1	2.35943e+07
d	r	9	2.38574e+12
6	3	1	7.58723e+09
neemjeverantwoordeljjkheid	CoronaCrisis	1	2.86829e+11
reacties	inhoud	1	2.72607e+11
Kondigt	Mark	1	2.35623e+10
1	50	1	8.20569e+09
5	10	3	4.85095e+11
d	n	8	1.18898e+12
absentie	doorgegeven	1	4.92115e+10
2326736	COVID2019NL	1	2.76616e+11
simpele	regels	1	2.37911e+11
Leugenaar	Rutte	1	1.78293e+11
d	t	15	2.88628e+11
mensen	steun	3	1.88413e+09
2	70	1	1.21488e+11
g	n	49	0.0012605709481346486
8	10	1	1.50454e+11
8	11	1	2.39049e+11
1	81	1	2.57782e+11
jaren	klanten	1	2.12163e+09
gaat	viral	2	4.515e+10
8	14	3	7.91691e+10
8	15	1	1.42685e+11
nieuws	coronaviruslivespanjeroeptnoodtoestand	1	2.87921e+11
ouders	winkel	1	1.57081e+11
g	m	1	1.52185e+11
twittercom	ingridwittert	1	2.25071e+10
akkoord	stemmen	1	2.65961e+11
komt	totale	2	2.29396e+11
ie	meeste	1	1.64384e+11
Bruins	verwijzen	1	2.79994e+11
h	e	1	2.19721e+11
voornamelijk	ouderen	1	2.35012e+11
Amsterdam	COVID	1	1.50886e+11
bijgeloof	Katiana	1	5.95749e+10
geregeld	zeer	1	2.09209e+11
iranpresswatchorg	post	1	4.64977e+10
Los	partijkleur	1	3.91486e+10
toespraakpictwittercom	57nkZz6UYI	1	5.19838e+10
incluis	hoop	1	3.40927e+10
angst	onbekende	1	3.08554e+10
7	10	1	1.41145e+11
5	30	1	1.7001e+11
regering	bijgedragen	1	1.424e+11
verloren	technisch	1	4.16205e+10
toespraak	huidige	1	6.25336e+08
GGD	GGD	1	1.86655e+11
1	5e	1	2.38658e+11
rutte	waardering	2	2.33535e+11
watergebruik	toespraak	2	5.51722e+10
vele	duizenden	1	1.59964e+11
week	mensen	2	-9.12439e+07
Regering	onterecht	1	2.26177e+10
snap	verspreid	1	1.97512e+11
oplevert	organen	1	4.87146e+10
i	v	1	1.94741e+11
koekoek	jongen	1	3.67642e+10
mannetje	MinPres	1	1.25518e+11
sodemieter	keer	1	3.39257e+10
blog	https	2	2.48828e+11
incompetente	zootje	1	3.69943e+09
i	n	1	1.2293e+11
i	h	1	2.13985e+11
j	h	2	5.01222e+10
Haags	ziekenhuis	1	3.62337e+10
doden	kosten	1	9.45269e+09
Kabinet	duidelijkheid	1	1.7212e+11
Regering	200	1	1.7614e+11
veren	r	1	2.93875e+10
h	t	4	5.48308e+09
VNONCW	beste	1	2.46606e+11
zegt	hoeft	3	4.70439e+10
Duitsers	massaal	2	4.95778e+10
h	o	1	2.32751e+11
9	11	1	2.46462e+11
8	22	2	6.01111e+09
geschoren	tegenslag	1	5.95749e+10
zorgverleners	steunende	1	4.24179e+10
h	l	15	3.51303e+10
h	m	1	1.36031e+11
h	n	4	4.91721e+11
h	h	1	1.48599e+11
i	d	9	2.98177e+12
RobJetten	COVID	1	9.31658e+09
[truncated: 197,684 more rows]

## Sheet: NL-2 CS
Term	Frequency	TF*IDF	Ratio of texts occurring in
Cadzand	2	248.838	915.667
aankondigings	1	133.694	457.834
triviaal	1	133.694	457.834
stel	116	8157.19	0.005219302
desalniettemin	2	248.838	915.667
Editor	1	133.694	457.834
onderneem	6	65.8315	274.7
staatsmanschap	8	84.6958	3662.67
@vakbond	1	133.694	457.834
TERUGTROK	1	133.694	457.834
scientific	1	133.694	457.834
gezette	3	356.982	1373.5
Opb	1	133.694	457.834
gehopt	1	133.694	457.834
manmanman	3	356.982	1373.5
ouderwetse	4	460.578	1831.33
Gates	16	1589.97	595.184
wanr	1	133.694	457.834
onverschrokken	1	133.694	457.834
#wildersmoe	1	133.694	457.834
gemist	29	257.048	0.0013277172
koninklijk	2	248.838	915.667
stem	47	3903.78	0.0020144675
Komop	3	356.982	1373.5
Marathon	5	56.0793	2289.17
schandalig	47	3862.3	0.0021518175
europeese	2	248.838	915.667
Morawiecki	1	133.694	457.834
Teletekstpagina	1	133.694	457.834
roeptoeterpolitici	1	133.694	457.834
Samenvatting	18	1710.34	8241
Opa	61	4813.45	0.0027470011
@pzcredactie	1	133.694	457.834
fundamentele	1	133.694	457.834
binnengrenzen	1	133.694	457.834
staatshervorming	4	460.578	1831.33
Albanezen	1	133.694	457.834
medicijntekorten	1	133.694	457.834
getraint	1	133.694	457.834
Peuter	2	248.838	915.667
veerdienst	1	133.694	457.834
onsolidair	1	133.694	457.834
#handhavinghttps	1	133.694	457.834
sur	1	133.694	457.834
opstanden	1	133.694	457.834
bult	2	248.838	915.667
wereldland	6	65.8315	274.7
zakt	9	95.2827	3662.67
Ira	4	460.578	1831.33
bankensysteem	2	248.838	915.667
belastingverlaging	1	133.694	457.834
#wetenschappelijk	2	248.838	915.667
landgrenzen	1	133.694	457.834
@rudivervoort	3	356.982	1373.5
#woonzorgcentra	1	133.694	457.834
#iedereenvanbelang	1	133.694	457.834
Igor	1	133.694	457.834
#experimenteert	1	133.694	457.834
agile	1	133.694	457.834
zomerhit	1	133.694	457.834
shovelen	1	133.694	457.834
opgave	14	1377.34	6409.67
uitstorten	1	133.694	457.834
schrijnende	2	248.838	915.667
Step	2	248.838	915.667
matige	3	356.982	1373.5
Argentijnse	2	248.838	915.667
#LopendeZaken	1	133.694	457.834
regeringscommissaris	1	133.694	457.834
ers	78	593.602	0.003387968
motiveren	2	248.838	915.667
steekpenningen	1	133.694	457.834
@koninklijkhuispic	2	248.838	915.667
#mondkapj	1	133.694	457.834
verbindingsbureaus	1	133.694	457.834
180gr	1	133.694	457.834
gesol	1	133.694	457.834
oude	38	323.079	0.0017397674
gelede	1	133.694	457.834
eurocrisis	2	248.838	915.667
#belasting	2	248.838	915.667
sul	1	133.694	457.834
MTC	1	133.694	457.834
kaalslager	1	133.694	457.834
@noorlanderarjan	5	56.0793	2289.17
supplementen	1	133.694	457.834
bemoeilijkt	1	133.694	457.834
GGD	43	3598.31	0.0019229008
ligging	1	133.694	457.834
ZDF	1	133.694	457.834
duimstok	1	133.694	457.834
staatje	1	133.694	457.834
lijers	1	133.694	457.834
#paznautal	1	133.694	457.834
nieuwszenders	1	133.694	457.834
strooptocht	1	133.694	457.834
Dewever	5	56.0793	2289.17
#omroepwesthttps	1	133.694	457.834
kwakzalver	3	356.982	1373.5
#aviation	3	356.982	1373.5
herinneringen	2	248.838	915.667
aangenomen	14	1377.34	6409.67
samengesteld	1	133.694	457.834
stembussen	1	133.694	457.834
seconde	3	356.982	1373.5
Ibuprofen	4	460.578	1831.33
oplichter	1	133.694	457.834
#HOTSPOT	2	248.838	915.667
urenlang	4	460.578	1831.33
heilig	3	356.982	1373.5
538ochtendshow	1	133.694	457.834
@limburg	2	248.838	915.667
Erp	2	248.838	915.667
#CoronaCrisis	1241	0.0047663073	0.056679793
Taktiek	2	248.838	915.667
dividend	3	356.982	1373.5
Beleggersbelangen	1	133.694	457.834
kerst	2	248.838	915.667
bespottelijke	1	133.694	457.834
veredeld	1	133.694	457.834
compagnie	1	133.694	457.834
10miljoengezondemensenmet	1	133.694	457.834
tekeer	1	133.694	457.834
vakantiedag	1	133.694	457.834
Oorlogspremier	1	133.694	457.834
maatschappijen	1	133.694	457.834
#eigenwijsisookwijs	1	133.694	457.834
IEDEREEEN	1	133.694	457.834
ongenoegen	2	248.838	915.667
WAARSCHUWING	18	1710.34	8241
weerstand	40	3400.83	0.0017397674
#geenrisico	1	133.694	457.834
Isolate	1	133.694	457.834
prijsstijgingen	1	133.694	457.834
Egypte	5	575.722	1831.33
Bollenboos	1	133.694	457.834
klaren	1	133.694	457.834
windowdressing	1	133.694	457.834
tikkie	2	248.838	915.667
teruglopende	1	133.694	457.834
doseerdop	1	133.694	457.834
nakkes	1	133.694	457.834
Binden	3	356.982	1373.5
#aanpak	2	248.838	915.667
Gekke	13	1291.85	595.184
hersenloze	3	356.982	1373.5
werkdagen	3	356.982	1373.5
@eppobruins	1	133.694	457.834
@chrisjanssensVB	1	133.694	457.834
schadelijk	3	356.982	1373.5
keizerswaard	1	133.694	457.834
#lockdo	2	248.838	915.667
gearresteerd	1	133.694	457.834
dollar	10	10429.4	4120.5
Ster	1	133.694	457.834
inging	1	133.694	457.834
kennissen	1	133.694	457.834
radicaal	3	356.982	1373.5
bliksem	1	133.694	457.834
lopers	1	133.694	457.834
bijen	1	133.694	457.834
Robbie	1	133.694	457.834
verkeerde	57	4550.43	0.0025638677
afvragen	4	460.578	1831.33
miljarden	47	388.964	0.0020602508
ongenuanceerde	1	133.694	457.834
#denktank	2	248.838	915.667
mtr	16	1559.34	686.75
Krantenoverzicht	1	133.694	457.834
Creches	1	133.694	457.834
realitycheck	1	133.694	457.834
Vastzetten	1	133.694	457.834
#coronaxio	1	133.694	457.834
#Ekonomie	1	133.694	457.834
ontstekingsremmers	1	133.694	457.834
krant	22	2031.34	0.0010072337
sportseizoen	1	133.694	457.834
GSTV	7	76.8034	274.7
woordgebruik	1	133.694	457.834
Waterloo	9	93.8643	4120.5
reden	95	692.567	0.004303635
#telling	1	133.694	457.834
gedebatteerd	1	133.694	457.834
loftrompet	2	248.838	915.667
#fanboy	1	133.694	457.834
maatr	2	248.838	915.667
ijdele	2	248.838	915.667
@telegraafpic	10	10288.4	4578.34
gestraft	6	65.8315	274.7
knappe	3	356.982	1373.5
@EUatUN	1	133.694	457.834
horecatoerisme	1	133.694	457.834
voorleest	2	248.838	915.667
Stufi	1	133.694	457.834
Verknoei	1	133.694	457.834
heks	2	248.838	915.667
#hamsteritem	1	133.694	457.834
stierven	4	460.578	1831.33
#flexwerk	1	133.694	457.834
#hogescholen	1	133.694	457.834
gedeeltelijk	5	56.0793	2289.17
dorpsteam	1	133.694	457.834
sisteam	1	133.694	457.834
Mobiliteit	1	133.694	457.834
oorboord	1	133.694	457.834
noodwaarschuwingsperiode	1	133.694	457.834
afgekondigde	11	1117.69	503.617
#GroenLinkshttps	1	133.694	457.834
Buma	1	133.694	457.834
#opportunisme	1	133.694	457.834
#spelenmetgezondheid	1	133.694	457.834
Ziekhuizen	1	133.694	457.834
Gelderland	1	133.694	457.834
#deaapuitdemouw	1	133.694	457.834
wand	3	356.982	1373.5
lachje	1	133.694	457.834
officieel	26	2356.21	0.0011445838
hoofdbestrijder	1	133.694	457.834
jihadisme	1	133.694	457.834
Britse	34	295.489	0.0015108506
Lareb	1	133.694	457.834
ontkomt	3	356.982	1373.5
verbondenheid	1	133.694	457.834
modderen	2	248.838	915.667
epidimie	1	133.694	457.834
veroordeel	1	133.694	457.834
voorland	7	75.3595	3204.83
Oostenrijkse	9	93.8643	4120.5
#Klimaatmafia	1	133.694	457.834
#Wijkvereniging	1	133.694	457.834
geregeerd	10	10288.4	4578.34
blootgesteld	14	1377.34	6409.67
suf	2	248.838	915.667
hersencellen	4	460.578	1831.33
geitenhouderij	1	133.694	457.834
#virus	52	420.284	0.0023807343
#zomertijd	3	356.982	1373.5
onderhavige	1	133.694	457.834
grijnzen	1	133.694	457.834
wenselijk	3	356.982	1373.5
#mkb	13	1291.85	595.184
@NOSnieuws	11	1117.69	503.617
coronakindjes	1	133.694	457.834
sportjournalist	1	133.694	457.834
Ere	8	89.7269	2289.17
eendrachtig	1	133.694	457.834
onbegonnen	1	133.694	457.834
overkant	1	133.694	457.834
waardige	6	65.8315	274.7
Marga	1	133.694	457.834
consequenties	35	3014.24	0.0016024173
Hilversum	1	133.694	457.834
gristenen	1	133.694	457.834
TUUUURLIJK	1	133.694	457.834
#Vaccinatie	1	133.694	457.834
Potter	1	133.694	457.834
szorg	1	133.694	457.834
kringen	2	248.838	915.667
Ferrari	1	133.694	457.834
onverstandig	9	93.8643	4120.5
leerkracht	6	65.8315	274.7
rectificeren	1	133.694	457.834
piekt	1	133.694	457.834
behandelwijze	1	133.694	457.834
kookpunt	1	133.694	457.834
@Ijburg	1	133.694	457.834
weggegeven	2	248.838	915.667
Ciske	1	133.694	457.834
krappe	2	248.838	915.667
econ	2	248.838	915.667
geschrokken	6	65.8315	274.7
schepen	1	133.694	457.834
paniekvoetbal	3	356.982	1373.5
#RetailWorkers	1	133.694	457.834
Coens	2	248.838	915.667
6doden	1	133.694	457.834
Dorn	1	133.694	457.834
Slippendragers	1	133.694	457.834
#thierrybaudet	4	460.578	1831.33
risk	2	248.838	915.667
uebernarcistische	1	133.694	457.834
zorgverleners	42	352.817	0.0018771174
#ikHoudMijnKinderenThuis	1	133.694	457.834
meelopen	1	133.694	457.834
Exportverbod	1	133.694	457.834
GGZ	5	575.722	1831.33
@heelhollandbakt	1	133.694	457.834
mediamarkt	1	133.694	457.834
ERC	1	133.694	457.834
#kabinet	92	673.343	0.0042120684
wraggies	1	133.694	457.834
imitatie	1	133.694	457.834
onveiligheid	1	133.694	457.834
krantenknipsel	1	133.694	457.834
hoofdtakken	1	133.694	457.834
voordeel	34	295.489	0.0015108506
beheert	1	133.694	457.834
scheren	1	133.694	457.834
moedig	4	460.578	1831.33
@NVIC77	3	356.982	1373.5
verkondigt	1	133.694	457.834
bagatelliseert	1	133.694	457.834
oproerkraaier	1	133.694	457.834
gescheiden	2	248.838	915.667
tikt	2	248.838	915.667
Koreaanse	3	356.982	1373.5
voordelige	1	133.694	457.834
aandrongen	2	248.838	915.667
@updayUK	1	133.694	457.834
besmettelijkheid	12	1205.33	549.4
rechttrekken	1	133.694	457.834
tegenslag	1	133.694	457.834
koken	5	56.0793	2289.17
genegeerde	1	133.694	457.834
#oppas	1	133.694	457.834
winkelketens	1	133.694	457.834
reportage	2	248.838	915.667
voorrekende	2	248.838	915.667
Hahha	1	133.694	457.834
kwisvraag	1	133.694	457.834
steeft	1	133.694	457.834
zake	4	460.578	1831.33
marge	1	133.694	457.834
heropening	1	133.694	457.834
#segers	1	133.694	457.834
faciliteren	5	56.0793	2289.17
straffe	3	356.982	1373.5
noodzakelijkerwijs	1	133.694	457.834
heerste	1	133.694	457.834
luchtreizigers	1	133.694	457.834
@Gem_Terneuzen	1	133.694	457.834
vrijdag	57	4536.93	0.002609651
expliciete	1	133.694	457.834
@NB_IJmuidenpic	1	133.694	457.834
Boontje	3	373.258	915.667
Horecabaas	1	133.694	457.834
because	1	133.694	457.834
@AndreH6Jr	1	133.694	457.834
#wetenschap	4	460.578	1831.33
woningentekort	1	133.694	457.834
steefs	1	133.694	457.834
kift	1	133.694	457.834
Gluiperds	1	133.694	457.834
doorgaans	6	6.72952	2289.17
blootstelt	3	356.982	1373.5
Spotify	2	248.838	915.667
Razend	5	56.0793	2289.17
vrijdagmiddag	4	460.578	1831.33
afgeslankte	2	248.838	915.667
maatregelen	1576	0.005680706	0.06762201
afscheidscadeautje	1	133.694	457.834
panieklozen	1	133.694	457.834
weggestopt	1	133.694	457.834
Jordanie	1	133.694	457.834
overlijdt	19	179.161	869.884
kwaliteit	3	356.982	1373.5
2460	2	248.838	915.667
@Ra	1	133.694	457.834
instanties	14	1377.34	6409.67
verpleging	8	84.6958	3662.67
aanschrijft	1	133.694	457.834
#pensioenen	1	133.694	457.834
praatjes	18	1710.34	8241
schoffeert	1	133.694	457.834
absoluut	40	3373.38	0.0018313341
binnenskamers	2	248.838	915.667
snelheid	14	1377.34	6409.67
lukt	33	29.9057	0.0011445838
sneltest	1	133.694	457.834
#Veenendaal	1	133.694	457.834
Profiteren	3	356.982	1373.5
rise	1	133.694	457.834
wanneerbik	1	133.694	457.834
verkeerds	1	133.694	457.834
verplichten	12	1205.33	549.4
huwelijk	2	248.838	915.667
@FrankKalshoven	1	133.694	457.834
gelijkheid	1	133.694	457.834
Hela	1	133.694	457.834
#RallyIslasCanariaspic	1	133.694	457.834
#Dirk	1	133.694	457.834
esnoods	1	133.694	457.834
ONNNNN	1	133.694	457.834
Kwantitatieve	1	133.694	457.834
getweet	2	248.838	915.667
#armnederland	1	133.694	457.834
#BradPitt	1	133.694	457.834
geschrapt	10	10288.4	4578.34
#duurzaamhttps	1	133.694	457.834
#ergernistwitteraars	1	133.694	457.834
#AustralianGP	1	133.694	457.834
blaadjes	1	133.694	457.834
#IKEAhttps	1	133.694	457.834
ONZORGVULDIG	2	248.838	915.667
doodmoe	1	133.694	457.834
@GovNetherlands	1	133.694	457.834
bezoeker	6	65.8315	274.7
Presidenten	2	248.838	915.667
#France	2	248.838	915.667
Katholieke	2	248.838	915.667
injectie	1	133.694	457.834
verhoogt	1	133.694	457.834
kerkgangers	1	133.694	457.834
accepted	1	133.694	457.834
#AEWDynamite	1	133.694	457.834
@HananShamounNL	2	248.838	915.667
#schoolexamens	4	460.578	1831.33
scoort	5	56.0793	2289.17
@iata	1	133.694	457.834
bulk	1	133.694	457.834
dame	9	93.8643	4120.5
#examenkandidaten	1	133.694	457.834
Orpheus	1	133.694	457.834
overgewaaid	3	356.982	1373.5
paarse	1	133.694	457.834
dichtgooien	4	460.578	1831.33
@Tzum_info	1	133.694	457.834
provocerend	1	133.694	457.834
zeventiger	2	248.838	915.667
relatie	10	10288.4	4578.34
@DeKamerBE	1	133.694	457.834
politiezone	1	133.694	457.834
cortex	1	133.694	457.834
200kg	1	133.694	457.834
Koningsdag	3	356.982	1373.5
Hoekstra	11	1117.69	503.617
bekennen	7	75.3595	3204.83
alkalisch	1	133.694	457.834
angstaanjagende	1	133.694	457.834
trouwe	2	248.838	915.667
#epd	1	133.694	457.834
speelbal	1	133.694	457.834
held	22	2059.4	9156.67
Pablo	1	133.694	457.834
linie	2	248.838	915.667
onverzekerd	1	133.694	457.834
bovenstaande	2	248.838	915.667
thuisblijfbonus	1	133.694	457.834
Ppfff	1	133.694	457.834
stilte	8	84.6958	3662.67
onrealistische	1	133.694	457.834
persoonlijkheidsstoornis	1	133.694	457.834
poepluiers	1	133.694	457.834
#WAKKERWORDEN	2	248.838	915.667
klungel	1	133.694	457.834
#Middelbaar	1	133.694	457.834
12000	1	133.694	457.834
#daarvoorhoefjeniettehebbengestudeerdhttps	1	133.694	457.834
@Bartissimus	1	133.694	457.834
ongeloofelijke	1	133.694	457.834
Sjezus	1	133.694	457.834
hele	350	0.0019508408	0.015520557
gosternokke	1	133.694	457.834
radius	1	133.694	457.834
absentisme	1	133.694	457.834
aanschaffen	4	460.578	1831.33
Stef	6	6.72952	2289.17
bezoeken	19	1805.36	8241
buurtjes	1	133.694	457.834
voedselketen	1	133.694	457.834
#JEN	1	133.694	457.834
wrongt	1	133.694	457.834
afkondigde	5	56.0793	2289.17
garanties	3	356.982	1373.5
afgestoft	1	133.694	457.834
dorp	13	1305.78	549.4
Ethiek	1	133.694	457.834
onderwijsuitspraak	1	133.694	457.834
Sardijnse	1	133.694	457.834
onderzoeksjournalist	1	133.694	457.834
cdnv	1	133.694	457.834
scholieren	23	2137.99	961.45
jammert	1	133.694	457.834
@FrontaalNaakt	2	248.838	915.667
helling	1	133.694	457.834
VOORTIJDIGE	1	133.694	457.834
Deshima	1	133.694	457.834
krachtdadig	5	56.0793	2289.17
Reconstructie	4	460.578	1831.33
breekbare	1	133.694	457.834
uitsterven	1	133.694	457.834
Sire	1	133.694	457.834
clownerij	1	133.694	457.834
individueel	6	65.8315	274.7
writers	1	133.694	457.834
9600	2	248.838	915.667
beleidsimpact	1	133.694	457.834
mum	1	133.694	457.834
Holbewoners	1	133.694	457.834
attractieparken	2	248.838	915.667
afronden	1	133.694	457.834
Jaap	98	718.69	0.004166285
Verbraecken	1	133.694	457.834
enzovoorts	1	133.694	457.834
#kwakzalvers	2	248.838	915.667
aanhaken	1	133.694	457.834
ontbrak	4	460.578	1831.33
diepste	2	248.838	915.667
luidruchtige	1	133.694	457.834
Alsjeblieft	33	2910.06	0.0013735006
Stock	1	133.694	457.834
2019NLhttps	38	323.079	0.0017397674
registers	2	248.838	915.667
prioritair	1	133.694	457.834
mutaties	9	95.2827	3662.67
Locken	1	133.694	457.834
liepen	10	10429.4	4120.5
3FM	1	133.694	457.834
hielden	4	460.578	1831.33
@Twitter	3	356.982	1373.5
#onderboywing	1	133.694	457.834
toelichten	2	248.838	915.667
@scholendicht	1	133.694	457.834
#wantrouwenhttps	1	133.694	457.834
wimpelen	2	248.838	915.667
laks	95	692.567	0.004303635
psychopatische	1	133.694	457.834
#Uitzenden	1	133.694	457.834
doodgan	1	133.694	457.834
kapotte	5	56.0793	2289.17
breken	10	10288.4	4578.34
centrum	12	1205.33	549.4
gehoor	14	1377.34	6409.67
uiteindelijke	1	133.694	457.834
speechschrijvers	1	133.694	457.834
koffietafel	1	133.694	457.834
#Coronavid	53	4270.15	0.0024265177
#Sneek	1	133.694	457.834
bijgedragen	5	56.0793	2289.17
@wouterbosnieuws	1	133.694	457.834
jaar	474	0.0024853097	0.019869976
hoppa	6	65.8315	274.7
#kinderen	41	3444.16	0.0018771174
bestreden	4	460.578	1831.33
@StefBosOfficial	1	133.694	457.834
gebeiteld	1	133.694	457.834
Johan	7	75.3595	3204.83
verzorger	1	133.694	457.834
klinkende	2	248.838	915.667
afkondigen	20	1872.18	9156.67
maximumsnelheid	3	356.982	1373.5
stopwoord	1	133.694	457.834
#puzzels	1	133.694	457.834
#nachtmerrie	1	133.694	457.834
verminderend	1	133.694	457.834
ktijg	1	133.694	457.834
alcoholisten	1	133.694	457.834
soort	141	955.474	0.0063181026
verspreidingsgebied	1	133.694	457.834
retweets	3	356.982	1373.5
#logistiek	2	248.838	915.667
@Nieuwspoort	1	133.694	457.834
KEUKENHOF	1	133.694	457.834
@ANWB	2	248.838	915.667
Sterkte	78	5881.07	0.0035711015
rustgevende	1	133.694	457.834
#voorkomenbeterdangenezen	2	248.838	915.667
NLder	1	133.694	457.834
loslaten	7	75.3595	3204.83
#Moroccopic	1	133.694	457.834
#coronatweet	2	248.838	915.667
cnv	1	133.694	457.834
#coalitiedwang	1	133.694	457.834
KKR	1	133.694	457.834
They	2	248.838	915.667
spanningen	1	133.694	457.834
landsidioten	1	133.694	457.834
bepaalt	9	93.8643	4120.5
beperkt	45	373.766	0.0020144675
Tiki	1	133.694	457.834
maanden	238	0.0014487272	0.010575955
Limburgse	1	133.694	457.834
#populistischradicaalrechts	1	133.694	457.834
#staachteronzeregering	1	133.694	457.834
value	1	133.694	457.834
#socialedistantie	1	133.694	457.834
@dekoran1pic	1	133.694	457.834
jongeman	2	248.838	915.667
uitgestelde	3	356.982	1373.5
kunstsector	1	133.694	457.834
Verhoogd	3	356.982	1373.5
aktijd	1	133.694	457.834
BEGRIJPTDATDE	1	133.694	457.834
buitenlanden	3	356.982	1373.5
onbelangrijke	2	248.838	915.667
Kooij	1	133.694	457.834
hell	3	356.982	1373.5
Suuske	1	133.694	457.834
#goedemorgen	10	10288.4	4578.34
#czechrepublic	1	133.694	457.834
middle	1	133.694	457.834
Landini	2	267.388	457.834
landverrader	5	56.0793	2289.17
wonderlijk	1	133.694	457.834
thuisbezorgd	1	133.694	457.834
#helphttps	1	133.694	457.834
schreeuwend	2	248.838	915.667
mijlen	2	248.838	915.667
verstandig	69	5315.68	0.0031590513
Peren	7	75.3595	3204.83
griepen	1	133.694	457.834
wezenskenmerken	1	133.694	457.834
lijders	2	267.388	457.834
verzorgen	10	10288.4	4578.34
zondag	50	4094.74	0.002197601
Expeditie	2	248.838	915.667
gedroomd	2	248.838	915.667
kwajongetje	1	133.694	457.834
#WestVlaanderen	1	133.694	457.834
thuiszorg	7	75.3595	3204.83
#smelt	1	133.694	457.834
@bas_haan	1	133.694	457.834
@bruno_bruins	364	0.0019942184	0.01666514
behendige	1	133.694	457.834
leslokaal	1	133.694	457.834
coronatyfus	1	133.694	457.834
Dussss	1	133.694	457.834
#Topcompetitiepic	1	133.694	457.834
Bespreek	1	133.694	457.834
clandestiene	1	133.694	457.834
bagatelliseer	1	133.694	457.834
mother	1	133.694	457.834
#begrenzen	1	133.694	457.834
maaandag	1	133.694	457.834
Optimisme	4	460.578	1831.33
westelijke	1	133.694	457.834
unicum	3	356.982	1373.5
Arabie	2	248.838	915.667
#Hubei	1	133.694	457.834
ontvolgen	1	133.694	457.834
#PeterRdeVries	2	248.838	915.667
#CoronaRotterdamhttps	2	248.838	915.667
#pensioentekort	1	133.694	457.834
navolging	17	1628.32	77.8317
vloedgolf	1	133.694	457.834
Yehezkelli	1	133.694	457.834
Prince	1	133.694	457.834
@jesseklaverpic	11	1117.69	503.617
Michael	2	248.838	915.667
veels	3	356.982	1373.5
geldgraf	1	133.694	457.834
Roemenie	1	133.694	457.834
overduidelijk	8	84.6958	3662.67
@AZAlkmaar	2	248.838	915.667
horrorziekenhuis	2	248.838	915.667
#cspe	2	248.838	915.667
uitkijk	1	133.694	457.834
horders	1	133.694	457.834
wintervoorraad	1	133.694	457.834
@FoodProNetwork	1	133.694	457.834
eeuwig	2	248.838	915.667
Chloroquine	11	1117.69	503.617
#houdaandacht	1	133.694	457.834
Oscar	3	356.982	1373.5
inspelen	1	133.694	457.834
koker	3	356.982	1373.5
Beeldende	1	133.694	457.834
naad	2	248.838	915.667
bonnen	1	133.694	457.834
ingebouwde	1	133.694	457.834
klaslokaal	2	248.838	915.667
help	73	5623.84	0.0031590513
afslag	1	133.694	457.834
nederige	2	248.838	915.667
genegeerd	11	1117.69	503.617
kalkoenmesterij	1	133.694	457.834
Besteedt	1	133.694	457.834
@DenmarkPol	1	133.694	457.834
vaststelling	1	133.694	457.834
snotterend	4	460.578	1831.33
Dwingend	2	248.838	915.667
rukt	3	356.982	1373.5
@MediaservicesEU	1	133.694	457.834
vorderen	3	356.982	1373.5
#leugenaar	2	248.838	915.667
recuperatie	1	133.694	457.834
verslag	6	65.8315	274.7
Clarinval	1	133.694	457.834
@ri	1	133.694	457.834
murderer	1	133.694	457.834
Ste	2	248.838	915.667
ugly	1	133.694	457.834
@jongeren	1	133.694	457.834
binnenlaten	6	65.8315	274.7
vanzelfsprekend	4	460.578	1831.33
houde	2	248.838	915.667
tijdlijn	11	1131.72	4578.34
melkprijs	2	248.838	915.667
@hugodejongepic	1	133.694	457.834
immunisatie	1	133.694	457.834
schrale	2	248.838	915.667
cabaret	1	133.694	457.834
gezonken	1	133.694	457.834
Jort	4	460.578	1831.33
finansiele	1	133.694	457.834
#drukvandeketel	1	133.694	457.834
Beheers	2	248.838	915.667
koepel	1	133.694	457.834
#Seegers	1	133.694	457.834
Deugmens	1	133.694	457.834
overvliegen	1	133.694	457.834
woont	9	93.8643	4120.5
#alleenopdewereld	1	133.694	457.834
Sociologisch	1	133.694	457.834
vastgezet	1	133.694	457.834
#verjaardagen	1	133.694	457.834
#regeringsleider	1	133.694	457.834
landsbesturing	1	133.694	457.834
sprongen	1	133.694	457.834
sta	43	358.477	0.0019686841
#Graafschapcollege	1	133.694	457.834
@GroenEnSociaal	1	133.694	457.834
eentje	11	1117.69	503.617
Spanjaarden	3	356.982	1373.5
debatteerden	1	133.694	457.834
zozeer	1	133.694	457.834
uitwerkt	1	133.694	457.834
#slim	1	133.694	457.834
denigrerende	1	133.694	457.834
geeft	284	0.0016569896	0.012773556
cleanse	1	133.694	457.834
slagaderlijke	1	133.694	457.834
COA	1	133.694	457.834
hopeloos	8	84.6958	3662.67
luchtkwaliteit	2	248.838	915.667
straft	1	133.694	457.834
voorwendselen	2	248.838	915.667
#CoronaOutbreakpic	4	460.578	1831.33
balorig	1	133.694	457.834
vrijgezellen	1	133.694	457.834
geregiseerde	1	133.694	457.834
vrijgeleide	1	133.694	457.834
kleurtjes	1	133.694	457.834
Mateusz	1	133.694	457.834
SCHREEFVIAHETCONTACT	1	133.694	457.834
#remix	1	133.694	457.834
lompe	3	373.258	915.667
schudden	91	6742.36	0.0039373683
Chineze	1	133.694	457.834
eenden	1	133.694	457.834
totale	140	9500.6	0.0062723192
#bedankthe	1	133.694	457.834
kiem	1	133.694	457.834
zaterdagmarkt	1	133.694	457.834
regenten	1	133.694	457.834
Toeval	11	1117.69	503.617
advisering	1	133.694	457.834
leegstand	1	133.694	457.834
opzichten	3	356.982	1373.5
douchen	1	133.694	457.834
loontje	1	133.694	457.834
laatste	152	0.001013056	0.006867503
#tanken	1	133.694	457.834
com	1	133.694	457.834
pilaar	1	133.694	457.834
profiterend	1	133.694	457.834
aansluiten	1	133.694	457.834
werkend	11	1117.69	503.617
nest	1	133.694	457.834
empathie	14	1391.23	595.184
@DionneStaxDaily	1	133.694	457.834
DEUGERS	1	133.694	457.834
Leids	1	133.694	457.834
decentralisatie	1	133.694	457.834
staatkunde	1	133.694	457.834
verhaalthe	1	133.694	457.834
schijten	2	248.838	915.667
meegeteld	5	56.0793	2289.17
ronduit	14	1391.23	595.184
#vlag	1	133.694	457.834
#klappenvoordezorg	2	248.838	915.667
trendlijn	1	133.694	457.834
ignorant	1	133.694	457.834
diergeneeskunde	1	133.694	457.834
ambigu	1	133.694	457.834
semi	2	248.838	915.667
naam	38	3244.35	0.001693984
#geestelijkegezondheid	1	133.694	457.834
KNOWHOW	1	133.694	457.834
stoffig	2	248.838	915.667
zuurverdiende	1	133.694	457.834
oplossingsgericht	1	133.694	457.834
kier	1	133.694	457.834
enno	1	133.694	457.834
blijven	712	0.003313842	0.03085798
topprioriteit	2	267.388	457.834
betalingsproblemen	1	133.694	457.834
#onlineshift	1	133.694	457.834
Never	17	1628.32	77.8317
#WijKunnenDit	2	248.838	915.667
Thijs	2	248.838	915.667
laaggehouden	1	133.694	457.834
opentrekken	1	133.694	457.834
Linksen	1	133.694	457.834
inventariseert	1	133.694	457.834
#jeugzorg	1	133.694	457.834
downloadplayt	1	133.694	457.834
gezwel	2	248.838	915.667
liberalen	7	75.3595	3204.83
medeschuldig	3	356.982	1373.5
bijwonen	1	133.694	457.834
afkeer	3	356.982	1373.5
@lvc	1	133.694	457.834
voetballers	1	133.694	457.834
realist	1	133.694	457.834
tests	45	3795.05	0.0018313341
meivakantie	3	356.982	1373.5
pleegt	5	56.0793	2289.17
gewaarschuwd	21	1952.08	961.45
pluim	6	65.8315	274.7
#stikstof	15	1461.88	686.75
sterkst	2	248.838	915.667
Wolffers	1	133.694	457.834
meedenkers	1	133.694	457.834
ouwtjes	1	133.694	457.834
leidt	49	4012.85	0.002197601
HEMA	1	133.694	457.834
crisisclub	1	133.694	457.834
publiceert	4	460.578	1831.33
kaken	4	460.578	1831.33
wachttijd	1	133.694	457.834
boekte	1	133.694	457.834
consorte	1	133.694	457.834
samenloop	1	133.694	457.834
oefening	14	1377.34	6409.67
muv	2	248.838	915.667
vrolijkerds	1	133.694	457.834
horecabranche	1	133.694	457.834
@VEAtweet	1	133.694	457.834
schoolbestuur	2	248.838	915.667
ertussenin	1	133.694	457.834
#coronabestrijding	2	248.838	915.667
ombuigen	1	133.694	457.834
trending	8	861.252	3204.83
zoekt	10	10288.4	4578.34
voorkeursdatum	1	133.694	457.834
THEE	2	248.838	915.667
oprotten	6	65.8315	274.7
#puinhoop	1	133.694	457.834
#vitale	2	248.838	915.667
@ANVR	2	248.838	915.667
@DIHK_News	1	133.694	457.834
Romeens	1	133.694	457.834
#StopTheSpread	1	133.694	457.834
hartgrondig	3	356.982	1373.5
volksbelang	1	133.694	457.834
instrumenten	3	356.982	1373.5
Sake	2	267.388	457.834
ontslagbrief	1	133.694	457.834
ziekenhuisopname	3	356.982	1373.5
xiekenhuis	1	133.694	457.834
195000	1	133.694	457.834
#stroom	1	133.694	457.834
doelloos	2	248.838	915.667
werkgroepen	1	133.694	457.834
15000	3	356.982	1373.5
onzichtbaar	2	248.838	915.667
ipv	165	0.0010813489	0.0074626864
sisser	2	248.838	915.667
something	1	133.694	457.834
Steiermark	1	133.694	457.834
@MarijnissenL	37	3158.97	0.001693984
wegkomt	2	248.838	915.667
@avrotrosradar	1	133.694	457.834
meegekregen	4	460.578	1831.33
hemd	5	56.0793	2289.17
#gelukkiglevenzenog	1	133.694	457.834
wereldvreemde	1	133.694	457.834
uitzonderingstoestanden	1	133.694	457.834
Kamervragen	5	575.722	1831.33
#hoedan	4	460.578	1831.33
winkelvoorraden	1	133.694	457.834
Dankuwel	1	133.694	457.834
noodinformatiebijeenkomst	1	133.694	457.834
@UnileverNL	2	248.838	915.667
nominaties	1	133.694	457.834
@waldnet	1	133.694	457.834
ZbLEUI7ozI	1	133.694	457.834
hansworst	1	133.694	457.834
onverschilligheid	2	248.838	915.667
eten	70	544.866	0.002975918
matter	2	248.838	915.667
onofficiele	1	133.694	457.834
Oberbefehlshaber	1	133.694	457.834
naat	1	133.694	457.834
sorrie	1	133.694	457.834
gebaggetaliseerd	1	133.694	457.834
voorgeschreven	2	248.838	915.667
#Coronaupdate	3	356.982	1373.5
opsturen	7	80.6011	1831.33
rotsvast	2	248.838	915.667
gevraagde	2	248.838	915.667
bovenaan	3	356.982	1373.5
voorrechten	1	133.694	457.834
Chapeau	45	3724.13	0.0020602508
klimaatgekte	1	133.694	457.834
#denhaag	17	1628.32	77.8317
tegenstander	4	460.578	1831.33
#aantallenteveeloplopen	1	133.694	457.834
#coronaontkenner	1	133.694	457.834
NCRI	1	133.694	457.834
vergissen	2	248.838	915.667
verblind	2	248.838	915.667
kies	26	2370.41	0.0010988005
grensbewaking	2	248.838	915.667
handhavingsup	1	133.694	457.834
neolib	1	133.694	457.834
#OMGANG	1	133.694	457.834
verkeer	10	10288.4	4578.34
onafgewerkte	1	133.694	457.834
ownen	1	133.694	457.834
press	1	133.694	457.834
welgeteld	1	133.694	457.834
#vleermuizensoep	1	133.694	457.834
uitvinden	2	248.838	915.667
Mavo	1	133.694	457.834
#houdafstandhttps	1	133.694	457.834
biechten	1	133.694	457.834
#VillaPoliticapic	2	248.838	915.667
Zacht	10	10288.4	4578.34
#gemeente	3	356.982	1373.5
klodders	1	133.694	457.834
Keller	3	356.982	1373.5
kooltjes	1	133.694	457.834
groepsimmunitijd	1	133.694	457.834
blind	41	3457.71	0.0018313341
grandioze	1	133.694	457.834
enne	2	248.838	915.667
gestrekt	1	133.694	457.834
Abel	1	133.694	457.834
woedend	4	460.578	1831.33
culturen	2	248.838	915.667
uitwerking	3	356.982	1373.5
toegesproken	12	1205.33	549.4
schoolpleinen	1	133.694	457.834
Theo	3	356.982	1373.5
#AlbertHeijn	5	56.0793	2289.17
wijzigt	3	356.982	1373.5
poetsen	2	248.838	915.667
toespraak	784	0.003529896	0.034566432
houdt	210	0.0013064117	0.009568721
blaaskaken	1	133.694	457.834
#coronahoax	2	248.838	915.667
legerofficieren	1	133.694	457.834
#depopulation	1	133.694	457.834
#hamsterschaamte	6	65.8315	274.7
@pesla	1	133.694	457.834
Cor	2	248.838	915.667
vogeltje	1	133.694	457.834
ministervolksgezondheid	1	133.694	457.834
rekenen	35	3027.81	0.001556634
@jaarbeurs	1	133.694	457.834
airtime	1	133.694	457.834
weerga	4	460.578	1831.33
corendonvirus	1	133.694	457.834
#Catshuis	1	133.694	457.834
Then	2	248.838	915.667
#magookweleensgezegdworden	2	248.838	915.667
zuinige	1	133.694	457.834
doorkruisen	1	133.694	457.834
aangestoken	5	56.0793	2289.17
regulier	2	267.388	457.834
totall	1	133.694	457.834
zoonotic	1	133.694	457.834
#wolfsbarge	3	356.982	1373.5
aansteken	13	1291.85	595.184
voorman	1	133.694	457.834
Panepedimie	1	133.694	457.834
Defensie	15	1461.88	686.75
preciedent	1	133.694	457.834
slechtnieuwsgesprek	2	248.838	915.667
them	2	248.838	915.667
opzich	3	356.982	1373.5
aftreedt	3	356.982	1373.5
@HaykeVeldman	4	475.975	1373.5
@Corona_NL	114	801.654	0.005219302
luis	1	133.694	457.834
dulden	1	133.694	457.834
#helpons	2	248.838	915.667
@ivanengelshoven	5	56.0793	2289.17
minuscule	1	133.694	457.834
achternaam	1	133.694	457.834
aanbiedt	4	460.578	1831.33
saves	1	133.694	457.834
naoorlogse	5	56.0793	2289.17
elleboogjes	1	133.694	457.834
aankocht	1	133.694	457.834
laboratoriummateriaal	2	248.838	915.667
farmaceutisch	1	133.694	457.834
#levensmiddelen	1	133.694	457.834
aantreden	3	356.982	1373.5
griepseizoen	1	133.694	457.834
@pieterkleinrtlpic	1	133.694	457.834
uitdrukking	3	356.982	1373.5
#ChinaVirushttps	1	133.694	457.834
dictaturen	1	133.694	457.834
gefilmd	1	133.694	457.834
#contactmoment	1	133.694	457.834
hangende	1	133.694	457.834
beschadigd	1	133.694	457.834
Azkaban	1	133.694	457.834
#Astma	9	95.2827	3662.67
Mvg	3	356.982	1373.5
ontkenningsfase	1	133.694	457.834
vrijblijvend	9	93.8643	4120.5
leiderschapscrisis	1	133.694	457.834
lamlegging	1	133.694	457.834
gunstig	7	75.3595	3204.83
Rampjaar	1	133.694	457.834
banken	36	31.5882	0.0014192839
kernboodschap	1	133.694	457.834
proestte	1	133.694	457.834
levensstijl	1	133.694	457.834
materieel	5	56.0793	2289.17
geschakeld	1	133.694	457.834
boterham	1	133.694	457.834
Wageningen	2	248.838	915.667
#maatregelencoronacrisis	1	133.694	457.834
nieuwsuitzending	1	133.694	457.834
brutaal	1	133.694	457.834
#indammen	1	133.694	457.834
huisartsenpraktijken	1	133.694	457.834
#lienden	1	133.694	457.834
complicatie	1	133.694	457.834
Koortsscanners	1	133.694	457.834
flikt	1	133.694	457.834
Goeiemorgen	1	133.694	457.834
#luitenant	1	133.694	457.834
Gij	6	6.72952	2289.17
keldert	1	133.694	457.834
armoedzaaiers	1	133.694	457.834
slopend	1	133.694	457.834
#Aftershok	1	133.694	457.834
adviesjes	1	133.694	457.834
Ita	1	133.694	457.834
IMBICIELEN	2	248.838	915.667
rimborsi	1	133.694	457.834
#kansloos	2	248.838	915.667
STRALENDE	1	133.694	457.834
bedanken	15	1461.88	686.75
KROMME	1	133.694	457.834
veler	1	133.694	457.834
volgehouden	2	248.838	915.667
slimste	4	460.578	1831.33
bedreigingen	4	460.578	1831.33
kleuterschool	2	248.838	915.667
verkiezingen	106	7584.19	0.0047614686
moois	1	133.694	457.834
blije	2	248.838	915.667
sinaasappelen	1	133.694	457.834
#conronavirusNederland	1	133.694	457.834
Klassespeech	1	133.694	457.834
#volksgezondheid	7	75.3595	3204.83
slagvaardigheid	1	133.694	457.834
presentator	1	133.694	457.834
Gil	1	133.694	457.834
#coron	15	1461.88	686.75
dfie	1	133.694	457.834
linke	1	133.694	457.834
bijkomstige	1	133.694	457.834
dewinter	1	133.694	457.834
duurbetaalde	1	133.694	457.834
@be_gezondheid	1	133.694	457.834
blijf	180	0.0011681132	0.007828954
verzwakten	1	133.694	457.834
decide	1	133.694	457.834
gevarengeld	4	475.975	1373.5
Mount	1	133.694	457.834
maren	2	248.838	915.667
boventoon	2	248.838	915.667
Mmmm	1	133.694	457.834
vlekjes	2	267.388	457.834
huilend	1	133.694	457.834
goddank	1	133.694	457.834
#mouwhoesten	1	133.694	457.834
egnezen	1	133.694	457.834
#	202	0.001294032	0.00833257
blaaskaak	1	133.694	457.834
thuisreis	1	133.694	457.834
chequeUSA	1	133.694	457.834
#WashYourHands	2	248.838	915.667
onderzoekscommissie	1	133.694	457.834
24HRS	1	133.694	457.834
dilemma	14	1377.34	6409.67
Institute	6	69.0867	1831.33
feilbaar	1	133.694	457.834
dierenvoeding	1	133.694	457.834
overwaait	2	248.838	915.667
terugvloeien	1	133.694	457.834
waskarren	1	133.694	457.834
uitgelegd	27	2432.66	0.0011903672
kapot	76	5770.16	0.0034337514
spammen	1	133.694	457.834
doorgeefluik	2	248.838	915.667
sexclubs	1	133.694	457.834
@luuk	2	267.388	457.834
weggestuurd	3	356.982	1373.5
inwoners	77	591.717	0.0032048346
fataal	2	248.838	915.667
opbouwt	5	56.0793	2289.17
IJslandse	1	133.694	457.834
elitepuppet	1	133.694	457.834
abonnementen	1	133.694	457.834
schietschijven	1	133.694	457.834
hagiografie	1	133.694	457.834
#chirurgen	1	133.694	457.834
vereende	1	133.694	457.834
onproductieven	1	133.694	457.834
#BEGOV	23	2110	0.0010530171
Charlottes	1	133.694	457.834
ensen	1	133.694	457.834
bootcampen	2	248.838	915.667
mondkapje	17	1628.32	77.8317
hoogte	34	2941.31	0.001556634
echte	119	8326.79	0.005356652
borst	11	1117.69	503.617
hieraan	9	93.8643	4120.5
noodoplossing	3	356.982	1373.5
#stelling	1	133.694	457.834
text	2	248.838	915.667
patstelling	1	133.694	457.834
bedden	113	811.44	0.004669902
@vlareg	1	133.694	457.834
Hein	2	248.838	915.667
19uur	2	248.838	915.667
Joop	12	1234.61	4578.34
horecasector	1	133.694	457.834
geimporteerd	1	133.694	457.834
#politiestaat	1	133.694	457.834
ontkracht	4	460.578	1831.33
context	7	75.3595	3204.83
etniciteit	1	133.694	457.834
longbeeld	1	133.694	457.834
Bovenop	27	2419.03	0.0012361505
MVP	1	133.694	457.834
logistiekmedewerkers	1	133.694	457.834
goodwill	1	133.694	457.834
#Vorselaarpic	1	133.694	457.834
20er	1	133.694	457.834
@WHOhttps	2	248.838	915.667
@PieterOmtzigt	12	1205.33	549.4
coronastrategie	1	133.694	457.834
loodgieters	2	248.838	915.667
ophemelende	1	133.694	457.834
blijk	7	75.3595	3204.83
neuk	2	248.838	915.667
KLM	25	2279.24	0.0010988005
aangenaam	1	133.694	457.834
gangsta	1	133.694	457.834
noodregering	32	28.2188	0.0013735006
@MinBZhttps	1	133.694	457.834
#samenscholen	1	133.694	457.834
horeca	102	733.795	0.0046241186
Zilveren	2	248.838	915.667
lame	1	133.694	457.834
#Urk	1	133.694	457.834
Folklore	1	133.694	457.834
verhuizing	1	133.694	457.834
coronavaccin	2	248.838	915.667
massamigratie	1	133.694	457.834
#MarcRutte	1	133.694	457.834
snappen	53	4283.66	0.0023807343
Marokkaanse	3	356.982	1373.5
Actuele	7	75.3595	3204.83
fabriek	9	93.8643	4120.5
#studiovoetbal	1	133.694	457.834
stressreactie	1	133.694	457.834
meisjes	4	475.975	1373.5
@FocusWTV	1	133.694	457.834
Hengelo	1	133.694	457.834
Utrecht	12	1219.3	503.617
genaamde	2	248.838	915.667
0	26	2342.56	0.0011903672
rouwig	1	133.694	457.834
formatie	6	65.8315	274.7
ondergeschikt	7	75.3595	3204.83
mouw	6	65.8315	274.7
inzetcijfer	1	133.694	457.834
helend	1	133.694	457.834
geloven	84	627.725	0.0037542349
condities	2	248.838	915.667
bovenste	5	56.0793	2289.17
overspoelen	3	356.982	1373.5
Japiejapiejapie	1	133.694	457.834
dushttps	1	133.694	457.834
#prioriteit	1	133.694	457.834
begrijpelijk	14	1377.34	6409.67
applaudisserende	1	133.694	457.834
ongetwijfeld	13	1291.85	595.184
real	2	248.838	915.667
#zeikvrijevrijdagavondhttps	1	133.694	457.834
overwint	1	133.694	457.834
Alarmcentrales	1	133.694	457.834
bestempelde	1	133.694	457.834
controlebeleid	1	133.694	457.834
stemhokje	1	133.694	457.834
doorslaggevende	1	133.694	457.834
omgedoopt	1	133.694	457.834
voltrekken	1	133.694	457.834
coronabeleid	8	84.6958	3662.67
clubdagje	1	133.694	457.834
aanhouden	3	356.982	1373.5
#veiligthuis	1	133.694	457.834
OMT	17	1628.32	77.8317
#GekMakend	1	133.694	457.834
stringenter	1	133.694	457.834
afgeschoten	1	133.694	457.834
samenzang	1	133.694	457.834
words	6	65.8315	274.7
#Belga	5	56.0793	2289.17
magistraal	2	248.838	915.667
EDITIE	1	133.694	457.834
zogenoemde	1	133.694	457.834
eeeendag	1	133.694	457.834
fantasie	2	248.838	915.667
Vondelpark	3	356.982	1373.5
esperts	1	133.694	457.834
#RedRedemption	1	133.694	457.834
@netwerktegenarm	2	248.838	915.667
POTUS	1	133.694	457.834
#WatEenGaafLand	1	133.694	457.834
@GGZTotaal	1	133.694	457.834
verzaakt	6	65.8315	274.7
gig	1	133.694	457.834
farmaceutische	2	248.838	915.667
#media	6	65.8315	274.7
noopte	1	133.694	457.834
#houd	1	133.694	457.834
inkijkje	3	356.982	1373.5
Rukeend	1	133.694	457.834
Wenliang	2	267.388	457.834
onderzoeksresultaten	1	133.694	457.834
ruilen	2	248.838	915.667
Heil	2	248.838	915.667
communicatief	2	248.838	915.667
@partisocialiste	1	133.694	457.834
@DNB_NL	2	248.838	915.667
#doenormaalman	1	133.694	457.834
bezuinigingsdrift	1	133.694	457.834
GIF	3	356.982	1373.5
gerold	1	133.694	457.834
@RTLNL	1	133.694	457.834
@wilders	2	248.838	915.667
ingevolge	2	248.838	915.667
zomervakantie	6	65.8315	274.7
SLECHTE	53	4297.43	0.002334951
regenachtig	1	133.694	457.834
SRV	1	133.694	457.834
isn	2	248.838	915.667
stoppen	128	884.326	0.005722919
pakket	30	2659.12	0.0013277172
6	153	0.0010266613	0.006638586
#Erp	1	133.694	457.834
luid	6	65.8315	274.7
AFTRAP	2	248.838	915.667
treintickets	2	248.838	915.667
verwijten	16	1559.34	686.75
doordenken	1	133.694	457.834
@ronfresen	5	56.0793	2289.17
Japan	25	2323.91	961.45
zorgende	1	133.694	457.834
5	119	836.815	0.005219302
prive	5	56.0793	2289.17
Berekende	1	133.694	457.834
maatregelenpakket	4	475.975	1373.5
misplaatste	4	460.578	1831.33
achterwerk	1	133.694	457.834
@bnr	8	84.6958	3662.67
rekende	1	133.694	457.834
rijksgironummer	1	133.694	457.834
Marcron	1	133.694	457.834
juistheid	2	248.838	915.667
komma	2	248.838	915.667
#WegMetWit	1	133.694	457.834
8	54	436.448	0.0023807343
#achterfeitenenvirusaan	1	133.694	457.834
#kleuterleidster	3	356.982	1373.5
cynische	2	248.838	915.667
suggestie	16	154.552	7325.34
briefje	12	1219.3	503.617
quoi	2	248.838	915.667
verwac	1	133.694	457.834
knokploegen	1	133.694	457.834
Dietmar	1	133.694	457.834
JOOD	1	133.694	457.834
@WHO	51	4135.26	0.002334951
schrok	3	356.982	1373.5
werkgever	11	1117.69	503.617
When	4	460.578	1831.33
luie	4	460.578	1831.33
7	59	468.239	0.0026554344
schaterlachen	1	133.694	457.834
broekschijters	1	133.694	457.834
during	3	356.982	1373.5
gevarentoeslag	1	133.694	457.834
afweersysteem	2	248.838	915.667
smetvrees	3	356.982	1373.5
filmbeelden	1	133.694	457.834
#Coronavir	6	65.8315	274.7
geboortegolf	2	248.838	915.667
dividendbelasting	10	10288.4	4578.34
#voetbal	1	133.694	457.834
#WakeUp	1	133.694	457.834
schaapachtige	1	133.694	457.834
2	515	0.0026096574	0.02266276
voortkwamen	1	133.694	457.834
Isr	1	133.694	457.834
dagelijks	48	3930.95	0.002197601
#Roemenie	3	356.982	1373.5
reddende	1	133.694	457.834
bijde	1	133.694	457.834
moeit	1	133.694	457.834
akkoord	19	179.161	869.884
opening	2	248.838	915.667
@bvdpim	1	133.694	457.834
@EditieNL	1	133.694	457.834
tiental	1	133.694	457.834
onvermijdelijke	7	75.3595	3204.83
20pic	1	133.694	457.834
#zoekdeverschillen	1	133.694	457.834
#mondkapjes	52	421.635	0.002334951
krijgsmacht	1	133.694	457.834
1	830	0.0037180472	0.035161614
READ	4	460.578	1831.33
EP3172319A1	1	133.694	457.834
walkt	1	133.694	457.834
bijlagen	1	133.694	457.834
weiger	1	133.694	457.834
#Coronavi	4	460.578	1831.33
#uiterlijke	1	133.694	457.834
cru	2	248.838	915.667
salarissen	10	10288.4	4578.34
boerenverstand	3	356.982	1373.5
ontmoeting	4	460.578	1831.33
meerderjarig	1	133.694	457.834
Amber	3	356.982	1373.5
Leermomentje	1	133.694	457.834
Op1	12	1205.33	549.4
nadrukkelijk	4	460.578	1831.33
besmettelijke	7	75.3595	3204.83
hierover	25	2265.58	0.0011445838
coronavius	1	133.694	457.834
bommen	2	248.838	915.667
#organisatievermogen	1	133.694	457.834
#Duitse	2	248.838	915.667
intelligenter	2	248.838	915.667
aanbod	9	93.8643	4120.5
ist	1	133.694	457.834
links	56	4470.6	0.0025638677
Daarbuiten	2	248.838	915.667
Reality	1	133.694	457.834
brandhaard	14	1391.23	595.184
electoraat	1	133.694	457.834
bedraagt	1	133.694	457.834
TSJAA	1	133.694	457.834
#moordplan	1	133.694	457.834
4	139	944.637	0.006226536
ezel	2	248.838	915.667
@peter_mertens	1	133.694	457.834
ongelukken	1	133.694	457.834
Deventer	1	133.694	457.834
juichend	1	133.694	457.834
Mooie	140	9486.98	0.0063181026
#TegenDeOnzinpic	1	133.694	457.834
inkoopstrategie	1	133.694	457.834
somber	3	356.982	1373.5
aanverwante	3	356.982	1373.5
#dederdekamer	1	133.694	457.834
#LauraLaune	1	133.694	457.834
levensgroot	1	133.694	457.834
linkt	2	248.838	915.667
Hopenlijk	2	248.838	915.667
proefondervindelijk	2	248.838	915.667
#verstandgebruiken	1	133.694	457.834
Doordringende	1	133.694	457.834
bijzetten	2	248.838	915.667
kabinetsberaad	2	248.838	915.667
schuilkelder	1	133.694	457.834
eventjes	2	248.838	915.667
#ConspiracyTheory	1	133.694	457.834
3	431	0.0022968915	0.018633824
move	1	133.694	457.834
hoogst	9	93.8643	4120.5
superlatieven	2	248.838	915.667
Dance	3	356.982	1373.5
alleenrecht	1	133.694	457.834
aanmatigend	1	133.694	457.834
#samenzwering	1	133.694	457.834
#hoesten	1	133.694	457.834
#hetistijd	1	133.694	457.834
volksverraad	1	133.694	457.834
#mondmaskers	7	75.3595	3204.83
drukt	2	248.838	915.667
bekommerd	1	133.694	457.834
#burgemeesters	3	356.982	1373.5
menigten	1	133.694	457.834
onderdrukken	1	133.694	457.834
versprak	1	133.694	457.834
Luik	5	575.722	1831.33
broekriem	1	133.694	457.834
feeling	2	248.838	915.667
cry	1	133.694	457.834
acteur	2	248.838	915.667
dobbelsteen	1	133.694	457.834
oppeppen	1	133.694	457.834
tezamen	3	356.982	1373.5
zwerm	1	133.694	457.834
paasvakantie	5	56.0793	2289.17
Wedden	11	1117.69	503.617
gutmensch	1	133.694	457.834
geboden	4	460.578	1831.33
@	246	0.0015090256	0.010209688
massamoordenaar	6	65.8315	274.7
mislukkeling	2	248.838	915.667
#communicatie	8	84.6958	3662.67
aangevraagde	1	133.694	457.834
welverdiende	1	133.694	457.834
Chemie	2	267.388	457.834
Hongkong	25	2279.24	0.0010988005
#Leiderdorp	1	133.694	457.834
#coronavs	1	133.694	457.834
luim	1	133.694	457.834
opmakende	1	133.694	457.834
haden	1	133.694	457.834
one	5	56.0793	2289.17
maatreels	4	460.578	1831.33
@HealthValley	1	133.694	457.834
WERELDWIJD	45	3724.13	0.0020602508
oudbreak	1	133.694	457.834
eetplekke	1	133.694	457.834
puntjes	2	248.838	915.667
natuurlijklijk	1	133.694	457.834
#Islampic	1	133.694	457.834
uitstrooit	1	133.694	457.834
#schengenfailure	1	133.694	457.834
mobiliteitsexpert	1	133.694	457.834
@EUCouncil	2	248.838	915.667
genocidebeleid	1	133.694	457.834
#WNLopZondagpic	1	133.694	457.834
bekvechten	1	133.694	457.834
schoenen	24	2188.07	0.0010988005
University	4	460.578	1831.33
3D1	1	133.694	457.834
#retweet	5	56.0793	2289.17
guardia	1	133.694	457.834
onbenullen	2	248.838	915.667
bereiken	42	3514.62	0.0019229008
verworven	1	133.694	457.834
dooretteren	2	248.838	915.667
#dooddoorschuld	5	56.0793	2289.17
ong	3	356.982	1373.5
gaven	7	75.3595	3204.83
Nordrhein	1	133.694	457.834
Hoogachtend	1	133.694	457.834
9	46	380.688	0.0020602508
merkte	3	356.982	1373.5
gepamper	1	133.694	457.834
sociale	77	5818.97	0.003525318
thuisisolatie	4	460.578	1831.33
wagenwijdt	1	133.694	457.834
erachteraan	3	356.982	1373.5
epidemioloogIn	1	133.694	457.834
#pensioenverdamping	1	133.694	457.834
#opvang	1	133.694	457.834
@onvz	1	133.694	457.834
@picnic	1	133.694	457.834
psychiater	3	356.982	1373.5
#avgeek	2	248.838	915.667
event	5	56.0793	2289.17
verwag	1	133.694	457.834
#greensteal	2	248.838	915.667
inconsequent	2	248.838	915.667
opgekropt	1	133.694	457.834
electoraal	6	65.8315	274.7
salariering	1	133.694	457.834
ongetwijfelt	1	133.694	457.834
@op1npohttps	1	133.694	457.834
@Woordfees	1	133.694	457.834
Amerikane	1	133.694	457.834
#leger	3	356.982	1373.5
mindfuck	1	133.694	457.834
keten	1	133.694	457.834
consistentie	1	133.694	457.834
illustreert	1	133.694	457.834
#tinder	1	133.694	457.834
veeeeeeel	2	248.838	915.667
kerncompetentie	1	133.694	457.834
#frontlinie	1	133.694	457.834
hader	1	133.694	457.834
minachtig	1	133.694	457.834
Haaaaa	1	133.694	457.834
Ketel	2	248.838	915.667
gealarmeerd	1	133.694	457.834
Facebookpagina	1	133.694	457.834
woordkeuzes	1	133.694	457.834
7	1	133.694	457.834
kids	71	5483.63	0.003113268
GreenSteal	2	267.388	457.834
#makkelijk	1	133.694	457.834
ellende	63	495.733	0.0027927845
argumentatie	5	56.0793	2289.17
@Jinek_RTLhttps	1	133.694	457.834
uiting	1	133.694	457.834
#Jetten	10	10288.4	4578.34
#doodenverderf	1	133.694	457.834
angstzweet	1	133.694	457.834
#ikeerst	1	133.694	457.834
gereguleerde	1	133.694	457.834
#meertestenaub	1	133.694	457.834
torenhoge	2	248.838	915.667
uitgerekent	1	133.694	457.834
Joseph	2	248.838	915.667
#zonsondergang	1	133.694	457.834
klapper	1	133.694	457.834
#Aids	1	133.694	457.834
Sri	2	248.838	915.667
gebiologeerd	1	133.694	457.834
Unibet	1	133.694	457.834
bewuster	1	133.694	457.834
huisartsenposten	1	133.694	457.834
rapporten	5	56.0793	2289.17
#mustread	1	133.694	457.834
Weesp	1	133.694	457.834
Chaotische	3	356.982	1373.5
breuk	1	133.694	457.834
#falendvvdbeleid	1	133.694	457.834
preppen	1	133.694	457.834
waartegen	2	248.838	915.667
BEEEEEEEEEEEER	1	133.694	457.834
Wijnan	1	133.694	457.834
zelve	1	133.694	457.834
Pfeijffer	6	65.8315	274.7
coronabesmette	1	133.694	457.834
dachten	16	154.552	7325.34
gaffe	2	248.838	915.667
staatsgreep	9	95.2827	3662.67
verbazing	9	93.8643	4120.5
stuurmanschap	1	133.694	457.834
#HelpTheNoWorkNoPaySector	1	133.694	457.834
Paracetamol	10	1076.56	3204.83
tweehonderd	1	133.694	457.834
#TelevisieToespraak	2	248.838	915.667
noodmaatregelen	17	1628.32	77.8317
spreiden	14	1377.34	6409.67
permafrost	1	133.694	457.834
persvragen	1	133.694	457.834
Overschild	1	133.694	457.834
#bouw	1	133.694	457.834
menens	3	356.982	1373.5
voorstanders	1	133.694	457.834
ntrlijk	1	133.694	457.834
Joling	1	133.694	457.834
kmt	1	133.694	457.834
talking	2	248.838	915.667
est	1	133.694	457.834
December	12	1205.33	549.4
#liefde	2	248.838	915.667
vluchtelingenkampen	2	248.838	915.667
@sportmedisch	1	133.694	457.834
#lachertje	1	133.694	457.834
basisschool	23	2110	0.0010530171
weetshops	1	133.694	457.834
afleidingsmanoeuvre	5	575.722	1831.33
@MoniqueZwiers1pic	1	133.694	457.834
superresultaat	1	133.694	457.834
DIENST	11	1117.69	503.617
voorgekookt	1	133.694	457.834
risicogroepen	21	198.02	869.884
swartes	1	133.694	457.834
Perron	1	133.694	457.834
vormgeven	1	133.694	457.834
@LNVTweedeKamer	1	133.694	457.834
Greuuts	1	133.694	457.834
verkondigd	4	460.578	1831.33
UITZONDEREN	1	133.694	457.834
steengoede	1	133.694	457.834
#mijngezondheid	1	133.694	457.834
tetsen	1	133.694	457.834
Klappen	26	2356.21	0.0011445838
volop	17	1656.79	686.75
aanleggen	3	356.982	1373.5
#coronade	1	133.694	457.834
lichtzinnig	2	248.838	915.667
Tentoonstelling	1	133.694	457.834
Doctor	6	65.8315	274.7
stoere	6	65.8315	274.7
error	1	133.694	457.834
WODC	1	133.694	457.834
militair	3	356.982	1373.5
uitgebroken	11	1117.69	503.617
verrader	1	133.694	457.834
koters	1	133.694	457.834
vernomen	5	56.0793	2289.17
opgevreten	2	248.838	915.667
ruis	2	248.838	915.667
neerleg	1	133.694	457.834
Angst	85	639.437	0.0036168848
my2	1	133.694	457.834
Pandjesbazen	1	133.694	457.834
inspannen	1	133.694	457.834
leuke	22	2031.34	0.0010072337
taart	3	356.982	1373.5
kers	3	356.982	1373.5
boekdelen	2	248.838	915.667
neveschade	1	133.694	457.834
court	1	133.694	457.834
bezorgt	2	248.838	915.667
BREKEND	4	460.578	1831.33
Oprutten	5	56.0793	2289.17
rooster	4	460.578	1831.33
behandeltijd	1	133.694	457.834
burgerrecht	1	133.694	457.834
dove	1	133.694	457.834
lapmiddel	1	133.694	457.834
gezag	10	10288.4	4578.34
mitigatiestrategie	1	133.694	457.834
blablabla	4	460.578	1831.33
traagste	1	133.694	457.834
intimideren	1	133.694	457.834
opsolferen	1	133.694	457.834
Allerlei	20	1872.18	9156.67
hoogstwaarschijnlijk	7	75.3595	3204.83
#vermaak	1	133.694	457.834
@Pensioensector	1	133.694	457.834
#goudhttps	1	133.694	457.834
#paniekzaaiers	1	133.694	457.834
Drachten	2	248.838	915.667
ongeboren	3	356.982	1373.5
Gevarentoelage	1	133.694	457.834
pleinen	1	133.694	457.834
GLAD	1	133.694	457.834
#Haarlem	3	356.982	1373.5
onderzoeken	15	1461.88	686.75
levensgevaarlijk	18	1710.34	8241
#mondkapje	4	460.578	1831.33
filmscenario	1	133.694	457.834
#stoer	1	133.694	457.834
Wezep	1	133.694	457.834
gecorrigeerd	1	133.694	457.834
gijzelen	1	133.694	457.834
dedain	1	133.694	457.834
lang	291	0.0016854687	0.013185605
@MichielvRvA	1	133.694	457.834
samenbindend	2	248.838	915.667
griepdoden	5	56.0793	2289.17
doventolken	1	133.694	457.834
bestuurder	2	248.838	915.667
WORLDWIDE	1	133.694	457.834
KMO	3	356.982	1373.5
#scheefhuurheffing	1	133.694	457.834
demografie	1	133.694	457.834
pakken	76	575.669	0.0034795348
Time	12	1205.33	549.4
bankjes	4	460.578	1831.33
genegen	1	133.694	457.834
behandelaars	1	133.694	457.834
Communiceer	3	356.982	1373.5
ont	1	133.694	457.834
verdachte	2	248.838	915.667
3de	1	133.694	457.834
winkelen	17	1628.32	77.8317
wachtte	1	133.694	457.834
afwezige	6	65.8315	274.7
berekening	9	93.8643	4120.5
neervalt	1	133.694	457.834
@BrightHorizons	10	10288.4	4578.34
#NLhttps	1	133.694	457.834
fictieve	4	460.578	1831.33
opviel	3	356.982	1373.5
bijzitten	1	133.694	457.834
opwarmt	1	133.694	457.834
Emmanuel	2	248.838	915.667
nudging	1	133.694	457.834
terugsturen	1	133.694	457.834
land	962	0.0040657553	0.04248695
schathemeltjerijk	1	133.694	457.834
absolute	9	93.8643	4120.5
gedoseerd	10	1058.7	3662.67
vaststellingen	1	133.694	457.834
Denkend	2	248.838	915.667
Staats	2	248.838	915.667
6810	1	133.694	457.834
balkon	3	356.982	1373.5
zilververf	1	133.694	457.834
Jensen	14	1377.34	6409.67
Jack	4	460.578	1831.33
afkomt	7	75.3595	3204.83
mondvol	1	133.694	457.834
blokkeren	4	460.578	1831.33
opdrachten	4	460.578	1831.33
#biomassa	1	133.694	457.834
onderzoeker	5	56.0793	2289.17
ongenuanceerd	1	133.694	457.834
kapper	16	1559.34	686.75
Dutch	18	1710.34	8241
Vertragen	12	1205.33	549.4
ism	5	56.0793	2289.17
#Creatiefinkomen	1	133.694	457.834
Parijs	1	133.694	457.834
#Emissierechten	1	133.694	457.834
tegenwoordig	12	1205.33	549.4
ruil	1	133.694	457.834
datis	1	133.694	457.834
checkte	1	133.694	457.834
huilende	1	133.694	457.834
Woking	2	248.838	915.667
verduren	1	133.694	457.834
veranderlijk	1	133.694	457.834
weest	1	133.694	457.834
#check	3	356.982	1373.5
ademhaling	1	133.694	457.834
kiloknaller	1	133.694	457.834
bijhoort	1	133.694	457.834
klimaatgeile	1	133.694	457.834
#TrendWatcherTVpic	1	133.694	457.834
geraadpleegd	4	460.578	1831.33
@GGDGHORNLpic	1	133.694	457.834
vakanties	5	56.0793	2289.17
ondersteuning	10	10429.4	4120.5
esp	1	133.694	457.834
boodschap	179	0.0011602271	0.007874737
#Buschauffeur	1	133.694	457.834
thuis	587	0.0029032566	0.024814578
afgeslast	1	133.694	457.834
Spele	1	133.694	457.834
cynismeknop	1	133.694	457.834
#ookgeldigvoorandereissues	1	133.694	457.834
eraf	2	248.838	915.667
#rutteisoverpartyhttps	1	133.694	457.834
kompas	11	1131.72	4578.34
ideologische	2	248.838	915.667
verkoop	7	75.3595	3204.83
nerveus	1	133.694	457.834
regeerde	3	356.982	1373.5
kappen	13	1291.85	595.184
spectrum	2	248.838	915.667
uien	1	133.694	457.834
vooruitkijken	3	356.982	1373.5
@tomvangrieken	3	356.982	1373.5
speld	5	56.0793	2289.17
camoufleren	2	248.838	915.667
medemens	16	154.552	7325.34
toilet	5	56.0793	2289.17
GRBEUREN	1	133.694	457.834
#coronadk	1	133.694	457.834
ruim	66	5123.82	0.0030217012
pijpen	4	460.578	1831.33
https	8	84.6958	3662.67
#BNAInternational	1	133.694	457.834
MBOVandaag	1	133.694	457.834
toegekend	1	133.694	457.834
gekeurd	2	267.388	457.834
sowiezo	1	133.694	457.834
halveer	2	248.838	915.667
#coronaschiphol	1	133.694	457.834
zwamt	1	133.694	457.834
#zomervakantie	1	133.694	457.834
realistischste	1	133.694	457.834
2201	1	133.694	457.834
Doorvragen	2	248.838	915.667
#voedselfabrikanten	1	133.694	457.834
getest	172	0.0011244175	0.007554253
krabben	2	248.838	915.667
zinniger	2	248.838	915.667
#groepsimuniteit	8	84.6958	3662.67
@RutgerGW	1	133.694	457.834
laml	1	133.694	457.834
@Kon_Luchtmacht	1	133.694	457.834
onhandig	2	248.838	915.667
verbinden	1	133.694	457.834
voorzittersverkiezingen	1	133.694	457.834
gelegenheidsargument	1	133.694	457.834
verplegend	9	93.8643	4120.5
aangekeken	2	248.838	915.667
heilige	9	93.8643	4120.5
natiestaten	2	248.838	915.667
neus	30	2659.12	0.0013277172
hielpen	3	356.982	1373.5
computersystemen	1	133.694	457.834
@LamyaeA	2	248.838	915.667
@RWSverkeersinfo	1	133.694	457.834
opgekomen	2	248.838	915.667
bijdraaien	1	133.694	457.834
groepsbelang	2	248.838	915.667
Striktere	2	248.838	915.667
wegliet	1	133.694	457.834
#studenten	1	133.694	457.834
Keulemans	1	133.694	457.834
belangenspel	1	133.694	457.834
#coronadeba	1	133.694	457.834
gebaseerde	1	133.694	457.834
gestabiliseerd	1	133.694	457.834
uitgerekend	5	56.0793	2289.17
beraamd	1	133.694	457.834
@mariannethieme	2	248.838	915.667
vervangen	18	1710.34	8241
deskundige	53	4340.42	0.002197601
#medisch	1	133.694	457.834
#premieronwaardighttps	1	133.694	457.834
Spierballentaal	1	133.694	457.834
vertrek	3	356.982	1373.5
Wordfeud	1	133.694	457.834
gehaald	21	1952.08	961.45
TaxFreeTour	1	133.694	457.834
#Trotsepluimveehouders	2	248.838	915.667
Ecosysteem	1	133.694	457.834
MH17	6	65.8315	274.7
kick	1	133.694	457.834
#coronaUK	2	248.838	915.667
Onthullend	1	133.694	457.834
Jorge	1	133.694	457.834
seksbars	1	133.694	457.834
oom	4	460.578	1831.33
edition	1	133.694	457.834
gestook	2	248.838	915.667
zelfbedachte	1	133.694	457.834
schema	5	56.0793	2289.17
@MBORaad	3	356.982	1373.5
#nuwetochlekkerbezigzijn	1	133.694	457.834
banden	4	460.578	1831.33
oor	6	65.8315	274.7
ofsow	1	133.694	457.834
#bewegen	2	248.838	915.667
#Minister	4	460.578	1831.33
uitgelicht	1	133.694	457.834
belronde	1	133.694	457.834
#coronachallenge	1	133.694	457.834
#wedurvennietmeer	1	133.694	457.834
confisqueert	1	133.694	457.834
#Werkelijkniettegeloven	1	133.694	457.834
#horecasluiting	1	133.694	457.834
verbinder	2	248.838	915.667
Rotterdam	13	1291.85	595.184
brandwerende	1	133.694	457.834
#proefkonijn	1	133.694	457.834
overdraagbaar	10	10288.4	4578.34
medeveroorzaker	1	133.694	457.834
rondgelopen	1	133.694	457.834
@HBOnieuws	1	133.694	457.834
@Teletekst	3	356.982	1373.5
Openbaar	34	296.889	0.0014650673
gutfeeling	1	133.694	457.834
Thunberg	1	133.694	457.834
vooroplopen	1	133.694	457.834
Hufterig	1	133.694	457.834
regeringen	17	1628.32	77.8317
speculeren	2	248.838	915.667
kmh	1	133.694	457.834
@oogopmorgenhttps	1	133.694	457.834
Amersfoort	4	497.677	915.667
Kamermeerderheid	1	133.694	457.834
eigenhandig	2	248.838	915.667
organisatie	24	2201.74	0.0010530171
poetsdienst	1	133.694	457.834
bezopen	2	248.838	915.667
geeen	1	133.694	457.834
bliksemafleider	2	248.838	915.667
Thorbecke	4	460.578	1831.33
#CoronaCr	1	133.694	457.834
halve	58	4616.53	0.002609651
@Gooijer_Pieter	1	133.694	457.834
liveblog	20	1872.18	9156.67
#ikhoorbijBNR	2	248.838	915.667
@MBO_nieuws	1	133.694	457.834
Yoav	1	133.694	457.834
tilt	3	356.982	1373.5
elleboogkikkende	1	133.694	457.834
vervanger	5	56.0793	2289.17
verdwijnend	1	133.694	457.834
stringentere	1	133.694	457.834
overstemmend	1	133.694	457.834
verbindend	5	56.0793	2289.17
zat	69	5315.68	0.0031590513
wegloopt	1	133.694	457.834
a	101	736.308	0.004303635
noodtoestand	60	4775.72	0.002609651
rivm	689	0.0032345648	0.029942313
#moeilijkewoorden	1	133.694	457.834
openlaat	1	133.694	457.834
Adhanom	1	133.694	457.834
pippo	1	133.694	457.834
hashtaggen	1	133.694	457.834
zak	32	279.425	0.0014650673
gimmicks	1	133.694	457.834
Vetrouwen	4	460.578	1831.33
getimmerd	1	133.694	457.834
onvriendelijke	1	133.694	457.834
orders	1	133.694	457.834
miezerige	1	133.694	457.834
verraden	4	460.578	1831.33
bekamping	2	248.838	915.667
kern	10	10288.4	4578.34
site	27	2432.66	0.0011903672
oog	27	2419.03	0.0012361505
volledig	125	8649.43	0.0056771357
minstens	32	279.425	0.0014650673
liter	2	248.838	915.667
associale	1	133.694	457.834
#BioWeapon	1	133.694	457.834
#blijfbinnenhttps	1	133.694	457.834
#wuhan	8	84.6958	3662.67
#trotsopdezorg	1	133.694	457.834
Grapperhaus	24	2188.07	0.0010988005
Almaci	2	248.838	915.667
begaat	1	133.694	457.834
Zwols	1	133.694	457.834
#oppassen	1	133.694	457.834
extraparlementaire	1	133.694	457.834
vernieuwende	1	133.694	457.834
#transport	2	248.838	915.667
_	1044	0.004267997	0.04711107
Autotweet	9	93.8643	4120.5
Manlief	1	133.694	457.834
douw	1	133.694	457.834
Domme	60	4775.72	0.002609651
4mei	1	133.694	457.834
glas	5	56.0793	2289.17
verhaaltje	2	248.838	915.667
beslbbesluitesluit	1	133.694	457.834
#villapolitica	1	133.694	457.834
zeggen	423	0.0022432406	0.01900009
jaloersiteit	1	133.694	457.834
problematiek	4	460.578	1831.33
voedingswinkel	1	133.694	457.834
velen	67	518.798	0.0030674846
RIVN	1	133.694	457.834
studeert	1	133.694	457.834
#liefzijnvoorelkaar	1	133.694	457.834
#engie	1	133.694	457.834
bevoorrading	5	56.0793	2289.17
Creepy	1	133.694	457.834
@cdavandaag	87	643.254	0.0039831516
Nepkuchen	1	133.694	457.834
zag	67	5201.46	0.0030217012
zegevieren	1	133.694	457.834
tegenovergesteld	1	133.694	457.834
socialisme	1	133.694	457.834
snackbar	3	356.982	1373.5
#eenzaamheid	2	248.838	915.667
bioritme	1	133.694	457.834
prepper	2	248.838	915.667
lamp	1	133.694	457.834
aantocht	1	133.694	457.834
kerk	24	2201.74	0.0010530171
#sluitscholenhttps	1	133.694	457.834
#GOhttps	3	356.982	1373.5
#Milaan	1	133.694	457.834
#WHOhttps	1	133.694	457.834
nakende	1	133.694	457.834
tact	1	133.694	457.834
@rcbregman	7	75.3595	3204.83
management	12	1205.33	549.4
hoofdzakelijke	1	133.694	457.834
Baud3t	1	133.694	457.834
pijnstiller	1	133.694	457.834
gaten	20	1872.18	9156.67
onafhankelijke	1	133.694	457.834
#USA	3	356.982	1373.5
schandelijk	2	248.838	915.667
wachte	1	133.694	457.834
onvoorstelbare	1	133.694	457.834
linkse	62	4920.48	0.0026554344
KOPIEER	3	356.982	1373.5
#polen	1	133.694	457.834
geitenharen	1	133.694	457.834
Lamme	3	373.258	915.667
Maandagvoormiddag	1	133.694	457.834
400000	1	133.694	457.834
lankmoedige	1	133.694	457.834
Getver	1	133.694	457.834
perce	1	133.694	457.834
virusdrager	1	133.694	457.834
inspuiten	3	356.982	1373.5
bezighouden	2	248.838	915.667
begrotingsoverschotten	1	133.694	457.834
voetballand	1	133.694	457.834
Ooh	2	248.838	915.667
@AmsterdamNL	9	93.8643	4120.5
kredietwaardigheid	1	133.694	457.834
deconfiture	1	133.694	457.834
redeneert	2	248.838	915.667
ingediend	4	460.578	1831.33
said	2	248.838	915.667
#GoereeOverflakkee	1	133.694	457.834
#coronamodel	1	133.694	457.834
gestaafd	1	133.694	457.834
#podcasthttps	1	133.694	457.834
#Jaap	1	133.694	457.834
grifter	1	133.694	457.834
TJERRIE	2	248.838	915.667
spekt	4	460.578	1831.33
verkozen	6	6.72952	2289.17
waanidee	4	460.578	1831.33
#actnow	1	133.694	457.834
inluidt	1	133.694	457.834
@BoeleTweets	1	133.694	457.834
GHNEBMR	1	133.694	457.834
risiko	2	248.838	915.667
begaan	7	75.3595	3204.83
[truncated: 30,813 more rows]

## Sheet: NL-3 bigrams
Word a	Word b	Frequency	Mutual Information
wetten	trekken	1	5.97394e+11
doden	dom	1	2.6317e+11
COVID19NL	Azzedine	1	5.82623e+10
sluiten	Malik	1	8.56092e+10
aandacht	aandacht	1	4.4813e+11
groot	voelde	1	7.59816e+10
chronologisch	overzicht	1	8.82083e+09
februari	vliegtuig	2	1.19763e+12
artikelen	ecbgeldcoronacrisisaandeelhouderschampagnetabaks	1	8.95643e+10
status	1.24991e+18	2	9.75975e+10
speelt	groters	1	8.70121e+09
onl	tijd	1	5.82623e+10
1100	voldoende	1	6.30087e+10
pictwittercom	IhXVJ68Khq	1	5.43237e+10
ok	rivm	1	3.03373e+11
RTLnieuws	HartvNLpictwittercom	2	1.56337e+12
Coronavirus	heen	1	2.56468e+09
erger	culturele	1	7.57309e+10
cht	speelt	1	6.34425e+10
20	procent	1	4.82962e+11
propagandakanaal	Rutte	1	3.90444e+10
2020D10407	StayHome	1	9.70989e+10
weet	leuker	1	6.9265e+10
regio	peilingleven	1	7.13685e+10
dient	onderscheidt	1	9.36819e+10
opnames	sterftes	1	9.36819e+10
Judas	bijbel	1	1.13443e+12
bertwagendorp	volkskrant	1	8.52868e+10
begint	nationaal	1	5.95615e+11
team	levert	1	6.03199e+11
coronavirusNederland	BLIKOPENER3331	1	3.99344e+10
uur	Dinsdagavond	1	6.48249e+10
staan	smijten	1	5.78922e+11
rutte	luisterd	1	5.07256e+10
volksgroepen	ruimen	1	8.90919e+09
CU	COVID19	1	4.26823e+10
somber	zolang	1	9.36819e+10
Thierry	persconferentie	1	2.5818e+11
teven	wereldwijd	1	8.70121e+09
gewonnen	levensjaar	1	1.02286e+12
spel	staat	1	4.37554e+11
erop	internationaal	1	6.76342e+10
Complimenten	MinPres	1	3.37036e+10
neemt	basis	1	4.76679e+11
FoliaWeb	RTVNH_WFries	1	1.20482e+12
ziekenhuis	verpleeg	1	5.21878e+11
regering	visie	1	8.80201e+08
immuun	coronavirus	2	3.95764e+10
snottebel	verspreider	2	2.18651e+12
gestoord	kop	1	7.51298e+09
kinderen	doorgeven	1	5.39689e+10
advertenties	posters	1	1.13443e+12
grote	wegkijken	2	1.17293e+12
Miljoenen	verspild	1	1.02286e+12
meerderheid	TKpictwittercom	1	9.05807e+10
LisaMarieBoothe	status	1	4.88075e+10
helpen	oplossen	1	5.00914e+10
pitchen	speechen	1	1.20482e+12
rip	op1	1	6.90703e+10
creatief	statistieken	1	7.73377e+10
lucht	Schiphol	1	6.35539e+10
cli	nt	2	1.36065e+12
Corona	verlost	1	3.9021e+09
Rutte	PVV	1	1.02302e+10
FAKENIEUWS	Besproken	1	1.20482e+12
Duitsers	betalen	1	4.56613e+10
blijven	28	1	2.6718e+10
coronacrisis	ten	1	1.64711e+11
aanlopen	pieterkleinrtl	1	7.7632e+09
https	wwwveiligtegencoronanl	2	8.29766e+10
kot	essenti	1	9.36819e+10
antwoorden	Min	1	8.07546e+10
verslaat	corona	1	3.52217e+11
volk	massaal	1	3.2952e+11
maan	gereden	1	1.02286e+12
VOND	GOED	1	1.02286e+12
failli	https	1	4.52714e+10
IMMORELE	regime	1	9.36819e+10
JONGE	JAAP	1	1.20482e+12
gepraat	talkshows	1	9.93649e+10
volksverlakkerij	corona	1	4.22608e+10
verplichten	verleiden	1	9.81688e+09
valt	Haagse	1	6.32595e+10
woon	blij	1	6.77464e+10
buitenland	laat	1	2.63725e+11
VVD	meerderheid	1	3.62186e+10
daadwerkelijke	invulling	1	1.13443e+12
NoVaccineNL	status	1	4.88075e+10
probeer	wiel	1	9.70989e+10
volk	trapt	1	7.24744e+10
goedgelovig	naief	1	9.93649e+10
Philipijnen	goed	1	5.87622e+10
gewaarschuwd	28	2	1.01557e+12
coronaNL	maatregelen	1	3.76217e+09
Voornamelijk	gebaseerd	1	9.11297e+10
morgenavond	vragen	1	5.1179e+11
firmas	2020	1	6.42492e+10
China	makkelijk	1	4.11909e+11
mensheid	echt	1	4.4414e+11
brief	markruttezrg	1	9.11297e+10
wwwparoolnl	tsb327235f	1	9.6131e+10
10408055	nederlandfaalde	1	1.20482e+12
Rutte	PSV	1	2.59718e+11
keep	you	1	8.59422e+10
Martin	Rijn	4	2.80333e+12
nieuwe	dimensie	1	6.68816e+10
ouderen	langere	1	4.42732e+11
ziet	foute	1	4.59474e+10
langer	macht	1	4.18298e+09
flesjes	drinken	1	9.93649e+10
volledig	contramine	1	8.30207e+10
liegende	onkundige	1	1.02286e+12
coronavirus	controleren	1	1.52389e+11
bedden	1900	1	4.95507e+10
pictwittercom	ROsgTvMkdV	1	5.43237e+10
vertraging	collegegeld	1	1.09326e+12
dejonge	Live	1	9.52473e+10
NOS	gereageerd	1	4.22884e+11
Jonge	krijg	1	4.04737e+10
Vlissingen	enkele	1	8.49743e+10
tij	gaat	1	5.64962e+10
klinkt	bekend	1	5.22e+10
volk	loopt	1	3.45174e+10
virus	ziek	1	1.73109e+10
persconferentie	belangrijke	1	2.98975e+10
shortens	the	1	7.92474e+10
kwetsbare	leerkrachten	1	5.37532e+10
coronavirusdekkingsgraadpensioen	abppfzwpme	1	1.20482e+12
bewust	veroorzaakt	1	4.42286e+11
fan	aanpak	1	3.94639e+10
multinationals	beloofde	1	7.2934e+10
straks	schuilscholen	1	7.28404e+10
contract	onbepaalde	1	9.00598e+10
geval	corona	3	3.50117e+09
youtube	qwBS4KnY0E	1	7.26557e+10
leert	geval	1	6.60847e+10
86VJlhw0DQQ	coronanederland	1	6.60369e+10
fout	kabinet	1	2.1856e+11
19	uitspraken	1	4.69153e+10
coronavirusNederland	kinderen	2	2.53811e+11
corona	gebeuren	3	5.27026e+10
personeel	calamiteiten	1	7.77825e+10
input	Huisartsen	1	1.20482e+12
mensen	staat	1	2.66986e+09
markrutte	visies	1	6.59894e+10
handbereik	kijkt	1	8.73954e+10
manier	technologie	1	7.39207e+10
n	club	1	3.18874e+11
mensen	staan	3	4.94935e+10
tweedepaasdag	meubelboulevard	1	1.13443e+12
lid	VerenigingvanVolksverlakkendeDieven	1	9.93649e+10
komende	tijd	4	1.61121e+12
schiet	zowel	1	8.20528e+10
plan	familie	1	4.40575e+10
dagelijks	kanker	1	5.57249e+10
totaal	overbodig	2	1.35777e+12
jaarlijkse	sterftecijfers	1	9.11297e+10
ondernemers	gratis	1	5.15385e+10
coronavirus	RIVMhttps	2	4.75335e+10
rutte	hele	1	7.80111e+09
75	nieuwe	1	3.69965e+11
anderen	ouderen	1	2.57078e+11
gesproken	bedankt	1	5.6818e+10
bevestiging	magere	1	1.13443e+12
macht	houden	1	2.98894e+11
compulsory	https	1	4.52714e+10
bestrijden	mondkapjes	1	2.63495e+11
RUTTE	lll	1	7.54861e+10
fnv	telegraaf	1	7.16133e+10
scholensluiting	invloed	1	9.36819e+10
medewerkers	mondkapje	1	4.52099e+11
hunkert	perspectief	1	9.17102e+10
bedankt	bewuste	1	7.37155e+10
stel	lamballen	1	8.62865e+10
Mensen	zorgen	1	3.53603e+11
Coronavirus	corona	1	-1.16961e+11
laat	ingevoerd	1	4.22151e+11
stoppen	beschermen	1	3.72902e+10
BlijfThuis	Lezersbrief	1	8.49743e+10
omgangsregeling	mischien	1	1.06404e+12
humor	corona	1	2.59166e+11
week	besluit	1	3.88426e+11
verzorgingsinstellingen	vogelvrij	1	1.13443e+12
domembassybe	nodigen	1	1.20482e+12
schijnbaar	gebluste	1	1.06404e+12
Baudet	regering	1	1.3451e+10
miljoenen	social	1	3.36681e+11
gestraft	h	1	5.74324e+10
regering	afgekondigde	1	4.8115e+10
zeer	bijzondere	1	6.09356e+10
WBHoekstra	coronacrisis	1	2.19115e+11
cs	rust	1	5.16304e+11
RIVM	club	1	3.21636e+10
VACCIN	NUTTELOOS	1	1.13443e+12
Covid19	VVD	1	1.49497e+11
lijden	redden	1	5.46136e+11
status	1.25287e+18	1	4.87988e+10
weet	test	1	3.28734e+10
100	coronamaatregelen	2	4.28829e+10
twittercom	PietLekkerkerk	1	4.8617e+11
horen	zoveel	1	3.48879e+10
Geld	zat	1	5.77859e+10
wkoolmees	harde	1	6.35166e+10
Sorry	Marx	1	8.32778e+10
dammen	gevolgd	1	7.00125e+10
pictwittercom	XK0j2CNaUJ	1	5.43237e+10
begrotingstekort	coronacrisis	1	4.36444e+11
vitaal	afgeschreven	1	9.52473e+10
komende	wereld	1	3.20304e+11
diep	diep	1	6.48249e+10
vertellen	Rutte	1	5.20502e+09
Geef	huisharts	1	8.73954e+10
grootste	vijanden	1	6.84471e+10
brscherming	burgers	1	7.24744e+10
verpleeghuizenhttps	nosnl	1	6.48249e+10
testcapaciteit	enz	1	5.64034e+10
corona	flink	1	1.37443e+11
ASAP	NIEUWE	1	9.70989e+10
onzekerheden	ontwikkeling	1	8.32778e+10
duidelijk	corona	2	5.06653e+09
status	1.25093e+18	2	9.75975e+10
VVD	faalde	1	5.14929e+11
crisis	voldoende	1	2.49146e+11
burgers	helpen	3	1.17765e+12
twittercom	ArmandVervaeck	1	4.8617e+11
alle_kamerleden	omtzigtphcda	2	2.26886e+12
Halve	dagen	1	7.07434e+09
crisis	belangrijker	1	2.87874e+11
ie	knaken	1	7.57309e+10
fout	land	1	2.33822e+11
5G	spier	1	7.63698e+10
MILJARD	staatje	1	9.93649e+10
scholenopendoen	a0e3a237	1	1.20482e+12
persconferentie	Covid_19	2	2.14677e+11
midde	Covid19krisis	1	1.20482e+12
Vlieghindernl	status	1	4.88075e+10
ontwikkeling	vaccin	2	1.09824e+12
eist	regering	1	2.08119e+10
stemmende	ondernemers	1	7.52472e+10
Brexit	ballen	1	9.70989e+10
Corona	kwam	5	1.27319e+12
proefkonijn	zit	1	5.21878e+11
it	continues	1	8.30207e+10
onnodig	tientallen	1	6.55256e+10
economie	GreenDealhttps	1	6.34056e+10
regering	mee	6	5.9044e+11
euro	bek	1	6.34056e+10
mondkapje	heerst	1	5.84187e+10
hoor	vliegtuig	1	5.07786e+11
les	gaat	1	3.83004e+10
19	sterven	1	2.60551e+10
alstublieft	grenzen	1	6.91997e+10
Coronavirus	controle	1	2.46132e+10
politiek	bedrijven	2	5.7983e+10
status	1.25292e+18	1	4.87988e+10
Prettige	paasdagen	1	1.20482e+12
ophouden	klappen	1	7.84076e+10
gereageerd	Corona	1	2.43299e+11
vele	beleidsterreinen	1	7.52472e+10
eenzaam	OPGESLOTEN	1	1.02286e+12
komt	zit	1	1.37584e+11
wachten	getest	1	3.27092e+11
daaaarrrr	gaan	1	5.52196e+11
weet	lukt	1	4.40301e+11
totaal	schijt	1	5.28424e+10
Nederland	feiten	2	5.68246e+11
Chinese	regering	13	5.01143e+11
MerelMorre	status	1	4.88075e+10
uitoefen	opsigte	1	1.20482e+12
Ministerpresident	JanJambon	1	9.11297e+10
tijd	20	1	1.71158e+11
miljoenen	nederlanders	1	7.1864e+10
huis	isolatie	2	1.35493e+12
RIVM	KNMI	1	4.94757e+10
MinPres	compliment	1	3.12334e+10
aannemenlijke	Opties	1	1.09326e+12
Wilders	maatregelen	1	1.92166e+11
opgave	2eKamertweets	1	6.57086e+10
Lerarencollect	POinactie	1	1.13443e+12
veranderd	kliek	1	7.2934e+10
tijd	15	1	1.17167e+10
ruiken	Buitenland	1	1.02286e+12
Turkije	Coronavirus	1	4.61876e+10
BlijfThuis	lockdownhttps	1	6.67785e+10
mrt	EU	1	5.69926e+10
ouderen	zogenaamd	1	4.20072e+10
versoepeling	begonnen	1	5.36683e+10
zolang	IC	1	4.21332e+09
overkomt	RIVM	1	4.33543e+11
reizen	verspreiding	1	5.06206e+10
maatregelen	4	1	1.67872e+11
reacties	oa	1	5.61481e+10
bewezen	medicijnen	1	5.55537e+11
stel	vast	1	4.32881e+10
lische	economie	1	4.32122e+10
Suriname	informeert	1	9.29813e+10
Overwegend	ouderen	1	6.54353e+08
pers	ophouden	1	6.75232e+09
nos	journalist	1	4.87378e+11
heldere	goede	1	4.98367e+10
regering	maa	1	3.69583e+09
Vanmiddag	stad	1	9.29813e+10
Filipijnen	stad	1	8.59422e+10
Onderwijs	Rutte	1	1.38095e+11
slaan	nationaal	1	7.21211e+10
Scholen	openen	1	5.15843e+10
Hugo	ict	1	7.02263e+10
koste	rechtvaardigheid	1	8.09598e+09
intensivecare	b558a97c	2	2.12808e+12
zware	onvoldoende	1	5.40564e+10
kalm	blijft	2	1.44417e+12
Laatste	staan	1	6.13177e+10
Rutte	versoepelen	1	-1.75234e+10
mensen	verdienen	2	6.0973e+10
komen	maximum	1	5.91419e+09
persconferentiepictwittercom	gWroAk2q47	1	9.70989e+10
maatregelen	t	2	1.36907e+11
Elsevier	Telegraaf	1	6.98031e+09
krap	geworden	1	7.9424e+10
stelt	onbeperkt	1	7.32201e+10
Indi	mevrouwtje	1	1.13443e+12
maatregelen	n	1	-3.33032e+10
pensioenen	AOW	2	1.73652e+12
vijand	https	1	2.09202e+10
miljoenen	belastinggeld	1	5.62204e+10
geloof	beste	1	5.02111e+09
aangevallen	Nederlanders	1	7.56078e+10
regering	mbt	2	2.58392e+11
visie	geschiedenis	1	5.59697e+10
moeder	https	7	1.40256e+12
let	gaat	1	3.21449e+11
godverdomme	blij	1	8.59422e+10
verdedig	veiligheid	1	8.86405e+09
corona	hartstikke	1	3.54772e+10
afloop	persconferentie	2	7.76524e+10
grof	geld	1	4.88953e+11
vergeeft	vernietigende	1	1.04138e+12
1100	beschermende	1	6.46156e+10
zeer	goed	5	1.4819e+12
boetes	geschonken	1	9.6131e+10
PeterR	denk	1	7.63698e+10
gek	laat	1	2.66172e+11
BrusselInside	https	1	4.52714e+10
inrichtingen	toeristisch	1	1.09326e+12
mei	face	1	6.67785e+10
desbetreffende	productiecapaciteit	1	1.20482e+12
hugodejonge	krijgen	1	1.67571e+10
hugodejonge	Weten	1	4.27783e+10
newscientistnl	blogs	2	2.18651e+12
rise	a	1	8.1383e+09
Coronacrisis	Corona	1	6.91574e+09
lucht	ipv	1	4.84807e+09
beter	Partij	1	5.22244e+10
praat	Coronavirus	1	3.91485e+09
misbruikt	Zorgmedewerkers	1	8.40907e+10
onzekerheid	volk	1	5.22735e+10
binnenland	sterfte	3	1.78534e+12
PBM	medewerkers	1	5.59343e+11
nietflexibelecoronawerkgevers	coronadisfunctionerende	1	1.20482e+12
sluipmoordenaars	peterbijlWilkes	1	1.20482e+12
Fail	COVID19	1	4.97213e+10
Bruins	hield	1	7.47855e+10
15	metersamenleving	4	2.6265e+11
straks	terecht	1	3.83004e+10
sjakie1112	status	1	4.88075e+10
goed	terecht	1	2.5072e+10
Nederland	COVID19	1	-5.95703e+09
aankondigen	geval	1	6.60847e+10
gehyped	1	1	6.3857e+10
59ste	editie	1	1.13443e+12
Maart	jaar	1	5.84865e+10
Rutte	kapper	1	5.28674e+09
MILJARD	Itali	1	6.58949e+10
fvd	handel	1	8.30207e+10
injectie	s	1	4.76991e+10
liegt	kinderen	1	3.28081e+11
jinek	rtlnieuws	1	5.62204e+10
verzwakte	Gevolgen	1	1.06404e+12
Rutte	Op1	6	1.11927e+12
doden	luchtvervuiling	1	4.57838e+10
veronachtzaming	zorg	1	6.1591e+10
moeder	grillen	1	7.54861e+10
snap	vergelijking	1	5.98945e+11
economie	zwaait	1	6.34056e+10
boodschappen	halen	1	6.29734e+10
allemaal	veilig	1	3.15288e+11
aller	vragen	1	5.34451e+10
daarvan	cultuurmarxisme	1	9.17102e+10
zuurstof	geproduceerd	1	9.23259e+10
onvoldoende	beschermingsmiddelen	2	1.02804e+12
ontbreekt	persconferentie	1	3.40532e+10
inclusief	Mark	2	8.26393e+10
houden	mondmaskers	1	3.47075e+11
beleid	volgende	1	2.56826e+11
gooien	journalisten	1	4.71798e+11
rivm	beperken	1	3.33771e+10
slot	coronavirus	1	1.54135e+10
Corona	voelen	1	1.56377e+10
positief	laat	1	2.56719e+10
ERNSTIGERS	HAND	1	1.13443e+12
verschijnselen	corona	1	1.99475e+10
zeg	rechts	1	5.17465e+10
nadruk	leggen	2	1.74024e+10
Volwassen	mensen	1	5.36824e+10
samenleving	illusie	1	6.20634e+10
elkaar	crash	1	6.65754e+10
weten	totale	1	4.11497e+11
Rivm	Omt	1	9.11297e+10
covid19	val	1	4.61876e+10
regering	saboteur	1	4.8115e+10
horeca	https	2	1.9837e+10
gezondheidszorg	ouderenzorg	1	6.89425e+10
twijfel	oprecht	1	7.47855e+10
specialreporthhschiefazar	aideformerdogbreedersteerpandemictaskforceidUSKCN2243CE	1	1.20482e+12
coronavirus	covid2019	1	4.66292e+10
coronavirus	Fysio	1	4.66292e+10
mensen	wereld	3	4.54591e+10
midscheeps	virus	1	5.28035e+10
straks	kaart	1	4.3488e+10
coronavirusNederland	covid_19	1	4.98949e+10
plaats	komt	2	5.92908e+10
SMETVREES	Mensen	1	8.95643e+10
Geld	mondkapjes	1	3.04671e+11
leerkrachten	gebeuren	1	5.34589e+10
wn4bw0IXOFo	coronavirus	1	4.58359e+11
Individueel	Mensen	1	8.25252e+10
deur	hoeft	1	6.49099e+10
verzorgend	personeel	2	1.54103e+11
coronanederland	keuzes	1	3.23037e+10
invoering	nationaal	1	7.80903e+07
out	across	1	1.04138e+12
Covid19	raakt	1	4.22059e+10
mond	erger	1	5.21513e+10
records	17	1	7.26557e+10
Topper	Rutte	1	3.90444e+10
kinderen	alweer	1	3.83253e+09
optreden	bijvoorbeeld	1	6.07923e+10
pc	Mark	1	5.40418e+10
oud	verpleegkundige	1	8.11692e+10
werk	proppen	1	7.47855e+10
MinPres	bijkomen	1	4.23901e+10
500	alleenstaande	1	8.20528e+10
klacht	eenmaal	1	9.36819e+10
beklaagdenbankje	gesjoemel	1	1.13443e+12
weinigen	lopen	1	7.1531e+10
maling	Coronabeleid	1	7.84076e+10
loopband	staat	1	6.98031e+09
woont	3	1	5.06835e+10
corona	uitvoeren	1	1.64686e+11
zien	verrot	1	5.32267e+11
gemakkelijk	hele	1	5.93619e+11
vrees	burgerrechten	1	8.82083e+09
mondkapjes	verkocht	2	8.53072e+10
kregen	rutte	1	3.85011e+11
twanhuijs	Trump	1	6.19035e+10
helaas	afscheid	1	7.00125e+10
politici	Corona	1	9.43892e+09
Accepteren	lastig	1	9.23259e+10
komt	executie	1	6.22916e+10
top	vonden	1	7.27476e+10
20059695	gaanrekenen	3	3.27977e+12
gemak	waarmee	1	7.27476e+10
consequent	genegeerd	1	7.08195e+10
Coronaliedzelfmoorden	coronavirus	1	4.58359e+11
Overlopen	tuig	1	9.36819e+10
pauze	ontsmetten	1	9.11297e+10
Lees	artikel	8	4.44668e+11
zorghelden	applausvoordezorg	1	9.29813e+10
Rutte	hamert	1	3.71285e+10
concert	Normaal	1	8.20528e+10
Noort	zie	1	6.42093e+10
islam	Rutte3	1	6.00519e+10
helemaal	zoveel	1	2.61448e+11
crisis	zaken	1	1.75106e+10
hugodejonge	markrutte	3	6.34365e+10
loopt	snakken	1	7.06679e+10
regering	maatregel	3	8.36442e+10
debat	2eKamertweets	1	3.87285e+10
antwoorden	krijgt	1	5.15157e+10
Onverantwoord	geertwilderspvv	1	6.1408e+10
t	544833753	1	5.29076e+10
paard	Corona	1	3.02991e+11
youtube	fbclid	1	5.63115e+10
Appelo	Groningen	45	0.003269783030010681
geven	nieuwe	1	2.05604e+10
EUhulp	nul	1	1.00721e+12
anderhalvemetersamenleving	samentegencorona	1	6.20634e+10
MarkRutte	coronacris	1	8.03563e+10
Verboden	Verdachten	1	1.20482e+12
zeggen	mogelijk	1	1.90328e+10
DOMME	IRRITANTE	1	1.09326e+12
bijzondere	tijden	1	6.04841e+10
ver	staat	1	3.20909e+11
RUTTE	LAAN	1	7.54861e+10
spandoeken	hangen	1	9.17102e+10
Rutte	Ramadan	2	2.74903e+11
besmetting	Coronavirus	1	2.88754e+11
bereiken	mee	1	4.76679e+11
t	2087296664	1	5.29076e+10
ongewis	corona	1	3.52217e+11
JanLatten	status	3	1.46422e+12
meteen	uitermate	1	7.92474e+10
roeien	overhouden	1	1.13443e+12
ziekenhuizen	winkels	1	5.26237e+10
Rutte	rondlopen	1	1.89327e+10
hugodejonge	covid19	3	4.29286e+09
ikblijfthuis	urgendahttps	1	1.13443e+12
pictwittercom	U3Ke8qJ1sU	1	5.43237e+10
land	verantwoordelijk	1	2.67817e+10
pictwittercom	mun3Qi66EN	1	5.43237e+10
DICHT	HENK	1	1.02286e+12
onnodige	lekkages	1	8.52868e+10
malen	herhalen	1	7.62387e+10
n	slappe	1	3.18874e+11
Gezien	steken	1	6.58949e+10
show	persconferentieruttebreekt	1	1.00721e+12
300	besmette	1	6.88164e+08
verpleeghuis	HenkKrol	1	5.33763e+10
le	bedrijven	1	3.28953e+09
ouderen	verpleeghuis	1	2.36435e+10
dlvrit	RTvk91	1	8.30207e+10
regering	raadt	2	8.21519e+09
zorg	beschermen	1	1.67641e+11
machinegeweer	mee	1	6.40121e+10
kaart	Dood66	1	9.17102e+10
direct	100000	1	6.2764e+10
CDA	weten	1	3.69095e+10
socialistisch	land	2	1.22998e+12
versoepelingen	melden	1	7.25647e+10
forse	kritiek	1	7.08961e+10
EU	verkiezingsbijeenkomst	1	6.89425e+10
Voorkomt	nodeloze	1	1.13443e+12
compleet	gestoord	1	7.04447e+10
3400	leggen	1	7.58555e+10
eerdere	persconferentie	1	3.54092e+10
Merkel	corona	1	4.06491e+09
achterblijver	GrootBrittanni	1	1.20482e+12
speelt	landverraad	1	7.58555e+10
pensioenstelsel	hard	1	7.96037e+08
TEST	GEHOORZAAM	1	1.20482e+12
app	gebruiken	2	7.14592e+10
grens	gaat	1	2.23004e+11
zomaar	coronageld	1	8.82083e+09
Verrader	des	1	8.90919e+09
kledingwinkels	afhaalchinees	1	1.20482e+12
Zwitserse	arts	1	7.96037e+08
dossiercoronavirus	ruttemondkapjes	1	7.26557e+10
coronavirus	zeer	1	2.51677e+10
doofpot	gestoken	1	7.97867e+10
Laat	booking	1	6.16527e+10
endthelockdown	fvdemocratie	1	7.58555e+10
RIVM	Bill	3	8.77263e+10
stootje	waarbij	1	8.70121e+09
momenteel	1147	1	9.70989e+10
merkwaardig	kanten	1	9.11297e+10
aantonen	Amerikaanse	1	8.40907e+10
afgeschreven	regering	1	4.12738e+11
KONINGSTOREN	BV	3	3.12414e+12
A	hanteren	1	8.40907e+10
veruit	corona	1	3.52217e+11
tijd	rivm	1	1.11586e+10
team	febr	1	7.79352e+10
week	ondoordachte	1	5.51868e+11
macht	krijgen	2	7.07998e+10
keuzes	gemaakt	1	3.62999e+10
ondernemers	horeca	2	8.38007e+10
waard	plastic	1	8.59422e+10
kanker	leukemie	1	8.90919e+09
coronanl	Coronalul	1	6.05951e+10
rampscenario	verpleeghuizen	1	7.37155e+10
k	meetellen	1	7.65025e+09
helemaal	deal	1	5.18521e+10
moment	150	1	5.66653e+10
rekening	kosten	1	4.51487e+10
coronanederland	scholenopenpictwittercom	1	6.53905e+10
blijft	geloven	1	3.63356e+10
22	laag	1	5.83068e+10
zMGBcPG	deel	1	8.20528e+10
versoepelen	Nos	1	7.70516e+09
overalls	testspullen	1	1.09326e+12
miljoenen	stuks	1	7.1864e+10
Woensdag	8	1	8.16014e+10
Rutte	geliefde	1	2.59718e+11
bijgesteld	zichbaar	1	1.13443e+12
Mensen	gaan	3	6.41407e+10
coronavirus	overleden	1	4.90902e+08
owly	9xGL50ziCTh	1	1.02286e+12
Pilots	Opgestart	1	1.13443e+12
Op1	Coronavirus	2	7.04894e+10
zorgpersoneel	verdient	1	5.46136e+11
gelezen	arrogant	1	9.00598e+10
rutte	rivmpictwittercom	1	3.66475e+11
ers	stuur	1	7.41301e+10
CoronaDeutschlandMaskenpflicht	15	1	6.69858e+10
wonen	treiterd	1	9.05807e+10
qua	manier	1	5.41595e+10
gesteld	leiderschap	1	5.55198e+10
mogelijkheid	openen	1	6.12878e+10
minlnv	VVD	1	5.23475e+10
Nou	Ard	1	7.9424e+10
nieuws	oudere	2	7.30223e+10
handenschud	Rutte	1	3.90444e+10
politici	icm	1	6.09645e+10
opstand	prijzen	1	5.12343e+09
kijken	2022	1	6.17773e+10
coronamaatregelen	blijft	1	1.02126e+10
nieuw	negatief	1	6.50821e+10
gezondheid	10405392	1	7.67733e+10
gaan	proberen	1	2.37135e+10
onwil	coronavirus	1	3.46792e+11
12	nauwelijks	1	4.80824e+10
trainingscoaches	gaan	1	5.52196e+11
soleerd	https	1	3.82323e+11
economisch	sociaal	2	1331006220951
kind	echt	1	2.9523e+10
CoronaCrisis	Duitse	1	2.6868e+10
proefkonijn	spelen	1	6.35166e+10
kleine	overheid	1	3.37869e+11
FAKE	NEWS	1	1.02286e+12
Persconferentie	ver	1	4.2043e+10
serieus	goed	1	1.71831e+11
ellende	Coronavirus	1	3.03642e+09
29	sidlukkassen	2	1.92262e+12
mondkapjes	socialdistancing	1	5.19588e+10
Rutte	uitleggen	1	3.65842e+10
slang	Rutte	1	2.78877e+11
overgewicht	fiets	1	9.93649e+10
pictwittercom	ip12K4gTPO	1	5.43237e+10
slaaf	artificial	1	1.13443e+12
kampioen	rutte	1	4.19181e+10
Rusland	vindt	1	6.16218e+10
lockdownnl	COVID19NL	2	9.29365e+10
Onderwijs	zorg	1	3.63561e+10
gaat	laten	1	4.00378e+09
beter	delegatie	1	6.85687e+10
livekabinetnegeerdejarenlangadviezen	pandemieaanpak	5	4.50299e+11
coronavirusnederland	coronavirus	2	3.53591e+11
kabinet	twijfel	1	3.80247e+09
Tijdlijn	NL	1	6.49527e+10
virussen	ed	1	5.97394e+11
cnt	dmf20200414_04922583	1	9.17102e+10
praten	weken	1	3.24388e+11
regering	bende	1	1.9343e+11
dreigt	verdwijnen	1	8.18246e+10
inwerken	mensen	1	5.36824e+10
geld	lenen	2	1.26267e+12
overbelast	geraakt	1	7.65025e+09
G20	ermee	1	9.29813e+10
MACHINE	WERKT	2	2.08276e+11
beslissingen	neemt	2	1.04794e+11
RIVM	voorbeeld	1	2.04094e+11
slachtoffers	solidair	1	5.84865e+10
Kwamen	direct	1	8.18246e+10
bitly	2VQqabg	1	7.77825e+10
youtube	5TfeBfINJYQ	1	7.26557e+10
geeft	commentaar	1	5.32267e+11
blijven	ontkennen	1	5.10692e+10
strategie	economie	1	3.02849e+11
vetrouwen	15	1	5.99467e+10
stikstofmaatregelen	WOBverzoeken	1	1.06404e+12
RIP	CoronaDoden	1	1.09326e+12
update	Barcelona	1	9.00598e+10
dupe	hulp	1	6.34056e+10
aangepakt	dure	1	8.95643e+10
wakker	liberaalconservatief	1	7.58555e+10
misbruikt	gezondheids	1	9.11297e+10
persconferentie	versoepelingen	1	3.35196e+10
coronacrisis	staat	2	3.7502e+11
dlvrit	RVBYbm	1	8.30207e+10
Vrijheid	eindigt	1	9.93649e+10
status	1.25271e+18	1	4.87988e+10
Oekraine	ontvangt	1	1.09326e+12
vind	controverse	1	7.25647e+10
topman	elbers_pieter	1	1.02286e+12
ver	natuur	1	6.64257e+10
tco	QSchvE79aXamp	1	7.6637e+10
loopt	75	1	5.24721e+10
vaststaat	dient	1	9.44345e+10
opvolgen	WHO	1	5.85547e+10
vlag	kabinet	1	4.77463e+11
insisted	that	1	1.06404e+12
schadevergoedingen	Mark	1	6.10808e+10
erover	ZZpers	1	1.09326e+12
doden	dag	2	3.79671e+10
leven	minpres	2	5.01745e+10
leeg	gelopen	1	8.40907e+10
persconferentie	samentegencorona	1	3.09675e+11
kinderen	blootstellen	2	1.02095e+12
CoronaCrisis	NOS	1	9.1677e+09
Samenleving	Belangrijk	1	1.00721e+12
dringend	orde	1	6.71974e+10
De_Corona_pandemie_is_nog_lang_niet_voorbij_houdt_u_daar_rekening_meeThe_Corona_pandemic_is_far_from_over_keep_that_in_mind	_	1	7.1949e+10
begin	mei	1	2.84428e+11
blaren	zitten	1	7.03714e+10
sterven	onnodig	1	4.15437e+10
520000	keer	1	7.52472e+10
staat	coronaaanpak	1	1.96968e+11
toespreekt	verlenging	1	7.82477e+10
doden	das	1	3.98147e+10
rutte	dom	1	2.19537e+10
Eurogroep	Eurobonds	1	7.7632e+09
steken	auto	1	6.64754e+10
mensen	lelijk	1	4.63099e+09
ouderen	overleden	3	9.12266e+10
TOENAME	ziekenhuisopnames	2	1.96338e+11
wiki	Demagogie	1	9.93649e+10
naam	I	1	6.48249e+10
Hoekstra	feitelijk	1	7.80903e+07
COVID19NL	CoronaPandemie	1	5.41447e+11
naam	n	1	2.70921e+11
status	1.25158e+18	1	4.87988e+10
vond	coronanederland	1	2.96454e+11
heen	koppen	1	6.48249e+10
ipv	gecontroleerd	1	5.14022e+10
WHO	roept	1	4.06132e+10
opleeft	80	1	8.70121e+09
vaste	salarissen	1	9.52473e+10
igshid	17squyfecn1sm	1	9.93649e+10
geld	tijd	1	1.20702e+10
oa	opstand	1	3.75292e+10
echte	redenen	1	5.47382e+10
deel	anderhalve	1	4.59672e+10
Pleidooi	ruimere	1	1.13443e+12
MinPres	wijze	2	3.19182e+11
MinPres	totaal	3	3.49041e+10
regering	gedacht	1	2.06141e+11
COVID19	Wilders	1	1.80114e+10
wanbeleid	regering	5	1.55935e+12
rutte	bedanken	1	3.9569e+10
geweld	primair	1	9.36819e+10
wwwtelegraafnl	nieuws	102	0.005576052902692947
Kamerleden	buitenhof	1	7.89031e+10
blijven	v	1	2.28076e+11
EXIT	covid19	1	6.67785e+10
metelkaar	COVID19NL	1	6.37804e+10
Sijmen	Ruwhof	1	1.20482e+12
serieuze	dreiging	1	9.93649e+10
dankbaar	land	1	5.446e+10
Jaap	mooi	1	3.88262e+11
regering	degelijk	1	2.47317e+10
Vaccins	griepvirus	1	1.09326e+12
smijten	elkaar	1	5.73713e+10
weten	18jaar	1	7.10512e+10
mld	begin	1	7.71936e+10
komt	golf	1	2.84522e+11
bewoners	bewust	1	4.98367e+10
Covid19	epicenter	1	5.78495e+10
effici	nter	1	1.04138e+12
geeft	moslims	1	3.85328e+11
stuk	lullen	1	7.32201e+10
Ellemeet	Kiaver	1	1.13443e+12
Zweden	gewerkt	1	6.1746e+10
Coronacrisis	bezighouden	1	7.37155e+10
kabinet	allerlei	1	3.64592e+10
mogelijk	virus	1	1.08914e+11
gedrag	coronaovertreders	1	8.66428e+10
stoppen	zorgvuldigheidsfetisj	1	8.25252e+10
Komen	verl	1	1.06404e+12
incongruente	idioten	1	9.52473e+10
hopelijk	tijdelijk	1	6.83269e+10
zeelucht	verdrijft	1	1.09326e+12
verspreiding	besmetting	1	3.69095e+10
afbraak	corona	1	2.11436e+10
blijven	I	1	4.40301e+11
afdelingen	ge	1	6.67785e+10
mondkapjes	foute	1	2.51585e+10
pieterbroertjes	GGDGenV	1	1.20482e+12
sluiten	UWVnl	1	7.85701e+09
virus	nieuwsberichten	1	5.46446e+10
jarige	weet	1	5.13684e+11
coronacrisis	rivm	1	-1.70622e+10
bejaardetehuizen	ouderenhttps	1	1.20482e+12
wetenschap	erop	1	6.91997e+10
Rutte	Bezuinigen	2	7.42569e+10
oh	zitten	1	4.43237e+11
deskundige	avond	1	7.08961e+10
Resultaat	exstreem	1	1.04138e+12
geven	10000	1	4.74209e+10
gezien	vlucht	1	6.75786e+10
luistert	gevaren	1	7.38176e+10
mee	beslis	1	6.69336e+10
NL	slot	1	3.08192e+08
partij	rechts	1	5.87855e+10
Ouderen	bewust	1	4.86859e+10
155753037	telegraaf	1	7.16133e+10
twittercom	BorisJohnson	2	8.31559e+09
heldere	analyses	1	7.96037e+08
hugodejonge	NUnl	1	1.69278e+11
personeel	zorg	1	1.88913e+11
ondernemers	hygieneplan	1	7.67733e+10
Rutte	OMT	7	7.3763e+10
hand	zakkie	1	8.16014e+10
uitgaven	nationaal	1	8.03563e+10
drinken	eten	1	7.47855e+10
rutte	betreft	1	2.00525e+11
gelijkenissen	beleid	1	6.64754e+10
kijkt	apps	1	5.31728e+10
wwwtheguardiancom	usnews	1	1.04138e+12
aanhobbelt	meen	1	1.13443e+12
vijand	COVID19	1	3.24092e+10
democratiehttps	twittercom	1	4.86945e+10
lezen	lening	1	7.44525e+10
komt	goed	14	3.83207e+10
lost	Chambon	1	1.02286e+12
verpleeghuizen	gaan	1	1.02236e+11
Denkje	mensen	1	5.36824e+10
deskundigen	allerlei	1	6.02119e+10
bepaling	OMTadvies	1	1.20482e+12
rtlzpictwittercom	B3ikQKhV6C	1	1.20482e+12
vakantie	gaan	1	2.84193e+11
modewoord	2020	1	6.42492e+10
leeftijd	pensioen	1	6.863e+10
psychische	schade	1	6.73048e+10
roepen	Baudet	1	4.21377e+11
rood	leven	1	7.02263e+10
Alvast	dank	1	7.14495e+09
tijd	globalisme	2	1.22191e+11
opgeofferd	COVID19NL	1	4.97022e+10
burgers	https	2	1.23444e+11
fanatieke	hulp	1	8.16014e+10
nationale	economie	1	3.77386e+10
onthullen	desnoods	1	1.06404e+12
smerig	virus	1	5.28035e+10
zaken	bewust	1	3.81524e+11
rol	MinPres	1	1.13902e+11
schadeloos	stellen	1	7.77825e+10
onbegrijpelijk	land	1	4.74209e+10
regering	prioriteiten	1	2.83538e+11
opgelet	geluisterd	1	8.18246e+10
wegtoveren	https	1	4.52714e+10
rutte	dtv	1	4.14205e+10
kwam	Mark	1	2.41403e+10
levensbelang	Nederland	2	1.16348e+12
volledige	bescherming	1	5.15843e+10
duidelijke	uitleg	1	5.53686e+10
159	nieuwe	1	6.83868e+09
Hey	MinPres	4	1.2575e+12
gooit	MargaVermue	1	9.70989e+10
Zweden	kom	1	5.22858e+10
pictwittercom	jlkvNqHjRD	1	5.43237e+10
illuminati	kaarten	1	1.13443e+12
afzetten	ten	1	6.34056e+10
Bier	Kaasstengels	1	1.20482e+12
brengen	cruiseschepen	4	3.14775e+12
totaalverbod	komt	1	6.31155e+10
status	1.25195e+18	2	9.75975e+10
Zucht	Rutte	1	3.90444e+10
bejaarde	familieleden	1	9.23259e+10
vrijheid	economie	1	1.83467e+11
aangeklaagd	doden	1	4.207e+10
Coronabesmet	IC	1	7.20347e+08
agenda21	Agenda2030pictwittercom	1	1.20482e+12
Dissel	zeer	1	3.02315e+11
massaal	eenvoudige	1	6.38187e+10
Hulp	Bonaire	1	1.13443e+12
2146821540	beleggersduiken	1	1.20482e+12
instellingenverstandelijkbeperktemensen	thuiszorg	1	8.77937e+10
kabinet	hulpverleners	1	4.50637e+10
3EGmwGBjPY	z	1	7.37155e+10
extreem	gedaald	1	8.20528e+10
regering	virus	4	6.21413e+10
houden	aangeklaagd	1	5.07574e+10
zwarte	bladzijde	1	9.81688e+09
coronaapp	ontwikkeling	1	6.1746e+10
spindokters	WERKELIJK	1	1.06404e+12
vraag	verzamelde	1	6.93968e+10
besproken	RIVM	1	3.76712e+10
februari	mondkapjes	1	1.53349e+11
hoeveel	coronaApp	1	6.54803e+10
pijn	persconferenties	1	6.42892e+10
rekenen	3	1	4.54959e+11
doden	cre	1	2.98542e+11
AOW	besparing	1	9.6131e+10
echt	beschermen	1	2.06599e+10
gebleken	lot	1	7.50137e+10
komen	politiek	1	1.25287e+11
aanpassen	problemen	1	6.48249e+10
act	vrolijke	1	1.06404e+12
Dissel	zegt	1	2.19524e+11
gaat	bouwen	1	2.87364e+11
Gezondheidszorg	coronabeleid	1	8.52868e+10
Rutte3	RutteDrie	1	7.9424e+10
nosnl	NOS	1	2.04094e+11
boeren	blijven	1	4.14205e+10
1vandaag	rtlboulevard	1	1.06404e+12
verbazen	DEZELFDE	1	1.09326e+12
kost	centen	1	7.65025e+09
Geef	zorgmedewerkers	1	4.67e+11
geeft	keuze	1	4.61876e+10
md	rivm	1	4.52283e+09
twittercom	NoVaccineNL	1	4.8617e+11
premier	Jacinda	1	7.12086e+10
dasliefpictwittercom	nwGOTQgrce	1	1.20482e+12
miljardenbijdragen	corona	1	4.22608e+10
houdt	komende	1	4.14416e+10
voort	psychologische	1	8.59422e+10
moment	dicht	1	3.36701e+10
Bewindspersonen	coalitiefracties	1	1.20482e+12
recente	evidence	1	8.82083e+09
wind	houd	1	5.91419e+09
postCorona	tijdperk	1	8.03563e+10
20	nosjournaal	12	7.54908e+11
Trump	RTLnieuws	1	2.8224e+11
heen	to	1	4.78253e+11
nie	langmeer	1	9.81688e+09
Straks	live	1	5.42487e+10
zwaar	financi	1	5.29207e+11
piek	laatste	1	5.40125e+09
worstelingen	MinPres	1	4.48603e+10
land	slot	6	3.02329e+12
waarschuwingen	pandemie	1	4.42621e+10
status	1.24855e+18	1	4.87988e+10
incapabel	regering	1	4.83128e+10
RickBrink_mvgz	rivm	1	5.6385e+11
los	freecorona	1	7.7632e+09
succes	juffen	1	8.35416e+10
volk	coronanederland	1	1.80291e+10
geval	coronanederland	1	2.429e+11
personen	Corona	2	4.19878e+11
haren	recht	1	7.6637e+10
ziet	CoronaCrisis	1	2.0327e+10
pictwittercom	zt39t1FDB2	1	5.43237e+10
twittercom	Groeneveld65	1	4.8617e+11
gestraft	geval	2	1.34882e+12
wkoolmees	WBHoekstra	7	4.90088e+11
Kritiek	Britse	3	2.51164e+11
technische	info	1	6.76342e+10
Serieus	ad	1	7.54861e+10
pleuris	Nederland	1	5.8174e+11
waard	MinPres	1	2.1477e+11
Vertrouwen	geliefde	1	8.82083e+09
Nederland	meeste	1	2.16593e+11
pictwittercom	SQdUryMFZB	1	5.43237e+10
fbclid	IwAR2NQaUTplHMSx9cQx7847SCgIpwhcF02DxvwmBkPivQNIDC0bzxxyXUHWU	1	9.36819e+10
enorme	risico	4	2.223e+12
https	travelutionnl	1	4.14883e+10
soleerd	aangetoond	1	9.93649e+10
plaatsen	Rutte	1	1.38095e+11
centen	geval	1	6.60847e+10
zegt	waarvan	1	3.29428e+10
liefdevolle	aanwezigheid	1	1.20482e+12
verkeerde	aandacht	1	5.02513e+10
waardering	tijdstip	1	8.82083e+09
laten	creperen	1	5.10474e+10
recht	moslim	1	7.10512e+10
coronacrisis	snel	1	1.48428e+10
jongeren	moeite	1	5.32808e+10
IC	bezetting	1	5.78708e+10
riem	steekt	3	2.74539e+12
geheven	grote	1	7.16962e+10
smerige	dingen	1	6.09356e+10
hiervan	blijft	1	4.69735e+10
groepsverband	pictwittercom	1	5.77436e+10
weegt	natuurlijk	1	7.04447e+10
FleurAgemaPVV	ongelooflijk	1	6.95979e+09
onduidelijk	mbt	1	7.12086e+10
118	nieuwe	2	1.28538e+11
verzorgingstehuizen	sluiten	1	5.3584e+10
Exit	optie	1	7.63698e+10
MBOers	goed	1	5.87622e+10
nbMerkel	n	1	5.75145e+11
itslearning	lesstof	1	1.20482e+12
twittercom	ChrisAalberts	1	4.8617e+11
vatbaar	corona	1	2.24996e+11
trots	Nederland	2	7.17213e+09
Voorlopig	kijken	1	6.08208e+10
naast	elkaar	5	2.58441e+10
Trump	denken	1	2.20686e+09
MinisterieEZK	lodewijka	1	9.23259e+10
lang	slot	2	9.0037e+09
lig	dagen	1	5.95867e+11
enorme	crisistijd	1	5.14135e+10
onzin	mondkapje	1	4.74057e+10
corona	terugkeert	1	3.54772e+10
coronacrisis	ramadan	1	3.3619e+10
MinPres	straks	2	7.01855e+10
tijd	crisis	1	5.4665e+09
ing	abnamro	1	1.13443e+12
denkt	Britse	1	5.28035e+10
VVDstemmers	10	1	7.70516e+09
regeringsleiders	waaronder	1	8.30207e+10
schoot	kort	1	7.1531e+10
ivm	gezin	1	5.00419e+10
gevolg	gevonden	1	5.58991e+10
kleine	bedrijven	1	3.54022e+10
jaar	korter	1	6.63763e+10
coronaaanpak	Rutte	47	0.0013244579407479863
rivm	cdavandaag	1	1.98794e+10
let	stijging	1	7.97867e+10
regering	offici	1	2.58017e+11
doden	wist	1	3.53278e+10
mjrijn	RIVM	1	2.10409e+10
Rutte	schuld	5	7.63839e+10
crisiscommunicatie	belgische	1	9.36819e+10
Leg	coronavirus	1	2.60747e+10
IE	AFGEZET	1	1.20482e+12
verstaan	kreeg	1	7.9424e+10
Rutte	indekken	1	3.71285e+10
durftevragen	voorbedachte	1	7.59816e+10
ambtenaren	Rutte	1	1.08881e+11
Commissie	Crisisbeheersing	1	1.06404e+12
AANTALLEN	COVID	1	7.26557e+10
persoon	doodschiet	1	9.00598e+10
virus	effecten	1	4.05665e+08
Twitter	MinPres	1	1.347e+10
krachtdadige	regering	1	4.83128e+10
rutte	beginnen	1	2.22568e+11
duidelijk	voren	1	5.55198e+10
regering	olv	2	5.98385e+10
ballen	trekt	1	7.47855e+10
MinPres	toespreekt	1	2.60458e+10
verkiezingen	probeert	1	5.84413e+10
zet	graag	1	4.03971e+10
explodeerde	winsten	1	1.13443e+12
testmateriaal	iccapaciteit	1	1.13443e+12
ouders	ge	1	4.08619e+11
baan	plaats	1	4.85061e+09
landen	helpen	1	2.70715e+11
Legertop	Ministers	1	1.13443e+12
corona	Coronavirusnl	1	-1.1136e+10
Rutte	Rap	1	3.71285e+10
crisisbeleid	visiemarc	2	2.12808e+12
NPO1extra	MinPres	1	4.48603e+10
omgaan	vraag	1	5.23972e+10
regering	omt	1	2.69978e+10
paardrijden	prima	1	8.1383e+09
risicogroepen	vallen	1	6.18402e+10
AynRandPaulRyan	status	1	4.88075e+10
5GLwsH8EwgA	feature	1	9.23259e+10
https	www1limburgnl	3	1.08902e+12
nieuwenhuizenspoel	mondkapjes	1	5.86234e+09
40	procent	1	6.56625e+10
denken	kinderen	1	2.05815e+11
m	extra	1	3.03104e+11
karige	versoepeling	1	7.85701e+09
mbt	voortgang	1	5.57769e+10
gaat	omvolking	1	5.55367e+10
aandelen	vragen	1	5.1179e+11
0	2	1	3.86415e+10
0	0	1	6.29382e+10
kabinet	blij	1	2.87195e+11
alvast	hoogte	1	6.42093e+10
zaken	minderheidsregering	1	6.49527e+10
kijkt	genetische	1	8.70121e+09
vrijheden	belangen	1	6.91997e+10
mooi	gezegd	1	4.04277e+10
vergeten	ofzo	1	5.82402e+10
kent	nou	1	4.86859e+10
gezamenlijke	corona	1	2.81827e+09
sjaaltje	bod	1	1.20482e+12
1	9	2	8.12497e+10
1	8	1	3.10965e+10
meteen	expert	1	6.29031e+10
n	extra	1	1.4164e+11
1	5	4	1.3323e+12
afdelingen	isolatie	1	7.89031e+10
1	4	1	2.00881e+10
waaronder	Bill	1	6.09356e+10
1	7	1	2.87425e+11
dmf20200415_04923657	GoogleNews	1	1.13443e+12
1	1	5	1.13287e+12
deal	hoor	1	5.59343e+11
zien	belastingen	1	5.32267e+11
1	3	2	3.67488e+10
economie	TeStomOmVoorDeDuvelTeDansen	1	6.34056e+10
CoronaInternational	Experts	1	1.02286e+12
1	2	37	0.0017219518193398935
GEKTE	RUTTE	1	7.65025e+09
regering	oog	1	2.47317e+10
vloeistoffysicusvirusdruppelsvliegen	anderhalvemeter	2	1.88869e+11
crisis	staat	1	1.19477e+10
Heineken_NL	Multinatiol	1	1.20482e+12
verzorgen	Corona	1	2.84475e+11
komt	ruimte	3	1.07208e+12
kerncentrales	gingen	1	8.25252e+10
kritiekloos	napraten	1	8.11692e+10
zorgsector	slecht	1	6.95979e+09
kopen	zolang	1	7.13685e+10
vragen	Rutte	2	-1.40795e+11
Lesje	psychologie	1	1.13443e+12
goede	moment	1	3.2551e+10
eiland	gis	1	1.00721e+12
noodregering	1	1	5.6818e+10
overleden	tueel	1	7.82477e+10
gaan	groepjes	1	4.48307e+10
kabinet	waarin	1	2.87195e+11
geklungel	tijd	1	6.53014e+10
jarig	kind	1	7.59816e+10
regering	opa	1	1.3575e+10
hopelijk	corona	1	1.88775e+11
NiemandsKnegt	status	1	4.88075e+10
daden	regering	1	3.19686e+09
gelachen	zittende	1	9.70989e+10
EWindt	status	2	9.7615e+09
onherroepelijk	leiden	1	8.77937e+10
gaat	gekeken	1	2.80358e+11
twittercom	47pinkclouds	1	4.8617e+11
watskeburtinmijnstraatnl	2020	1	6.42492e+10
delimburger	staan	1	6.54353e+08
ziek	kwetsbaar	1	5.66653e+10
Regering	stelt	1	3.75667e+10
nationaal	niveau	1	6.4533e+10
gestuntel	RIVM	1	4.62757e+11
status	1.24546e+18	1	4.87988e+10
country	china	1	8.82083e+09
pandemie	Adviezen	1	7.67733e+10
besmettingsfactor	1	1	6.3857e+10
thuis	wonende	1	7.16133e+10
neppe	kutzooi	1	1.13443e+12
burgers	werk	1	2.70818e+10
tijd	kinderen	1	9.81296e+09
test	ontwikkeld	1	6.01583e+11
goed	wouden	1	5.25729e+10
innovaties	duurzaamheid	1	1.13443e+12
misbruik	vd	1	5.32537e+10
Bartissimus	status	2	9.7615e+09
reacties	relatie	1	7.41301e+10
heer	vd	1	4.91361e+10
wwwvolkskrantnl	ab09e4c7a8	1	7.92474e+10
pandemie	VVD	1	2.27169e+11
s	extra	1	1.92732e+11
vraagt	wijk	1	7.32201e+10
overheid	geregisseerd	1	6.71974e+10
coronavirus	bijzaak	2	8.50232e+09
uiterst	rechts	1	7.6637e+10
Minprespictwittercom	yEoinMASBz	1	1.20482e+12
WHOVirus	HydroxychloroquineAndAzithromycinpictwittercom	1	1.20482e+12
ondernemer	jarenlang	1	6.56625e+10
De_Goede_Zaak	NLRebellion	1	1.20482e+12
aantallen	anonieme	1	8.82083e+09
utm_medium	Social	1	5.56733e+11
staat	achten	1	6.97343e+10
5	x	1	4.47074e+10
sowieso	klakkeloos	1	7.62387e+10
crisis	regering	3	4.8424e+09
Zekerheid	mensen	1	5.36824e+10
7	2	1	3.32177e+10
verschijnselen	https	1	2.2958e+11
zieker	corona	2	6.59113e+10
5	m	1	2.65966e+11
EU	anderen	1	2.78844e+11
druk	Nederland	1	1.2939e+11
stelt	UvA	1	8.43767e+10
0	seconden	1	9.17102e+10
goede	manier	1	3.46077e+10
kanalen	gaten	1	7.96037e+08
leiders	oplossingen	1	6.76342e+10
5	g	4	2.13588e+11
Pensioen	leeftijd	1	8.25252e+10
lippen	corona	1	4.22608e+10
duidelijk	debat	1	3.26574e+10
burgers	noodzakelijk	1	6.02657e+11
B6zle	C5	1	1.20482e+12
moeite	teniet	1	8.46711e+10
4	x	1	4.64891e+11
4	w	1	3.51646e+11
status	1.25115e+18	1	4.87988e+10
klokkenluiders	zwijgen	2	1.88102e+11
beroepsgroepen	horen	1	7.9424e+10
waardeloos	gehandeld	1	7.97867e+10
Ministerie	Veiligheid	1	9.93649e+10
bedrijven	belasting	2	9.73717e+10
klimaat	hysterie	1	7.6637e+10
8	v	1	4.09381e+11
uitgelekt	coronamaatregelen	1	4.32931e+10
zorgpersoneel	traineren	1	8.27699e+10
4Opf8YUwBjg	feature	1	9.23259e+10
tiptop	regelen	1	9.23259e+10
ge	migreerd	1	8.43767e+10
7	x	1	5.58641e+10
bijstandsminimum	zzpers	1	1.09326e+12
7	v	1	3.98291e+10
OUDEREN	STERVEN	1	9.81688e+09
ongelooflijke	onnozele	1	9.11297e+10
Regering	steek	1	4.60801e+11
500K	Elbers	1	1.06404e+12
VVD	clubje	1	4.73753e+11
10001500	miljard	1	7.89031e+10
zegt	mondkapjes	1	6.89514e+09
LadyGaga	miljoenen	1	7.65025e+09
Horeca	beter	1	3.67163e+10
gezond	tijden	1	4.74057e+10
bekijkt	ouderen	1	5.83962e+11
grote	gevolgen	1	2.91077e+11
leugenaar	bakt	1	7.82477e+10
onderwerp	wezenlijk	1	1.04138e+12
8	9	1	5.8043e+09
heer	rutte	1	3.07614e+10
status	1.25265e+18	1	4.87988e+10
AfterCOVID19	Ongetwijfeld	1	1.20482e+12
Berlijn	uitgewezen	1	9.93649e+10
2	a	1	2.81517e+10
1	v	1	1.64809e+11
KlimaatCircus	boeren	1	8.73954e+10
Premier	Rutte	42	0.0014669247458883653
diverse	keren	1	6.1408e+10
OPTIE	geeft	1	7.4899e+10
3	4	3	1.10626e+12
proces	Wilders	1	6.16218e+10
3	5	2	6.37978e+10
Nederland	Europa	5	1.77257e+12
3	3	2	4.80097e+11
coronavirus	zzphttps	1	4.66292e+10
cape	strijd	1	7.73377e+10
Rutte	leiders	1	8.97213e+09
1	x	1	3.25158e+10
goed	volgen	1	1.96834e+11
live	site	1	6.26609e+10
krijgen	noemer	1	5.64219e+11
mee	Schandalig	1	5.28554e+10
jort	gezien	2	1.53547e+12
crisismanagers	goede	1	6.95979e+09
opvreters	https	1	3.82323e+11
Rutte	bevolking	2	-9.40277e+08
1	n	1	-2.94799e+08
zieken	corona	2	2.31753e+11
Rutte	verpleeghuizen	1	-9.63818e+09
vreselijk	artikel	1	4.87726e+10
2	6	2	7.69579e+10
tijd	slome	1	6.52131e+10
ondernemers	solidair	1	5.56561e+10
2	1	1	1.06258e+11
2	2	10	3.75655e+12
2	3	10	3.90314e+11
Wet	illegaal	1	1.02286e+12
zorgen	echt	1	2.62182e+10
2100	geven	1	7.0593e+10
vermijden	politiek	1	5.56733e+11
Corona	Groepsimmuniteitwaarbij	1	4.60601e+10
5	G	2	1.22103e+12
snap	frustraties	1	8.32778e+10
regering	werkelijke	1	2.20673e+10
MinPres	oorlog	1	8.55072e+08
Rijn	neemt	1	5.94363e+10
masks	compulsory	1	1.20482e+12
4	n	1	1.39438e+11
corona	Wilders	1	3.41709e+08
regering	nabestaande	1	4.8115e+10
5	6	3	1.51426e+12
3	t	1	8.73758e+08
desinfectiemiddel	artsen	1	7.74838e+10
3	x	3	1.47909e+12
opgejut	Kelder	1	1.02286e+12
coronavirus	misbruikt	1	1.67277e+11
MinPres	Engels	1	3.12334e+10
Esther_Voet	anti	1	9.52473e+10
4	a	1	3.78123e+11
MOEILIJKE	CORONA	1	7.84076e+10
oplossingen	zoeken	1	6.57086e+10
3	m	1	2.00355e+11
Wist	volstrekt	1	8.09598e+09
veilingzaal	minstens	1	9.44345e+10
zorg	zien	1	7.64967e+09
4	5	1	3.32027e+10
4	7	1	4.27158e+10
4	8	1	4.50698e+10
oneliner	alleszeggend	1	1.09326e+12
2	x	2	8.77353e+10
beroepen	hard	1	5.72904e+10
winter	ea	1	7.63698e+10
milieuvriendelijke	toekomst	1	8.49743e+10
wal	schip	4	3.80152e+12
bedrijven	massaal	1	3.59638e+10
besteld	regering	1	3.01171e+11
Bezwijk	druk	1	7.73377e+10
mondkapjesplichtutm	_	1	7.1949e+10
laten	voortkabbelen	1	5.39689e+10
cricis	durven	1	9.81688e+09
lijden	mislukken	1	7.82477e+10
euro	premier	1	3.26502e+11
ettHKHe1LYE	YouTube	1	8.70121e+09
Lockdown	Hoeveel	1	7.80903e+07
Rutte	kalme	1	3.71285e+10
midden	un	1	8.95643e+10
Kabinet	Overgrbracht	1	7.52472e+10
beweren	virus	1	3.30423e+10
anderen	betalen	1	3.82076e+10
statistiekcbs	toont	1	6.82673e+09
drager	Corona	1	3.02991e+11
Win	win	1	1.20482e+12
besmettingen	Cura	1	6.62782e+09
spoken	laatste	1	7.92474e+10
gaat	bedrijf	1	2.28482e+11
ten	halve	1	4.90016e+09
verplichte	sluiting	1	7.59816e+10
rapportcijfer	Makenomistake	1	1.20482e+12
down	begonnen	1	7.00125e+10
misbruikt	Militaire	1	9.11297e+10
domme	volk	3	1.09274e+12
rutte	aoz12	1	5.77647e+10
visie	minister	1	3.65242e+10
sector	overlegd	1	8.59422e+10
testen	maskers	1	3.72314e+10
A	P	1	9.52473e+10
gaan	circa	1	4.19092e+11
doden	slimme	1	4.10108e+11
dieren	medicijnen	1	6.76342e+10
twittercom	rkemp59	5	2.43085e+11
blijf	gezondheidsklachten	1	7.87352e+10
Outright	Monet	1	1.20482e+12
CoronaCrisis	Persco	1	3.95901e+11
zogeheten	Corona	1	4.66433e+10
2	s	1	6.17773e+10
huis	snap	1	5.41892e+10
astronomisch	maatschappelijke	1	9.93649e+10
groepsimmuniteit	ver	5	2.80257e+12
Stelling	dag	1	6.32595e+10
twittercom	FlickHelga	1	4.8617e+11
valkuilen	behendig	1	1.20482e+12
verandering	familieleven	1	1.06404e+12
Rutte	mededeling	1	2.59718e+11
curatele	gesteld	1	8.66428e+10
stevige	repliek	1	1.13443e+12
affaire	Ondernemers	1	9.93649e+10
aansluitend	domme	1	6.76342e+10
thuis	vind	1	3.05551e+11
knippen	corona	1	3.52217e+11
amper3procent	belgenimmuun	1	1.20482e+12
mogelijk	economie	1	1.40223e+11
ingaat	wilt	1	7.1864e+10
dreigt	situatie	1	5.64219e+11
Cc	RobJetten	1	6.57086e+10
voorbaat	verloren	1	6.21606e+10
PSofficiel	politieke	1	8.66428e+10
nieuws	927180975	2	1.24321e+11
gaan	zetten	1	1.47526e+11
pictwittercom	ae79XXMKW3	1	5.43237e+10
terug	schoolboeken	1	7.37155e+10
onmiddelijk	handen	1	8.11692e+10
onderwerpen	medisch	1	7.41301e+10
Ordinair	wisselgeld	1	1.20482e+12
9	v	1	4.21831e+10
vertaling	persconferentie	1	5.51704e+11
9	t	1	2.88094e+10
overheden	particuliere	1	9.52473e+10
Rutte	levert	2	3.07911e+11
lachen	mooie	1	6.50821e+10
documenten	Corona	1	2.68821e+11
RTL4	gatver	1	8.90919e+09
ervoor	waken	1	9.17102e+10
Financien	optie	1	8.20528e+10
TelecompaperNieuws	3	1	6.88793e+10
Nederland	COVID2019de	1	5.77647e+10
pensioen	potten	1	9.93649e+10
Vlak	Pasen	1	8.59422e+10
11576018	pictwittercom	1	5.77436e+10
boodschap	Ministerpresident	1	6.4492e+10
Rutte	Giuseppe	1	3.71285e+10
CIDI_nieuws	status	1	4.88075e+10
middelen	corona	1	5.59106e+09
middelen	tegenspraak	1	7.67733e+10
22	tijd	1	3.30275e+11
vallen	walgelijk	1	6.07073e+10
Corona	virus	60	0.0016199721300697715
zieken	heropeningbasisscholen	4	3.3108e+11
politici	hoi	1	7.21211e+10
gesloten	uitleggen	1	5.03424e+10
krijgen	burgers	2	5.32197e+10
huis	snel	1	3.65425e+09
maandenoud	coronavirus	1	4.58359e+11
21042020	stuk	1	7.23849e+10
I	D	1	6.77464e+10
kader	groepsbesmetting	1	9.6131e+10
I	E	1	7.1864e+10
discussie	ontstaan	1	6.91997e+10
lul	bezig	1	5.62568e+10
neemt	natuurlijk	1	3.77562e+10
komen	tweedekamer	1	3.57586e+10
Rutte	slecht	4	4.59162e+10
belastingbetaler	Coronauitstel	1	1.06404e+12
snars	geeft	1	7.4899e+10
betekent	virusgolf	1	8.25252e+10
I	1	1	3.63561e+10
G	n	5	2.39055e+12
serieus	gebaseerd	1	4.95507e+10
Vergeleken	Corona	1	4.66433e+10
bloeddruk	corona	1	4.22608e+10
J	E	1	8.52868e+10
Niels	Dijkhuizen	1	1.20482e+12
denkt	serieus	1	3.72118e+11
H	j	1	8.40907e+10
orde	oplossen	1	6.55256e+10
immigratie	corona	1	1.62131e+11
overgeplaatst	locatie	4	3.86414e+12
weken	zetten	1	2.66251e+11
Corona	besmettelijk	2	4.00248e+09
strijd	beleid	1	2.29047e+11
samensterk	blijftthuis	1	7.70516e+09
banken	burgers	1	4.3122e+11
touwtjes	handen	1	7.41301e+10
direct	bezoekverbod	1	7.54861e+10
G	E	1	7.33172e+10
streets	strijden	1	1.06404e+12
aantalnieuwecoronadoden	zweden	1	1.02286e+12
3786	nieuwe	1	6.83868e+09
crisis	goed	6	1.14616e+12
zolang	genaaid	1	7.08195e+10
E	n	6	2.97975e+12
COVID	Covid19NL	1	5.56218e+10
politiek	proces	1	4.49915e+10
decennialang	gewerkt	1	8.73954e+10
pictwittercom	W5VSNs3rOb	1	5.43237e+10
streng	straffen	1	8.82083e+09
SigridKaag	regering	1	2.3078e+11
status	1.25214e+18	1	4.87988e+10
Lockdown	a	1	5.53353e+10
partijen	gebruik	1	5.18167e+10
vluchtelingenkampen	d	1	7.00125e+10
G	G	1	7.33172e+10
politiek	Corona	2	1.01003e+10
coronavirus	bagatelliseren	1	3.02849e+11
G	N	1	6.83868e+09
zink	azytromycine	1	1.00721e+12
vaccin	MinPres	1	4.87452e+08
response	Rutte	1	3.90444e+10
nou	krijgen	1	1.86368e+11
EenVandaag	lees	1	5.71702e+10
hele	domme	2	5.85254e+10
ouderen	omgegaan	1	4.90462e+10
aankomende	tweedekamer	1	7.89031e+10
zowel	regering	1	2.22652e+11
RUTTE	BLIND	1	7.54861e+10
coronavirus	verspreidt	4	1.35628e+11
moment	vrouwen	1	5.43992e+11
D	K	1	7.32201e+10
kant	mede	1	5.3598e+10
bewustzijn	afstand	1	6.31872e+10
D	E	1	6.84471e+10
VVD	coronavirusNederland	1	6.6798e+09
pictwittercom	Zadbdwgzt3	1	5.43237e+10
D	w	1	4.78174e+10
vanavond	kijken	1	3.49703e+10
D	t	5	2.30387e+12
D	s	1	3.08594e+10
E	T	1	7.21211e+10
D	r	2	1.12955e+12
E	S	1	7.21211e+10
E	N	2	1.50852e+12
gelden	maatregelen	1	3.35041e+10
Jeej	kregen	1	9.81688e+09
achterbak	rukken	1	1.20482e+12
D	g	1	5.37532e+10
aftrap	15	1	5.99467e+10
jonge	krapte	1	8.20528e+10
E	D	1	6.91997e+10
E	E	1	7.33172e+10
intelligent	Coronavirus	1	4.49915e+10
status	1.24982e+18	2	9.75975e+10
bonusplafond	topman	1	1.02286e+12
Kabinet	serieus	6	3.06306e+10
wekensignalen	dreigendetekorten	3	3.27977e+12
kopen	rest	1	5.60943e+11
CoronaCrisis	belangrijk	1	2.55119e+11
tech	6045554	1	9.93649e+10
schulddeling	groter	1	8.22863e+10
gemiddelde	uitbetalen	1	8.59422e+10
Ach	leuk	1	5.72904e+10
trekken	corona	1	1.47599e+11
feeststol	anti	1	9.52473e+10
A	b	1	7.89031e+10
Covid19	Nederland	2	2.74742e+11
Rutte	zogenaamde	2	3.07911e+11
youtube	86XPGiEZlrM	1	7.26557e+10
kliek	angst	1	5.72301e+10
toestroom	ZH	1	9.93649e+10
genomen	coronamaatregelen	1	2.09798e+11
abortus	naastenliefde	1	1.06404e+12
hoog	innate	1	8.03563e+10
coronavirus	bejaardetehuizen	1	4.66292e+10
heilig	grenzen	1	6.91997e+10
kader	economie	1	3.86222e+09
narcistische	eurofiel	1	1.09326e+12
groenlinks	MinPres	1	1.39424e+11
C	D	1	8.11692e+10
srklqk3mzoE	feature	1	9.23259e+10
zuiderparkforevernl	einde	1	9.29813e+10
status	1.25008e+18	1	4.87988e+10
betekenen	snel	1	5.65897e+10
Ia	Partij	1	1.04138e+12
Verdachte	doodsteken	1	1.13443e+12
scholen	last	1	4.11004e+10
hoezo	lopen	1	5.74529e+10
goed	leden	1	3.21111e+11
O	o	1	6.76342e+10
snelle	opening	1	8.40907e+10
langzaam	laten	2	8.6065e+10
geeft	antwoordt	1	7.43439e+10
beschikbaar	sterftecijfer	1	6.64754e+10
samenkomen	normaal	1	7.38176e+10
voort	vloeit	1	9.70989e+10
onhaalbaar	b6bc0470	1	1.09326e+12
scheet	geregistreerd	1	8.20528e+10
Denemarken	coronavirusNederland	1	3.63561e+10
NL	capaciteit	1	3.49368e+10
Q	A	1	8.11692e+10
risico	mensen	1	1.03938e+10
social	distance	1	5.99729e+10
eten	dingen	1	5.52525e+11
R	1	1	4.97789e+10
d	Griekse	1	5.38389e+10
gaande	landen	1	4.82796e+11
kinderen	coronavirus	4	1.82296e+11
zeggen	effect	1	4.0914e+10
Maatregelen	verspreiding	1	4.98078e+11
effici	nte	2	2.08276e+11
verteld	mensen	1	2.326e+11
gaat	hogere	1	3.03019e+11
Hobbyisten	idee	1	7.92474e+10
Zorg	Uiteindelijk	1	8.32778e+10
baan	geschoven	1	7.13685e+10
M	n	3	1.16309e+12
N	M	1	6.56625e+10
mooi	ouderen	1	2.53095e+09
zorg	betalen	1	1.94521e+11
ultraprutser	Rutte	1	3.90444e+10
M	t	1	3.07496e+10
KremlinRussia	Nieuwsuur	1	8.27699e+10
verkopen	besmet	1	4.60534e+11
O	E	1	7.25647e+10
N	g	2	1.25876e+12
blindheid	anderen	1	7.9424e+10
hoesten	Corona	1	3.25651e+10
FleurAgemaPVV	minpres	1	3.49457e+11
opportunisme	eerlijkheid	1	1.04138e+12
O	N	1	6.76342e+10
Huisartsen	begonnen	1	8.11692e+10
coronadebat	verwachtingen	1	5.4944e+10
eeuw	sterkste	1	9.11297e+10
toev	llig	1	1.20482e+12
naam	Rutte	1	8.62198e+09
O	f	1	7.25647e+10
P	J	1	1.09326e+12
impactvolle	persconferentie	1	5.51704e+11
freakt	m	1	7.1949e+10
genaaid	MinPres	1	2.50991e+11
Nobelprijzen	eredoctoraten	1	1.20482e+12
status	1.25379e+18	1	4.87988e+10
anderen	economische	1	3.91755e+11
Nederland	niveaus	1	5.77647e+10
schort	handschoenen	1	8.32778e+10
1601	min	1	9.29813e+10
narratief	Fox	1	1.13443e+12
vragen	journalist	1	2.87014e+11
M	V	1	7.9424e+10
vanmiddag	kamer	1	6.6181e+10
lockdown	verpleeghuizen	1	1.93181e+11
blijven	GA	1	5.29207e+11
uitentreure	herhaalt	1	1.06404e+12
hugodejonge	vandaag	1	1.35679e+11
M	O	1	7.23849e+10
N	I	1	6.64754e+10
voetstuk	plaatsen	2	1.68181e+12
geschenk	omvolkingsstrategie	1	1.13443e+12
massa	kraken	1	8.52868e+10
updatecovid19registratie20april2020	daling	1	1.00721e+12
onderwijs	blijkt	1	4.05432e+11
Staat	plicht	1	7.58555e+10
leerlingen	ontstaan	1	7.00833e+10
N	D	2	1.47029e+12
Leider	direct	1	6.36288e+10
college	corona	1	4.22608e+10
share11976642	persconferentie	1	5.51704e+11
verplaatsen	coronahaard	1	1.09326e+12
Hou	m	1	3.64411e+10
mind	you	1	9.29813e+10
Rutte	Jaap	16	3.71364e+11
neefjes	ongeschikt	1	1.06404e+12
WOBverzoeken	coronavirus	1	3.17577e+11
weggegeven	nieuwe	1	6.83868e+09
gerust	ideeen	1	1.02286e+12
mauritsmartijn	tokmetzis	1	1.20482e+12
K	A	1	7.89031e+10
koude	afstandelijk	1	1.20482e+12
bericht	nieuws	1	3.51032e+10
status	1.25232e+18	1	4.87988e+10
Jong	waiting	1	9.52473e+10
info	overheid	1	4.04277e+10
CoronaCrisis	Covid_19	2	3.63207e+11
longpatient	zieker	1	9.70989e+10
Interesseert	helemaal	1	7.17797e+10
blijven	EU	1	1.6932e+11
n	opmerking	3	1.26481e+12
ocid	mailsignout	3	2.85742e+12
Talking	about	2	2.08276e+11
FEMKE	praten	1	7.89031e+10
corona	sproeien	1	3.54772e+10
corona	dank	1	9.82781e+09
UBIhttps	twittercom	1	4.86945e+10
wwwkbopcobnl	nieuws	1	6.19035e+10
status	1.24891e+18	1	4.87988e+10
land	snel	1	1.81143e+11
KOEKOEK	gehoord	1	7.63698e+10
regering	ondermeer	1	4.8115e+10
voorlopig	inzit	1	8.03563e+10
beliegen	bedriegen	1	1.04138e+12
mondkapjes	Zembla	2	7.84733e+09
opgave	herinrichting	1	1.06404e+12
vriendin	woonzorgcentrum	1	8.82083e+09
as	ondernemers	1	5.18639e+11
https	archivefo	1	4.14883e+10
ampirishexaminercom	breakingnews	1	1.13443e+12
Nederlandse	media	4	1.42256e+12
NOS	PieterOmtzigt	1	4.6406e+09
persconferentie	nieuwste	1	4.21241e+10
sluiting	https	1	2.89271e+11
laat	koud	1	5.62932e+11
onderzoek	gedaan	4	1.67398e+11
NVWA	n	1	5.75145e+11
februari	onderschat	1	4.67712e+10
neoliberale	trekpop	1	7.84076e+10
zaken	afhandelen	1	7.61094e+10
tuin	regering	1	2.49295e+10
strenge	controle	1	5.10692e+10
klunzige	wijze	1	8.70121e+09
hand	gehouden	1	4.70614e+11
W	t	2	9.07536e+10
zeg	rutte	1	1.70275e+11
tactiek	minpres	1	6.05951e+10
W	r	1	5.8043e+09
Crisisberaad	persconferentie	1	4.10923e+11
pictwittercom	05PSl6d63Q	1	5.43237e+10
uitbraak	amper	1	5.38821e+10
Luistert	mee	1	6.40121e+10
Eind	2020	1	5.0171e+11
gebruiken	argument	1	6.40512e+10
hersendode	denken	1	7.63698e+10
continu	PVV	1	6.20634e+10
James	Bond	1	1.20482e+12
kwart	dood	1	6.1408e+10
Covid	19	15	0.0010927922985215827
land	hopeloos	1	4.74668e+10
krijgt	beschermingsmiddelen	1	3.34346e+10
V	r	1	6.40121e+10
FVD	VVD	2	8.93856e+10
personen	genezen	1	5.78922e+11
W	O	1	7.99731e+10
kerk	gebeurt	1	7.2934e+10
3	afbouw	1	4.33338e+10
nieuws	99157053	1	5.51215e+10
juichaapjes	retweeten	1	1.20482e+12
coronanl	Corona	1	8.34405e+08
dood	positief	1	3.1641e+10
guardian	status	2	9.7615e+09
elektrische	auto	1	9.52473e+10
und	notwendige	1	1.20482e+12
minister	minister	1	2.66882e+10
halfbakken	maatregelen	2	1.09243e+12
herschikking	regering	1	4.83128e+10
corona	tozv	1	4.25163e+11
MarianneZwagerman	mensen	1	5.36824e+10
verplicht	gooi	1	5.56218e+10
zorg	fikse	1	6.19991e+10
Noorse	krant	1	8.30207e+10
rutte	bezorgd	1	3.9569e+10
V	D	1	7.89031e+10
weggestemmen	moties	1	9.81688e+09
Corona	rerelateerde	1	4.60601e+10
status	1.25079e+18	1	4.87988e+10
RUTTE	VOND	1	7.54861e+10
T	m	1	4.51487e+10
bezoekjes	tussendoor	1	1.06404e+12
Coronavirus	nicht	1	5.0181e+10
prioriteit	geven	1	4.72096e+10
privacy	corona	1	1.29084e+11
Lukt	Zorg	1	6.95979e+09
staat	rijkdom	1	6.97343e+10
STEMMEN	prutregering	1	1.13443e+12
gedragen	krijgen	2	9.42113e+10
r	ouderen	1	2.55067e+10
bestaat	natuurlijke	1	6.55256e+10
MinPres	coronavirusNederland	15	1.64997e+11
idem	Judas	1	1.13443e+12
beloop	ziektes	1	8.20528e+10
grootdeelbevolking	besmetraken42227	1	1.20482e+12
twittercom	MakkerCharlie	1	4.8617e+11
Laten	proberen	1	5.23972e+10
maatregel	https	1	1.4849e+11
bende	gebruikt	1	5.28554e+10
slecht	iedee	1	8.16014e+10
regering	Trump	5	6.4598e+10
leerlingen	toestemming	1	7.27476e+10
minstens	2	1	4.06132e+10
nieuws	uitgespit	1	6.21606e+10
PieterHeerma	jesseklaver	1	5.88558e+10
Triest	land	1	5.85776e+10
allereerste	moment	2	1.49571e+12
culturelesector	MKB	1	9.70989e+10
protest	gekomen	1	7.41301e+10
uitleggen	goed	1	2.56755e+11
who	overweegtopschortenfinancieringa3996196	1	9.6131e+10
gerookt	virus	1	5.98425e+10
roodgele	outfit	1	1.20482e+12
RIVM	Doden	1	4.01706e+10
taak	NL	1	4.26393e+11
Zegen	komt	1	5.60764e+10
a	a	1	4.3426e+10
Achtkarspelen	Loppersum	1	1.20482e+12
definitie	realDonaldTrump	1	7.23849e+10
a	d	2	1.00503e+12
geld	beschikbaar	2	8.40322e+10
rivm	c	1	3.93462e+10
overdraagbaar	mens	1	7.16133e+10
Coronavirus	state	1	5.94862e+10
a	n	1	1.95575e+11
1	20	1	1.4841e+11
Jaap	beul	1	7.74838e+10
1	27	1	3.95549e+10
Man	man	2	1.3726e+12
gronde	richten	1	1.00721e+12
idee	dag	2	6.78141e+09
rivm	Z	1	4.16123e+11
Gaslighting	blijfthuishttps	1	1.09326e+12
tijd	MP	1	2.82725e+11
rivm	instituut	1	3.23071e+11
twittercom	DevriesHanne	1	4.8617e+11
lekker	oogkleppen	1	6.91997e+10
minister	Muylle	1	7.2934e+10
b	4	1	5.53187e+10
legt	pijnlijke	1	8.30207e+10
1	15	1	9.44182e+09
16	zakkend	1	8.59422e+10
overlijden	vermoedelijk	1	6.83269e+10
gesteld	regering	1	1.60389e+10
miljoen	werklozen	2	1.11057e+12
binaries	rijksoverheid	1	1.04138e+12
CBR	neemt	1	6.64754e+10
vraagt	eventu	1	8.43767e+10
BELASTING	VERHOGING	1	1.20482e+12
a	5	1	3.88164e+09
februari	dusdanig	1	7.71936e+10
allemaal	voorzien	1	4.08339e+11
zwarte	piet	2	1.88102e+11
a	3	1	3.09223e+08
Opties	communiceren	1	9.70989e+10
waarin	zitten	1	3.58314e+11
Noorden	ivm	1	5.30129e+11
inclusief	MinPres	2	5.01982e+10
137	nieuwe	1	6.83868e+09
befehl	beboeten	1	1.09326e+12
beloofd	helaas	1	7.16133e+10
draaiende	wereld	1	6.40905e+10
burgerrechten	vertrapt	1	1.06404e+12
python	Benny	1	1.13443e+12
coronacrisis	gerelateerd	1	4.83128e+10
RIVM	VERKLAAR	1	5.65148e+11
achterban	stikken	1	8.95643e+10
robertjensen	werkelijke	1	6.13477e+10
basis	wegkijken	1	6.88164e+10
ingeslagen	coronavirus	1	4.58359e+11
regels	gaat	1	1.56177e+11
mama	ziek	1	6.49527e+10
beteuterd	kind	1	8.30207e+10
Echt	SophieintVeld	1	8.52868e+10
Pasen	MinPres	1	1.21718e+11
Hoeveel	rutte	1	1.98329e+11
bestuurders	ahmedmarcouch	1	1.02286e+12
mensen	buitenland	1	1.32231e+11
vragen	stelt	6	2.9331e+12
I	come	1	9.29813e+10
hoor	daaaarrrr	1	7.51298e+09
voorspelbaar	gevolg	1	6.64257e+10
goed	onderwijs	1	2.07312e+10
onvoldoende	testmateriaal	1	7.47855e+10
geuit	Rutte	1	3.90444e+10
subsidie	belooft	1	9.00598e+10
doden	Friesland	1	4.39323e+11
MinPres	COVID19	8	-1.71552e+10
beteugelen	timeislives	1	1.06404e+12
ondernemers	mensen	1	9.97353e+09
handelen	rutte	1	2.78399e+10
herstart	economie	1	5.18167e+10
afvragen	allemaal	1	5.66463e+11
rondlopen	land	1	4.74209e+10
mee	pandemie	1	2.00659e+11
Action	298	1	1.13443e+12
Diedhein	status	3	1.46422e+12
mondkapjes	vragen	1	6.0389e+08
zit	idioot	1	4.49915e+10
netjes	gezegd	1	5.12011e+10
risico	jaar	1	2.2237e+11
monde	regeringsleider	1	1.06404e+12
drone	Ondernemer	1	1.20482e+12
dierbare	verloren	1	7.62387e+10
ouderwets	failliet	1	8.05535e+10
EXPERTEN	PRUTSERS	1	1.20482e+12
bewuste	keuzes	1	6.91997e+10
Minister	Wonen	1	8.25252e+10
Pleurt	coronaapp	1	8.62865e+10
clown	geven	1	4.82796e+11
sterven	massaal	1	3.75292e+10
regering	tekenen	1	2.69978e+10
status	1.24997e+18	1	4.87988e+10
komt	MinPres	3	-6.52088e+09
Z	n	1	4.11702e+11
Nexithttps	t	1	5.3612e+10
ThursdayThoughts	thursdaymorning	1	1.20482e+12
NPO	gek	1	5.08105e+10
l	e	1	4.18298e+09
Regering	kans	1	3.10919e+10
constateer	grootschalig	1	1.06404e+12
aanvankelijk	k	1	6.88164e+08
tafels	elkaar	1	7.14495e+10
oude	systeem	1	5.71106e+10
60	procent	1	6.02388e+10
coronavirus	neemt	1	6.70052e+09
beheersbaar	houden	2	1.1505e+12
m	1	1	1.57598e+10
k	n	6	2.74852e+11
regering	beste	1	9.23421e+09
m	3	1	2.0782e+11
k	r	1	5.04548e+10
m	9	1	4.30325e+11
staat	circa	1	5.56561e+10
hele	bejaardehuizen	2	1.36065e+12
Anderen	brengen	1	6.80907e+10
ZOOO	GEWELDIG	1	1.20482e+12
regering	idd	1	2.20673e+10
COVID19NL	nausicaamarbe	1	5.41447e+11
krijgen	onvoldoende	1	3.20707e+10
COVID19	tijdperk	1	3.10629e+11
COVID19	stopCovid19Plastic	2	1.14221e+12
nato	komt	1	4.90373e+10
medicijnen	goed	1	2.52922e+11
nieuwe	inkomen	1	4.00813e+08
geldt	testmogelijkheden	1	8.77937e+10
CDA	slechtste	1	6.6181e+10
CoronaVirusNederland	op1	2	1.11295e+12
Wow	nou	1	6.1408e+10
duren	soms	1	5.74939e+09
Rutte	opleidingen	1	3.71285e+10
coronavirus	goed	1	-1.50908e+10
Kom	rivm	1	2.08771e+11
Hea	hieraan	1	1.02286e+12
n	_	1	7.7054e+08
coronavirus	remmen	2	9.32584e+10
cijfer	sjoemelen	1	9.93649e+10
ivm	energierekening	1	8.09598e+09
4	Rutte	1	-4.5263e+09
komt	licht	2	7.24878e+10
n	g	9	3.84668e+12
minste	professionele	1	8.95643e+10
m	p	1	4.09946e+10
m	r	10	5.56424e+11
m	n	25	0.0010526424403197246
spel	zetten	1	5.31997e+11
psycholoog	mark	1	7.25647e+10
utm_campaign	share	5	3.17323e+11
GAAT	AANKOMENDE	1	1.00721e+12
m	t	1	1.25538e+10
vastgeketend	supranationaal	1	1.20482e+12
plan	President	1	4.7889e+10
4032100	CoronavirusPatientbetaalthonderdeneurosextra	1	1.20482e+12
CBS	kristallen	1	8.59422e+10
ff	100000000	1	8.43767e+10
m	e	1	4.4884e+10
pictwittercom	UmDztruhap	1	5.43237e+10
n	3	2	2.33495e+11
n	1	1	-3.86566e+09
mondkapjes	hoeven	1	3.46466e+10
cru	helemaal	1	6.06231e+10
l	v	1	2.28734e+10
autoriteitpersoonsgegevens	AVG	1	1.06404e+12
twitter	coronamaatregelen	1	7.84698e+09
uitbarstte	5	1	7.67733e+10
l	t	30	0.0013211875607321195
mensen	nerveuzer	1	5.33489e+10
communicatie	misser	1	7.59816e+10
verantwoordelijk	vele	1	3.91755e+11
gaan	samenwerken	1	4.48307e+10
Zeg	Excellentie	1	7.50137e+10
corona	Lerarencollect	1	3.54772e+10
ncidentie	causaliteit	1	1.13443e+12
extreem	normaal	1	4.94664e+11
p	e	1	6.11395e+10
SCHOOL	gevoeglijk	1	1.20482e+12
Sociaal	wo	1	1.02286e+12
kost	geld	1	3.71895e+11
o	o	2	1.49347e+11
o	p	1	6.22916e+10
Economische	Structuur	1	1.04138e+12
waard	wereld	1	4.77463e+11
o	t	1	3.38508e+10
15	israeliprofessorshowsvirusfollowsfixedpatternn2566915	1	6.56625e+10
vraagt	aandacht	1	4.64198e+10
ladingen	mondkapjes	1	5.86234e+09
periode	gaat	1	2.89952e+11
parturen	dezen	1	1.20482e+12
https	wwwvosabbnl	1	4.14883e+10
Zelden	moorddadig	1	1.13443e+12
kwam	half	1	5.36401e+11
bedacht	man	1	5.16304e+11
n	v	1	9.78125e+09
n	z	1	9.47193e+09
n	o	1	3.01909e+09
2018	totaal	2	1.19123e+12
DeEscalatie	ondernemerschappictwittercom	1	1.20482e+12
n	m	1	7.7054e+08
n	n	3	1.32827e+11
r	n	1	1.75858e+11
Simpel	n	1	5.04754e+11
kinderen	ouderen	1	1.00787e+11
jongeren	ophokken	1	8.20528e+10
gevaar	liepen	1	7.39207e+10
slaafse	idioten	1	8.82083e+09
minvws	hugodejonge	1	3.60929e+10
s	C	1	4.02305e+10
r	a	1	4.14543e+11
verbergen	covid19	1	5.04343e+09
coronavirus	golf	1	1.27898e+11
vliegtuig	gehuurd	1	9.70989e+10
Correctie	liggen	1	7.65025e+09
BlijfThuis	Corona	1	1.11354e+11
Universiteit	Amsterdam	1	8.32778e+10
belastinggeld	gesproken	1	6.43295e+10
overheid	ouderen	1	1.91896e+10
betalen	verzorgen	1	6.36288e+10
kind	nachtmerrie	1	8.32778e+10
illegaal	https	1	3.41147e+10
kanaal	40	1	8.32778e+10
belangrijke	rol	1	6.1408e+10
Logisch	IC	1	5.38389e+10
Dick	WildGeraas	1	1.09326e+12
p	w	1	4.68935e+10
wss	voorkomen	1	7.20347e+08
r	1	1	2.39284e+10
Parlement	roept	1	7.54861e+10
c	q	1	1.09326e+12
zitting	videobellen	1	1.20482e+12
4	10	1	3.34809e+10
1	40	1	3.68905e+11
3	20	1	2.04714e+10
ene	deeltje	1	9.05807e+10
Pasen	China	1	3.74661e+10
VanDissel	Rutte	4	1.18957e+12
c	s	1	5.06206e+10
verpleeghuizen	sterven	4	1.81283e+12
mensen	50	2	4.63673e+10
weggezet	griepje	1	7.99731e+10
mondkapjes	weten	1	9.96514e+08
weten	target	1	7.10512e+10
middel	Eurobonds	1	4.64752e+10
RIVM	covid19	2	1.97004e+11
mensen	55	1	4.21923e+10
Tekorten	dreigen	1	1.09326e+12
economie	STUKKEN	1	6.34056e+10
Rutte	Kom	1	2.59718e+11
grotere	prio	1	8.05535e+10
helpen	moeilijke	3	1.87812e+10
Wuhan	gestuurd	1	5.87855e+10
middel	15	1	2.87899e+11
enkele	controle	2	9.17633e+10
Mensen	spoelen	1	6.84471e+10
dinsdag	21	6	3.6631e+11
cijfers	miljoenen	1	3.52677e+10
mensen	5G	1	9.23652e+09
dinsdag	28	2	1.01557e+12
Jinek	beleid	1	2.57799e+11
5g	tast	1	9.00598e+10
Coronaapp	schrikken	1	1.00721e+12
elkaar	verwacht	1	4.13406e+10
schaapjes	vertelt	1	8.25252e+10
2	25	2	8.57995e+10
Nederland	houden	2	2.23031e+11
3	15	1	1.50723e+11
snakken	lucht	1	7.89031e+10
mensen	60	1	1.98789e+10
blijkt	dodelijk	1	4.77305e+09
mensen	65	1	2.89977e+11
aandachtspunt	steden	1	1.00721e+12
Vergeet	beste	1	6.04841e+10
dinsdag	1e	1	5.81301e+10
e	k	1	6.50821e+10
e	i	1	6.4533e+10
eng	onpas	1	9.81688e+09
slimme	zet	1	6.41695e+10
tellen	mee	2	8.85018e+09
dinsdag	19	2	1.00074e+12
KLM	blijft	1	3.35507e+10
e	d	2	1.24321e+11
twittercom	bslagter	1	4.8617e+11
TogetherAtHome	SocialDistanacing	1	1.09326e+12
e	n	2	7.70117e+10
krijgt	normale	1	4.51122e+11
macht	Poetin	1	6.53458e+10
e	t	1	3.46034e+10
f	V	1	8.82083e+09
meerdere	gevallen	1	4.99927e+10
nada	0	1	9.17102e+10
coronacrisis	spnl	1	5.12343e+09
ivm	coronacrisis	1	2.23178e+11
vallen	daarvoor	1	5.53187e+10
miljard	AirFranceKLM	1	6.32595e+10
geven	corona	4	3.40502e+10
coronavirus	varkenshttps	1	4.66292e+10
Beter	scholieren	1	8.25252e+10
Korea	trsten	1	9.93649e+10
d	e	4	2.62604e+12
4	21	3	1.33913e+11
d	r	3	1.50314e+12
[truncated: 103,353 more rows]

## Sheet: NL-3 CS
Term	Frequency	TF*IDF	Ratio of texts occurring in
Cadzand	1	274.015	1069.06
afzetting	1	274.015	1069.06
ie	46	7485.41	0.0043831514
Suq	1	274.015	1069.06
dictorale	1	274.015	1069.06
stel	55	8590.21	0.005452213
Boe	1	274.015	1069.06
collectie	1	274.015	1069.06
Onderneem	2	506.485	2138.12
uitgerold	1	274.015	1069.06
krachtdadige	1	274.015	1069.06
staatsmanschap	1	274.015	1069.06
spaarzaam	2	506.485	2138.12
@Mvan_berkel	2	506.485	2138.12
gekeke	1	274.015	1069.06
leeftijdscategorie	1	274.015	1069.06
verkiezingsperiode	1	274.015	1069.06
If	2	506.485	2138.12
Gates	60	923.537	0.0058798376
@jspvda	1	274.015	1069.06
ONVERSCHROKKEN	2	506.485	2138.12
#armoede	7	1509.9	7483.43
gemist	11	222.37	0.0011759675
versterkt	7	1509.9	7483.43
koninklijk	1	274.015	1069.06
Afghaanse	1	274.015	1069.06
Stem	25	4469.37	0.0025657474
bod	1	274.015	1069.06
Moslimburgers	1	274.015	1069.06
Schandalig	30	5193.11	0.0031002779
midde	1	274.015	1069.06
gefrustreerd	2	506.485	2138.12
Samenvatting	9	1873.52	9621.55
opa	36	6092.33	0.0035279025
dubbelblind	1	274.015	1069.06
#maakdeeconomienietkapot	1	274.015	1069.06
geleende	1	274.015	1069.06
claimen	2	506.485	2138.12
riantere	1	274.015	1069.06
#Held	2	506.485	2138.12
#dewereld	1	274.015	1069.06
Toes	1	274.015	1069.06
meeneemt	2	506.485	2138.12
loterij	1	274.015	1069.06
gezondheidseffecten	2	506.485	2138.12
opvreters	2	506.485	2138.12
vernietigend	2	506.485	2138.12
hersencel	1	274.015	1069.06
fundamentele	2	506.485	2138.12
#CHANGEhttps	1	274.015	1069.06
natuurbranden	1	274.015	1069.06
budgetoverschrijdingen	1	274.015	1069.06
Klaasje	1	274.015	1069.06
verdoezeld	1	274.015	1069.06
#heldenvandezorg	1	274.015	1069.06
shout	1	274.015	1069.06
Full	2	506.485	2138.12
openbaring	1	274.015	1069.06
vaarde	1	274.015	1069.06
Zodanig	4	92.9882	4276.25
financiert	1	274.015	1069.06
@SintNicolaas	1	274.015	1069.06
steden	7	1509.9	7483.43
tegenovergedtelde	1	274.015	1069.06
#eigenwijze	1	274.015	1069.06
Ih	2	506.485	2138.12
#handhavinghttps	1	274.015	1069.06
sur	1	274.015	1069.06
Opstanden	2	506.485	2138.12
wereldland	1	274.015	1069.06
verstrekte	2	506.485	2138.12
zakt	5	1128.92	5345.31
bankensysteem	2	506.485	2138.12
@OudersOnderwijs	1	274.015	1069.06
schouder	1	274.015	1069.06
uitvinder	1	274.015	1069.06
@gertjanstoker	1	274.015	1069.06
#wetenschappelijk	1	274.015	1069.06
pandemietje	1	274.015	1069.06
rechts	17	3245.74	0.0017104982
#alleensamen	16	3054.81	0.0017104982
#nieuweeconomie	1	274.015	1069.06
really	2	506.485	2138.12
gevoerd	8	1693.58	855.249
mededeler	1	274.015	1069.06
kogel	2	506.485	2138.12
opdraven	1	274.015	1069.06
Spangenberg	1	274.015	1069.06
kasteeltje	2	506.485	2138.12
wan	3	7.59728	2138.12
Ia	1	274.015	1069.06
#coronadebathtt	1	274.015	1069.06
ALLURE	1	274.015	1069.06
Agenda21	1	274.015	1069.06
opgave	5	11623.5	4276.25
insisted	1	274.015	1069.06
belangen	14	2728.98	0.0014966859
griepjes	1	274.015	1069.06
schrijnende	1	274.015	1069.06
matige	1	274.015	1069.06
Meckamastate	1	274.015	1069.06
Argentijnse	1	274.015	1069.06
nepberichten	1	274.015	1069.06
ers	26	4648.14	0.0025657474
onvermogen	2	506.485	2138.12
aansluitend	2	506.485	2138.12
motiveren	2	506.485	2138.12
#DPRK	1	274.015	1069.06
Wildgroei	1	274.015	1069.06
Oude	35	589.178	0.0036348086
langleven	1	274.015	1069.06
#belasting	5	1128.92	5345.31
Rares	1	274.015	1069.06
opengooien	5	1128.92	5345.31
produceert	2	506.485	2138.12
@noorlanderarjan	3	7.23275	3207.18
#Masks	4	92.9882	4276.25
bemoeilijkt	1	274.015	1069.06
#GameOver	1	274.015	1069.06
handschoen	1	274.015	1069.06
#carnivoren	1	274.015	1069.06
tranen	4	92.9882	4276.25
GGD	17	3214.85	0.0018174043
longklachten	1	274.015	1069.06
wettenschaper	1	274.015	1069.06
wal	11	222.37	0.0011759675
coronaapp	1	274.015	1069.06
ZDF	1	274.015	1069.06
#Gebit	1	274.015	1069.06
Staatje	2	506.485	2138.12
ic	155	0.0019618745	0.014646141
Praktisch	2	506.485	2138.12
Transfer	1	274.015	1069.06
longarts	2	506.485	2138.12
#parelsvoordezwijnenwerpen	1	274.015	1069.06
Sten	1	274.015	1069.06
@FleurAgemaPVV	18	3373.13	0.0019243105
verrotten	1	274.015	1069.06
Plotselinge	1	274.015	1069.06
oncologie	1	274.015	1069.06
#zwembaden	1	274.015	1069.06
lot	11	2255.12	0.0010690613
kwakzalver	2	506.485	2138.12
miljoenenclaim	1	274.015	1069.06
bijgesteld	2	506.485	2138.12
jeugdige	1	274.015	1069.06
headoffice	1	274.015	1069.06
KONINGSTOREN	3	7.23275	3207.18
gewenste	4	92.9882	4276.25
stakingen	1	274.015	1069.06
#NieuwsEnCo	1	274.015	1069.06
evalueren	1	274.015	1069.06
focus	9	1873.52	9621.55
aangenomen	2	506.485	2138.12
sterksten	1	274.015	1069.06
overtreffende	1	274.015	1069.06
wrijvingscontact	1	274.015	1069.06
flinke	5	1128.92	5345.31
SECONDE	2	506.485	2138.12
geacht	1	274.015	1069.06
#Belastingparadijs	2	506.485	2138.12
oplichter	1	274.015	1069.06
borstklopperij	2	506.485	2138.12
id	8	1693.58	855.249
heilig	7	1509.9	7483.43
verminder	1	274.015	1069.06
los	48	761.44	0.005024588
Erp	1	274.015	1069.06
mededelen	1	274.015	1069.06
#coronacrisis	799	0.005902839	0.084990375
symptomen	23	4141.15	0.002458841
Hoofdstedelijke	1	274.015	1069.06
Dividend	2	506.485	2138.12
Disorders	1	274.015	1069.06
Hopkins	1	274.015	1069.06
Hawija	1	274.015	1069.06
Kerst	1	274.015	1069.06
#appathonhttps	1	274.015	1069.06
besch	1	274.015	1069.06
Cambodja	1	274.015	1069.06
achterkant	2	506.485	2138.12
tekeer	1	274.015	1069.06
Spreadsheets	1	274.015	1069.06
klootzaken	1	274.015	1069.06
vermogende	1	274.015	1069.06
afgebeeld	1	274.015	1069.06
Kjk	1	274.015	1069.06
#brexit	2	506.485	2138.12
#blijftthuishttps	1	274.015	1069.06
#SupremeLeader	1	274.015	1069.06
Nope	4	96.4367	3207.18
ern	2	506.485	2138.12
maatschappijen	1	274.015	1069.06
alsmaar	2	506.485	2138.12
#danlieverdeluchtin	1	274.015	1069.06
hart	26	458.578	0.0027795595
omgekeerde	1	274.015	1069.06
WAARSCHUWING	5	11623.5	4276.25
Hollywood	1	274.015	1069.06
weerstand	15	2923.91	0.0014966859
Bart	4	96.4367	3207.18
doodhttps	1	274.015	1069.06
@lbergkamp	1	274.015	1069.06
aansprakelijkheid	1	274.015	1069.06
isolate	2	506.485	2138.12
Opknopen	1	274.015	1069.06
vroegst	2	506.485	2138.12
controlle	1	274.015	1069.06
knullige	1	274.015	1069.06
#CoronaUpdatehttps	1	274.015	1069.06
bespringing	1	274.015	1069.06
planners	1	274.015	1069.06
vreselijke	4	92.9882	4276.25
Single	4	92.9882	4276.25
@nederland1twit	1	274.015	1069.06
#Lockdownextention	1	274.015	1069.06
kannen	1	274.015	1069.06
#Baudetpic	1	274.015	1069.06
#roverheid	2	506.485	2138.12
@ftm_nl	3	7.23275	3207.18
hersenloze	2	506.485	2138.12
gekke	6	1321.92	6414.37
gezeur	2	506.485	2138.12
tydens	2	506.485	2138.12
schadelijk	7	1509.9	7483.43
#lockdo	1	274.015	1069.06
#risicovolle	1	274.015	1069.06
#mentalunlock	1	274.015	1069.06
heiligverklaring	1	274.015	1069.06
gearresteerd	3	7.23275	3207.18
herstellen	8	1693.58	855.249
dollar	6	1394.82	4276.25
opzetten	4	92.9882	4276.25
ster	3	7.23275	3207.18
gevierde	1	274.015	1069.06
liften	1	274.015	1069.06
Staatscontrole	1	274.015	1069.06
Bijzondermachtenbesluit	1	274.015	1069.06
bliksem	2	506.485	2138.12
radicaal	2	506.485	2138.12
#bankencrisis	1	274.015	1069.06
lopers	1	274.015	1069.06
voortvarend	1	274.015	1069.06
bijen	1	274.015	1069.06
proefrit	1	274.015	1069.06
laveert	1	274.015	1069.06
masten	9	1941.3	7483.43
zelfzaken	1	274.015	1069.06
verkeerde	25	4438.79	0.0026726534
miljarden	53	8277.84	0.005452213
afvragen	4	92.9882	4276.25
Jakarta	1	274.015	1069.06
effectiever	4	92.9882	4276.25
huurbaas	1	274.015	1069.06
peil	1	274.015	1069.06
IQ	5	11623.5	4276.25
mtr	10	2081.68	9621.55
Amstelland	1	274.015	1069.06
azijnzeikers	1	274.015	1069.06
sanitair	1	274.015	1069.06
onderliggend	9	1873.52	9621.55
loslaat	2	506.485	2138.12
Realitycheck	1	274.015	1069.06
pluimt	1	274.015	1069.06
verkoudheid	2	506.485	2138.12
LOW	4	92.9882	4276.25
#ROTIMETRUTTE	1	274.015	1069.06
deportatie	1	274.015	1069.06
krant	22	405.325	0.0021381227
varkensslachterij	1	274.015	1069.06
afkomstig	4	96.4367	3207.18
KlimaatCircus	2	506.485	2138.12
reden	39	6404.78	0.0041693393
kabinetten	25	4438.79	0.0026726534
#uitlokking	1	274.015	1069.06
#humor	2	506.485	2138.12
gedebatteerd	2	506.485	2138.12
loftrompet	1	274.015	1069.06
#bookingcom	2	506.485	2138.12
@ggdzhz	1	274.015	1069.06
boa	2	506.485	2138.12
Monique	1	274.015	1069.06
Ijdele	1	274.015	1069.06
Putin	2	506.485	2138.12
gestraft	8	1693.58	855.249
aangetaste	1	274.015	1069.06
II	9	1873.52	9621.55
gekmaken	1	274.015	1069.06
kindjes	5	11623.5	4276.25
#Anderhalf	1	274.015	1069.06
Thailand	1	274.015	1069.06
voorleest	1	274.015	1069.06
#Maintebos	1	274.015	1069.06
misdadigers	1	274.015	1069.06
#Leaveyourhomes	1	274.015	1069.06
fietsroutes	1	274.015	1069.06
stierven	5	1128.92	5345.31
@CvNieuwenhuizenpic	1	274.015	1069.06
dodental	11	222.37	0.0011759675
aanwijzingen	3	7.59728	2138.12
laaste	1	274.015	1069.06
gedeeltelijk	9	1905.28	855.249
KQaNdTKQyLY	1	274.015	1069.06
afgekondigde	1	274.015	1069.06
#groenlinkshttps	1	274.015	1069.06
#opportunisme	1	274.015	1069.06
ruimschoots	1	274.015	1069.06
steunpakket	2	506.485	2138.12
#struggleisreal	1	274.015	1069.06
gehoopt	1	274.015	1069.06
overgegeven	3	7.23275	3207.18
#aluhoedjes	1	274.015	1069.06
pres	3	7.23275	3207.18
@PvdDDenHaag	1	274.015	1069.06
bars	1	274.015	1069.06
bezuiningsijver	1	274.015	1069.06
lachje	3	7.23275	3207.18
pompt	2	506.485	2138.12
officieel	13	2562.93	0.0013897797
verstrekking	1	274.015	1069.06
symbolische	1	274.015	1069.06
Allemachtig	2	506.485	2138.12
verhaaltjes	1	274.015	1069.06
stilstand	2	506.485	2138.12
Britse	33	558.463	0.0035279025
#Schouten	1	274.015	1069.06
ontkomt	1	274.015	1069.06
1_OP_1	1	274.015	1069.06
bonden	2	506.485	2138.12
dammen	12	239.457	0.0012828737
verbondenheid	1	274.015	1069.06
modderen	1	274.015	1069.06
Oostenrijkse	3	7.23275	3207.18
voedselbank	1	274.015	1069.06
geregisseerd	2	54.803	1069.06
geregeerd	5	1128.92	5345.31
Aalter	1	274.015	1069.06
blootgesteld	6	1321.92	6414.37
backbencher	1	274.015	1069.06
acteurs	2	506.485	2138.12
struikrovers	2	506.485	2138.12
suf	1	274.015	1069.06
hersencellen	2	506.485	2138.12
Angelique	1	274.015	1069.06
hardhandig	1	274.015	1069.06
#virus	28	4876.34	0.0029933718
wegjaagt	2	506.485	2138.12
flexwerkers	2	506.485	2138.12
staatsgeld	1	274.015	1069.06
WENSELIJK	1	274.015	1069.06
#mkb	10	2050.11	0.0010690613
way	4	92.9882	4276.25
mainstreammedia	1	274.015	1069.06
#waterstofgas	1	274.015	1069.06
belastingbetaling	1	274.015	1069.06
ere	4	96.4367	3207.18
#matrix	1	274.015	1069.06
gratis	17	3214.85	0.0018174043
perpetual	1	274.015	1069.06
#privacymatters	1	274.015	1069.06
precieshetzelfde	1	274.015	1069.06
consequenties	4	92.9882	4276.25
ondernemerspanel	1	274.015	1069.06
#vaccinatie	4	92.9882	4276.25
#Italiehttps	1	274.015	1069.06
@Quintin24	1	274.015	1069.06
kringen	2	506.485	2138.12
poeha	1	274.015	1069.06
voorbedachte	6	1321.92	6414.37
onverstandig	7	1509.9	7483.43
@ALidwienpic	1	274.015	1069.06
weggegeven	1	274.015	1069.06
@GGzE	1	274.015	1069.06
19be	9	1873.52	9621.55
diepgaand	10	2050.11	0.0010690613
roven	1	274.015	1069.06
econ	3	7.23275	3207.18
schepen	1	274.015	1069.06
jokkebrok	1	274.015	1069.06
betaler	2	506.485	2138.12
ht	5	1128.92	5345.31
intrekken	1	274.015	1069.06
sektarisch	1	274.015	1069.06
@OmroepMAX	1	274.015	1069.06
Brico	1	274.015	1069.06
#npo	27	473.162	0.0028864658
slippendragers	1	274.015	1069.06
#thierrybaudet	4	92.9882	4276.25
Risk	1	274.015	1069.06
Zorgverleners	25	4501.26	0.002458841
inzicht	19	356.053	0.0019243105
tus	1	274.015	1069.06
@raar	1	274.015	1069.06
@ZanBizar	1	274.015	1069.06
GGZ	9	1905.28	855.249
SHEILA	2	506.485	2138.12
brak	1	274.015	1069.06
getraind	1	274.015	1069.06
#KABINET	47	7455.77	0.005024588
economische	70	0.0010360585	0.007162711
jeugd	11	2255.12	0.0010690613
onveiligheid	1	274.015	1069.06
#dasliefhttps	1	274.015	1069.06
ondersneeuwt	1	274.015	1069.06
vastketenen	1	274.015	1069.06
DOMNE	1	274.015	1069.06
BELACHELIJK	10	2050.11	0.0010690613
Nausicaa	2	506.485	2138.12
bos	5	1128.92	5345.31
@broodfondssteen	1	274.015	1069.06
plantaardige	1	274.015	1069.06
voordeel	13	2562.93	0.0013897797
##	4	92.9882	4276.25
#RamadanMubarakpic	1	274.015	1069.06
heelmeesters	2	506.485	2138.12
capitulatie	1	274.015	1069.06
mondzorg	3	7.59728	2138.12
provide	1	274.015	1069.06
verkondigt	1	274.015	1069.06
Stemmingmakend	1	274.015	1069.06
geloofwaardiger	1	274.015	1069.06
#karate	1	274.015	1069.06
gemiste	7	1509.9	7483.43
tekort	43	693.586	0.004596964
acceptabel	1	274.015	1069.06
gescheiden	5	1128.92	5345.31
doordrammen	1	274.015	1069.06
autoverzekeraars	1	274.015	1069.06
tikt	2	506.485	2138.12
stuitende	1	274.015	1069.06
Koreaanse	1	274.015	1069.06
#MeerGenocide	2	54.803	1069.06
Lubbers	1	274.015	1069.06
bot	5	1128.92	5345.31
besmettelijkheid	4	96.4367	3207.18
era	1	274.015	1069.06
rover	1	274.015	1069.06
drietal	1	274.015	1069.06
#ONEWorldhttps	3	7.23275	3207.18
collaborateurs	2	506.485	2138.12
experiments	1	274.015	1069.06
reportage	3	7.59728	2138.12
verzekering	1	274.015	1069.06
Ahaa	1	274.015	1069.06
samenscho	1	274.015	1069.06
potten	1	274.015	1069.06
emotionele	2	506.485	2138.12
zake	1	274.015	1069.06
#Segers	2	506.485	2138.12
Heropening	7	1509.9	7483.43
overstegen	1	274.015	1069.06
besluiten	23	4141.15	0.002458841
verdorie	2	506.485	2138.12
boordevol	1	274.015	1069.06
poort	3	7.23275	3207.18
heerste	4	92.9882	4276.25
meemaken	11	222.37	0.0011759675
Golfvoor	1	274.015	1069.06
vrijdag	7	1509.9	7483.43
@KleinNorbert	1	274.015	1069.06
overschot	2	506.485	2138.12
klein	44	706.684	0.00470387
#getrealhttps	1	274.015	1069.06
aplaus	1	274.015	1069.06
psycho	2	54.803	1069.06
boontje	1	274.015	1069.06
transferunie	2	506.485	2138.12
#wetenschap	2	506.485	2138.12
Julian	3	7.23275	3207.18
Getto	1	274.015	1069.06
#solo	1	274.015	1069.06
meeloper	1	274.015	1069.06
waarheidsgehalte	1	274.015	1069.06
opp	1	274.015	1069.06
getelde	2	506.485	2138.12
ziektewet	1	274.015	1069.06
doorgaans	1	274.015	1069.06
ophitsers	1	274.015	1069.06
Trumpiriaans	1	274.015	1069.06
#zzp	3	7.23275	3207.18
20Q8	1	274.015	1069.06
NIKNUTTERS	1	274.015	1069.06
Spotify	1	274.015	1069.06
#Capgemini	1	274.015	1069.06
#sleepwet	1	274.015	1069.06
duwt	1	274.015	1069.06
infectioloog	2	506.485	2138.12
krimpt	2	506.485	2138.12
#zucht	9	1873.52	9621.55
maatregelen	469	0.004270995	0.04789395
limiet	2	506.485	2138.12
#BlijfThuispic	2	506.485	2138.12
VENTILATORS	2	506.485	2138.12
leerling	2	506.485	2138.12
opheffen	7	1509.9	7483.43
blauwe	4	92.9882	4276.25
1npohttps	1	274.015	1069.06
goos	1	274.015	1069.06
vertonen	1	274.015	1069.06
alsmede	3	7.23275	3207.18
overlijdt	8	1693.58	855.249
Schilling	1	274.015	1069.06
generalistisch	1	274.015	1069.06
kwaliteit	6	135.47	5345.31
hr	10	2050.11	0.0010690613
clip	1	274.015	1069.06
demissionair	1	274.015	1069.06
nekvel	1	274.015	1069.06
#inschattingsfout	1	274.015	1069.06
@dirkvandenbroek	1	274.015	1069.06
instanties	8	1693.58	855.249
verpleging	8	1693.58	855.249
genegeert	1	274.015	1069.06
Moordenaar	15	2923.91	0.0014966859
gehyped	1	274.015	1069.06
vastklampen	1	274.015	1069.06
praatjes	8	1693.58	855.249
#EersteKamer	1	274.015	1069.06
aanvaardbare	1	274.015	1069.06
absoluut	13	2562.93	0.0013897797
kerkdienst	2	506.485	2138.12
bol	5	1128.92	5345.31
Lukt	19	3745.82	0.0013897797
basf	1	274.015	1069.06
StaatsCoronaVirus	1	274.015	1069.06
opium	1	274.015	1069.06
politiekspel	1	274.015	1069.06
profiteren	3	7.23275	3207.18
rise	1	274.015	1069.06
#dom	3	7.23275	3207.18
verplichten	12	239.457	0.0012828737
ingefluisterd	1	274.015	1069.06
huwelijk	2	506.485	2138.12
sentiment	2	506.485	2138.12
tijdverdrijven	1	274.015	1069.06
vrii	1	274.015	1069.06
noot	2	506.485	2138.12
lof	20	3818.52	0.0017104982
basisplicht	1	274.015	1069.06
#handophouden	1	274.015	1069.06
contantgeldhaters	1	274.015	1069.06
HARD	64	9590.6	0.0067350864
zend	1	274.015	1069.06
650Miljard	1	274.015	1069.06
begleiding	1	274.015	1069.06
stiekeme	2	506.485	2138.12
voorbeeldfunctie	1	274.015	1069.06
basisdienstregeling	1	274.015	1069.06
bom	2	506.485	2138.12
#OVC	1	274.015	1069.06
#Westerwoldepic	1	274.015	1069.06
stond	23	4141.15	0.002458841
dierenleed	2	506.485	2138.12
war	8	1693.58	855.249
legale	1	274.015	1069.06
planeet	1	274.015	1069.06
#pestconferentie	1	274.015	1069.06
afschaffing	1	274.015	1069.06
jonkies	1	274.015	1069.06
Delft	4	92.9882	4276.25
randomized	1	274.015	1069.06
HEEEEERLIJK	1	274.015	1069.06
geschrapt	1	274.015	1069.06
Psychologie	3	7.23275	3207.18
Rietmolen	1	274.015	1069.06
journalistenvraag	1	274.015	1069.06
@WBHoekstra	59	8957.32	0.006307462
#ripblijfinjekot	1	274.015	1069.06
globale	1	274.015	1069.06
ontvouwen	1	274.015	1069.06
doodmoe	1	274.015	1069.06
#goede	1	274.015	1069.06
#justtransition	1	274.015	1069.06
presidenten	1	274.015	1069.06
injectie	4	92.9882	4276.25
lankmoedig	1	274.015	1069.06
lazeren	1	274.015	1069.06
bull	1	274.015	1069.06
was	1	274.015	1069.06
Gewaarde	1	274.015	1069.06
onvermijdelijk	3	7.23275	3207.18
#belastingbetalers	1	274.015	1069.06
warenhuizen	1	274.015	1069.06
apenland	1	274.015	1069.06
trollactie	1	274.015	1069.06
dame	2	506.485	2138.12
begin	101	0.0013797838	0.010476802
gehoorzamen	2	506.485	2138.12
bok	2	506.485	2138.12
schapen	10	2050.11	0.0010690613
afgehandeld	1	274.015	1069.06
Demagoog	1	274.015	1069.06
jaaaa	1	274.015	1069.06
16aprile	1	274.015	1069.06
relatie	11	222.37	0.0011759675
befaamde	1	274.015	1069.06
@DeKamerBE	1	274.015	1069.06
verblijfsvergunning	1	274.015	1069.06
verstaan	3	7.23275	3207.18
geheven	1	274.015	1069.06
benoeming	1	274.015	1069.06
koningsdag	3	7.23275	3207.18
plande	1	274.015	1069.06
Hoekstra	12	239.457	0.0012828737
bestuursorganen	1	274.015	1069.06
LOI	1	274.015	1069.06
#help	2	506.485	2138.12
bekennen	3	7.23275	3207.18
diegene	4	92.9882	4276.25
regelen	16	308.576	0.0016035921
trouwe	1	274.015	1069.06
rvmi	1	274.015	1069.06
cardioloog	1	274.015	1069.06
smartphone	2	506.485	2138.12
#pandemierampenplan	1	274.015	1069.06
campaign	1	274.015	1069.06
#urgenda	1	274.015	1069.06
Bram	2	506.485	2138.12
held	31	5304.25	0.0033140902
steekproefonderzoek	1	274.015	1069.06
gevoegelijk	1	274.015	1069.06
dwangmatige	1	274.015	1069.06
Malik	1	274.015	1069.06
onderwijzer	1	274.015	1069.06
noemde	7	1509.9	7483.43
teven	1	274.015	1069.06
Jortje	1	274.015	1069.06
Bor	1	274.015	1069.06
#verkiezingen	3	7.23275	3207.18
bovenstaande	4	92.9882	4276.25
verzamelde	1	274.015	1069.06
doordrijven	1	274.015	1069.06
betalen	74	0.0010762421	0.007804148
stilte	3	7.23275	3207.18
doorploeteren	1	274.015	1069.06
@hdhaarlem	1	274.015	1069.06
klungel	2	506.485	2138.12
#huur	1	274.015	1069.06
@bartissimus	1	274.015	1069.06
bulkverpakkingen	1	274.015	1069.06
hele	187	0.0021985755	0.019777635
ongeluk	5	11623.5	4276.25
uitspanningen	1	274.015	1069.06
bijgewoond	1	274.015	1069.06
2kamertweets	1	274.015	1069.06
aanschaffen	1	274.015	1069.06
brainer	1	274.015	1069.06
beschouwd	2	506.485	2138.12
#stempvvhttps	1	274.015	1069.06
bezoeken	10	2050.11	0.0010690613
#Vierdaagse	1	274.015	1069.06
Alwaar	1	274.015	1069.06
@thenetherlands	1	274.015	1069.06
@mariannezw	7	1509.9	7483.43
#uitmoorden	1	274.015	1069.06
afkondigde	1	274.015	1069.06
bedonderen	1	274.015	1069.06
opvullen	1	274.015	1069.06
garanties	1	274.015	1069.06
ongevaarlijke	2	506.485	2138.12
realiteitscheck	1	274.015	1069.06
logo	1	274.015	1069.06
#StaySafehttps	1	274.015	1069.06
Vaccines	3	7.23275	3207.18
#eigenbelang	1	274.015	1069.06
dorp	2	506.485	2138.12
onmisbaar	2	506.485	2138.12
ethiek	1	274.015	1069.06
3400	3	7.23275	3207.18
Nurnberg	1	274.015	1069.06
afgeserveerd	1	274.015	1069.06
#trackingtool	1	274.015	1069.06
runderen	1	274.015	1069.06
#gebogencurve	1	274.015	1069.06
Lol	15	299.321	0.0012828737
#coronagate	1	274.015	1069.06
rule	1	274.015	1069.06
scholieren	1	274.015	1069.06
motor	1	274.015	1069.06
Werven	1	274.015	1069.06
#SierraLeone	1	274.015	1069.06
base	1	274.015	1069.06
getuige	2	506.485	2138.12
vergissing	7	1509.9	7483.43
grijze	2	506.485	2138.12
@RetailNews_NL	2	506.485	2138.12
#Ruttelandhttps	1	274.015	1069.06
cris	1	274.015	1069.06
@FrontaalNaakt	1	274.015	1069.06
Simultaan	1	274.015	1069.06
Grande	1	274.015	1069.06
radiostilte	1	274.015	1069.06
Dames	3	7.23275	3207.18
krachtdadig	1	274.015	1069.06
zorgspeelveld	1	274.015	1069.06
Reconstructie	8	1693.58	855.249
wedjes	1	274.015	1069.06
zusje	3	7.23275	3207.18
uitsterven	2	506.485	2138.12
#Cabal	1	274.015	1069.06
#ouderenmoord	2	506.485	2138.12
voorgeschetst	1	274.015	1069.06
SIRE	5	12054.6	3207.18
aanmatigende	1	274.015	1069.06
Individueel	2	506.485	2138.12
@jaapvandistelhttps	3	7.23275	3207.18
glorieuze	1	274.015	1069.06
woonplaats	2	506.485	2138.12
racistische	1	274.015	1069.06
#voeding	1	274.015	1069.06
overgegaan	1	274.015	1069.06
euri	1	274.015	1069.06
Jaap	73	0.0010740263	0.007376523
puinzooi	2	506.485	2138.12
voeden	2	506.485	2138.12
sarcasmemodus	1	274.015	1069.06
diepste	1	274.015	1069.06
stock	2	506.485	2138.12
alsjeblieft	10	2050.11	0.0010690613
Policy	1	274.015	1069.06
proletig	1	274.015	1069.06
2019NLhttps	3	7.23275	3207.18
rfid	1	274.015	1069.06
prioritair	2	506.485	2138.12
#musea	1	274.015	1069.06
1vandaag	1	274.015	1069.06
maskeren	4	92.9882	4276.25
mutaties	2	506.485	2138.12
gesonde	1	274.015	1069.06
#thuiszorgmedewerkers	1	274.015	1069.06
liepen	2	506.485	2138.12
festivalsector	1	274.015	1069.06
mensonterend	1	274.015	1069.06
Stikker	1	274.015	1069.06
hielden	3	7.23275	3207.18
#rusthuizen	4	92.9882	4276.25
verlaging	2	506.485	2138.12
regelde	1	274.015	1069.06
@Twitter	1	274.015	1069.06
onderzoeksuitslagen	1	274.015	1069.06
toelichten	1	274.015	1069.06
integraal	6	1321.92	6414.37
#Framing	3	7.23275	3207.18
apls	1	274.015	1069.06
klmaat	1	274.015	1069.06
branden	5	1128.92	5345.31
Duits	1	274.015	1069.06
laks	15	2892.9	0.0016035921
kapotte	1	274.015	1069.06
sloegen	4	92.9882	4276.25
breken	10	2050.11	0.0010690613
pindakaas	1	274.015	1069.06
centrum	3	7.23275	3207.18
bonnetjes	1	274.015	1069.06
achterbakse	3	7.23275	3207.18
gehoor	1	274.015	1069.06
kalmerende	1	274.015	1069.06
#Coronavid	5	1128.92	5345.31
bijgedragen	1	274.015	1069.06
Million	2	506.485	2138.12
huurmoordenaars	1	274.015	1069.06
jaar	234	0.0026264712	0.023626257
hoppa	2	506.485	2138.12
Rogier	2	506.485	2138.12
ravotten	1	274.015	1069.06
voorstellingen	1	274.015	1069.06
doorduwt	1	274.015	1069.06
#hotel	1	274.015	1069.06
vertegenwoordigers	2	506.485	2138.12
#nietflexibelecoronawerkgevers	1	274.015	1069.06
zeelucht	3	7.23275	3207.18
#kinderen	12	239.457	0.0012828737
bestreden	1	274.015	1069.06
#EuropeanUnion	1	274.015	1069.06
Johan	3	7.23275	3207.18
excuus	20	368.477	0.0021381227
vorus	1	274.015	1069.06
@Macron	1	274.015	1069.06
afkondigen	1	274.015	1069.06
verrijken	2	506.485	2138.12
ingrijpt	1	274.015	1069.06
#dierenactivisten	1	274.015	1069.06
enof	1	274.015	1069.06
sheeple	2	506.485	2138.12
traag	3	7.23275	3207.18
soort	70	0.0010392133	0.007055805
Kamerverkiezingen	1	274.015	1069.06
@NOSsport	3	7.23275	3207.18
Hoksbergen	1	274.015	1069.06
Passle	1	274.015	1069.06
bespied	1	274.015	1069.06
tolerant	2	506.485	2138.12
stikken	8	172.56	7483.43
braafste	1	274.015	1069.06
autisme	1	274.015	1069.06
sterkte	12	239.457	0.0012828737
rustgevende	1	274.015	1069.06
nieuwsvoorziening	1	274.015	1069.06
loslaten	7	1509.9	7483.43
horecazaken	1	274.015	1069.06
Polizei	1	274.015	1069.06
mug	1	274.015	1069.06
#VVT	1	274.015	1069.06
@Advocatenorde	1	274.015	1069.06
CREPEER	1	274.015	1069.06
#rtl	9	1873.52	9621.55
stelde	14	2728.98	0.0014966859
Franco	1	274.015	1069.06
They	1	274.015	1069.06
bepaalt	8	1762.55	6414.37
#selfdestruction	1	274.015	1069.06
beperkt	18	3373.13	0.0019243105
immer	5	1128.92	5345.31
maanden	74	0.0010732247	0.007911054
Limburgse	4	92.9882	4276.25
zadel	5	1128.92	5345.31
moeders	2	506.485	2138.12
Hollander	1	274.015	1069.06
datanauwkeurigheid	3	7.59728	2138.12
schijnrealiteit	1	274.015	1069.06
#kernenergie	1	274.015	1069.06
rennen	5	1128.92	5345.31
helm	2	506.485	2138.12
nakwam	1	274.015	1069.06
#Ijmuiden	1	274.015	1069.06
MAATSCHIJPEN	1	274.015	1069.06
#begrotingstekort	3	7.23275	3207.18
uitgestelde	4	92.9882	4276.25
virusaanval	1	274.015	1069.06
ding	24	435.318	0.002351935
Kloothummels	1	274.015	1069.06
verhoogd	1	274.015	1069.06
#voorkomen	1	274.015	1069.06
Ukraine	1	274.015	1069.06
Euro	60	920.297	0.0059867436
repareren	1	274.015	1069.06
Africa	1	274.015	1069.06
mennde	1	274.015	1069.06
bukt	1	274.015	1069.06
uitbetaling	1	274.015	1069.06
dinsdagavondmededeling	1	274.015	1069.06
hell	2	506.485	2138.12
#goedemorgen	7	1509.9	7483.43
valselijk	1	274.015	1069.06
Middle	1	274.015	1069.06
bazuinen	1	274.015	1069.06
landverrader	8	1693.58	855.249
WONDERLIJK	1	274.015	1069.06
#ots	1	274.015	1069.06
CEPI	3	7.23275	3207.18
verstandig	20	3715.52	0.0020312166
peren	3	7.23275	3207.18
beroepschauffeurs	1	274.015	1069.06
verzorgen	6	1321.92	6414.37
zondag	7	1509.9	7483.43
Expeditie	1	274.015	1069.06
excelleren	1	274.015	1069.06
middenrif	1	274.015	1069.06
gedroomd	3	7.23275	3207.18
thuiszorg	24	429.06	0.0025657474
jr	4	92.9882	4276.25
@Europarl_NL	1	274.015	1069.06
@bruno_bruins	12	239.457	0.0012828737
conform	2	506.485	2138.12
Garandeert	1	274.015	1069.06
moskeegangers	1	274.015	1069.06
@marloesl	1	274.015	1069.06
Dussss	1	274.015	1069.06
verloopthttps	1	274.015	1069.06
bespreek	2	506.485	2138.12
misopvatting	1	274.015	1069.06
failiet	1	274.015	1069.06
#coronagekte	1	274.015	1069.06
internet	5	1128.92	5345.31
#NOS	44	706.684	0.00470387
optimisme	1	274.015	1069.06
Willie	1	274.015	1069.06
#voucher	3	7.23275	3207.18
@Re	1	274.015	1069.06
terugblikkend	2	506.485	2138.12
welkomstmat	1	274.015	1069.06
jaag	1	274.015	1069.06
@Gemeente_Almelopic	1	274.015	1069.06
ontvolgen	1	274.015	1069.06
dierenambulance	1	274.015	1069.06
onderdeloep	1	274.015	1069.06
2233	1	274.015	1069.06
kapsalons	1	274.015	1069.06
hegemonie	1	274.015	1069.06
baksteen	1	274.015	1069.06
schoothondjes	1	274.015	1069.06
Uitdrogingsverschijnselen	1	274.015	1069.06
Spindokters	3	7.23275	3207.18
#HerbertKickl	1	274.015	1069.06
excellente	1	274.015	1069.06
scharrelen	1	274.015	1069.06
stimulatiedollars	1	274.015	1069.06
behoudende	1	274.015	1069.06
bmw	1	274.015	1069.06
aanzetten	3	7.23275	3207.18
#redflag	1	274.015	1069.06
@jesseklaverpic	1	274.015	1069.06
noodkreten	4	92.9882	4276.25
veels	1	274.015	1069.06
indoctrineren	1	274.015	1069.06
@ARCHIEF333	4	92.9882	4276.25
overduidelijk	8	1693.58	855.249
grootverdieners	1	274.015	1069.06
Demonstreer	1	274.015	1069.06
@AZAlkmaar	1	274.015	1069.06
bompa	1	274.015	1069.06
medaille	1	274.015	1069.06
gebeurd	19	3529.74	0.0020312166
misdragen	1	274.015	1069.06
magneet	1	274.015	1069.06
Handelwijze	1	274.015	1069.06
JP	1	274.015	1069.06
lintjes	1	274.015	1069.06
uitkijk	1	274.015	1069.06
good	7	1509.9	7483.43
Nederlanders	92	0.001283392	0.009514647
Zwitserse	2	506.485	2138.12
#AirPollution	1	274.015	1069.06
chloroquine	5	1128.92	5345.31
eeuwig	5	1128.92	5345.31
#stressvolle	1	274.015	1069.06
#MiddenOosten	1	274.015	1069.06
DIKTATUUR	7	1509.9	7483.43
vragenmomentje	1	274.015	1069.06
chemo	1	274.015	1069.06
gekeken	18	3373.13	0.0019243105
tolereren	1	274.015	1069.06
tuincentrum	5	1128.92	5345.31
Hoogland	3	82.2045	1069.06
kerstvrouw	1	274.015	1069.06
koker	1	274.015	1069.06
@SPnl	14	2728.98	0.0014966859
naad	2	506.485	2138.12
#NOT	3	7.23275	3207.18
#parlement	2	506.485	2138.12
voorz	1	274.015	1069.06
Klapvee	1	274.015	1069.06
bezorgen	1	274.015	1069.06
klaslokaal	1	274.015	1069.06
aaneenschakeling	1	274.015	1069.06
Help	16	308.576	0.0016035921
betreffen	1	274.015	1069.06
engineer	1	274.015	1069.06
opvorderen	1	274.015	1069.06
handeling	1	274.015	1069.06
bijlage	1	274.015	1069.06
overheidsapp	1	274.015	1069.06
genegeerd	19	356.053	0.0019243105
chlorodinges	2	506.485	2138.12
bejubelen	1	274.015	1069.06
Merkelland	1	274.015	1069.06
besteedt	3	7.23275	3207.18
#nietdoen	1	274.015	1069.06
dwingend	1	274.015	1069.06
vaststelling	2	506.485	2138.12
jn	1	274.015	1069.06
waagde	1	274.015	1069.06
#leugenaar	3	7.23275	3207.18
Verslag	8	172.56	7483.43
zorghelden	2	506.485	2138.12
#now	3	7.23275	3207.18
Noordelijke	3	7.23275	3207.18
testmateriaal	3	7.23275	3207.18
2eKamertweetshttps	4	92.9882	4276.25
geboekt	2	506.485	2138.12
Straatterreur	1	274.015	1069.06
@MvRooijenpic	1	274.015	1069.06
vanzelfsprekend	2	506.485	2138.12
houde	1	274.015	1069.06
tijdlijn	8	172.56	7483.43
Jo	1	274.015	1069.06
@hugodejongepic	3	7.23275	3207.18
schreeuwt	1	274.015	1069.06
integratiebeleid	1	274.015	1069.06
pre	4	92.9882	4276.25
bevattelijk	1	274.015	1069.06
joepie	1	274.015	1069.06
traan	1	274.015	1069.06
@mariannezwhttps	1	274.015	1069.06
gelukzoekers	3	7.23275	3207.18
hittegolf	3	7.59728	2138.12
#Bedrijfjes	1	274.015	1069.06
beschouwt	2	506.485	2138.12
verwachten	19	3529.74	0.0020312166
geluisd	1	274.015	1069.06
gelihk	1	274.015	1069.06
jort	5	1128.92	5345.31
meeroken	1	274.015	1069.06
Claudia	3	7.23275	3207.18
@JoelVoordewind	1	274.015	1069.06
interim	4	92.9882	4276.25
verkoopprijs	1	274.015	1069.06
kluizenaars	1	274.015	1069.06
mijnheer	5	1128.92	5345.31
opzette	1	274.015	1069.06
vermoorde	2	506.485	2138.12
Judit	1	274.015	1069.06
Genivelleerde	1	274.015	1069.06
#Asscher	2	506.485	2138.12
willig	1	274.015	1069.06
woont	8	1693.58	855.249
vastgezet	1	274.015	1069.06
brave	2	506.485	2138.12
#telegraaf	9	1873.52	9621.55
koppige	1	274.015	1069.06
pure	13	2594.11	0.0012828737
getuigt	1	274.015	1069.06
sta	22	4021.08	0.002245029
Maria	1	274.015	1069.06
gooi	14	2728.98	0.0014966859
eentje	2	506.485	2138.12
Spanjaarden	1	274.015	1069.06
recreatiegedachten	1	274.015	1069.06
thuisgebleven	1	274.015	1069.06
AIRBORN	1	274.015	1069.06
opkrikken	1	274.015	1069.06
geeft	107	0.0014457948	0.011011332
verzocht	7	1509.9	7483.43
middelbare	2	506.485	2138.12
#Faal	6	1321.92	6414.37
jl	2	506.485	2138.12
#YangIsStillRight	1	274.015	1069.06
coa	1	274.015	1069.06
locked	1	274.015	1069.06
Eppo	1	274.015	1069.06
hersen	1	274.015	1069.06
aantrekken	1	274.015	1069.06
Hopeloos	8	1693.58	855.249
JvD	1	274.015	1069.06
#VEILIGHEIDSBRILLEN	1	274.015	1069.06
Luchtkwaliteit	1	274.015	1069.06
heelveel	1	274.015	1069.06
deeltje	1	274.015	1069.06
vooringenomen	1	274.015	1069.06
vrijgezellen	1	274.015	1069.06
redde	1	274.015	1069.06
kleurtjes	3	7.23275	3207.18
#vvdblijfthuis	1	274.015	1069.06
#RIVMpic	8	1693.58	855.249
@leolewin	1	274.015	1069.06
Chips	3	7.23275	3207.18
partijtje	1	274.015	1069.06
weglachen	7	1509.9	7483.43
enkele	51	799.573	0.005345307
lompe	2	506.485	2138.12
schudden	7	1542.24	6414.37
inzakken	1	274.015	1069.06
zwakt	2	506.485	2138.12
meters	2	506.485	2138.12
Horend	1	274.015	1069.06
totale	33	564.646	0.0033140902
jihad	2	506.485	2138.12
ergernis	1	274.015	1069.06
kiem	3	7.23275	3207.18
#clownsschoenen	1	274.015	1069.06
regenten	1	274.015	1069.06
combineren	2	506.485	2138.12
toeval	14	2728.98	0.0014966859
BNR	4	92.9882	4276.25
#CURE	1	274.015	1069.06
Tilburgse	1	274.015	1069.06
Heiko	1	274.015	1069.06
#WHOVirus	1	274.015	1069.06
#eufemisme	1	274.015	1069.06
gevaarlijk	33	558.463	0.0035279025
investering	2	506.485	2138.12
douchen	1	274.015	1069.06
millenials	1	274.015	1069.06
HOGENT	1	274.015	1069.06
vleien	1	274.015	1069.06
3https	1	274.015	1069.06
aangeeft	2	506.485	2138.12
preventief	5	12054.6	3207.18
laatste	78	0.0011250031	0.0081248665
verlenen	8	1693.58	855.249
munt	1	274.015	1069.06
com	2	506.485	2138.12
aansluiten	1	274.015	1069.06
nest	1	274.015	1069.06
werkend	4	92.9882	4276.25
suen	1	274.015	1069.06
empathie	3	7.23275	3207.18
rechte	1	274.015	1069.06
hoger	26	458.578	0.0027795595
Deugers	2	506.485	2138.12
#Amerika	1	274.015	1069.06
decentralisatie	1	274.015	1069.06
@foxnews	2	506.485	2138.12
#modeindustrie	1	274.015	1069.06
@ihoepelm	1	274.015	1069.06
schijten	1	274.015	1069.06
#Bangladesh	1	274.015	1069.06
eenvoud	1	274.015	1069.06
peutertjes	1	274.015	1069.06
Voorkeursstemmen	2	506.485	2138.12
opstelling	3	7.23275	3207.18
meegeteld	6	135.47	5345.31
ronduit	5	1128.92	5345.31
Landen	124	0.0016249788	0.012614924
laakbaar	1	274.015	1069.06
teveel	40	653.865	0.0042762454
uitvoering	5	1128.92	5345.31
semi	1	274.015	1069.06
fucking	5	11623.5	4276.25
#electrosmog	1	274.015	1069.06
schadeloos	1	274.015	1069.06
tactisch	1	274.015	1069.06
naam	21	3838.31	0.002245029
rare	11	222.37	0.0011759675
luisteraar	1	274.015	1069.06
trial	2	506.485	2138.12
Andries	2	54.803	1069.06
aansteekt	1	274.015	1069.06
schandaal	4	92.9882	4276.25
voornemens	1	274.015	1069.06
denderend	1	274.015	1069.06
Franken	1	274.015	1069.06
stoffige	1	274.015	1069.06
IV	3	7.23275	3207.18
hulpbeoefenden	1	274.015	1069.06
disposable	1	274.015	1069.06
kabinetscrisis	1	274.015	1069.06
innen	1	274.015	1069.06
coronasterfgevallen	2	506.485	2138.12
geduurd	2	506.485	2138.12
blijven	213	0.0024325366	0.022129571
doorgebracht	1	274.015	1069.06
betalingsproblemen	1	274.015	1069.06
latere	1	274.015	1069.06
#zeikniet	1	274.015	1069.06
NEVER	4	92.9882	4276.25
ondraaglijker	1	274.015	1069.06
Thijs	3	7.23275	3207.18
delen	20	368.477	0.0021381227
opentrekken	1	274.015	1069.06
learned	1	274.015	1069.06
jihadisten	1	274.015	1069.06
Alzheimer	1	274.015	1069.06
gezwel	1	274.015	1069.06
liberalen	4	92.9882	4276.25
tijdig	6	135.47	5345.31
voort	10	2116.98	855.249
bijwonen	1	274.015	1069.06
onderwijsachterstand	1	274.015	1069.06
afkeer	1	274.015	1069.06
krachtige	5	1128.92	5345.31
67ste	1	274.015	1069.06
voetballers	2	506.485	2138.12
tests	26	4616.34	0.0026726534
@kwf_nl	1	274.015	1069.06
pleegt	5	1128.92	5345.31
meivakantie	12	239.457	0.0012828737
gewaarschuwd	37	6134.7	0.003955527
pluim	7	1542.24	6414.37
machtigste	1	274.015	1069.06
#Stikstof	11	222.37	0.0011759675
publiceren	2	506.485	2138.12
@KVK_NL	1	274.015	1069.06
IT	21	3838.31	0.002245029
@nexitdenktank	1	274.015	1069.06
Dagstaat	1	274.015	1069.06
gehuld	1	274.015	1069.06
sterkst	2	506.485	2138.12
leuchenaar	1	274.015	1069.06
TTV	1	274.015	1069.06
internationaal	13	2562.93	0.0013897797
instartten@wnl#coronavirus#nos#rtl#ministerpresident#rutte	1	274.015	1069.06
#VVD	112	0.0014882488	0.011866581
stoot	1	274.015	1069.06
leidt	22	4021.08	0.002245029
dolblij	1	274.015	1069.06
HEMA	2	506.485	2138.12
bekwame	1	274.015	1069.06
#transparanteoverheid	1	274.015	1069.06
light	4	92.9882	4276.25
meivak	1	274.015	1069.06
publiceert	1	274.015	1069.06
lorry	1	274.015	1069.06
wegbezuiniging	1	274.015	1069.06
@GGDGenV	1	274.015	1069.06
@HansNijenhuis	4	92.9882	4276.25
Opscheppertje	1	274.015	1069.06
@TcVoedsel	1	274.015	1069.06
Moebarak	1	274.015	1069.06
bungelen	1	274.015	1069.06
@CMDR_drsYell	2	506.485	2138.12
Paasfeest	1	274.015	1069.06
Stoor	2	506.485	2138.12
steunfonds	3	7.23275	3207.18
verbreken	1	274.015	1069.06
#mondkapjeshttps	9	1873.52	9621.55
#afhameren	1	274.015	1069.06
#herrie	1	274.015	1069.06
gehamsterd	1	274.015	1069.06
trending	3	7.23275	3207.18
Wanbetalers	2	506.485	2138.12
Anbi	1	274.015	1069.06
spat	1	274.015	1069.06
zoekt	3	7.23275	3207.18
Johnsons	1	274.015	1069.06
thee	1	274.015	1069.06
kondigde	3	7.23275	3207.18
mantelzorgen	1	274.015	1069.06
oprotten	4	92.9882	4276.25
dagbladen	1	274.015	1069.06
#Privacywetgeving	1	274.015	1069.06
besparingsbeleid	1	274.015	1069.06
noemden	1	274.015	1069.06
terroristenorganisatiehet	1	274.015	1069.06
adults	1	274.015	1069.06
oerskeakelje	1	274.015	1069.06
ziekenhuisopname	3	7.23275	3207.18
kraanvogels	1	274.015	1069.06
mailcommentaar	1	274.015	1069.06
neven	2	54.803	1069.06
gemeenteraadsverkiezingen	1	274.015	1069.06
#waanzinhttps	1	274.015	1069.06
#Ruttefilie	1	274.015	1069.06
gebeurt	37	6196.32	0.0037417149
onzichtbaar	2	506.485	2138.12
putje	1	274.015	1069.06
beheersbaarheid	1	274.015	1069.06
ipv	72	0.0010501306	0.007697242
#zorgverzekering	1	274.015	1069.06
superreeks	1	274.015	1069.06
Something	3	7.23275	3207.18
Kiev	1	274.015	1069.06
#Debatdirect	2	506.485	2138.12
wegkomt	1	274.015	1069.06
@MarijnissenL	37	6134.7	0.003955527
meegekregen	2	506.485	2138.12
instroom	1	274.015	1069.06
@avrotrosradar	1	274.015	1069.06
hemd	1	274.015	1069.06
dezelfden	1	274.015	1069.06
wereldvreemde	1	274.015	1069.06
bedelaar	1	274.015	1069.06
kamervragen	2	506.485	2138.12
#HoeDan	1	274.015	1069.06
fysiofitness	1	274.015	1069.06
hartverwarmende	1	274.015	1069.06
#stayalivehttps	1	274.015	1069.06
voortzetten	1	274.015	1069.06
hangt	12	239.457	0.0012828737
aftrekken	1	274.015	1069.06
incap	1	274.015	1069.06
gebluste	1	274.015	1069.06
reisbewegingen	1	274.015	1069.06
matter	1	274.015	1069.06
eten	17	3214.85	0.0018174043
isolatiejassen	1	274.015	1069.06
volhens	1	274.015	1069.06
#metelkaar	1	274.015	1069.06
uitkleding	1	274.015	1069.06
#saskianoort	1	274.015	1069.06
benchmark	1	274.015	1069.06
voorgeschreven	3	7.23275	3207.18
@KHN_Restaurants	2	506.485	2138.12
tegemoet	5	1128.92	5345.31
#CoronaUpdate	4	92.9882	4276.25
opsturen	2	54.803	1069.06
geligt	1	274.015	1069.06
penningen	1	274.015	1069.06
Gerritse	2	506.485	2138.12
aluhoedjes	1	274.015	1069.06
gevraagde	1	274.015	1069.06
Bovenaan	4	92.9882	4276.25
pro	3	7.23275	3207.18
Chapeau	17	3214.85	0.0018174043
#FAKEMEDIA	1	274.015	1069.06
klimaatgekte	1	274.015	1069.06
Lonink	2	506.485	2138.12
#journalistieknl	1	274.015	1069.06
mistoestanden	1	274.015	1069.06
tegenstander	4	92.9882	4276.25
#DenHaag	9	1873.52	9621.55
#aantallenteveeloplopen	1	274.015	1069.06
C2000	1	274.015	1069.06
BOUDET	2	506.485	2138.12
laptop	1	274.015	1069.06
mantelzorger	1	274.015	1069.06
verblind	1	274.015	1069.06
kies	5	1128.92	5345.31
ssssslang	1	274.015	1069.06
@Waag	2	506.485	2138.12
@NPOpolitiek	1	274.015	1069.06
#Psycholoog	1	274.015	1069.06
verkeer	10	2081.68	9621.55
maatregels	8	1693.58	855.249
6939	1	274.015	1069.06
Press	3	7.23275	3207.18
emotie	7	1509.9	7483.43
tekentafel	1	274.015	1069.06
uitvinden	1	274.015	1069.06
uitkramen	2	506.485	2138.12
#YangGanghttps	1	274.015	1069.06
nieuwere	1	274.015	1069.06
geleer	1	274.015	1069.06
zacht	3	7.23275	3207.18
wijkzorg	1	274.015	1069.06
#gemeente	2	506.485	2138.12
nichten	1	274.015	1069.06
basisschoolopvang	1	274.015	1069.06
wortels	3	7.23275	3207.18
farce	4	92.9882	4276.25
Keller	3	7.23275	3207.18
immuniteitswaanzin	1	274.015	1069.06
blind	22	3990.41	0.002351935
amateurjournalisten	1	274.015	1069.06
trilling	1	274.015	1069.06
gangpad	1	274.015	1069.06
enne	2	506.485	2138.12
BBBEE	1	274.015	1069.06
boord	4	92.9882	4276.25
uitwerking	3	7.23275	3207.18
events	2	506.485	2138.12
toegesproken	1	274.015	1069.06
#indulge	1	274.015	1069.06
Theo	2	506.485	2138.12
schoolpleinen	1	274.015	1069.06
#AlbertHeijn	1	274.015	1069.06
poetsen	1	274.015	1069.06
toespraak	30	5257.35	0.0028864658
Haastig	1	274.015	1069.06
Jemaar	1	274.015	1069.06
Houdt	73	0.0010647157	0.007697242
Damanhur	1	274.015	1069.06
beschrmingsmiddelen	1	274.015	1069.06
pushende	1	274.015	1069.06
vestigt	1	274.015	1069.06
#kinderopvangsector	1	274.015	1069.06
professoren	4	92.9882	4276.25
#CoronaHoax	1	274.015	1069.06
limit	1	274.015	1069.06
RTL4	4	92.9882	4276.25
noodinkomen	1	274.015	1069.06
@pesla	1	274.015	1069.06
Cor	1	274.015	1069.06
#maatschappij	2	506.485	2138.12
rekenen	15	2923.91	0.0014966859
weerga	1	274.015	1069.06
wereldleider	1	274.015	1069.06
then	1	274.015	1069.06
loyaal	1	274.015	1069.06
@tudelft	1	274.015	1069.06
defect	1	274.015	1069.06
@wouterdewinter	1	274.015	1069.06
regulier	2	506.485	2138.12
aangestoken	1	274.015	1069.06
supertrots	2	506.485	2138.12
tweetje	1	274.015	1069.06
snelwegen	1	274.015	1069.06
Derksen	1	274.015	1069.06
#watishetprobleem	1	274.015	1069.06
#spnl	2	506.485	2138.12
vestigen	1	274.015	1069.06
citeren	1	274.015	1069.06
aansteken	2	506.485	2138.12
flauwvallen	1	274.015	1069.06
voorman	3	7.23275	3207.18
tekorten	25	4438.79	0.0026726534
namelojk	1	274.015	1069.06
defensie	5	11623.5	4276.25
creativiteit	2	506.485	2138.12
them	1	274.015	1069.06
aftreedt	1	274.015	1069.06
opzich	1	274.015	1069.06
chain	1	274.015	1069.06
@Corona_NL	40	653.865	0.0042762454
kwetsbaar	7	1509.9	7483.43
luis	1	274.015	1069.06
Amechtig	1	274.015	1069.06
dulden	1	274.015	1069.06
@ivanengelshoven	1	274.015	1069.06
geworden	57	877.36	0.0058798376
Neue	1	274.015	1069.06
Nettle	1	274.015	1069.06
#Schoutenhttps	1	274.015	1069.06
achternaam	1	274.015	1069.06
Verslinde	1	274.015	1069.06
naoorlogse	1	274.015	1069.06
bejubelde	3	7.23275	3207.18
Bogdan	1	274.015	1069.06
#protest	2	506.485	2138.12
minste	9	1873.52	9621.55
stervende	1	274.015	1069.06
Gearrangeerd	1	274.015	1069.06
stank	1	274.015	1069.06
speerpunt	1	274.015	1069.06
aantreden	1	274.015	1069.06
griepseizoen	1	274.015	1069.06
#ESB	3	7.23275	3207.18
uitdrukking	1	274.015	1069.06
#KabinetMoetVallen	1	274.015	1069.06
gefilmd	1	274.015	1069.06
behept	2	506.485	2138.12
dictaturen	1	274.015	1069.06
onzin	47	7486.06	0.004917682
ingepakt	2	506.485	2138.12
beschadigd	2	506.485	2138.12
Mvg	1	274.015	1069.06
ontkenningsfase	1	274.015	1069.06
Raadgevend	1	274.015	1069.06
overgang	1	274.015	1069.06
Vrijblijvend	2	506.485	2138.12
moloch	1	274.015	1069.06
administration	1	274.015	1069.06
besmettingsfactor	1	274.015	1069.06
gunstig	1	274.015	1069.06
doorslaande	1	274.015	1069.06
jun	1	274.015	1069.06
overweldigende	2	506.485	2138.12
banken	17	3214.85	0.0018174043
#sphttps	1	274.015	1069.06
finance	1	274.015	1069.06
levensstijl	1	274.015	1069.06
verdrijven	2	506.485	2138.12
materieel	1	274.015	1069.06
Benjamin	1	274.015	1069.06
PIEKJE	1	274.015	1069.06
#anderhalvemetermoe	1	274.015	1069.06
shift	1	274.015	1069.06
grensoverschrijdende	1	274.015	1069.06
uitgewezen	2	506.485	2138.12
lucht	22	3990.41	0.002351935
Connects	1	274.015	1069.06
brutaal	3	7.23275	3207.18
verongelijktheid	1	274.015	1069.06
spoeddebat	6	1321.92	6414.37
uitzonderlijk	2	506.485	2138.12
huisartsenpraktijken	1	274.015	1069.06
principes	4	96.4367	3207.18
complicatie	2	506.485	2138.12
flikt	1	274.015	1069.06
#contactberoep	2	506.485	2138.12
Gij	2	506.485	2138.12
#politiek	33	558.463	0.0035279025
MOGELIJK	148	0.0018636663	0.0149668595
keldert	1	274.015	1069.06
#bejaardetehuizen	1	274.015	1069.06
vraagprobleem	1	274.015	1069.06
hello	2	506.485	2138.12
direct	49	7804.62	0.004917682
complotsites	1	274.015	1069.06
@FACTS	1	274.015	1069.06
bejaardencentra	1	274.015	1069.06
idolaten	1	274.015	1069.06
peinst	1	274.015	1069.06
Britain	1	274.015	1069.06
Ita	1	274.015	1069.06
benefiet	1	274.015	1069.06
gelanceerd	2	506.485	2138.12
klymaathysterie	1	274.015	1069.06
#kansloos	2	506.485	2138.12
overheidsmaatregelen	9	1873.52	9621.55
@Unilever	1	274.015	1069.06
klotst	2	506.485	2138.12
stralende	2	506.485	2138.12
bedanken	6	1321.92	6414.37
tijd	290	0.003058744	0.029613
creeren	1	274.015	1069.06
ontvouwt	2	506.485	2138.12
#blijf	1	274.015	1069.06
#NDnl	1	274.015	1069.06
Bedrijfssectoren	2	506.485	2138.12
passie	1	274.015	1069.06
weigering	3	7.23275	3207.18
mogelijl	1	274.015	1069.06
#WearAMask	1	274.015	1069.06
grondwettelijke	2	506.485	2138.12
slimste	2	506.485	2138.12
kinderontvoerder	1	274.015	1069.06
verkiezingen	68	0.0010064569	0.007162711
opzijschuift	1	274.015	1069.06
praktijken	6	1321.92	6414.37
Spilzieke	1	274.015	1069.06
#vrijesector	1	274.015	1069.06
wurg	1	274.015	1069.06
sinaasappelen	1	274.015	1069.06
ga	172	0.0021101038	0.016677357
summier	1	274.015	1069.06
Neuh	1	274.015	1069.06
ontkenning	4	92.9882	4276.25
#volksgezondheid	1	274.015	1069.06
peroneel	1	274.015	1069.06
NWO	22	405.325	0.0021381227
gedood	3	7.23275	3207.18
Chemnitz	2	506.485	2138.12
omzetderving	1	274.015	1069.06
staatsmedia	2	506.485	2138.12
graven	2	506.485	2138.12
afgeperste	1	274.015	1069.06
#coron	2	506.485	2138.12
gescheeld	2	506.485	2138.12
gedisciplineerd	2	506.485	2138.12
juf	8	1762.55	6414.37
Duurbetaalde	1	274.015	1069.06
@be_gezondheid	1	274.015	1069.06
blijf	83	0.0011843604	0.008552491
decide	1	274.015	1069.06
#SpuugJongeren	1	274.015	1069.06
leeggevaagde	1	274.015	1069.06
neonazi	1	274.015	1069.06
boventoon	3	7.23275	3207.18
losers	1	274.015	1069.06
Mmmm	1	274.015	1069.06
huilend	1	274.015	1069.06
Goddank	2	506.485	2138.12
centra	3	7.23275	3207.18
@CNV	1	274.015	1069.06
ambulant	1	274.015	1069.06
Bidet	1	274.015	1069.06
bezoe	1	274.015	1069.06
@IenWTweedeKamer	1	274.015	1069.06
#euro	4	92.9882	4276.25
#	89	0.0012666634	0.008659397
#washyourhands	1	274.015	1069.06
verontschuldigen	1	274.015	1069.06
dilemma	27	473.162	0.0028864658
Institute	1	274.015	1069.06
@Kurz	1	274.015	1069.06
spotjes	1	274.015	1069.06
overwaait	1	274.015	1069.06
uitgelegd	9	1873.52	9621.55
rechtdoor	1	274.015	1069.06
onverzekerden	1	274.015	1069.06
#CoranaCircusNederland	1	274.015	1069.06
#VWS	3	7.23275	3207.18
kapot	96	0.0013265436	0.009942271
onderscheidt	1	274.015	1069.06
aanpak	168	0.0020514415	0.016998075
inwoners	43	706.168	0.0041693393
FATAAL	1	274.015	1069.06
Oorsprong	1	274.015	1069.06
weelderig	3	7.23275	3207.18
bruikbaarheid	1	274.015	1069.06
schofferen	2	506.485	2138.12
vergiftigen	1	274.015	1069.06
#CzarnyProtest	1	274.015	1069.06
#coronaregeling	1	274.015	1069.06
aanspreken	5	1128.92	5345.31
@destandaard	2	506.485	2138.12
teleurstellende	1	274.015	1069.06
Eminence	1	274.015	1069.06
danksy	1	274.015	1069.06
Harrie	1	274.015	1069.06
experten	13	2562.93	0.0013897797
stand	36	5998.46	0.003848621
elimineren	3	7.23275	3207.18
awareness	1	274.015	1069.06
dod	1	274.015	1069.06
#klanten	1	274.015	1069.06
gefabriceerde	1	274.015	1069.06
norm	3	7.23275	3207.18
#begov	2	506.485	2138.12
#samenkrijgenwecoronaondercontrole	1	274.015	1069.06
Sorry	25	4438.79	0.0026726534
diverse	24	4321.21	0.002458841
enkels	1	274.015	1069.06
grapjas	1	274.015	1069.06
murw	2	506.485	2138.12
plinten	1	274.015	1069.06
mondkapje	36	606.012	0.0036348086
baccin	1	274.015	1069.06
miepen	1	274.015	1069.06
#TRICKY	1	274.015	1069.06
hoogte	19	3529.74	0.0020312166
echte	75	0.001093886	0.007697242
opbrengsten	1	274.015	1069.06
rouw	2	506.485	2138.12
borst	4	92.9882	4276.25
noodoplossing	1	274.015	1069.06
hieraan	7	1509.9	7483.43
nagelsalon	1	274.015	1069.06
inlevingsvermogen	1	274.015	1069.06
bedden	41	6901.8	0.0036348086
bescheren	1	274.015	1069.06
horecasector	1	274.015	1069.06
ontkracht	1	274.015	1069.06
#politiestaat	13	2562.93	0.0013897797
Context	2	506.485	2138.12
deskundigenpanel	1	274.015	1069.06
#noworries	1	274.015	1069.06
kudos	1	274.015	1069.06
EUlanden	1	274.015	1069.06
inherding	1	274.015	1069.06
rammen	1	274.015	1069.06
@vrutrecht	1	274.015	1069.06
steunt	8	1693.58	855.249
Accenture	2	506.485	2138.12
#verzorgingshuizen	4	92.9882	4276.25
vraagje	6	1321.92	6414.37
bovenop	14	2760.08	0.0013897797
totally	1	274.015	1069.06
horecazaak	1	274.015	1069.06
#Voetbalcompetitie	1	274.015	1069.06
#protocolhttps	1	274.015	1069.06
goodwill	1	274.015	1069.06
aalglad	2	506.485	2138.12
stompzinnig	1	274.015	1069.06
#ministerpresident	4	92.9882	4276.25
doorjagen	1	274.015	1069.06
@PieterOmtzigt	12	239.457	0.0012828737
stringente	1	274.015	1069.06
blijk	2	506.485	2138.12
seizoen	9	1905.28	855.249
hardlopers	1	274.015	1069.06
@gjknoopshttps	1	274.015	1069.06
Dor	11	222.37	0.0011759675
KLM	22	408.707	0.0020312166
Apeldoorn	2	506.485	2138.12
oms	1	274.015	1069.06
tevreden	7	1509.9	7483.43
noodregering	2	506.485	2138.12
@MinBZhttps	1	274.015	1069.06
dele	1	274.015	1069.06
horeca	68	0.0010095214	0.007055805
cytokinestorm	1	274.015	1069.06
vlucht	3	7.23275	3207.18
voegen	2	506.485	2138.12
Psycholoog	56	8619.68	0.0058798376
voorgaande	3	7.23275	3207.18
#vvmu	1	274.015	1069.06
besodemieteren	2	506.485	2138.12
opleeft	1	274.015	1069.06
Voorstellen	30	516.263	0.0032071841
snappen	15	2892.9	0.0016035921
Marokkaanse	2	506.485	2138.12
#verbaasd	1	274.015	1069.06
Actuele	2	506.485	2138.12
Sloper	2	506.485	2138.12
fabriek	3	7.23275	3207.18
meisjes	3	7.23275	3207.18
mompelde	1	274.015	1069.06
onbeperkte	1	274.015	1069.06
MVR	2	506.485	2138.12
Utrecht	5	1128.92	5345.31
0	19	3593.07	0.0018174043
bouwt	2	506.485	2138.12
#verzorgende	3	7.23275	3207.18
Ondergeschikt	2	506.485	2138.12
Hardenberg	1	274.015	1069.06
mouw	6	1321.92	6414.37
geloven	40	660.014	0.0040624333
complicit	1	274.015	1069.06
wiskunde	2	506.485	2138.12
#zieken	1	274.015	1069.06
BOVENSTE	1	274.015	1069.06
sterk	21	3838.31	0.002245029
overspoelen	1	274.015	1069.06
aansporen	4	92.9882	4276.25
traineren	2	506.485	2138.12
kwetsbaarste	1	274.015	1069.06
Begrijpelijk	6	1321.92	6414.37
ongetwijfeld	54	837.178	0.0056660254
brandstichting	1	274.015	1069.06
Biden	3	7.59728	2138.12
real	2	506.485	2138.12
dop	1	274.015	1069.06
overwint	1	274.015	1069.06
beklokkeren	1	274.015	1069.06
doneert	2	506.485	2138.12
schoffies	2	54.803	1069.06
#Elens	1	274.015	1069.06
backend	2	54.803	1069.06
inreizen	1	274.015	1069.06
@ANBO_Nederland	2	506.485	2138.12
coronabeleid	9	1873.52	9621.55
overbelaste	1	274.015	1069.06
Bescherm	22	408.707	0.0020312166
toevalligen	1	274.015	1069.06
aanhouden	2	506.485	2138.12
masseren	1	274.015	1069.06
OMT	58	8865.44	0.0060936497
GK	1	274.015	1069.06
goeden	1	274.015	1069.06
Saskia	5	1128.92	5345.31
afgeschoten	2	506.485	2138.12
words	6	1321.92	6414.37
#Belga	2	506.485	2138.12
@carolvaneert	1	274.015	1069.06
Draadje	20	368.477	0.0021381227
editie	3	7.23275	3207.18
Lucia	1	274.015	1069.06
dom	45	729.019	0.004490058
@WiersmaBrusselhttps	1	274.015	1069.06
uitzet	1	274.015	1069.06
tante	10	2081.68	9621.55
#varkenpest	1	274.015	1069.06
liegende	6	1321.92	6414.37
@business	1	274.015	1069.06
#OilPrice	2	506.485	2138.12
noodvoorraden	1	274.015	1069.06
hosanna	1	274.015	1069.06
Don	1	274.015	1069.06
verzaakt	1	274.015	1069.06
honderden	18	3373.13	0.0019243105
EuroMoMo	1	274.015	1069.06
#media	12	239.457	0.0012828737
Fifa	1	274.015	1069.06
GL	6	1321.92	6414.37
bondigheid	1	274.015	1069.06
berispt	1	274.015	1069.06
onderzoeksresultaten	2	506.485	2138.12
Marxistische	1	274.015	1069.06
ruilen	3	7.23275	3207.18
foutloos	1	274.015	1069.06
KOEKOEK	2	506.485	2138.12
dol	1	274.015	1069.06
#parlamentaireenquete	1	274.015	1069.06
ontbloten	1	274.015	1069.06
Heil	2	506.485	2138.12
communicatief	1	274.015	1069.06
hielenlikker	1	274.015	1069.06
Randvoorwaa	1	274.015	1069.06
Wetenschappers	24	429.06	0.0025657474
@DNB_NL	3	7.23275	3207.18
schamperde	1	274.015	1069.06
onderwijstopman	1	274.015	1069.06
trias	1	274.015	1069.06
BEZUINIGINGSDRIFT	3	7.23275	3207.18
#bureaucraten	1	274.015	1069.06
gif	4	92.9882	4276.25
slopen	13	2562.93	0.0013897797
Puntje	4	92.9882	4276.25
@wilders	2	506.485	2138.12
zomervakantie	9	1873.52	9621.55
slechte	33	5615.07	0.0034209965
stempel	1	274.015	1069.06
Gebruikten	2	506.485	2138.12
garanderen	3	7.23275	3207.18
aangescherpt	1	274.015	1069.06
raakten	4	92.9882	4276.25
duur	19	356.053	0.0019243105
beslis	3	7.23275	3207.18
verschil	30	5193.11	0.0031002779
3110	1	274.015	1069.06
@ReitsLydia	1	274.015	1069.06
beoordeel	2	506.485	2138.12
stoppen	60	913.988	0.0062005557
henkie	3	7.23275	3207.18
#tracingapphttps	1	274.015	1069.06
zorgcentrum	2	506.485	2138.12
geweld	6	1321.92	6414.37
#BleibzuHause	2	506.485	2138.12
pakket	1	274.015	1069.06
ferkiezings	1	274.015	1069.06
6	44	709.716	0.004596964
aftrap	2	506.485	2138.12
hiernaartoe	1	274.015	1069.06
afspeelde	1	274.015	1069.06
#Chinavirus	1	274.015	1069.06
feeststol	1	274.015	1069.06
messteek	1	274.015	1069.06
#CoronaDebatpic	1	274.015	1069.06
verwijten	6	1321.92	6414.37
crisisaanpak	2	506.485	2138.12
maandloon	1	274.015	1069.06
@ronfresen	2	506.485	2138.12
autogordel	1	274.015	1069.06
betalingen	1	274.015	1069.06
Japan	2	506.485	2138.12
zorgende	1	274.015	1069.06
#volhouden	1	274.015	1069.06
retail	2	54.803	1069.06
verwardheid	1	274.015	1069.06
opbouwende	1	274.015	1069.06
betale	1	274.015	1069.06
oplossingsrichtingen	1	274.015	1069.06
5	82	0.001173182	0.008445585
prive	2	506.485	2138.12
recovery	4	92.9882	4276.25
mokken	1	274.015	1069.06
gedraai	2	506.485	2138.12
SandraBeckerman	1	274.015	1069.06
vrijwilligheid	1	274.015	1069.06
machtsoverdracht	1	274.015	1069.06
@ErnstLissauer	1	274.015	1069.06
gemanaged	2	506.485	2138.12
opgeofferd	5	1128.92	5345.31
gerealiseerd	1	274.015	1069.06
erover	5	1128.92	5345.31
stemming	1	274.015	1069.06
Leugentjes	2	506.485	2138.12
rapport	6	1321.92	6414.37
groepsleider	1	274.015	1069.06
rechten	8	1693.58	855.249
Hierop	9	1873.52	9621.55
@BNR	7	1509.9	7483.43
#trup	1	274.015	1069.06
Bravo	1	274.015	1069.06
komma	1	274.015	1069.06
#MainstreamMedia	1	274.015	1069.06
#isoleren	1	274.015	1069.06
8	25	4469.37	0.0025657474
druiloren	1	274.015	1069.06
#civilsurveillance	1	274.015	1069.06
weerde	1	274.015	1069.06
ONL	1	274.015	1069.06
@urgenda	1	274.015	1069.06
cynische	2	506.485	2138.12
BRIEFJE	5	1128.92	5345.31
suggestie	4	92.9882	4276.25
4all	4	92.9882	4276.25
4de	1	274.015	1069.06
knokploegen	1	274.015	1069.06
#anderhalvesamenleving	1	274.015	1069.06
leeftijdsgroep	1	274.015	1069.06
jood	1	274.015	1069.06
#gevaren	1	274.015	1069.06
Fund	5	1128.92	5345.31
@WHO	22	4021.08	0.002245029
Kunduz	1	274.015	1069.06
schrok	2	506.485	2138.12
afzet	1	274.015	1069.06
werkgever	5	11623.5	4276.25
When	2	506.485	2138.12
Luie	3	7.23275	3207.18
7	24	429.06	0.0025657474
systemen	1	274.015	1069.06
bewegingen	1	274.015	1069.06
inteelt	1	274.015	1069.06
#Boxtel	1	274.015	1069.06
#marktwerkinghttps	1	274.015	1069.06
dokken	2	506.485	2138.12
Maddiq	1	274.015	1069.06
smetvrees	3	7.23275	3207.18
meedoen	4	92.9882	4276.25
#Pasen	11	222.37	0.0011759675
onlusten	1	274.015	1069.06
pestconferentie	1	274.015	1069.06
onbesproken	1	274.015	1069.06
geboortegolf	2	506.485	2138.12
dividendbelasting	1	274.015	1069.06
#voetbal	3	7.23275	3207.18
#WakeUp	1	274.015	1069.06
Carina	1	274.015	1069.06
2	178	0.0021473651	0.017853325
meededen	1	274.015	1069.06
6600	1	274.015	1069.06
dagelijks	31	5304.25	0.0033140902
kiezersbedriegende	1	274.015	1069.06
2eKamertweets	71	0.0010385214	0.007590336
oema	1	274.015	1069.06
#kraandicht	1	274.015	1069.06
akkoord	20	3715.52	0.0020312166
opening	7	1509.9	7483.43
@EditieNL	1	274.015	1069.06
Onvermijdelijke	1	274.015	1069.06
Kiaver	1	274.015	1069.06
voorschriften	2	506.485	2138.12
#astroTVpic	1	274.015	1069.06
opzoeken	1	274.015	1069.06
senielen	1	274.015	1069.06
Toegankelijke	1	274.015	1069.06
verzorgende	1	274.015	1069.06
werkkampen	1	274.015	1069.06
#mondkapjes	232	0.0025762704	0.024588412
heit	1	274.015	1069.06
1	424	0.004021182	0.042227924
inbreng	3	7.23275	3207.18
READ	3	7.23275	3207.18
@AJEnglish	1	274.015	1069.06
verdrinkingen	1	274.015	1069.06
leuks	3	7.23275	3207.18
cru	3	7.23275	3207.18
#Coronavi	1	274.015	1069.06
terrasje	2	506.485	2138.12
salarissen	2	54.803	1069.06
Software	1	274.015	1069.06
#socialezekerheid	1	274.015	1069.06
boerenverstand	2	506.485	2138.12
gegolfd	1	274.015	1069.06
ontmoeting	1	274.015	1069.06
#mondmasker	3	7.23275	3207.18
op1	4	92.9882	4276.25
nadrukkelijk	1	274.015	1069.06
@DCISierraLeone	1	274.015	1069.06
besmettelijke	4	92.9882	4276.25
inhaakt	1	274.015	1069.06
@GermanyinNLhttps	1	274.015	1069.06
#willensenwetens	1	274.015	1069.06
minuut	5	1128.92	5345.31
hierover	10	2050.11	0.0010690613
bommen	1	274.015	1069.06
beetgenomen	2	506.485	2138.12
Leeuwarden	1	274.015	1069.06
binnenblijven	5	1128.92	5345.31
#Pensioenfondsen	1	274.015	1069.06
rechter	4	92.9882	4276.25
bevolkte	1	274.015	1069.06
links	25	4438.79	0.0026726534
IST	4	92.9882	4276.25
eigenschap	1	274.015	1069.06
reality	2	506.485	2138.12
electoraat	2	506.485	2138.12
brandhaard	1	274.015	1069.06
Alweer	19	3529.74	0.0020312166
inbreuken	2	506.485	2138.12
4	73	0.0010616983	0.007804148
besche	2	506.485	2138.12
ezel	1	274.015	1069.06
bevries	3	7.23275	3207.18
#onvrede	1	274.015	1069.06
FR	1	274.015	1069.06
Deventer	1	274.015	1069.06
uiteten	1	274.015	1069.06
klikkende	1	274.015	1069.06
Mooie	44	709.716	0.004596964
gemarteld	1	274.015	1069.06
#blog	4	92.9882	4276.25
toepassing	6	1321.92	6414.37
somber	2	506.485	2138.12
hopenlijk	2	506.485	2138.12
vernielend	1	274.015	1069.06
Geweldige	22	3990.41	0.002351935
bijzetten	2	506.485	2138.12
bijstandsloket	1	274.015	1069.06
eventjes	3	7.23275	3207.18
#schAntwerpenhttps	1	274.015	1069.06
basisonderwijs	5	1128.92	5345.31
3	245	0.0027206303	0.024588412
move	1	274.015	1069.06
commander	1	274.015	1069.06
durende	1	274.015	1069.06
hoogst	4	92.9882	4276.25
paradepaardje	3	7.23275	3207.18
aangepast	6	1321.92	6414.37
smoezen	1	274.015	1069.06
inenting	2	506.485	2138.12
complot	8	1693.58	855.249
Dance	1	274.015	1069.06
#criminaliteit	1	274.015	1069.06
lenen	3	7.23275	3207.18
@BjornRzoska	1	274.015	1069.06
verliespost	1	274.015	1069.06
Verslaafd	1	274.015	1069.06
geleider	1	274.015	1069.06
volksverraad	1	274.015	1069.06
fu	1	274.015	1069.06
allochtonen	1	274.015	1069.06
#mondmaskers	17	3214.85	0.0018174043
pronken	1	274.015	1069.06
drukt	2	506.485	2138.12
iers	1	274.015	1069.06
#zondagmetlubach	3	7.23275	3207.18
#burgemeesters	1	274.015	1069.06
trace	3	7.23275	3207.18
slaapkoppen	2	506.485	2138.12
@BNNVARA	1	274.015	1069.06
appelleert	1	274.015	1069.06
beschouwen	1	274.015	1069.06
onderdrukken	2	506.485	2138.12
engnek	1	274.015	1069.06
straten	8	1693.58	855.249
#booking	4	92.9882	4276.25
feeling	1	274.015	1069.06
cry	1	274.015	1069.06
acteur	1	274.015	1069.06
raadpleegt	1	274.015	1069.06
opereert	2	506.485	2138.12
PSV	1	274.015	1069.06
cabrio	1	274.015	1069.06
murf	2	506.485	2138.12
tezamen	1	274.015	1069.06
rockband	1	274.015	1069.06
incident	2	506.485	2138.12
paasvakantie	2	506.485	2138.12
kappersbranche	1	274.015	1069.06
gezondheidsbeleid	1	274.015	1069.06
hoopvoller	1	274.015	1069.06
Wedden	7	1542.24	6414.37
begonnnen	1	274.015	1069.06
particraat	1	274.015	1069.06
geboden	3	7.23275	3207.18
3fmhttps	1	274.015	1069.06
@	91	0.0012756402	0.009300834
massamoordenaar	3	7.23275	3207.18
#communicatie	4	92.9882	4276.25
#falenvanRutte	1	274.015	1069.06
RESET	3	7.23275	3207.18
dodelijke	24	435.318	0.002351935
#weidse	1	274.015	1069.06
@TheoristNL	2	506.485	2138.12
Chemie	1	274.015	1069.06
Hongkong	2	54.803	1069.06
luchten	1	274.015	1069.06
#onbegrip	1	274.015	1069.06
ONE	3	7.59728	2138.12
twitteren	2	506.485	2138.12
knikkers	1	274.015	1069.06
pandamie	2	54.803	1069.06
wereldwijd	35	5861.38	0.0037417149
vergaat	2	506.485	2138.12
[truncated: 20,579 more rows]

## Sheet: SE-1 bigrams
Word a	Word b	Frequency	Mutual Information
media	Talar	1	9.69357e+11
haaller	tummarna	1	9.69357e+11
hetsjakten	offren	1	0.0012909684351138614
lungor	fylla	1	0.0012909684351138614
Regeringen	direkt	1	3.92004e+11
1177	verkar	1	6.22279e+11
lite	spaer	1	9.32711e+11
ska	sparka	1	6.87927e+11
aatgaerder	vidtas	2	0.0017450837198961584
riktigt	Loefet	1	0.0010661714465489119
VD	svenaringslivhttps	1	0.0012909684351138614
Soedersjukhuset	t	1	0.0010661714465489119
vanligtvis	bra	1	9.56044e+11
syns	sociala	1	0.0010973388485130285
Sverige	Folkhalsomynd	1	2.55681e+11
galningen	inse	1	0.0010973388485130285
regeringen	sysslar	1	5.38254e+11
goer	annan	1	5.69581e+11
hjaelper	smitta	1	0.0010005240552126123
utvecklingen	Italien	1	5.87436e+11
CoronaVirus	Svpol	1	0.0010973388485130285
to	JKrilon	1	0.0012909684351138614
coronaviruset	jaeser	1	7.75727e+11
enskilt	drag	1	0.001194153641813445
minska	arbetstiden	1	0.0010973388485130285
Hopppas	ska	1	7.12279e+11
via	vgrfokus	1	8.65727e+11
regeringen	lenahallengren	1	2.4781e+11
facket	CGT	1	0.001194153641813445
slagit	Sverige	1	6.95582e+10
vecka	nio	1	0.0011375206182176318
stoersta	foerlust	1	0.0010973388485130285
Sverige	visar	1	4.43366e+11
komma	MP	1	7.19094e+11
HMMM	https	1	6.62461e+11
vaccin	gaellande	1	0.0010191749486139479
svenska	befolkningen	1	5.7363e+11
Loefven	duckar	1	6.67196e+10
Corona	spridning	1	2.57977e+10
Folkhalsomynd	karensdagen	1	8.15909e+11
redan	januari	1	7.39082e+10
hoegern	jagar	1	0.001194153641813445
Ta	in	1	5.23156e+11
saekerligen	S	1	8.72542e+11
1.23422e+18	pictwittercom	1	8.65727e+11
trygg	regeringen	3	0.001616679826173147
6j7kQe	regeringenskrisdrag	1	0.0012909684351138614
synnerhet	personal	1	0.0010973388485130285
nyheter	just	1	3.06006e+11
handlingskraft	Sverige	1	6.95582e+10
melodifestivalen	mht	1	0.001194153641813445
rapporterar	ytterligare	1	0.0010407058249172153
minska	spridning	1	7.90443e+11
dock	praktiskt	1	0.0010407058249172153
staeng	graensen	1	9.56044e+11
eftersom	utomlands	1	9.69357e+11
hindra	smittspridning	1	0.0010973388485130285
reinfeldtsdystradom	ordentligsattning	1	0.0012909684351138614
EU	precis	1	7.12279e+11
presskonferens	svpol	1	3.88468e+12
worst	case	1	0.0012909684351138614
kmr	faa	1	8.20644e+11
hem	ifraan	1	8.15909e+11
myndigheter	coronaaatgaerder	1	7.94378e+11
staenga	skolor	1	7.12279e+11
Corona	Statsministern	1	3.1461e+11
passiv	skylla	1	0.001194153641813445
laangvaegar	test	1	0.0010973388485130285
regering	faar	1	2.02809e+12
regeringentvekar	stallainarrangemang	1	0.0012909684351138614
defaultaspxcdguid	B6E0D081417C422CB9B3EDA0EF4BCC0D	1	0.0012909684351138614
agerar	antiTrump	1	0.0010005240552126123
Nyheter	svpol	1	5.1645e+11
twittercom	ABDebatt	1	7.14514e+11
regeringen	fel	1	2.0333e+12
ganska	osynlig	1	0.0010973388485130285
saeger	faar	1	3.56257e+11
SVERIGE	RUSTAT	1	0.0012909684351138614
aatgaerder	foerbrukat	1	8.72542e+11
sett	doett	1	8.30625e+11
fronter	sen	1	9.32711e+11
Loefven	socialdemokrat	1	2.79937e+12
nyckelpersoner	regeringen	1	5.38893e+11
Corona	https	4	5.19978e+11
kostar	val2022	1	0.0010407058249172153
sitt	terminologi	1	9.56044e+11
maandag	ska	1	5.58831e+11
boer	ledande	1	9.69357e+11
dom	uppfyller	1	8.87258e+11
vaerre	drastiska	1	0.0010407058249172153
besoekte	regeringen	1	4.42078e+12
staenger	graens	1	9.2236e+11
mannen	jaemte	1	0.0012909684351138614
Regeringen	behoever	1	4.32186e+12
covid19	smittade	1	4.09636e+11
doedsfall	Italien	1	7.05782e+11
HANTERA	CORONA	1	0.0010973388485130285
avlida	runt	1	0.0012909684351138614
regeringsmedlemmars	loener	1	0.0010973388485130285
stabil	regering	1	6.59391e+10
Ols	n	1	0.0010973388485130285
goemmer	statsministern	1	7.68912e+10
socialstyrelsen	ser	1	6.42267e+11
maaste	goera	1	3.86302e+11
MSB	omgaaende	1	0.0010005240552126123
viruset	vill	1	3.37173e+12
aeven	samhaellet	1	6.53447e+09
riskerar	ekonomin	1	0.0010407058249172153
Facken	trotsar	1	0.0012909684351138614
haaller	prestraeff	1	9.69357e+11
pictwittercom	1J0JFz1R0G	1	8.30625e+11
toppnyhet	staendigt	1	0.0012909684351138614
Ointresse	fakta	1	0.0011375206182176318
loenekrav	pga	1	9.2236e+11
faa	flest	1	8.15909e+11
tidigare	idag	1	6.53447e+09
Corona	precis	1	2.57977e+10
andra	partiledarna	1	8.53021e+11
faatt	aendra	1	0.0010005240552126123
oevervaega	isolera	1	0.0011375206182176318
foerebygga	covid19	1	8.20644e+11
twittercom	Colgo	1	7.14514e+11
politiker	korrupt	1	9.43891e+11
1438172	via	1	8.72542e+11
fungerar	karantaen	1	8.72542e+11
Synd	gaar	1	8.02596e+10
Corona	Regimen	1	5.64872e+11
GDPR	goer	1	7.4456e+11
faa	moete	1	5.09013e+11
Shiraz	Ali	1	0.0012909684351138614
marsch	gm	1	0.0012909684351138614
redan	skaenkt	1	9.32711e+11
sprida	panik	1	7.68912e+10
Maerkte	svt	1	0.0011375206182176318
Coronavirus	presumtiv	1	8.53021e+11
socialstyrelsen	Folkhalsomynd	2	0.001318782265511484
twittercom	thomasmoller64	1	7.14514e+11
Smittar	via	1	8.72542e+11
betala	3800	1	0.0010973388485130285
senfaerdighet	borde	1	7.75727e+11
konspiratiorisk	tror	1	9.56044e+11
Just	Laeget	1	0.0011375206182176318
nivaan	svenska	1	8.15909e+11
andra	laender	2	0.0011831564124490206
status	1.23568e+18	1	7.16785e+11
moejligheten	anvaenda	1	0.0010407058249172153
lita	konstant	1	0.0010407058249172153
ser	dom	1	4.92447e+11
Meddelande	poebeln	1	0.0012909684351138614
omsorgsminister	Krista	1	0.0012909684351138614
Regeringen	tid	1	3.92004e+11
This	Mo	1	0.001194153641813445
angaaende	Coronavirus	1	6.54909e+11
sa	morgon	1	9.03709e+10
hoegerextrema	myndighetspersoner	1	0.001194153641813445
regeringen	slaepper	1	3.44624e+11
coronaviruset	COVID	1	4286496631506
Loefven	dom	1	2.55934e+12
Regeringen	helg	1	4.88819e+10
fira	nya	2	0.0018254472593053643
smittade	Coronaviruset	1	5.1865e+10
vet	ens	2	0.0013218352843629348
migpol	sverige	1	6.11099e+10
Samhaellsnytt	https	1	6.62461e+11
regeringen	graata	1	5.38254e+11
jimmieakessondelar	flygbladkom	1	0.0012909684351138614
Regeringen	verkar	3	0.0013729545897593557
visa	Statsministern	1	8.47076e+11
skjutas	saeger	1	8.41374e+11
7421553	via	1	8.72542e+11
EUparlamentet	staenger	1	0.0010661714465489119
corona	ta	1	2.42645e+11
sen	tog	1	9.43891e+11
folket	elaka	1	0.0010407058249172153
faa	pengar	1	5.91112e+11
dagar	tror	1	6.34432e+11
naagonting	viruset	1	6.78912e+11
omfattande	konsekvenser	1	0.0010973388485130285
saeger	Mattias	1	8.35896e+11
BESLUT	TAS	1	0.0012909684351138614
maang	ens	1	9.32711e+11
aatgaerder	vidtogs	1	8.72542e+11
finansdepSV	socialdemokrat	1	9.03709e+10
maanga	migranter	1	6.59391e+10
gaang	foerstaa	1	9.12724e+11
gaa	konkurs	1	9.69357e+11
Corona	saeger	1	1.15278e+12
sjukhus	corona	1	6.36995e+11
status	1.23377e+18	1	7.16785e+11
obs	innehaalla	1	0.0012909684351138614
oevriga	hoegernKolla	1	0.0011375206182176318
twittercom	Expressen	1	3.10804e+11
Corona	Guds	1	5.64872e+11
MOETT	SVENSKA	1	0.0012909684351138614
direkt	stoppa	1	6.22279e+11
agera	avgaa	1	6.97563e+11
oerhoert	tafatt	1	0.001194153641813445
L	saeger	1	6.87927e+11
kallar	regeringen	1	1.35183e+12
twittercom	BasedPoland	1	7.14514e+11
ANSVARIG	BESLUT	1	0.0012909684351138614
saeger	Giuseppe	1	8.35896e+11
in	Iran	1	2.08588e+12
Centerpartiet	p	1	0.0010407058249172153
paaverkat	boerserna	1	0.0012909684351138614
nations	medborgare	1	0.0010191749486139479
hem	ska	1	4.62017e+11
Barn	kaempar	1	0.001194153641813445
foelja	haka	1	0.0010973388485130285
byraakrater	alltsaa	1	0.0010973388485130285
roester	kritiserar	1	0.0010973388485130285
regeringen	kommit	2	8.82878e+11
just	regering	1	2.72132e+11
Corona	lite	1	1.86628e+12
twittercom	Ardeshirz	1	7.14514e+11
publicerat	tweets	1	0.001194153641813445
preppersehttps	twittercom	1	7.16785e+11
propagandan	mm	1	9.84073e+10
trappar	kampen	1	0.0012909684351138614
Corona	flyktingkrisen	1	4.68058e+10
handskakningar	180	1	0.0012909684351138614
nya	coronaviruset	2	9.74965e+11
integration	anstaellning	2	0.00238830728362689
konstant	brister	1	9.84073e+10
Loefven	klara	1	4.42399e+12
ska	va	2	0.0012625872349838387
uppdaterad	baest	1	9.43891e+11
dom	baest	1	6.36995e+11
regeringen	Loefven2	1	5.38254e+11
bygga	bunker	1	0.0010973388485130285
Tur	stabil	1	0.001194153641813445
allas	myndigheter	1	7.90443e+11
handlingsfoerlamad	regeringen	1	4.42078e+12
staden	Qom	1	0.0012909684351138614
redan	klart	2	0.0016717926707619287
Folkhalsomynd	samt	1	5.44115e+11
naestan	4	1	8.72542e+11
hoesten	2021	1	0.001194153641813445
kommer	genomfoeras	1	6.78912e+11
trodde	enfald	1	0.001194153641813445
laata	nytt	1	0.0010407058249172153
lite	ang	1	6.82449e+11
twittercom	kakape	1	7.14514e+11
importerat	afghaner	1	0.001194153641813445
dag	9	1	7.90443e+11
bekymret	talibanska	1	0.0012909684351138614
Covid19	jaemfoert	1	8.06894e+11
doeda	kraevs	1	9.43891e+11
Sverige	staenga	1	4.03184e+12
alliansen	saboterat	1	0.0012909684351138614
februari	klassade	1	0.001194153641813445
5	passiva	1	0.0011375206182176318
ska	ta	3	0.0013129920926732604
samlade	vaardplatser	1	0.0010407058249172153
fan	inkompetenta	1	8.15909e+11
Folkhalsomynd	regeringen	1	6.38337e+10
importfall	svpol	1	7.1008e+11
Coronavirus	Sverige	1	2.57634e+12
hoesten	2015	1	9.2236e+11
goer	ingenting	2	0.0013758532821754655
status	1.23564e+18	1	7.16785e+11
lider	fortfarande	1	0.0010005240552126123
o	minimera	1	7.3381e+10
hittat	moetesrum	1	0.0010407058249172153
nyval	omgaaende	1	0.001194153641813445
ocksaa	kriser	1	7.50261e+11
regeringen	faar	2	3.10859e+10
veckor	stolpskotten	1	0.0011375206182176318
regeringen	pucko	1	5.38254e+11
S	saeger	2	0.001182223695574633
staengt	trafiken	1	0.0010407058249172153
ska	ingripa	1	6.87927e+11
misslyckande	maanga	1	8.87258e+11
minister	regering	1	6.59391e+10
ska	se	1	2.922e+11
Corona	haelsofarlig	1	4.11425e+11
Sveriges	regering	9	0.004995220881411083
utstaa	graenser	1	0.0010191749486139479
kommer	svaart	1	5.25464e+10
https	twittercom	39	0.020580525822669074
DJUPT	OROANDE	1	0.0012909684351138614
pga	Coronaviruset	1	5.85634e+11
slaeppte	Corona	1	5.54466e+11
ska	kvar	1	5.91112e+11
folket	laaga	1	0.0010407058249172153
regeringen	kommer	3	2.77306e+11
braender	coronavirus	1	6.64022e+11
o	bullar	1	7.3381e+10
Arena	Loerdagens	1	0.0012909684351138614
Regeringen	tar	1	2.64022e+11
tillaats	plan	1	9.84073e+10
SwedishPM	svpol	6	0.0023592183978417983
coronaviruset	ecdchttps	1	7.75727e+11
tryggvard	svpol	12	0.00852095610373636
corona	tider	1	4.52725e+12
folkhalsomyndigheten	socialstyrelsen	1	0.0010191749486139479
Ang	COVID19	1	6.93628e+10
ord	inga	1	8.65727e+11
ska	staa	1	4.94297e+11
vanlig	vecka	1	9.03709e+10
blockerat	kyrkor	1	0.001194153641813445
status	1.23412e+18	1	7.16785e+11
hantera	resolut	1	9.84073e+10
medier	SwedishPM	1	6.59391e+10
Iran	in	2	6.0379e+11
9	miljoner	1	8.87258e+11
nickade	bara	1	7.82891e+11
se	kampanjer	1	8.95242e+11
krisande	kommuner	1	0.001194153641813445
svpol	migpolhttps	1	6.656e+11
Corona	nog	2	5.66885e+11
Snart	kommer	1	3.84806e+11
laest	Coronavurusets	1	0.0012909684351138614
regeringen	Stoppar	1	5.38254e+11
map	CORONA	1	0.0010973388485130285
avvakta	se	1	8.95242e+11
moderna	aettestupan	1	0.001194153641813445
vidtas	regeringen	1	5.38893e+11
friatider	nyheteridag	1	0.0012909684351138614
covid19	eftersom	1	5.37618e+11
regering	myndigheterna	1	3.92004e+11
handfallen	tsunamin	1	0.0011375206182176318
laata	direktplanen	1	0.0011375206182176318
TAS	REGERINGEN	1	0.0012909684351138614
Flera	laekare	1	0.0010973388485130285
borde	kamma	1	9.43891e+11
virusprofessornvarstaepidemin	spanskasjukanhttps	1	0.001194153641813445
smittad	Kina	1	7.90443e+11
redan	laanga	1	9.32711e+11
patienterna	staeller	1	9.2236e+11
koer	karantaen	1	7.75727e+11
Coronavirus	svenska	1	3.77961e+12
Sambo	Bongo	1	0.0010973388485130285
corona	ny	1	3.96092e+12
A	skjutits	1	0.0011375206182176318
likadant	HIV	1	9.84073e+10
undvika	smittad	1	9.03709e+10
kommer	doe	1	5.25464e+10
Sydkorea	Stefan	1	6.22279e+11
dom	oerat	1	8.87258e+11
aa	halva	1	0.0010973388485130285
staa	personligt	1	0.0010973388485130285
http	sverigesradiose	1	8.47076e+11
vistats	riskomraadena	1	0.0012909684351138614
twittercom	johanssonmorgan	1	5.61066e+11
svenska	gamlingar	1	7.98427e+11
ch	beraettat	1	0.0012909684351138614
coronavirus	Coronavid19	1	6.86077e+11
staar	doerren	1	0.0010005240552126123
nationellt	utbrott	1	0.0010661714465489119
klarar	sk	1	0.0010407058249172153
melfest	infoer	1	9.84073e+10
raedda	ifraan	1	8.41374e+11
Taenk	Damberg	1	7.90443e+11
fler	potensiella	1	8.95242e+11
inget	ansvar	1	7.19094e+11
kommer	bevisa	1	6.78912e+11
resa	in	1	4.0989e+11
bara	kunna	1	4.5873e+11
stora	ledare	1	7.68912e+10
corona	minut	1	3.96092e+12
laesa	rapporten	1	0.0010407058249172153
coronaviruset	medtwitterhttps	1	6.78912e+11
fortsaetter	bara	1	5.89262e+11
2	forsvarsmaktenavslutarcoronaovning	1	0.0010973388485130285
socialdemokrat	40	1	6.78912e+11
status	1.23518e+18	1	7.16785e+11
hittills	EXTREMT	1	0.0010661714465489119
aaker	Jaemtland	1	0.0011375206182176318
ny	stark	1	0.0010191749486139479
Socialdemokraterna	Kristdemokraterna	1	0.0011375206182176318
Tvivlar	regeringen	1	5.38893e+11
snarare	faar	1	8.11329e+11
maanader	laest	1	0.0010973388485130285
minst	sagt	1	8.87258e+11
kommit	utlandet	1	0.0011375206182176318
hanterar	Corona	2	9.95667e+11
stilla	undran	1	0.001194153641813445
vaell	just	1	8.65727e+11
foerestaella	Stefan	1	7.75727e+11
positiv	fight	1	0.0012909684351138614
Sverige	gaa	1	3.86733e+12
pushar	missinformera	1	0.0012909684351138614
Dags	kalla	1	9.69357e+11
rejaelt	utbrott	1	9.69357e+11
goer	inget	1	4.54115e+11
Coronautbrottet	Italien	1	6.34432e+11
gaeller	Magdalenas	1	9.43891e+11
baettre	alliansen	1	0.0010005240552126123
foermaaga	haalla	1	9.84073e+10
nog	aeta	1	8.25545e+11
ansvariga	myndigheter	2	0.001387256842840306
Statsministern	oduglighet	1	9.69357e+11
ord	Iran	1	6.22279e+11
https	vgrfokusse	1	5.90184e+11
Visst	foerstaar	1	0.0010407058249172153
vaert	piss	1	0.0012909684351138614
aatgaerder	anses	1	8.72542e+11
kaoset	hos	1	8.72542e+11
arten	faktiskt	1	0.0011375206182176318
USA	skuld	1	0.0010191749486139479
MERS	finns	1	8.72542e+11
Folk	kommer	1	5.38254e+11
sveriges	regering	1	6.59391e+10
Crimehttp	wwwexpressense	1	8.25545e+11
a	WbAbnQ	1	7.79263e+10
spanskasjukanhttps	wwwaftonbladetse	1	8.11329e+11
kommer	saenkta	1	6.78912e+11
skjuter	reformen	1	0.0012909684351138614
hemma	landet	1	6.15465e+11
maanga	viktigare	1	8.53021e+11
verkar	foerstaa	1	7.3381e+10
vaersta	scenario	1	9.69357e+11
myndighet	mandat	1	9.69357e+11
parti	vill	1	8.02596e+11
risk	sprida	1	8.87258e+11
saasom	vicepresident	1	0.0010973388485130285
oevriga	befolkningen	1	9.12724e+11
foersvinner	kanske	1	9.84073e+10
sju	bekraeftats	1	0.0012909684351138614
regeringen	staa	1	3.44624e+11
trodde	definitionen	1	0.001194153641813445
7	fall	1	6.36995e+11
laeslov	skattesaenkningar	1	0.0010973388485130285
twittercom	mkliae	1	7.14514e+11
krisraad	corona	8	0.0049643531514650336
enfaldiga	telefonister	1	0.0012909684351138614
viruset	oroa	1	6.72098e+11
33	sluppit	1	0.0012909684351138614
jaevlar	allvar	1	9.56044e+11
hotet	Corona	1	4.01019e+12
regering	clowner	1	6.82449e+11
visar	majoriten	1	9.56044e+11
profylaktisk	intensivvaard	1	0.0012909684351138614
bara	Corona	1	2.91236e+10
twittercom	anderslindberg	2	0.0013157622529156822
verkligen	vill	1	6.49149e+11
goera	graensen	1	5.44782e+11
doeda	raeknat	1	0.0010005240552126123
maen	marsch	1	0.0012909684351138614
moderaterna	socialdemokrat	1	7.50261e+11
experternas	utlaatande	1	0.001194153641813445
korvfoersaeljningen	sweden_pm	1	0.0012909684351138614
19	sjukdomens	1	9.84073e+10
goer	naa3	1	8.41374e+11
Frankrike	USA	1	9.03709e+10
kolloidalt	silver	1	0.0012909684351138614
finns	1015	1	8.41374e+11
KD	Moderaterna	1	0.0011375206182176318
kris	ska	1	5.1865e+10
internationellt	perspektiv	1	0.0012909684351138614
maenniskor	smittade	1	5.34479e+10
socialdep	Loefven	1	5.65646e+11
fre	laer	1	0.0011375206182176318
Regeringen	haaller	2	9.44735e+11
extra	medel	1	0.0010973388485130285
stigande	siffror	1	0.0010973388485130285
flyttas	misslyckande	1	0.0012909684351138614
Coronavirus	Regeringen	2	0.0010118866317190248
store	munskydd	1	9.43891e+11
goer	moejligt	1	7.4456e+11
Snart	smittar	1	7.3381e+10
gjorde	raett	1	7.05782e+11
regeringen	handlat	1	5.38254e+11
haall	ty	1	0.0012909684351138614
infektioner	maaste	1	7.56206e+11
res	norraitalien	1	0.0012909684351138614
jaeveln	ska	1	7.12279e+11
karantaen	laengre	1	8.59229e+11
demokratisk	socialism	1	0.0012909684351138614
smittspaarning	SwedishPM	1	7.56206e+11
ytterligare	saag	2	0.001537824676834604
isf	fortsaetta	1	0.0010973388485130285
Sverige	risken	1	4.68831e+11
kring	Corona	1	4.01019e+12
Vaerlden	Sverige	1	5.98767e+11
3	coronavirusvgrberedd	1	0.0010191749486139479
Angaaende	senfaerdighet	1	0.0010407058249172153
intervjuade	kvinnliga	1	0.0012909684351138614
maanga	laender	1	4.94763e+11
drastiska	aatgaerder	1	8.53021e+11
1000	10000	1	0.0010973388485130285
ska	in	1	1.13744e+12
coronavirus	maerks	1	6.86077e+11
hjaelper	coronatider	1	0.0010973388485130285
annieloof	30	1	0.0010407058249172153
bagatelliserar	Covid19	1	9.03709e+10
Regeringens	presskonferens	1	8.02596e+10
sen	gjorde	1	7.19094e+11
allvar	Skapa	1	9.84073e+10
svepol	regeringen	1	4.42078e+12
evenemang	Frankr	1	0.0012909684351138614
saag	komma	13	0.01040853463239897
krig	islamister	1	0.001194153641813445
kommer	fira	2	0.0013578245466944932
Finlands	beredskap	3	0.0028316730948503965
vidta	aatgaerder	2	0.0017060414387131493
handlat	fel	1	9.56044e+11
doedar	fraemst	1	0.0012909684351138614
krimpol	Corona	2	0.0011089326464404031
sak	dagar	1	8.25545e+11
bokar	konferensrum	1	0.0012909684351138614
Folkhalsomynd	SwedishPM	8	0.004572725657566495
foerberett	landet	1	8.87258e+11
Loeven	igen	1	9.84073e+10
vaenta	kaos	1	8.06894e+11
0	smittade	1	5.19763e+11
smitta	fler	1	6.93628e+10
Maanga	nya	1	7.59276e+11
klent	regeringen	1	5.38893e+11
aaterhaemtat	2015	1	9.2236e+11
tror	dagens	1	7.82891e+11
mer	saarbara	1	8.53021e+11
Kaenns	tryggt	1	0.0010407058249172153
fakta	ryggen	1	0.0011375206182176318
Big	Brother	1	0.0012909684351138614
Bengt	eviga	1	0.0012909684351138614
A	kommer	1	5.38254e+11
flyktingar	Flegmatiska	1	0.0010407058249172153
corona	https	20	0.008725484523374896
kvickt	beslut	1	9.69357e+11
Mest	skit	1	0.0010661714465489119
tillstaand	foersta	1	8.87258e+11
Samtidigt	faar	1	5.20885e+11
skiter	befolkningen	1	8.15909e+11
https	wwwregeringense	1	5.90184e+11
april	spelas	1	0.0012909684351138614
nyheder	politik	1	0.0010973388485130285
gaellande	Corona	4	0.0019052096932844836
HAALLER	POLITIKEN	1	0.0012909684351138614
regeringen	Borg	1	5.38254e+11
drabbade	hoppas	1	8.87258e+11
beckmansasikter	status	1	7.16785e+11
migration	Lamotte	1	0.0010973388485130285
coronavirus	majbrasa	1	6.86077e+11
regeringen	ger	1	3.44624e+11
ocksaa	AGERA	1	8.47076e+11
droppar	in	1	7.16785e+11
ske	corona	1	5.40181e+11
Once	our	1	0.0012909684351138614
Angaa	Stefan	1	7.75727e+11
naat	nytt	1	9.69357e+11
hoert	skit	1	9.12724e+11
varnar	experter	1	9.12724e+11
invandringen	leder	1	9.84073e+10
konstaterade	fall	1	7.3381e+10
ska	goera	3	0.0011753414425621908
regeringen	inkompetent	1	3.44624e+11
Sverige	aatta	1	6.93628e+10
miljoner	doe	1	8.87258e+11
vaentetider	test	1	0.0010973388485130285
finns	mynd	1	8.41374e+11
tvaa	veckor	1	8.15909e+11
debatt	hojdflygskattbromsargronainvesteringar	1	0.0010005240552126123
koll	40	1	8.47076e+11
opposition	vaert	1	0.0010973388485130285
tweet	hanif	1	0.001194153641813445
naesta	invasion	1	0.0010407058249172153
ansvaret	faller	1	0.0010661714465489119
artikel	statsministerninformerar	2	0.001968145602642804
nya	sjukhus	1	7.59276e+11
vaenta	corona	1	3.46551e+11
alltfoer	lite	1	8.15909e+11
riksdagen	utfaerda	1	0.0010661714465489119
roeda	zonen	1	0.0012909684351138614
Redo	fatta	1	0.0011375206182176318
Annars	fixar	1	0.0010407058249172153
nya	Coronafall	1	9.12724e+11
jobba	mer	1	5.96814e+11
ge	34	1	9.43891e+11
stiga	italien	1	0.0012909684351138614
goera	aaskaadarplats	1	8.79706e+11
StefanLoefven	maaste	1	7.56206e+11
Imamer	o	1	7.36421e+11
Talade	just	1	8.65727e+11
aeven	naagons	1	9.03709e+10
coronaviruset	Folkhalsomynd	1	3.37779e+12
status	1.23382e+18	1	7.16785e+11
Regeringen	tre	2	0.0012516309897778425
absolut	saemsta	1	0.0010407058249172153
traengdes	Friends	1	0.0012909684351138614
vOHiaPwtGl4	via	1	8.72542e+11
tillfaelligt	priset	1	0.0010407058249172153
ansvar	sitt	1	8.02596e+10
Jo	tro	1	9.69357e+11
insjuknar	pga	1	8.25545e+11
coronaviruset	inverkanpaavtalsrorelsen	1	7.75727e+11
Uppmuntrar	regeringen	1	5.38893e+11
REGERINGEN	lenahallengren	1	0.0010005240552126123
sossarna	allvarligt	1	0.0010005240552126123
stort	antal	1	9.12724e+11
joesses	Laegg	1	0.001194153641813445
jobbigt	boerja	1	0.001194153641813445
inget	parti	1	9.12724e+11
svetsaren	resten	2	0.0022750412364352635
helg	o	1	5.82973e+11
naemligen	sossarnas	1	0.0012909684351138614
in	skjutas	1	7.23829e+11
laeget	strategier	1	0.0010661714465489119
Taenk	Jimmie	1	7.50261e+11
Disease	19	1	0.0011375206182176318
regeringen	informeras	1	3.44624e+11
fel	fel	1	6.656e+11
vet	annat	1	6.50567e+11
Goeteborg	bacillskraeck	1	0.0010973388485130285
johanssonmorgan	Folkhalsomynd	1	6.59391e+10
TNordenskiold	status	1	7.16785e+11
Inga	instaellda	1	0.0010973388485130285
raedslan	mindre	1	9.2236e+11
besokerlofvenprovtagningstalten	goteborg	2	0.002194677697026057
Corona	Demokraterna	1	5.64872e+11
skaemtet	regering	1	6.59391e+10
ringa	kaenner	1	0.0010407058249172153
hela	Landstinget	1	8.79706e+11
styr	riket	1	0.0011375206182176318
innersta	Skretsen	1	0.0012909684351138614
skyldig	coronaviruset	1	7.68912e+10
Flyg	Italien	1	8.59229e+11
Borgerlig	valvinst	1	0.0012909684351138614
mm	Ang	1	0.0010191749486139479
Idag	gick	1	9.69357e+11
kommer	tabba	1	6.78912e+11
risknivan	smittashojdnytttroligtfall	1	0.0012909684351138614
socialdemokrat	Socialminister	1	8.72542e+11
Corona	faeste	1	4.11425e+11
medier	veckor	1	9.43891e+11
30	miljarder	1	0.0010005240552126123
godtar	frivilliga	2	0.00238830728362689
Givet	regeringen	1	5.38893e+11
raad	dagar	1	6.97563e+11
Corona	virusets	1	4.68058e+10
okej	kunna	1	9.84073e+10
respekt	skolor	1	9.84073e+10
vaelfaerden	gamla	1	0.0010973388485130285
bekymrad	politiker	1	0.0010407058249172153
tror	foeroedande	1	8.79706e+11
framme	vaccin	1	0.0012909684351138614
Kristersson	ska	1	7.12279e+11
samtidigt	raeknade	1	0.0010973388485130285
anhang	hjaelper	1	0.001194153641813445
Faar	se	1	6.04797e+11
staenga	ner	1	6.97563e+11
Turkiets	regeringen	1	5.38893e+11
regering	skiter	2	0.0010580014031770098
regeringen	sammankallat	1	5.38254e+11
Iran	etc	1	6.25815e+11
valvinst	statskupp	1	0.0012909684351138614
regeringen	borta	1	5.38254e+11
val2022	svpolpictwittercom	1	0.0011375206182176318
oro	Covid19	1	7.50261e+11
kris	angaaende	1	8.72542e+11
Coronavirus	utveckling	1	8.53021e+11
bredvid	Kina	1	9.84073e+10
jaevla	liv	1	7.47381e+11
gjort	COVID19	1	4.43366e+11
sysslar	urbota	1	0.0012909684351138614
Bedoemningen	beredskap	1	9.43891e+11
v	vinna	1	0.0010973388485130285
politik	regeringenarrangementer	1	0.0010973388485130285
pictwittercom	TyB7Kd1ofX	1	8.30625e+11
saetta	ned	1	0.0010005240552126123
styra	kunna	1	7.90443e+11
bygga	nya	1	7.19094e+11
gott	intryck	1	0.0010973388485130285
kommer	faa	2	6.10805e+11
statsministerninformerar	coronavirusetfragestundeninstalld	2	0.00238830728362689
svara	fraagor	1	9.12724e+11
viruset	doe	1	6.72098e+11
risken	spridning	1	7.59276e+11
AEldre	COPD	1	0.0012909684351138614
2020	hjaelp	1	7.28731e+11
etc	etc	1	0.0010407058249172153
inga	aatgaerder	3	0.002148072469054666
bestaemda	regler	1	0.0012909684351138614
tacka	IsabellaLovin	1	0.001194153641813445
saetta	ner	1	6.78912e+11
folk	coronavirus	1	2.3878e+12
just	Sjukhuspersonal	1	9.03709e+10
oeppnade	graenserna	1	0.001194153641813445
via	Svenska_Yle	1	8.65727e+11
bestaemt	spela	1	0.0010407058249172153
haallas	staenga	1	0.0010005240552126123
socialdemokrat	dagliga	1	8.72542e+11
staeder	grund	1	8.25545e+11
vill	aaka	1	5.65646e+11
laangsamma	kartlaeggning	1	0.0012909684351138614
vanliga	naiva	1	7.90443e+11
myndighetspersoner	saasom	1	0.001194153641813445
hantera	virusutbrottet	1	9.84073e+10
antalet	disponibla	1	0.0010005240552126123
18	doett	1	0.0010407058249172153
ser	saker	1	6.31916e+11
italienska	klubbar	1	0.0010191749486139479
vaendning	Sverige	1	6.95582e+10
rest	Iran	1	5.5093e+11
foernedringsraan	hemloesa	1	0.001194153641813445
Bloomberg	uttalar	1	0.001194153641813445
kommer	foerorsaka	1	6.78912e+11
Socialdemokraterna	SusanneBjoerkbom	1	0.0011375206182176318
regeringenreagerarsnabbtpacoronavirusetimpementerarerfarenhetfrantidigarekriser	Bra	1	0.001194153641813445
Norge	eftersom	1	7.75727e+11
uppfyller	kriterier	1	0.0012909684351138614
Coronavirus	beror	1	6.99573e+10
fraaga	statsministern	1	6.50567e+11
tidigt	skede	1	0.0012909684351138614
faar	Folkhalsomynd	1	3.48669e+12
riskomraaden	Sverige	1	5.42134e+11
o	kommer	1	1.34544e+11
Ganska	saellsynt	1	0.0012909684351138614
haft	annan	1	7.68912e+10
joesses	succ	1	0.001194153641813445
frivilligt	ofrivilligt	1	0.0012909684351138614
agneswold	kallar	1	8.87258e+11
SD	Sverige	1	3.48505e+11
fick	dock	1	8.15909e+11
regeringen	extremt	1	3.44624e+11
resa	Sydafrika	5	0.004436290040104928
satt	myndigheterna	1	8.47076e+11
boerjar	tala	1	0.0010407058249172153
myndigheternas	tafatta	1	0.0012909684351138614
a	y3rAMx	2	0.001558526623570302
OK	bacill	1	0.0012909684351138614
iranier	kommit	1	0.0010973388485130285
Greta	just	1	7.68912e+10
resa	land	1	6.25815e+11
Krisavtalet	kommer	1	6.91702e+11
Fraagan	ocksaa	1	9.12724e+11
Nej	precis	1	8.30625e+11
in	land	1	3.65572e+12
kallat	moete	1	8.87258e+11
regering	helt	1	4.10655e+11
status	1.23346e+18	1	7.16785e+11
projektet	o	1	7.36421e+11
Andersson	Annika	1	0.0012909684351138614
inrikes	saskaregeringenundvikacoronakaoskortarearbetstid	1	0.0011375206182176318
mest	tydligt	1	7.50261e+11
Italien	bor	1	7.50261e+11
ansvariga	laes	1	9.03709e+10
inga	kontroller	1	8.47076e+11
annars	risk	1	9.12724e+11
SwedishPM	corona	1	6.98562e+10
ELIRPARET	STEFAN	1	0.0012909684351138614
skydd	enskild	1	0.001194153641813445
EW9ePG	regeringenkallarinmyndigheter	4	0.004162823299668861
Sen	ska	1	4.87482e+11
omraaden	spridits	1	0.0010661714465489119
skapade	inresefoerbud	1	0.001194153641813445
S	makten	1	7.90443e+11
Patel	Coronavirus	1	8.79706e+11
corona	faar	1	1.66716e+12
lite	ledigt	1	9.32711e+11
ansvarig	Folkhalsomynd	1	6.99573e+10
2vfoyPn	Ta	1	0.0010973388485130285
tjafsa	emot	1	0.001194153641813445
moeta	hotet	1	9.84073e+10
8	parlamentsledamoeterna	1	0.0011375206182176318
medborgare	staemmer	1	9.43891e+11
Sverige	regeringen	2	7.67361e+10
Priti	Patel	1	0.0012909684351138614
foerklarligt	saaseriet	1	0.0012909684351138614
dumt	nog	1	9.12724e+11
tidigare	fackanslutne	1	0.0010005240552126123
igaar	bara	1	5.89262e+11
rak	linje	1	0.001194153641813445
taenka	Corona	1	3.60837e+12
se	bakom	2	0.0014835874962376952
myndigheter	gammelmedia	1	7.94378e+11
1506020872764600	posts	1	0.0012909684351138614
stoppa	Systembolagets	1	9.12724e+11
sida	fortsaetter	1	9.03709e+10
klargjorde	nyss	1	0.001194153641813445
malmobon	status	1	7.16785e+11
flyktingarna	leka	1	0.0012909684351138614
endast	beror	1	0.0011375206182176318
laegg	infon	1	0.0012909684351138614
event	30	1	0.0010407058249172153
fick	aldrig	1	8.41374e+11
smittohaerd	Corona	1	5.54466e+11
stoerre	hanterbart	1	0.0010973388485130285
n	gav	1	0.0010407058249172153
stockholm	goeteborg	1	0.0011375206182176318
2	maanader	1	8.72542e+11
Iran	airs	1	7.79263e+10
Loefven	baada	1	6.67196e+10
ska	staemma	1	5.34479e+10
Iran	Japan	1	7.79263e+10
finns	anledning	1	5.5093e+11
asylstroemmar	boersras	1	0.0012909684351138614
litar	Polisen	1	0.0011375206182176318
sjukdomar	aeven	1	8.15909e+11
covid19	SupportGreece	1	8.59229e+11
coronavirus	nyval	1	5.89262e+11
68796	st	1	0.0012909684351138614
klassat	Corona	2	9.95667e+11
Fr	arbetet	1	0.001194153641813445
Kina	Tyskland	1	0.0010191749486139479
istaellet	1177	1	8.06894e+11
Corona	Borgerlig	1	5.64872e+11
aliostad	status	1	7.16785e+11
ska	medierna	3	0.002063779923263198
Regeringen	kallar	9	0.005270703526658864
migranter	speciellet	1	0.0010973388485130285
liv	arrangoererna	1	0.0010661714465489119
folk	snabbt	1	6.4093e+11
sagt	land	1	6.60918e+11
utlaatande	TV4	1	0.001194153641813445
debatt	brattom	2	0.0020010481104252246
laeggas	Sambo	1	0.001194153641813445
kommer	bete	1	6.78912e+11
Loefven	aentligen	1	6.67196e+10
Regeringen	ser	1	3.24191e+12
hittills	vidtagit	3	0.0029844668246405766
hemma	23	1	8.65727e+11
Undermaalig	infolaege	1	0.0012909684351138614
ja	faar	1	6.17699e+11
rattat	regeringen	1	5.38893e+11
visionaer	ledare	1	0.0010191749486139479
behoever	nyval	1	9.03709e+10
drog	laett	1	0.0011375206182176318
konferensrum	maandag	1	9.69357e+11
Italen	beredda	1	0.0012909684351138614
Asghar	sjukhus	1	0.0011375206182176318
Foerstaar	extremt	1	0.0010005240552126123
hemma	14	2	0.0017823855066988296
igen	aar	1	7.1008e+11
korrupta	genomruttna	1	0.001194153641813445
finns	Corona	1	1.04872e+12
goera	mkt	1	7.26258e+11
socialdemokrat	Obetalbart	1	8.72542e+11
6	maanader	1	9.03709e+10
publicservice	sr_p1morgon	1	0.0012909684351138614
regeringen	drabbas	1	3.84806e+11
anledning	panik	1	7.50261e+11
coronaviruset	Bra	1	6.78912e+11
riktlinjer	fotbollsklubbarna	1	0.001194153641813445
twittercom	trvrb	1	7.14514e+11
landsting	andra	1	8.41374e+11
faa	rejaelt	1	7.19094e+11
rapporterna	WHO	1	0.0010407058249172153
sas	socialstyrelsen	1	0.0010191749486139479
Corona	pandemi	3	0.001339580208501719
karantaen	aeven	1	5.77799e+11
Polisen	raettsvaesendet	1	0.0012909684351138614
faa	betala	1	6.22279e+11
svpol	Iranhttps	1	6.656e+11
problemet	vaelfaerden	1	0.0010407058249172153
skjutningar	mord	1	0.0010973388485130285
Corona	slaeppt	1	4.68058e+10
statsminister	laemnar	1	8.53021e+11
Faar	ny	1	7.50261e+11
skolor	samt	1	7.47381e+11
farlig	svenska	1	8.15909e+11
vet	kommer	1	3.23094e+11
kommer	Stefan	1	1.63671e+12
insaag	igaar	1	9.43891e+11
betyder	Folkhalsomynd	1	7.56206e+11
foeljer	noga	1	7.90443e+11
WHO	presskonferens	1	7.62415e+10
staeller	jaevla	1	7.75727e+11
dagar	Lombardiet	1	8.72542e+11
Rektorer	ploetsligt	1	0.001194153641813445
plats	17	1	9.03709e+10
djaevla	jota	1	0.001194153641813445
media	skapar	1	9.69357e+11
situation	Sverige	1	5.98767e+11
Finns	besserwisser	1	0.0010191749486139479
vare	barn	1	0.0010973388485130285
testas	corona	1	5.40181e+11
mentalitet	hos	1	9.69357e+11
Sverige	haerroer	1	6.93628e+10
opposition	tvingat	1	0.001194153641813445
Ja	bara	1	4.24634e+11
komma	aerende	2	0.0018254472593053643
dagar	inklusive	1	8.72542e+11
flyktingar	attackerar	1	0.0010407058249172153
goeteborg	uppsala	1	0.0012909684351138614
bygga	sjukvaarden	1	8.47076e+11
Agera	svpol	1	7.1008e+11
kunnat	stoppa	1	6.62461e+11
kommer	spiken	1	6.78912e+11
skall	fattar	2	0.001968145602642804
trolla	fram	1	9.2236e+11
haent	hemma	1	9.56044e+11
van	vaerre	1	0.0010407058249172153
saengplatser	Corona	1	4.57652e+11
Orovaeckande	redan	1	9.32711e+11
inresefoerbud	redan	1	9.32711e+11
hoerde	nyss	1	0.0010973388485130285
foerutsaetts	levande	1	0.0012909684351138614
COVID19	fylls	1	8.06894e+11
Corona	oel	1	4.68058e+10
arbetsloeshet	aendaa	1	9.43891e+11
PrimeministerGR	status	1	7.16785e+11
nyheter	tusentalsmigranterfast	1	7.31247e+11
skapad	regeringen	1	5.38893e+11
braadskar	faa	1	8.20644e+11
Bali	sd	1	0.001194153641813445
SwedishPM	PoesMunk	1	7.23829e+11
antagligen	Bjoern	1	0.0010407058249172153
skjutningar	spraengningar	1	0.001194153641813445
staerks	stoedet	1	0.0012909684351138614
jaevla	Corona	1	2.82673e+12
skattesaenkningar	LAS	1	0.0010407058249172153
massa	byraakrater	1	0.0010661714465489119
dag	ska	3	0.001555949184661968
graens	SwedishPM	1	7.56206e+11
foeretagskonkurser	krisande	1	0.0012909684351138614
lurat	in	1	7.16785e+11
mer	bekymrad	1	8.53021e+11
Loefven	slaeppte	1	6.67196e+10
via	svt	1	7.12279e+11
stormakten	Sverige	1	6.95582e+10
haft	faa	1	5.70381e+11
Taenk	hela	1	5.48164e+10
Coronahateringen	sticker	1	0.0012909684351138614
maaste	agera	3	0.0019268002463403951
vecka	kommer	1	5.38254e+11
effekten	5G	1	0.0012909684351138614
panik	misstro	1	9.43891e+11
inga	andra	1	5.5093e+11
fram	lagstiftning	1	9.56044e+11
Loefven	van	1	6.67196e+10
givetvis	Corona	1	5.54466e+11
0	doedsfall	1	8.15909e+11
noll	koll	1	8.47076e+11
saker	gaa	1	7.59276e+11
tsunamin	snart	1	9.56044e+11
regeringen	vill	5	0.0013733952377862366
kolera	TBC	1	0.0012909684351138614
paradgrenar	passar	1	0.001194153641813445
vilja	staenga	1	8.47076e+11
landstinget	skall	1	0.0010407058249172153
o	hysteriska	1	7.3381e+10
friska	snarare	1	0.0012909684351138614
Exempelvis	screening	1	0.0011375206182176318
kraevs	Stefan	1	6.22279e+11
stoppa	spridning	1	6.05828e+11
Upplever	sett	1	0.0010407058249172153
lite	pinsamt	1	9.32711e+11
svpol	socialdemokrat	1	2.78341e+11
behoever	ens	1	6.42267e+11
SD	ta	1	5.40181e+11
hanterat	hela	1	7.41794e+11
PP2skydd	o	1	7.36421e+11
samhaellets	skull	1	0.0011375206182176318
hjaerna	maaste	1	8.53021e+11
haelsar	handslag	1	0.0012909684351138614
tar	kriser	1	6.59391e+10
regeringen	reagerat	1	5.38254e+11
foerstaar	regeringen	1	3.85445e+11
coronaviruset	SwedishPM	1	2.40965e+12
Iran	landar	1	7.79263e+10
retards	regeringen	1	5.38893e+11
karln	statsminister	1	8.47076e+11
grupper	drabbas	1	0.0010407058249172153
Italien	sen	1	4.88819e+10
kommer	slaa	2	0.0013578245466944932
omr2SU	sahlgrenska	1	0.0012909684351138614
laaaaaang	tid	1	0.0010005240552126123
ordning	LAS	1	0.001194153641813445
oegonen	munskydd	1	9.43891e+11
Synd	eminenta	1	0.0011375206182176318
ta	haensyn	1	8.87258e+11
regeringen	borde	1	2.16642e+12
mm	Regeringen	1	5.75283e+11
wwwdise	nyheter	2	0.0013492285317156078
info	SwedishPM	1	6.02758e+11
statsminister	Coronatider	1	8.53021e+11
EU	betalar	1	0.0010191749486139479
befaras	politiska	1	0.0011375206182176318
17	doeda	1	9.43891e+11
East	respiratory	1	0.0012909684351138614
sprider	samhaellet	1	8.15909e+11
staengt	ner	1	7.19094e+11
Sverige	samhaelle	1	6.93628e+10
BREAKING	Italiens	1	0.0012909684351138614
Corona	slagit	1	5.64872e+11
Vadaa	regeringen	1	5.38893e+11
ansvaret	regionerna	1	9.69357e+11
facken	tvingas	1	0.0010973388485130285
dagligen	ifron	1	0.0012909684351138614
foersta	ansiktsmaskerna	1	9.69357e+11
informeras	situationen	3	0.002787524650631678
vet	baest	2	0.001537824676834604
anderslindberg	pwolodarski	1	0.0010005240552126123
inget	foertroende	1	7.19094e+11
diskuterar	oel	1	0.0010973388485130285
mariasjuk	utlandsresa	1	0.0012909684351138614
skjutits	spelats	1	0.0012909684351138614
2020	3	7	0.006456521087194722
ocksaa	importera	1	9.43891e+11
vill	minska	1	5.96814e+11
Loefven	faran	1	5.70381e+11
2020	2	4	0.0036894406212541267
Eliasson	relaterade	1	0.0010661714465489119
screena	folk	1	6.87927e+11
skatten	moroetter	1	0.0012909684351138614
twittercom	hanne_kjoller	1	7.14514e+11
boerjan	februari	2	0.002194677697026057
V	totalt	1	8.87258e+11
Bevisar	tydligt	1	0.0011375206182176318
droeja	laang	1	0.0011375206182176318
coronavirus	svpol	4	0.0011952698045686848
faa	flyga	1	8.15909e+11
Bankerna	korrupta	1	0.0011375206182176318
sprida	misstro	1	9.2236e+11
loesning	problemet	1	0.0010005240552126123
goera	beroerda	1	7.82891e+11
bra	affaer	1	8.47076e+11
experter	https	1	4.37664e+12
staemma	regeringen	1	3.85445e+11
goer	lite	5	0.0034396332054386627
Hej	hogsta_domstol	1	0.0010661714465489119
trotsar	foerbudet	1	0.0012909684351138614
spela	24	1	8.87258e+11
tillraecklig	Per	1	0.0012909684351138614
sv	folket	1	7.90443e+11
sparken	pga	1	9.2236e+11
Troligare	annieloof	1	0.001194153641813445
haal	o	1	7.36421e+11
myndigheter	o	1	2.39831e+12
naagonsin	gjort	1	7.68912e+10
Mikael	Lena	1	0.0010005240552126123
Loefven	Corona	1	-6.93059e+10
samhaellsfarlig	finns	1	7.75727e+11
Loefvens	utlaatande	1	0.0010005240552126123
bryta	karantaenen	1	0.001194153641813445
Loefven	saeger	3	0.0011131500962500071
maanga	andra	3	0.0016706236773687162
halften	sjukhusensaknarutbildadpersonalforcoronapatienter	1	0.0012909684351138614
inger	foertroende	1	0.0010973388485130285
socialistisk	ideologi	1	0.0012909684351138614
druckna	sjaelvgodhet	1	0.0012909684351138614
gaar	fram	1	5.44115e+11
Spridningen	vaecker	1	0.0012909684351138614
Corona	brett	1	4.68058e+10
behoeriga	myndigheter	1	7.90443e+11
taelt	covid19	1	8.20644e+11
a	vaccine	1	7.79263e+10
va	hemma	1	8.59229e+11
MSBse	el	1	8.47076e+11
SwedishPM	vanligt	1	5.302e+11
Svensk	sjukvaard	1	9.43891e+11
Imorrn	alltid	1	0.0010661714465489119
sjaelvgodhet	feminism	1	0.0012909684351138614
faar	chans	1	6.33168e+11
ska	enligt	1	4.16133e+12
Humor	Kollegorna	1	0.0012909684351138614
innan	aatgaerder	1	5.31409e+11
regeringen	beredskap	1	1.91177e+12
se	corona	1	2.41269e+11
Danmarks	statsminister	1	8.47076e+11
skit	varandra	1	8.87258e+11
eftersom	genom	1	8.15909e+11
Statsminister	haft	1	7.75727e+11
boersen	sjunka	1	0.001194153641813445
Faar	information	1	7.75727e+11
in	https	1	9.53218e+10
aaterigen	visa	1	0.0010973388485130285
SwedishPM	kakan	1	7.23829e+11
Gaar	publika	1	0.0012909684351138614
ens	kopiera	1	8.15909e+11
tider	ens	1	7.39082e+10
KarantaenFoerInresende	Folkhalsomynd	1	8.53021e+11
wwwdagenssamhallese	debatt	2	0.0020010481104252246
undvika	varsel	1	0.0010973388485130285
foertroende	kvar	1	0.0010407058249172153
VAAGAR	AERLIG	1	0.0012909684351138614
fullt	foertroende	1	9.43891e+11
handsprit	plus	1	0.0010407058249172153
motiveringen	raedda	1	0.0010973388485130285
FALSE	trygghet	1	0.0012909684351138614
visat	ch	1	0.0012909684351138614
viruset	baettre	1	6.00748e+10
Mongoliet	enda	1	0.0011375206182176318
Covid19	inget	1	5.1645e+11
straff	svenska	1	8.15909e+11
tanke	moetesintensiteten	1	0.001194153641813445
Turkiet	vill	1	4.95701e+11
desinformation	doedliga	1	0.0011375206182176318
migranter	Samhaellsnytt	1	0.0010973388485130285
Folkhalsomynd	uppdrag	1	6.22279e+11
Corona	svpol	4	7.10453e+11
samtidigt	SD	1	7.90443e+11
haaller	faar	1	4.89717e+11
coronavirussweden	Stefan	1	6.78912e+11
gaar	krisgruppen	1	9.12724e+11
corona	bluff	1	6.46355e+11
corona	foervaana	1	6.46355e+11
allvarlig	trafikolycka	1	0.0012909684351138614
Sydkorea	delar	1	0.0010407058249172153
full	koll	1	9.03709e+10
moerka	reella	1	0.001194153641813445
alls	konstigt	1	0.0010973388485130285
jobbar	vaarden	1	9.43891e+11
wwwfriatiderse	viceriksbankschefensmittad	1	0.0011375206182176318
AAkesson	lever	1	0.0010973388485130285
staar	bakom	1	7.50261e+11
23	miljarder	1	0.0010005240552126123
social_sharing	utm_source	8	0.008004192441700898
symptom	likt	1	0.0010005240552126123
tillstaandet	landet	1	7.90443e+11
GD	Dan	1	0.0010973388485130285
smittskydd	svtnyheter	1	0.0010407058249172153
aaret	folkvandringarna	1	0.001194153641813445
nere	20	1	9.69357e+11
raedda	land	1	7.07914e+11
Ytterligare	medarbetare	1	0.0012909684351138614
wwwdnse	nyheter	4	0.0029249891578144688
maenniskor	aasikter	1	8.87258e+11
virus	meddelar	1	8.87258e+11
400	procent	1	0.0010973388485130285
andra	kriser	1	6.59391e+10
MP	regeringen	1	3.45264e+11
coronalarm	https	1	6.62461e+11
Regeringen	Loefv	2	0.0011712674503686368
djaevulens	advokat	1	0.0012909684351138614
linje	o	1	7.36421e+11
Inget	graensskydd	1	0.0012909684351138614
gaar	Sir	1	9.12724e+11
7	krisen	1	9.03709e+10
corona	utvecklingen	1	3.74562e+11
Haelsominister	vice	1	0.0012909684351138614
osynlig	maanader	1	0.0010973388485130285
komma	naiva	1	6.05828e+11
Magdalena	finansdepSV	1	0.0011375206182176318
ge	moejlighet	1	0.0010407058249172153
upptagen	laesa	1	0.0011375206182176318
Corona	krishanteringsraadet	1	4.68058e+10
artikel	7417716	1	9.84073e+10
fantiserar	Folkhalsomynd	1	8.53021e+11
dussintals	maenniskor	1	9.56044e+11
gjort	Coronasaang	1	9.43891e+11
idrottsliga	pictwittercom	1	8.65727e+11
flaeck	Humor	1	0.0012909684351138614
finns	vaardplatser	1	5.91112e+11
januari	svenska	1	6.62461e+11
kuslig	kaensla	1	0.0012909684351138614
inrullande	Europa	1	0.0010005240552126123
wwwexpressense	debatt	4	0.0029149222748507957
regering	skyddar	1	5.85634e+11
vapen	avses	1	0.0011375206182176318
komma	in	1	3.38541e+09
fr	IranErdogan	1	0.001194153641813445
pga	vaerdeloesa	1	9.32711e+11
smittade	kommer	1	2.66461e+11
kommer	170	1	6.78912e+11
tills	faar	1	6.17699e+11
Japan	200	1	0.0011375206182176318
aeven	realistiskt	1	9.03709e+10
sprider	hela	1	6.70445e+11
eftersom	passivitet	1	8.72542e+11
SAEGER	50000	1	0.0012909684351138614
bara	M	1	7.65626e+11
skickat	1000	1	0.0010973388485130285
gjort	ovaen	1	9.43891e+11
sr_p1morgon	svtagenda	1	0.0011375206182176318
vill	stoppa	1	4.12198e+12
roer	mer	1	8.47076e+11
Coronavirus	infekterade	1	7.56206e+11
Folkhalsomynd	vidtar	1	6.62461e+11
This	is	1	0.0010973388485130285
faar	saetta	1	4.96172e+11
folksamlingar	stora	1	0.0010661714465489119
smittade	oekat	1	8.65727e+11
covid19	coronavirus	3	0.0011571915240803175
livraedd	corona	1	6.36995e+11
svenaringslivhttps	wwwfplusse	1	0.0012909684351138614
Foersta	beraeknades	1	0.0012909684351138614
saknar	personal	1	9.43891e+11
migration	regeringen	1	4.42078e+12
vaenster	sitt	1	9.56044e+11
naiv	regering	1	5.62576e+11
mediapictwittercom	6z6oS1ohVY	1	0.0010973388485130285
twittercom	BNODesk	1	7.14514e+11
Regeringen	borde	1	3.60837e+12
dag	109	1	9.43891e+11
sakliga	traadar	1	0.0012909684351138614
Vaenligen	laes	1	0.0010005240552126123
vissa	grupper	1	0.001194153641813445
twtr	Expressen	7	0.00608024980233755
dock	oklart	1	0.0010407058249172153
coronaviruset	ekonomisk	1	7.75727e+11
folket	visar	1	7.90443e+11
CORONA	Hellre	1	0.0011375206182176318
Jimmie	rattat	1	0.0011375206182176318
plats	pictwittercom	1	5.75283e+11
medel	sjukdagar	1	0.0012909684351138614
nyheter	varlden	1	7.31247e+11
januari	samtidigt	1	8.87258e+11
feministiska	regering	1	6.59391e+10
Regeringens	Fel	1	0.0011375206182176318
fler	sjuka	1	5.88346e+10
19	COVID_19	1	9.84073e+10
regeringen	fula	1	4.41439e+12
Hoerrudu	mulle	1	0.0012909684351138614
insjuknar	Coronaviruset	1	8.47076e+11
foersta	vaensterpolitruken	1	9.69357e+11
maaste	vakt	1	8.35896e+11
24	7	2	0.0018877820632335978
politiker	dom	1	6.86077e+11
kommer	Loefven	1	5.04049e+11
myndigheter	totalt	1	5.44115e+11
jagar	halmstraana	1	0.0012909684351138614
vaega	nackdelar	1	0.0012909684351138614
Mette	anvaender	1	9.03709e+10
infoer	raetta	1	8.87258e+11
pictwittercom	hS0FHwwatE	1	8.30625e+11
Ericson_ubbhult	tweet	1	0.0010407058249172153
forskning	https	1	6.62461e+11
corona	mer	2	5.98555e+10
Invandring	PUTTUTgratis	1	0.001194153641813445
Loefvens	hjaerna	1	0.0010973388485130285
traeffa	vederboerande	1	0.0012909684351138614
skratta	socialdemokrat	1	8.06894e+11
faar	jobba	1	5.36354e+11
fulhoegern	trump	1	0.001194153641813445
maaste	loesas	1	8.35896e+11
status	1.23484e+18	1	7.16785e+11
graders	vaendning	1	0.0012909684351138614
testa	publiken	1	0.0010407058249172153
naat	skumt	1	0.0010661714465489119
just	sitter	1	6.53447e+09
orolig	covid19	1	6.67196e+10
gaeller	skatt	1	7.90443e+11
Goeteborg	anledning	1	8.06894e+11
tillit	vaarden	1	0.0010973388485130285
aendrar	rekommendationer	1	0.001194153641813445
Marin	information	1	9.69357e+11
moejligt	foeretag	1	0.0010407058249172153
Kejsar	Stefan	1	7.75727e+11
hyenor	foersoeker	1	0.0010661714465489119
saemsta	regering	1	5.05943e+11
viruset	smittar	1	5.75283e+11
regeringen	just	2	4.19655e+11
igaar	idag	1	7.50261e+11
Dessutom	coronavirus	1	4.70392e+11
saker	haender	1	7.59276e+11
bara	snart	1	4.30702e+12
o	myndighetsdockor	1	7.3381e+10
virusutbrott	bryter	1	0.001194153641813445
Loefven	kallar	5	0.0024414137689453934
kommer	mupp	1	6.78912e+11
Loefven	kallat	1	5.70381e+11
PK	raedslan	1	0.001194153641813445
gaeller	stoppa	1	5.65646e+11
oeka	15	1	0.0011375206182176318
co	foersoeker	1	0.0010661714465489119
korttidsarbete	pga	1	7.68912e+10
bara	foeljer	1	4.5873e+11
fattar	verkligheten	1	0.0010407058249172153
s	faktaresistenta	1	0.0010005240552126123
dagar	maandag	1	6.47745e+11
medierna	riksdagen	3	0.0031221174747516453
nyheter	stefanlofvenstallerinresa	3	0.002193741868360852
foerslag	vansterpartiet	1	9.84073e+10
ska	vael	2	7.78029e+11
bunker	regeringen	1	5.38893e+11
COVID2019https	sverigesradiose	1	9.43891e+11
Corona	pictwittercom	1	1.39631e+12
smittade	svenskar	1	7.68912e+10
uppmanar	ringa	1	0.0010407058249172153
bakom	regering	1	4.34594e+11
Tyvaerr	oerhoert	1	0.0010407058249172153
SEK	mest	1	9.03709e+10
faana	pictwittercom	1	8.65727e+11
procentuellt	sett	1	0.0010407058249172153
efterlyste	djaevulens	1	0.0012909684351138614
ta	viruset	1	3.72017e+12
smittar	genom	1	8.65727e+11
graenserna	all	1	0.0010973388485130285
Tycker	regeringen	1	2.88631e+12
Sick	of	1	0.001194153641813445
skapar	misstroende	1	0.0012909684351138614
mest	felaktiga	2	0.001807418523824392
Skapa	samordning	1	0.0012909684351138614
[truncated: 7,746 more rows]

## Sheet: SE-1 CS
Term	Frequency	TF*IDF	Ratio of texts occurring in
[truncated: 3,932 more rows]

[truncated: 4 more sheets: SE-2 bigrams, SE-2 CS, SE-3 bigrams, SE-3 CS]
